# Supplementary material for: Development of a genetically encoded sensor for probing endogenous nociceptin opioid peptide release
Source: Nat Commun. 2024 Jun 25;15:5353. doi: 10.1038/s41467-024-49712-0 (PMC11199706; doi:10.1038/s41467-024-49712-0)
Supplement: Supplementary file 4 — Source data [file 41467_2024_49712_MOESM4_ESM.zip]

Archive with 32 entries (32 files):
- Figure1_SourceData_NOPLightMS.xlsx
- __MACOSX/._Figure1_SourceData_NOPLightMS.xlsx
- Figure2_SourceData_NOPLightMS.xlsx
- __MACOSX/._Figure2_SourceData_NOPLightMS.xlsx
- Figure3_SourceData_NOPLightMS.xlsx
- __MACOSX/._Figure3_SourceData_NOPLightMS.xlsx
- Figure4_SourceData_NOPLightMS.xlsx
- __MACOSX/._Figure4_SourceData_NOPLightMS.xlsx
- Figure5_SourceData_NOPLightMS.xlsx
- __MACOSX/._Figure5_SourceData_NOPLightMS.xlsx
- Figure6_SourceData_NOPLightMS.xlsx
- __MACOSX/._Figure6_SourceData_NOPLightMS.xlsx
- SupFig1_SourceData_NOPLightMS.xlsx
- __MACOSX/._SupFig1_SourceData_NOPLightMS.xlsx
- SupFig2_SourceData_NOPLightMS.xlsx
- __MACOSX/._SupFig2_SourceData_NOPLightMS.xlsx
- SupFig3_SourceData_NOPLightMS.xlsx
- __MACOSX/._SupFig3_SourceData_NOPLightMS.xlsx
- SupFig4_SourceData_NOPLightMS.xlsx
- __MACOSX/._SupFig4_SourceData_NOPLightMS.xlsx
- SupFig5_SourceData_NOPLightMS.xlsx
- __MACOSX/._SupFig5_SourceData_NOPLightMS.xlsx
- SupFig6_SourceData_NOPLightMS.xlsx
- __MACOSX/._SupFig6_SourceData_NOPLightMS.xlsx
- SupFig7_SourceData_NOPLightMS.xlsx
- __MACOSX/._SupFig7_SourceData_NOPLightMS.xlsx
- SupFig8_SourceData_NOPLightMS.xlsx
- __MACOSX/._SupFig8_SourceData_NOPLightMS.xlsx
- SupFig9_SourceData_NOPLightMS.xlsx
- __MACOSX/._SupFig9_SourceData_NOPLightMS.xlsx
- SupFig10_SourceData_NOPLightMS.xlsx
- __MACOSX/._SupFig10_SourceData_NOPLightMS.xlsx
