# Supplementary material for: Development of a genetically encoded sensor for probing endogenous nociceptin opioid peptide release
Source: Nat Commun. 2024 Jun 25;15:5353. doi: 10.1038/s41467-024-49712-0 (PMC11199706; doi:10.1038/s41467-024-49712-0)
Supplement: Supplementary file 4 — Source data [file 41467_2024_49712_MOESM4_ESM.zip › Figure1_SourceData_NOPLightMS.xlsx]

## Sheet: Panel a
Figure1a: Summary of maximal dF/F0 of all screened varients in response to 10uM N/OFQ
VariantNo	dF/F
1	-0.0572184
2	0.000596884
3	0.013749
4	0.058591
5	0.0816485
6	0.147376
7	0.15939
8	0.173777
9	0.240111
10	0.241277
11	0.265031
12	0.350767
13	0.415096
14	0.415354
15	0.418138
16	0.444611
17	0.44515
18	0.483286
19	0.523623
20	0.52587
21	0.529607
22	0.54067
23	0.547518
24	0.59953
25	0.611267
26	0.644302
27	0.679003
28	0.687122
29	0.693796
30	0.716291
31	0.720895
32	0.733171
33	0.738431
34	0.73958
35	0.762198
36	0.768609
37	0.787704
38	0.800295
39	0.806307
40	0.809804
41	0.819463
42	0.83716
43	0.852109
44	0.893078
45	0.894837
46	0.899903
47	0.980969
48	0.990355
49	1.00457
50	1.00696
51	1.00778
52	1.00808
53	1.0319
54	1.0389
55	1.07669
56	1.09226
57	1.16095
58	1.16518
59	1.17637
60	1.18072
61	1.20919
62	1.21062
63	1.22602
64	1.22619
65	1.2328
66	1.26975
67	1.28922
68	1.29836
69	1.30187
70	1.30491
71	1.30918
72	1.3115
73	1.32366
74	1.3331
75	1.34844
76	1.35722
77	1.39197
78	1.43071
79	1.43196
80	1.48554
81	1.50494
82	1.52407
83	1.527
84	1.55984
85	1.60079
86	1.6156
87	1.64412
88	1.68338
89	1.68962
90	1.72734
91	1.73753
92	1.73925
93	1.74942
94	2.09737
95	2.1348
96	2.19825
97	2.25978
98	2.27816
99	2.28179
100	2.29933
101	2.33643
102	2.61537
103	2.61974
104	2.64152
105	2.66468
106	2.87996
107	3.17629
108	3.4491
109	3.77374

## Sheet: Panel c
Figure1c: Fluorescent fold change of NOPLight and NOPLight-Ctr in HEK293T cells or cultured neurons in response to N/OFQ floowed by J11
Time (s)	NOPLight		NOPLight-Ctr
0	HEK293T	NEURON	HEK293T	NEURON
2.53	0.0093	-0.114415	0.00317092	-0.0220091
5.06	-0.0185	0.0537779	0.00555711	0.00375647
7.59	0.0104	-0.03641	-0.00603407	-0.00369757
10.12	0.0119	0.02686	-0.0100756	0.00401456
12.65	-0.0647	-0.0745508	0.00330672	-0.00881968
15.18	0.0044	0.0420314	-0.00177743	0.007654
17.71	-0.0214	0.0553048	0.00718912	0.00686227
20.24	0.036	-0.0231146	0.00213287	0.00500643
22.77	0.0151	0.0435255	0.00242768	-0.00124341
25.3	0.0174	0.0269909	-0.00589735	0.00847603
27.83	0.00989	0.0553484	-0.0033403	0.0150348
30.36	0.0214	0.0245914	-0.0120355	0.0210097
32.89	0.0328	0.192872	-0.0181204	0.0142664
35.42	0.0159	0.0903157	-0.00304946	0.030618
37.95	0.0233	0.0824736	-0.0147402	0.0398063
40.48	1.03	2.87073	-0.00764081	0.0879022
43.01	4.18	3.02909	0.0057903	0.0750971
45.54	4.17	2.97618	-0.00410583	0.0356422
48.07	4.27	3.37247	-0.00906447	0.044994
50.6	4.17	3.23579	-0.00262389	0.0438478
53.13	4.08	3.1908	-0.00170552	0.047891
55.66	4.22	3.5906	-0.000472673	0.0379863
58.19	4.18	3.20425	0.00521459	0.040813
60.72	4.19	3.22005	-0.00288569	0.0320669
63.25	4.24	3.4534	-0.00160706	0.0442298
65.78	4.09	3.35965	0.0101201	0.0609052
68.31	4.02	3.33108	0.0203417	0.034792
70.84	4.25	3.19549	0.0133776	0.0428544
73.37	4.17	3.34974	0.0162688	0.0311718
75.9	4.19	3.18754	0.00241462	0.0467873
78.43	4.17	3.40402	0.0104195	0.0543895
80.96	4.15	3.40393	-0.000427879	0.0506116
83.49	4.16	3.22829	0.0243531	0.017543
86.02	4.29	3.16083	-0.00666963	-0.0331652
88.55	4.25	3.35296	0.000336589	0.0515237
91.08	4.18	3.25543	-0.00446503	0.00208279
93.61	4.16	3.24032	0.0174033	-0.00727736
96.14	4.19	3.27688	0.0205257	-0.0150427
98.67	4.23	3.28426	0.0165239	-0.0129205
101.2	4.11	3.3762	0.0246557	-0.0219108
103.73	4.19	3.32002	0.018062	-0.0287469
106.26	4.09	3.04103	0.00750004	-0.0138856
108.79	4.09	3.24225	0.0294564	-0.00196198
111.32	4.09	3.1886	0.0116705	0.0108266
113.85	4.09	3.41411	0.0271809	-0.000852767
116.38	3.91	3.29548	0.00924173	-0.00868647
118.91	3.9	3.11501	0.0171582	-0.0214628
121.44	3.69	3.18658	0.0269841	0.0054824
123.97	3.63	2.7908	0.0159514	0.0606793
126.5	3.54	2.84668	0.0195245	0.0728407
129.03	3.45	3.12187	0.00614453	0.0581376
131.56	3.35	2.74997	0.00295235	0.0408679
134.09	3.33	2.71419	0.00719288	0.0409953
136.62	3.24	2.7394	0.0170221	0.017476
139.15	3.28	2.82034	0.00325447	0.0270942
141.68	3.13	2.60834	-0.00555796	0.02836
144.21	3.08	2.55874	-0.00016494	0.0253934
146.74	3.07	2.56031	0.0130152	0.0164505
149.27	2.98	2.7319	-0.000798791	0.0163589
151.8	2.91	2.64366	-0.0138371	0.0295361
154.33	2.9	2.51193	0.00917642	0.0326891
156.86	2.8	2.35242	0.000379962	0.029715
159.39	2.82	2.55446	-0.00244216	0.0371988
161.92	2.82	2.3985	-6.98166e-05	0.0266559
164.45	2.76	2.37502	-0.0162075	0.0159907
166.98	2.75	2.53598	-0.0112366	0.0247277
169.51	2.65	2.25747	-0.0120791	0.00771313
172.04	2.52	2.08714	-0.00549861	0.027746
174.57	2.58	1.98093	-0.00951248	0.0135172
177.1	2.43	2.07649	-0.0106517	-0.0126463
179.63	2.49	1.95123	-0.00818997	0.000382518
182.16	2.48	1.99518	0.00746498	-0.00957675
184.69	2.4	1.76918	-0.00746285	-0.0236824
187.22	2.32	1.79519	0.00113698	-0.0160741
189.75	2.31	1.58149	-0.00130288	-0.0272911
192.28	2.28	1.55718	0.00569525	-0.154727
194.81	2.24	1.53432	0.00286077	-0.00241387
197.34	2.07	1.62875	-0.00718003	0.0231251
199.87	2.17	1.44197	0.00187795	0.0363886
202.4	2.17	1.31488	0.00145337	0.0401788
204.93	2.02	1.19677	-0.00500709	0.0434746
207.46	2.01	1.30239	-0.00257952	0.00932318
209.99	2	1.36726	-0.00890021	0.0231976
212.52	1.94	1.24705	-0.00299807	0.0492534
215.05	1.87	1.00956	-0.00585653	0.0129063
217.58	1.84	1.20647	-0.00537183	0.0254312
220.11	1.7	1.09801	-0.0208664	0.0145167
222.64	1.86	1.05072	0.00518719	0.0200815
225.17	1.73	0.966444	0.00819942	0.0333136
227.7	1.66	0.752301	-0.0053954	0.0413279
230.23	1.69	0.942221	-0.00287653	0.0310116
232.76	1.58	0.841158	0.0116161	0.024492
235.29	1.63	0.639438	-0.0034186	0.016858
237.82	1.59	0.782502	-0.000780973	0.0219717
240.35	1.53	0.800574	0.0106794	0.0158217
242.88	1.63	0.71416	0.0109121	0.0287079
245.41	1.49	0.661808	0.0131429	0.017109
247.94	1.55	0.665265	0.00689863	0.0100313
250.47	1.57	0.667697	0.00425349	0.0256336
253	1.58	0.750632	-0.000393308	0.00559974
255.53	1.45	0.555238	0.00589934	0.0167938
258.06	1.44	0.806061	0.00874652	0.0158389
260.59	1.4	0.684886	0.00808591	0.00891693
263.12	1.38	0.584479	0.00280434	0.0100845
265.65	1.34	0.474735	0.00367905	0.00521161
268.18	1.42	0.602944	0.00613438	0.0122033
270.71	1.36	0.473154	0.00963862	0.01632
273.24	1.33	0.580258	0.0120218	0.0044556
275.77	1.27	0.476698	-0.0016077	0.0116463
278.3	1.32	0.514763	0.00177118	0.00984227
280.83	1.25	0.431893	0.00696551	0.00162733
283.36	1.2	0.667109	0.000752294	0.0143297
285.89	1.24	0.534908	-0.00384602	0.00774065
288.42	1.2	0.501784	-0.000912158	-0.00690325
290.95	1.15	0.397777	-0.00304946	0.00480576
293.48	1.15	0.573452	0.0077057	0.000833612
296.01	1.19	0.335281	-0.00491836	-0.0075205
298.54	1.09	0.346504	-0.00364207	-0.00137675
301.07	1.03	0.474626	-0.00893599	-0.00376861
303.6	1.06	0.491052	0.00277978	0.00416827
306.13	1.02	0.636537	-0.00396407	0.00379179
308.66	1.06	0.562742	-0.00151768	-0.0143933
311.19	1.04	0.566068	-0.0105099	-0.0186838
313.72	1.06	0.466708	0.00252543	-0.0153886
316.25	1.09	0.438274	-0.000631898	-0.0172604
318.78	0.978	0.549457	-0.0160342	0.0052337
321.31	0.957	0.506768	-0.00649429	-0.0107934
323.84	0.928	0.398715	-0.00366336	-0.0259971
326.37	0.971	0.343222	-0.00650025	-0.0171628
328.9	0.935	0.451057	-0.0139091	-0.0195848
331.43	0.911	0.315606	0.00375643	-0.0317104
333.96	0.947	0.399751	-0.00373272	-0.0282025
336.49	0.898	0.226159	-0.0170342	-0.0182841
339.02	0.904	0.399838	-0.00194489	-0.0252101
341.55	0.867	0.310719	-0.00737127	-0.0156766
344.08	0.853	0.351478	0.00396783	-0.0336379
346.61	0.884	0.387383	0.0121699	-0.0449701
349.14	0.813	0.443313	-0.0172202	-0.0378571
351.67	0.773	0.382737	-0.015054	-0.0556917
354.2	0.776	0.427214	-0.0167331	-0.0492405
356.73	0.8	0.449257	-0.0279525	-0.036592
359.26	0.761	0.293814	-0.0104548	-0.0504583
361.79	0.785	0.333296	-0.0184469	-0.0464424
364.32	0.839	0.278337	-0.00737929	-0.0603597
366.85	0.725	0.412861	-0.00512962	-0.0399789
369.38	0.703	0.171375	-0.0017726	-0.048462
371.91	0.744	0.276167	-0.00597636	-0.040103
374.44	0.765	0.362352	-0.0179133	-0.0387569
376.97	0.639	0.428774	-0.0275622	-0.0514919
379.5	0.672	0.390502	-0.0284131	-0.0404026
382.03	0.718	0.292429	-0.023438	-0.0619114
384.56	0.688	0.34393	-0.0143635	-0.0439478
387.09	0.634	0.251768	-0.0147216	-0.0369969
389.62	0.654	0.271335	-0.0231167	-0.0531627
392.15	0.606	0.23567	-0.0217764	-0.051598
394.68	0.622	0.200746	-0.0300688	-0.0625339
397.21	0.596	0.247907	-0.0206636	-0.0780451
399.74	0.594	0.199678	-0.0342556	-0.0740307
402.27	0.564	0.19008	-0.0473342	-0.0930968
404.8	0.558	0.331649	-0.0371721	-0.085727
407.33	0.558	0.319456	-0.0359396	-0.0998647
409.86	0.484	0.266907	-0.0488192	-0.127237
412.39	0.493	0.34453	-0.0451338	-0.118269
414.92	0.482	0.250972	-0.0378082	-0.127402
417.45	0.492	0.108933	-0.0525263	-0.152453
419.98	0.487	0.0200326	-0.0379352	-0.155542
422.51	0.433	0.0787981	-0.0460615	-0.169695
425.04	0.489	0.0757659	-0.0500855	-0.189691
427.57	0.493	0.0863673	-0.0554793	-0.18178
430.1	0.445	0.151306	-0.0474511	-0.181781
432.63	0.397	0.158636	-0.0406096	-0.178155
435.16	0.439	0.100601	-0.0439332	-0.200878
437.69	0.361	0.0919625	-0.0558663	-0.212716
440.22	0.355	0.14991	-0.0529717	-0.0517795
442.75	0.302	0.123352	-0.0596219	-0.106676
445.28	0.388	0.0369707	-0.0595057	-0.103196
447.81	0.354	0.0896721	-0.0484985	-0.0811042
450.34	0.419	0.165779	-0.0504211	-0.0803824
452.87	0.353	0.0705416	-0.0652915	-0.0862819
455.4	0.298	0.17649	-0.0553454	-0.0847635
457.93	0.321	0.064663	-0.0708749	-0.0822983
460.46	0.314	0.150717	-0.0683526	-0.0927521
462.99	0.277	0.0305683	-0.0586315	-0.0901217
465.52	0.261	0.141545	-0.0545868	-0.0688995
468.05	0.259	0.00849303	-0.0577017	-0.0689011
470.58	0.221	0.0767149	-0.0610534	-0.0835982
473.11	0.182	0.0419769	-0.0731671	-0.0846591
475.64	0.201	0.0997063	-0.0548037	-0.0924321
478.17	0.222		-0.0628322	-0.0910531
480.7	0.126		-0.0635056	-0.0914368
483.23	0.144		-0.0639746	-0.0868394
485.76	0.191		-0.0739203	-0.0696284

## Sheet: Panel d
Figure1d: Maximum dF/F of NOPLight/NOPLight-Ctr in HEK293T cells/cultred neurons
	HEK293T		NEURON
	NOPLight	NOPLight-Ctr	NOPLight	NOPLight-Ctr
	5.57161	0.1249	2.70731	0.00373206
	3.51269	0.13252	3.07661	0.00545052
	3.50116	0.000905018	3.13716	0.00815348
	3.36848	0.00363051	3.06318	0.00989949
	2.85852	0.0815639	3.90935	0.0115186
	2.76335	0.0123854	3.42765	0.00590543
	5.43431	0.0550644	2.59482	0.00379894
	2.70757	0.00738767	2.65995	0.00639891
	2.67072	0.00418527	3.91597	0.281087
	2.97883	0.0402807	3.92407	0.0560597
	3.56925	-9.52363e-17	3.62994	0.0305664
	3.95959	0.000973723	3.71785	0.0739051
	4.01428	0.00458979	3.82449	0.31114
	2.70807	0.0542965	3.20084	0.0683906
	3.33039	0.0357811	3.20696	0.0408941
	3.33777	0.00112084	3.82975	0.431183
	3.37958	0.0111381	3.9398	0.0173577
	6.59871	0.0015684	3.72612	0.0224414
	4.26934	0.00332356	4.05463	0.00827671
	2.21052	0.00315059	4.22001	0.0442839
	4.42232	0.0158765	3.89898	0.0509103
	3.46389	0.0127149	3.93923	1.17614e-16
	5.04193	0.0614285		0.062134
	5.06226	0.00841477		1.01048e-16
	2.77764	0.00308997		0.180526
	3.59301	0.00684739		7.54605e-17
	2.94186	0.00097868		0.0131586
	3.97836	0.00160859
	5.33876	0.025218
	4.25573	0.0144404
	5.38874
	3.4539
	2.93748
	4.12747
	3.72649
	2.88005
	3.70711
	3.56023

## Sheet: Panel e
Figure1e: Normalized maximal dF/F0 response of NOPLight expressed in HEK293T cells and neurons to different concentrations of N/OFQ
	HEK293T													NEURON
Conc[N/OFQ] (nM)	7	10	15	23	34	51	76	114	171	256	384	577		7	10	15	23	34	51	76	114	171	256	384	577	865
	-0.0542279	0.151074	0.258185	0.550108	0.874303	0.763844	1.02145	0.532164	1.0326	0.632145	1.07597	0.789899		0.0383647	0.0786293	0.126393	0.314179	0.287554	0.528731	0.209497	0.584962	0.486176	0.89235	1.24907	0.870298	1.26303
	0.111399	0.135132	0.140647	0.324867	0.823564	0.792189	1.20704	0.75472	0.814972	0.997986	0.893228	1.42441		0.0389135	0.0580517	0.0904588	0.446131	0.139416	0.790823	0.49863	0.571156	0.226253	0.785923	1.38723	0.767141	1.1509
	-0.0538543	0.215543	0.462365	0.293208	0.992398	0.526729	1.16306	0.734694	0.80445	1.18111	1.23136	1.09305		0.0275572	0.0847009	0.0954747	0.256429	0.427218	0.705855	0.246216	0.427933	0.767967	0.769173	1.2442	0.641183	1.27884
	-0.0234275	0.275376	0.38855	0.181694	0.985394	0.814893	0.716499	0.683572	0.629442	0.964359	1.20894	1.38715		0.0341225	0.0786293	0.107907	0.292781	0.434113	0.700362	0.458025	0.449954	0.787805	0.79991	1.17816	1.30199	1.37109
	-0.0721877	0.339196	0.337759	0.174219	0.304811	0.558294	0.913554	0.803571	1.10551	0.802109	1.10765	0.788009		-0.0147079	0.161167	0.0947256	0.362295	0.442738	0.766633	0.597895	0.561322	0.827997	0.792107	0.995871	1.29795	1.48753
		0.154822	0.0629348	0.207216	0.390685	0.680609	1.20704	0.946506	1.02134	1.18111	1.35771	0.84732		-0.0106372	0.0552362	0.150522	0.334738	1.55004	0.790823	0.610322	0.643349	0.739849	0.683803	0.969301	1.31045	1.31463
		0.0243122	0.00876562	0.0648539	0.483189	0.488565	1.16306	0.850086	0.616893	0.709263	1.16534	0.987325		-0.018916	0.0729217	0.114066	0.147769	1.6392	0.811168	0.517922	0.656723	0.704984	1.07601	0.667701	1.27396	1.16623
		0.108326	0.131439	0.438525	0.758754	0.720315	0.48955	0.838678	0.988276	0.936016	1.36095	1.16334		-0.0257057	0.0216235	0.335094	0.315806	1.25506	0.850166	0.71931	0.661182	0.739849	0.661156	0.443433	0.704621	0.578563
		0.169195	0.0570069	0.105865	0.998057	0.902741	0.789643	0.925349	0.842942	0.77128	0.834125	0.880841		0.00891185	0.0631653	0.132678	0.276379	0.0732946	0.65294	0.770079	0.608076	1.51188	0.971258	1.39778	0.961766	0.810216
		0.163344	0.0419643	0.266575	0.970536	0.480516	0.927609	1.33872	0.903602	1.01091	1.05993	0.989316		0.00322624	0.00805609	0.383978	0.0175469	0.117374	0.580764	0.641335	0.676841	0.673767	1.02971	1.42184	0.971753	0.831472
		0.261622	0.0155162	0.390294	0.857631	0.838164	0.929609	0.77406	1.29756	0.705215	0.948863	1.09693		-0.00525275	-0.0197964	0.361969	0.408874	0.139013	0.613968	1.05444	0.475596	1.14642	1.16198	1.58852	1.0156
		0.206275	0.0155162	0.55499	0.336839	0.842402	0.613836	0.772908	1.2286	0.752811	0.98923	1.46735		-0.000153374	-0.0594312	0.383978	0.0144307	0.0447056	0.718769	0.940947	1.41096	1.2352	1.3284	1.44396	0.997129
		0.0332349	0.0279516	0.471093	0.837344	1.0379	0.966225	1.03208	1.05555	1.00281	0.291726	0.409551		-0.00129064	-0.0342373	0.0906232	0.0316042	0.404919	0.685803	0.682764	1.10713	1.18565	1.0104	1.54249	0.956671
		0.06288	0.052927	0.364318	0.816052	1.04569	0.764792	0.975767	0.601322	1.32235	0.663537	0.906203			-0.0255048	0.0766204	0.0525233	0.404569	0.840615	0.511485	1.5932	1.40529	1.64684	1.1503	1.22754
		0.133282	0.229565	0.162413	1.0466	0.746972	1.02023	0.937531	1.31788	1.11121	0.83593	0.666173			0.0341043	0.0835939	0.160817	0.434559	1.25414	0.424798	1.35771	1.73468	1.33803	1.22671	1.09713
		0.0369762	0.0715584	0.286007	0.76987	0.978862	1.07912	0.671753	0.834836	0.747218	0.695617	1.01349			-0.033031	0.138787	0.195987	0.416555	1.47407	1.00458	1.45407	1.37232	1.03077	1.32571	0.692262
		0.0480741	0.144172	0.369925	0.651187	0.908111	1.05452	0.702543	0.676656	0.700101	0.82022	0.855123			-0.145881	0.155225	0.292865	0.364214	1.23937	1.05964	1.59422	1.35171	1.33151	1.23317	1.07975
		0.0244245	0.0921439	0.281971	0.728866	0.760995	1.02507	1.06074	0.519217	1.16865	0.75947	1.24422			-0.0997896	0.0889294	0.391594	0.187284	0.93128	1.12778	1.44584	1.35889	1.65287	1.12299	0.91659
		0.0144376	0.0655448	0.16457	0.635942	0.747499	1.02684	0.924521	1.51883	0.92385	1.09867	1.01349			-0.0843356	0.138541	0.321591	0.328122	0.555787	1.06062	1.18154	0.724476	1.43302	1.44807	0.986039
		0.0349628	0.288358	0.297966	0.929085	0.805637	1.00602	1.01328	1.02216	0.946798	1.16989	0.976817			-0.0409694	0.145301	0.270511	0.423238	0.372973	1.14579	1.26144	0.703945	1.23068	0.923072	0.930175
		-0.000109077	0.0666806	0.271235	0.216333	0.908696	1.31855	0.849529	1.00981	1.02998	0.524038				0.00870933	0.0935164	0.482299	0.40233	0.595627	0.949605	1.42557	0.703219	1.36682	0.763851	0.686067
		0.0397783		0.171296	0.748959	0.802648	1.22808	0.762331	1.36359	0.737746	0.847294				0.0088554		0.237714	0.300735	0.518933	0.623027	1.3871	0.646	1.29684	0.95155	1.05211
		0.0360487		0.197952	0.754806	0.312692	1.25405	0.786232	1.15863	1.02214	1.1667							0.156847	0.566806	0.958641	1.00338	0.822218	1.22912	0.467669	0.977547
		-0.000708677		0.283693	0.29593	0.293707	1.20988	0.58746	0.99955	1.22337	1.05908							0.462594	0.556271	0.505577	0.747819	0.583758	1.17938	0.0948393	1.02628
		0.074431		0.0834757	0.15396	0.455793	0.825413		1.40378	1.15327	0.804835							0.359077	0.529833	0.945027	0.658833	0.839382	1.10137	0.774162	1.18331
		0.00679474		0.129735			0.946686		1.07696	1.0095	0.889269							0.380899	0.445226	1.02125	0.683762	1.44362	0.995597	0.842418	0.965226
				0.0722366			1.12328		1.22029	1.40947	1.0585							0.321631	0.560578	0.95571	0.764983	1.30394	1.59045	0.537893	1.03465
				0.147379					0.823494	1.39907								0.363592	0.382134	0.839673	0.971585		1.59683		1.29999
				0.105095					0.90546									0.189322	0.566891	0.986815	0.648264		1.10907		1.1
				0.0599674					0.850107									0.549734	0.491706	0.931786	0.901098		0.648496		0.718112
				0.526473														0.291376	0.23622	0.838975	0.988214		1.42826		0.531944
				0.512837														0.251009	0.274054	1.03366	0.876411		1.42607		1.4985
				0.324642														0.198082	0.184125	0.978542	0.772625		1.33533		0.796333
				0.147285														0.279696	0.170031	0.621396	0.782146		1.35023		1.02044
																		0.442445	0.447619		0.776701		1.20635
																		0.2998			1.3869		0.663116
																		0.345455			0.754474		0.491824
																					1.16029		1.2153
																					1.15609		0.890408
																					0.974523		0.891044
																					1.23392		0.937492
																					1.32902		0.833136
																					1.37324		0.982229
																					1.32385		0.886915
																					1.29496		0.791605
																					0.636774		0.920684

## Sheet: Panel f
Figure1f: Deduced time constant of NOPLight responding to 1uM N/OFQ
	Experiment No.	Tau (ms)
	NOP_21_04_15_1	556
	NOP_21_03_04_3	503
	NOP_21_03_04_5	570
	NOP_21_03_04_6	675

## Sheet: Panel g
Figure1g: Time plot of normalized NOPLight dF/F under superfusion
Time (s)	Bath Application	Local Application		Tau (s)	Bath Application	Local Application
1	0.00526243	-0.00143222			64.1849	39.9042
2	0.00709591	-0.00118894			50.4032	28.5878
3	0.00116974	-0.000935941			56.7215	21.0926
4	0.0051202	-0.00119022
5	-0.00434285	-0.0014335
6	-0.00533681	-0.00118051
7	0.00568269	-0.000916516
8	-0.00237856	-0.000420235
9	0.00157781	-0.000420235
10	0.00270682	7.60458e-05
11	0.00596038	0.000816892
12	-0.00565618	0.00156745
13	-0.00523785	0.00207473
14	0.00297764	0.002593
15	0.00269047	0.00234971
16	-0.00469127	0.00111258
17	-0.000723997	-0.000378822
18	0.00466645	-0.00162694
19	-0.00414495	-0.00162694
20	0.000537623	-0.00113066
21	-0.00259604	-0.000887378
22	0.0056468	-0.000389816
23	0.000377761	0.000351031
24	0.00293397	0.000594315
25	-0.00447733	0.000837599
26	-0.00619581	0.00134487
27	-0.00363969	0.00134487
28	-0.00108161	0.00210643
29	0.00147844	0.00285699
30	-0.000954767	0.00285699
31	-0.00624582	0.00210643
32	0.00345677	0.000362025
33	-0.00183725	-0.00163666
34	0.00287135	-0.0028835
35	0.00472331	-0.00387734
36	-0.00272364	-0.00387734
37	0.00914705	-0.00362434
38	-0.00331674	-0.00287378
39	0.00211653	-0.00187994
40	-0.00892785	-0.00112938
41	0.00869475	-0.000378822
42	0.00553281	0.000371737
43	-0.0141348	0.000635728
44	0.00494292	0.000635728
45	-0.00253387	0.000899719
46	-0.0100171	0.001396
47	-0.000257544	0.00214656
48	0.0016008	0.00213685
49	0.00561849	0.00187286
50	0.00820011	0.00187286
51	-0.000735189	0.00187286
52	-0.00103538	0.00187286
53	-0.00421817	0.00162829
54	-0.00812466	0.000634447
55	-0.00770777	0.000380169
56	-0.000797704	-0.000116112
57	0.011892	0.000127172
58	-0.000679712	0.00112102
59	-0.00459389	0.00187157
60	0.00016037	0.00237885
61	-0.00881787	0.00237885
62	-0.00623157	0.00188129
63	-0.00509044	0.001638
64	-0.00105304	0.001638
65	0.00081502	0.001891
66	-0.00166244	0.00339084
67	-0.00631654	0.00640279
68	0.00135181	0.0111481
69	0.00467404	0.0173946
70	-0.000709552	0.0228905
71	-0.00391985	0.0271286
72	-0.00422779	0.0293693
73	0.00926951	0.0306161
74	0.000243401	0.0308691
75	-0.00151823	0.0318727
76	-0.00109894	0.0328775
77	0.00587104	0.0326342
78	0.0099341	0.0318837
79	0.011815	0.0301283
80	0.0129686	0.0286272
81	0.0184972	0.0278766
82	0.0415352	0.0278766
83	0.036135	0.0281296
84	0.0584692	0.0286272
85	0.0625649	0.0286175
86	0.0710473	0.0286175
87	0.0809985	0.0286077
88	0.0836457	0.0276042
89	0.0862949	0.0266006
90	0.0933371	0.0250995
91	0.0872066	0.024349
92	0.0971843	0.0241057
93	0.0888517	0.0243587
94	0.0995711	0.0246117
95	0.0868318	0.0251092
96	0.0872876	0.0251092
97	0.0870096	0.024602
98	0.0896682	0.024349
99	0.0930634	0.0240947
100	0.0935216	0.0238417
101	0.0895688	0.0230911
102	0.0929676	0.0225948
103	0.122123	0.0218443
104	0.0865226	0.021337
105	0.0877143	0.0205864
106	0.097011	0.0200792
107	0.0878889	0.0198249
108	0.0971929	0.0193176
109	0.0932265	0.0178165
110	0.0966363	0.0163154
111	0.0808532	0.014318
112	0.0813057	0.0125639
113	0.085453	0.01157
114	0.0873858	0.01157
115	0.0900595	0.01157
116	0.0882962	0.0120676
117	0.0813502	0.0123219
118	0.0884667	0.0128194
119	0.0822552	0.0130737
120	0.0878954	0.013317
121	0.0809366	0.013064
122	0.0784219	0.0128207
123	0.0677427	0.0123134
124	0.0889739	0.0115629
125	0.0842307	0.0110653
126	0.0817121	0.0100605
127	0.0754749	0.00906664
128	0.0692323	0.00855936
129	0.0778615	0.00830636
130	0.0760791	0.00854965
131	0.0728061	0.00904721
132	0.065806	0.00954477
133	0.0729569	0.0102953
134	0.0644597	0.0107929
135	0.070124	0.0110459
136	0.0653482	0.0108026
137	0.0605681	0.0105496
138	0.0654904	0.0100533
139	0.0734044	0.00930277
140	0.0641372	0.00805593
141	0.0600951	0.00655481
142	0.0575452	0.00530669
143	0.0684609	0.00455613
144	0.0621692	0.00380557
145	0.0611138	0.00356229
146	0.0645522	0.00431285
147	0.0560017	0.00506341
148	0.0661883	0.00631025
149	0.0538802	0.00730409
150	0.0498161	0.00780165
151	0.054757	0.00780165
152	0.0521913	0.00730537
153	0.0443638	0.00655481
154	0.046301	0.00556225
155	0.0519994	0.00406113
156	0.0449134	0.00306729
157	0.0521205	0.00230573
158	0.0412636	0.00230573
159	0.0409423	0.00329958
160	0.041374	0.00454642
161	0.050098	0.00504398
162	0.0362044	0.00555126
163	0.0358792	0.0048007
164	0.0347987	0.0045477
165	0.0314517	0.00379714
166	0.0447204	0.00379714
167	0.0330612	0.00330086
168	0.0365125	0.00330086
169	0.0248396	0.00279487
170	0.0313163	0.0020553
171	0.0309854	0.00155774
172	0.0268675	0.00080718
173	0.0280489	0.00106146
174	0.0345362	0.00155774
175	0.03193	0.00181202
176	0.0346309	0.00155902
177	0.0289865	0.00155902
178	0.0263737	0.00106146
179	0.0229988	0.00106146
180	0.0181013	0.00106146
181	0.0238406	0.00131574
182	0.0174177	0.00131574
183	0.0201178	0.00131574
184	0.0144485	0.00106274
185	0.0247622	0.000808461
186	0.0267058	0.000301186
187	0.0217929	-0.000206089
188	0.0283097	-0.000459086
189	0.018817	-0.000459086
190	0.0222855	-0.000712082
191	0.0265196	-0.000966361
192	0.0200674	-0.00120964
193	0.0227755	-0.0019602
194	0.00332508	-0.00271076
195	0.018259	-0.00271076
196	0.0240274	-0.00245648
197	0.0144984	-0.0019602
198	0.0149113	-0.00170593
199	0.0214497	-0.00145293
200	0.0165027	-0.00145165
201	0.0238124	-0.00120836
202	0.019628	-0.00120836
203	0.0177406	-0.000965079
204	0.00971301	-0.000701088
205	0.0108893	-0.000701088
206	0.0159054	-0.000437097
207	0.0109385	-0.000427385
208	0.0128836	-0.000427385
209	0.00714168	7.01776e-05
210	0.0160078	0.00107501
211	0.0102614	0.0013183
212	0.00989796	0.00157258
213	0.0180042	0.00130859
214	0.0122499	0.00105431
215	0.0172798	0.000547033
216	-4.52377e-05	0.000790317
217	0.0150092	0.000536039
218	0.00692732	0.000536039
219	0.00501355	0.000537321
220	0.00541425	0.000537321
221	0.0119948	-0.000213238
222	0.00776033	-0.000466235
223	0.00274875	-0.000720513
224	0.0147481	3.00457e-05
225	0.00741276	0.000526327
226	0.00239304	0.000780605
227	0.00820961	0.000537321
228	0.0109314	5.07524e-05
229	0.0159796	-0.000192532
230	0.00630079	-0.000192532
231	0.0043694	6.17465e-05
232	0.00709102	6.17465e-05
233	0.00438072	0.000305031
234	0.002444	0.000812306
235	0.00205855	0.00130987
236	0.00555745	0.00206043
237	0.00361649	0.0025677
238	0.0110055	0.0025677
239	0.00206152	0.0025677
240	-0.0014422	0.00207014
241	-0.00417091	0.00181714
242	-0.00378701	0.00156415
243	0.00282987	0.00105687
244	0.00711243	0.00056059
245	0.0106175	-0.000200963
246	0.00554329	-0.000951522
247	-0.00265737	-0.00220936
248	0.0078713	-0.00245264
249	0.0043492	-0.00245264
250	0.00394854	-0.00170208
251	0.0043281	-0.00119481
252	0.000797523	-0.00119481
253	0.00117404	-0.0014478
254	0.00702697	-0.00143681
255	-0.00590292	-0.00119352
256	0.00386471	-0.00068625
257	-0.0137783	6.43095e-05
258	0.00147672	6.43095e-05
259	0.0002796	-0.000189969
260	-0.00327225	-0.00068625
261	0.00415499	-0.00143681
262	-0.000970127	-0.00143681
263	0.00960113	-0.00143681
264	0.000544857	-0.00143681
265	0.00090836	-0.00168981
266	-0.0034448	-0.00193309
267	0.00320446	-0.00193309
268	0.0122166	-0.00218609
269	0.00628497	-0.00218609
270	0.0105794	-0.00269336
271	0.00463997	-0.00294764
272	-0.00209279	-0.00320064
273	-0.0048924	-0.00294764
274	-0.00217838	-0.00319092
275	0.00526661	-0.00319092
276	-0.00227052	-0.00343421
277	-0.0153375	-0.00317993
278	-0.000790928	-0.00268365
279	-0.00202679	-0.00167881
280	-0.0072143	-0.000684968
281	-0.00529647	6.55909e-05
282	0.00768562	6.55909e-05
283	0.00486243	-0.000441684
284	0.000453681	-0.000695962
285	-0.00949791	-0.00120324
286	-0.00204733	-0.00145752
287	-0.012802	-0.00220807
288	0.00969479	-0.00270564
289	-0.00265157	-0.00294892
290	0.00321783	-0.00293793
291	-0.00517951	-0.00343421
292	-0.000897436	-0.00367749
293	0.00417828	-0.00418477
294	-0.0113745	-0.00469204
295	-0.0110657	-0.00494632
296	-0.000437929	-0.0054536
297	-0.00013035	-0.00521031
298	0.00732469	-0.00495731
299	0.00365645	-0.00420676
300	0.00872727	-0.00294892
301	0.00425682	-0.00294892
302	-0.00737735	-0.00319221
303	-0.00708704	-0.00368849
304	-0.00679937	-0.00445004
305	0.000650183	-0.0054536
306	0.0128788	-0.00595116
307	0.000419388	-0.00545488
308	-0.0104566	-0.00470432
309	0.00256699	-0.00345748
310	0.00124542	-0.00220936
311	-0.00167487	-0.00196607
312	-0.00460001	-0.00220936
313	-0.00753006	-0.00295992
314	0.00150514	-0.0034562
315	0.00734862	-0.00395376
316	0.00680412	-0.00470432
317	0.00465844	-0.00569688
318	-0.00228489	-0.00669072
319	-0.00603938	-0.00718828
320	0.00778274	-0.00693529
321	-0.00557153	-0.00618473
322	0.000253532	-0.00519089
323	0.00207841	-0.00444033
324	0.00549973	-0.00418733
325	0.00171741	-0.00418733
326	-0.00287118	-0.00418733
327	0.013345	-0.00444033
328	-0.00326099	-0.0052006
329	0.000941236	-0.0054536
330	-0.0020678	-0.00570787
331	-0.00187858	-0.00571759
332	-0.00650145	-0.00571759
333	0.00329333	-0.00570787
334	-0.00534789	-0.00596215
335	-0.00117124	-0.00620544
336	0.000596183	-0.00620544
337	0.0103776	-0.00596215
338	0.00331422	-0.00495731
339	-0.00455911	-0.0034562
340	0.00360436	-0.00195508
341	-0.00348051	-0.00120452
342	-0.00335118	-0.00195508
343	0.00399502	-0.00220936
344	-0.00391362	-0.00295992
345	-0.00139488	-0.0034562
346	0.00352633	-0.00420676
347	-0.00681326	-0.00470432
348	0.00612464	-0.0052006
349	-0.00182125	-0.00569816
350	-0.000941374	-0.00595116

## Sheet: Panel h
Figure1h: Maximal dF/F response of NOPLight to the application of different drugs (1uM)
	HBSS	0.016512	0.0293556	0.0184913	0.0161042	-0.0103638	-0.0173259	-0.0300289	-0.0694425	0.0206587
	N/OFQ	1.17496	1.16535	1.1005	0.845165	1.00551	0.867733	1.00526	1.05443	0.781085
	NCS+	0.642778	0.700629	0.551	0.730093	0.798327	0.559698	0.9136	0.919825	0.877031
	J11+	0.143732	0.0809461	0.090084	0.0599261	0.105647	0.00031669	0.15743	0.0669067	0.057322
	UFP+	0.0589683	-0.025137	-0.0024229	-0.0300474	0.0204097	0.0359566	0.0746982	0.025813	0.00981857
	NCS	-0.00394584	-0.00803332	0.0634907	-0.0223999	-0.00050554	0.00217066	0.0533706	0.0583329	0.0233864
	J11	-0.019184	0.018755	0.00243975	0.0320797	0.0467688	0.00090957	-0.00305309	-0.0168487	-0.0095002
	UFP	-0.00730283	0.00572733	0.0111775	0.0284221	-0.0402478	-0.0101328	-0.00724765	-0.0469576	-0.0152868
	RO	0.728767	1.01632	0.535079	0.682314	0.680114	0.927573	1.00778	1.08149
	MCO	0.679387	0.695583	0.623761	0.718565	0.558009	0.902232	0.527292	0.931531	0.467975
	OFQ1-11	0.260653	0.132494	0.294711	0.0902534	0.0992903	0.211188	0.256392	0.162338	0.129221

## Sheet: Panel i
Figure1i: Maximal dF/F response of NOPLight to the application of different endogenous opioids (1uM)
	Name	dFF
	N/OFQ	4.5562	4.51891	4.26746	3.27733	3.89912	3.36484	3.89814	4.08881	3.02884
	DynA	-0.0285643	-0.014373	-0.0945814	0.149077	0.16043	0.129676	-0.066779	-0.0722071	-0.07169556]
	DynB	0.0436042	0.0792981	0.0436042	-0.00406376	0.0152492	0.0548913	-0.02386961 -0.01550667 0.04371567
	LEnk	-0.00709187	-0.029267	-0.0471341	-0.00119818	0.0095837	-0.070161	-0.0614543	-0.05469	-0.13137
	MEnk	-0.0715782	-0.0790587	-0.078612	0.0393559	0.0183582	-0.154641	-0.02645891 -0.06341423 -0.16161425
	BEndorphin	-0.189561	-0.303004	-0.00041706	-0.135447	-0.11788	-0.0979496	-0.187578	-0.0348445	-0.0458944

## Sheet: Panel j
Figure1j: Maximal dF/F response of NOPLight to the application of different fast neurotransmitters (1mM) followed by N/OFQ (1uM)
	DA	+NOFQ	Ach	+NOFQ	GABA	+NOFQ
	0.0451766	3.86629	0.0124954	1.82779	-0.0581055	2.72861
	0.0153976	3.60026	-0.0598006	2.10195	0.0720713	2.07538
	0.0397798	3.19797	-0.0829928	2.45533	0.0736842	4.16858
	0.0495248	3.27236	-0.0567704	2.42403	0.0981571	3.73874
	0.137424	5.01361	-0.0303472	3.62755	-0.00982617	2.52394
	0.103914	4.66294	-0.0479553	1.86956	-0.0600463	3.08054
	7.78563e-05	3.53127	0.00396274	2.4673	0.131178	4.43302
	0.11453	3.58149	0.0070222	1.86771	0.0324195	3.54296
	0.0456707	4.29706	0.0337418	3.37149	0.0328473	3.37767
	0.0183957	3.78976	0.00422138	2.26569	-0.041231	2.93429
	0.0440965	3.86952	-0.0114103	2.50903	0.0236915	2.87324
	0.0481768	3.17731	0.00815876	2.34826	0.11471	5.08442
	0.0499286	3.14644	-0.0129505	2.11995	-0.00932544	3.97402
	0.0251518	2.97935	-0.0326541	2.46352	0.0986413	3.54361
	0.0513492	4.33217	-0.0261324	2.51359	0.0610469	5.56309
	0.0418303	3.73216	-0.0807523	2.46832	0.034499	4.57129
	0.0196801	2.5357	-0.0505611	2.9644	0.158179	4.70894
	0.00419735	2.83533	-0.0161734	2.37461	0.107931	4.97404
	0.103298	3.76045	-0.0229476	2.546	-0.0244012	3.02349
	0.156773	4.42279	-0.0266758	2.01806	0.0254919	3.87661
	-0.0457834	2.99887	-0.0337258	2.80835	0.0322568	3.73558
	-0.0282225	3.95085	0.0728585	4.98099	0.0162385	4.18127
	-0.0733054	2.81727	-0.0543343	2.85733	0.029382	3.81395
	-0.0662173	3.13577	-0.00972923	3.67646	-0.0320941	3.61774
	-0.0395803	2.94044	-0.0518797	3.33352	0.000313691	3.14055
	-0.0860033	2.73359	0.0266006	3.97826	-0.0073483	3.6796
	-0.0850833	3.02768	-0.00129494	3.41275	-0.0315874	3.36324
	0.172184	5.28728	-0.0420992	2.82824	-0.00207923	3.50343
	-0.0826349	2.68531	-0.0501229	4.3036	0.00700337	3.52568
			-0.0744821	3.20988	0.167393	5.97104
