# Supplementary material for: Development of a genetically encoded sensor for probing endogenous nociceptin opioid peptide release
Source: Nat Commun. 2024 Jun 25;15:5353. doi: 10.1038/s41467-024-49712-0 (PMC11199706; doi:10.1038/s41467-024-49712-0)
Supplement: Supplementary file 4 — Source data [file 41467_2024_49712_MOESM4_ESM.zip › Figure2_SourceData_NOPLightMS.xlsx]

## Sheet: Figure 2 c
Figure 2 c: Maximum fluorescence change (∆ F/F0) to ascending nociceptin concentrations
	NOPLight										ctrl
	0.005µM	0.01µM	0.05µM	0.1µM	0.5µM	1µM	5µM	10µM			0.1µM	0.5µM	1µM	5µM	10µM
mouse 1, slice 1	0.003713	0.01335	0.02091	0.05064	0.1851					mouse 11, slice 1	0.02058	0.0237	0.03064	0.02763	0.02082
mouse 2, slice 1	0.01344	0.0325	0.014	0.01872	0.2195					mouse 11, slice 2	0.004874	0.004841	-0.003273	-0.02388	-0.03522
mouse 2, slice 2	0.005397	0.02167	0.06013	0.05556	0.1626					mouse 11, slice 3	0.007032	0.005565	0.004635	0.006412	-0.003909
mouse 3, slice 1	-0.004578	0.02849	0.05431	0.08706	0.1608					mouse 12, slice 1	0.003162	0.004416	0.003703	0.002963	0.0004159
mouse 4, slice 1	0.004404	0.0121			0.06787					mouse 12, slice 2	0.0006962	0.003699	0.04589	-0.006085	-0.02421
mouse 4, slice 2	0.005382	0.02863	0.03292	0.06766	0.1022					mouse 13, slice 1	0.004547	0.0125		0.09754	0.1216
mouse 5, slice 1	0.005812	0.001655	0.006543	0.01262	0.0203					mouse 13, slice 2	-0.001048	0.02	-0.001284	-0.005894	-0.004366
mouse 6, slice 1	0.004681	0.01015	0.02909	0.03626	0.05828					mouse 13, slice 3	0.009371	0.004861	0.007751	0.00254	0.002503
mouse 7, slice 1				0.0194	0.1442	0.2707	0.6124			mouse 14, slice 1	0.001322	0.001767	0.001287	0.007417	0.006013
mouse 7, slice 2				0.02482	0.02724	0.08092	0.3315			mouse 14, slice 2	-0.00534	-0.004528	-0.001546	-0.003925	-0.006031
mouse 8, slice 1				0.009556	0.1466	0.2447	0.666	0.8444
mouse 8, slice 2					0.07169		0.2859	0.7209		mean	0.00451962	0.0076821	0.00975589	0.0104718	0.00776159
mouse 9, slice 1					0.07532	0.07575	0.6739	0.9246		SD	0.00701433	0.00858057	0.016955	0.0332493	0.042892
mouse 9, slice 2					0.03971	0.04554	0.08599	0.3796		SEM	0.002	0.003	0.006	0.011	0.014
mouse 10, slice 1					0.07158	0.05815	0.6259	0.7805
mean	0.00478137	0.0185681	0.031129	0.0382296	0.103533	0.129293	0.468799	0.73
SD	0.00486482	0.010885	0.0199503	0.026038	0.0617325	0.100596	0.232774	0.209982
SEM	0.002	0.004	0.008	0.008	0.016	0.041	0.088	0.094

## Sheet: Figure 2 i
Figure 2 i: Maximum fluorescence change (∆ F/F0) to 3 µM CNO, 100 nM nociceptin (N/OFQ), and 500 nM N/OFQ
	30µM CNO	100nM N/OFQ	500nM N/OFQ
mouse 15, slice 1	0.003333
mouse 16, slice 1	0.006082
mouse 16, slice 2	0.02883
mouse 17, slice 1	0.005545	0.01067	0.01566
mouse 17, slice 2	0.01952
mouse 18, slice 1	0.02482	0.03231	0.1986
mouse 18, slice 2	0.01197	0.004051	0.0764
mouse 18, slice 3	0.01557	0.004567	0.02972
mouse 18, slice 4	0.01506
mouse 19, slice 1		0.02612	0.08551
mouse 19, slice 2	0.01782	0.01388	0.05493
mouse 19, slice 3	0.02745	0.08046	0.1059
mean	0.016	0.02458	0.08096
SD	0.008801	0.02682	0.06065
SEM	0.002654	0.01014	0.02292
