# Supplementary material for: Development of a genetically encoded sensor for probing endogenous nociceptin opioid peptide release
Source: Nat Commun. 2024 Jun 25;15:5353. doi: 10.1038/s41467-024-49712-0 (PMC11199706; doi:10.1038/s41467-024-49712-0)
Supplement: Supplementary file 4 — Source data [file 41467_2024_49712_MOESM4_ESM.zip › Figure3_SourceData_NOPLightMS.xlsx]

## Sheet: panel 3c (left)
Figure 3c: NOPLight dose dependent response to Ro 64-6198
Photometry Trace
	Vehicle	NOPLight fluorescence														Ro 1 mg/kg	NOPLight fluorescence								Ro 5 mg/kg	NOPLight fluorescence															Ro 10 mg/kg	NOPLight fluorescence
	Time (s)	mouse 1	mouse 2	mouse 3	mouse 4	mouse 5	mouse 6	mouse 7	mouse 8	mouse 9	mouse 10	mouse 11	average	SEM		Time (s)	mouse 1	mouse 2	mouse 3	mouse 4	mouse 5	averaged	SEM		Time (s)	mouse 1	mouse 2	mouse 3	mouse 4	mouse 5	mouse 6	mouse 7	mouse 8	mouse 9	mouse 10	mouse 11	mouse 12	averaged	SEM		Time (s)	mouse 1	mouse 2	mouse 3	mouse 4	mouse 5	mouse 6	mouse 7	mouse 8
	2.00049	-2.22855	0.47065	-0.0318652	0.916105	-2.6449	0.687013	0.462849	-1.23572	0.476212	0.406639	-1.67342	-0.399544	0.389328		2.00049	1.31472	-0.610905	0.566205	2.68235	-0.951297	0.600215	0.66034		2.00049	0.678474	1.00514	-1.78698	-1.76826	1.72678	0.429778	0.107914	-0.183892	0.530345	0.543582	0.278	-0.720849	0.0700018	0.302984		2.00049	0.749408	-0.954718	-1.27477	1.78924	0.00376103	-3.08296	0.32456	2.0009
	2.2954	-2.23752	0.536415	-0.0747481	0.827937	-2.62674	0.593101	0.474274	-1.22857	0.500281	0.35414	-1.73923	-0.420061	0.386486		2.2954	1.29663	-1.05657	0.700738	2.68698	-1.02356	0.520845	0.714135		2.2954	0.527296	1.00891	-1.85387	-1.58155	1.72062	0.506686	-0.115195	-0.260981	0.42859	0.510129	0.409584	-0.670827	0.0524487	0.29595		2.2954	0.681676	-1.01116	-1.28021	1.62872	0.0200248	-3.15823	0.360718	1.93949
	2.59031	-2.25131	0.405896	-0.0769934	0.739211	-2.32973	0.513876	0.765746	-1.3819	0.53446	0.39406	-1.77795	-0.405876	0.378552		2.59031	1.20447	-1.34951	0.670459	2.70835	-1.10573	0.425608	0.754107		2.59031	0.582002	0.980006	-1.86834	-1.60507	1.66346	0.473505	-0.0598563	-0.299837	0.298052	0.443627	0.216115	-0.638262	0.0154501	0.291128		2.59031	0.591533	-1.02709	-1.19032	1.48695	0.0200448	-3.20524	0.00690415	2.01471
	2.88522	-2.29424	0.356548	0.000601726	0.663308	-2.08904	0.630368	0.691489	-1.38558	0.524631	0.272451	-1.79	-0.401769	0.366408		2.88522	1.18616	-1.35759	0.856715	2.71757	-1.17562	0.445446	0.766784		2.88522	0.449451	0.968237	-1.82923	-1.75091	1.54364	0.469144	-0.195281	-0.182346	0.252951	0.353748	0.0977857	-0.496204	-0.0265839	0.284205		2.88522	0.502454	-1.02666	-1.24329	1.41489	0.0690434	-3.27919	-0.00728681	1.99785
	3.18013	-2.28598	0.243198	0.10041	0.561914	-1.95352	0.581105	0.480821	-1.57851	0.420748	0.223986	-1.84965	-0.459587	0.354355		3.18013	1.23189	-1.28648	0.858872	2.66708	-1.22748	0.448776	0.759055		3.18013	0.553026	0.955774	-1.77776	-1.74347	1.54182	0.522992	-0.0508402	-0.285305	0.240874	0.379306	0.129225	-0.449687	0.00132986	0.283043		3.18013	0.501589	-1.12083	-1.29738	1.366	0.0980514	-3.18944	-0.0137266	2.01603
	3.47505	-2.30395	0.141113	0.088227	0.530602	-1.97856	0.544328	0.342742	-1.65268	0.430348	0.394469	-1.88469	-0.486186	0.35637		3.47505	1.18574	-1.2673	0.853517	2.68499	-1.24392	0.442606	0.758865		3.47505	0.566404	0.94743	-1.81369	-1.75875	1.54411	0.463766	-0.248816	-0.259776	0.26909	0.389762	0.120436	-0.370158	-0.0125167	0.284762		3.47505	0.550401	-1.13268	-1.32653	1.26298	0.0934926	-3.01676	-0.129799	2.00618
	3.76996	-2.27556	0.156359	0.0134241	0.660962	-1.97115	0.39383	0.283002	-1.66467	0.463738	0.481126	-1.90999	-0.488085	0.356824		3.76996	1.07651	-1.10075	0.970045	2.63932	-1.27067	0.462892	0.735552		3.76996	0.554387	0.945837	-1.72447	-1.80166	1.57089	0.480801	-0.230472	-0.266767	0.343983	0.505796	0.134897	-0.41719	0.0080027	0.286178		3.76996	0.67419	-1.33757	-1.36488	1.14089	-0.00880307	-3.09066	-0.175347	2.06129
	4.06487	-2.27705	0.198439	-0.0571596	0.643482	-1.90373	0.244836	0.369008	-1.47443	0.592955	0.584683	-1.99388	-0.461169	0.356313		4.06487	0.999234	-1.0766	0.900129	2.54999	-1.22202	0.430147	0.708464		4.06487	0.548648	0.945725	-1.77022	-1.88	1.59326	0.510151	-0.17674	-0.214752	0.485234	0.500016	0.133049	-0.322137	0.0293535	0.293053		4.06487	0.739121	-1.45816	-1.39471	1.08019	-0.0108684	-2.97977	-0.212518	2.09318
	4.35978	-2.2754	0.203868	-0.0924329	0.665221	-1.88753	0.252391	0.345448	-1.33857	0.675843	0.528223	-2.0576	-0.452777	0.355759		4.35978	0.897904	-1.0666	0.935654	2.58782	-1.28783	0.413391	0.718337		4.35978	0.495208	0.941077	-1.82384	-1.887	1.46919	0.4917	-0.303118	-0.167282	0.476797	0.478052	0.13514	-0.227508	0.00653422	0.289508		4.35978	0.704419	-1.45753	-1.43322	0.952147	-0.0740038	-2.88986	-0.185762	2.07358
	4.65469	-2.28183	0.243159	-0.0543006	0.75087	-1.88195	0.354565	0.27786	-1.32619	0.672735	0.451293	-2.10575	-0.445413	0.359851		4.65469	0.800363	-0.825655	0.935346	2.57306	-1.33351	0.42992	0.695409		4.65469	0.547923	0.926191	-1.81695	-1.8206	1.45215	0.445474	0.0388811	-0.217304	0.383241	0.459717	0.035354	-0.151122	0.0235794	0.282112		4.65469	0.767767	-1.38219	-1.372	0.849047	-0.12139	-2.80356	-0.120058	1.96616
	4.94961	-2.24665	0.191384	0.0375646	0.843558	-1.78677	0.573772	0.201681	-1.37445	0.666879	0.318761	-2.12242	-0.426972	0.360483		4.94961	0.721267	-0.789863	0.8666	2.54994	-1.41698	0.386194	0.694961		4.94961	0.394285	0.919934	-1.8447	-1.73536	1.45115	0.409569	0.155514	-0.299611	0.375918	0.431252	-0.0733018	-0.0823856	0.00852138	0.277192		4.94961	0.733253	-1.16718	-1.40703	0.739237	-0.154999	-2.76896	-0.194924	2.02423
	5.24452	-2.23389	0.150934	0.119476	0.894337	-1.7378	0.513198	0.0800981	-1.3891	0.648527	0.163228	-2.04706	-0.439823	0.351054		5.24452	0.708982	-0.872724	0.881916	2.53655	-1.50753	0.349438	0.711979		5.24452	0.293321	0.904967	-1.89274	-1.78303	1.40447	0.414543	0.273827	-0.287645	0.420452	0.464035	-0.0678711	-0.131958	0.00103079	0.280461		5.24452	0.633031	-1.14507	-1.36486	0.643107	-0.20498	-2.69797	-0.354604	2.05459
	5.53943	-2.22965	0.137684	0.18201	0.946908	-1.77368	0.499694	0.184637	-1.31576	0.725455	-0.048961	-1.99865	-0.426392	0.351676		5.53943	0.606434	-0.775623	0.860853	2.56444	-1.58493	0.334236	0.715549		5.53943	0.199416	0.893866	-1.89485	-1.74746	1.38827	0.468748	0.265065	-0.159089	0.421441	0.398597	0.0279567	-0.154523	0.00895347	0.276416		5.53943	0.610888	-1.07241	-1.26268	0.613756	-0.194526	-2.7735	-0.528739	1.9563
	5.83434	-2.22857	-0.0292612	0.18992	0.849661	-1.64357	0.516139	0.24386	-1.29034	0.712506	-0.159254	-1.95883	-0.436158	0.339719		5.83434	0.554906	-0.648607	0.893831	2.53442	-1.61281	0.344347	0.705659		5.83434	0.148589	0.874167	-1.86336	-1.72316	1.36092	0.521862	0.32952	-0.283334	0.333552	0.349299	0.0748908	-0.193832	-0.00590679	0.27271		5.83434	0.619581	-0.981636	-1.12787	0.543132	-0.207318	-2.71204	-0.628828	1.99402
	6.12925	-2.19846	-0.038118	0.170334	0.850491	-1.7447	0.520007	0.33668	-1.20072	0.786803	-0.233779	-1.94809	-0.427232	0.342683		6.12925	0.481926	-0.603472	0.827069	2.4604	-1.65272	0.302639	0.693093		6.12925	0.145091	0.869892	-1.79293	-1.65542	1.35543	0.544802	0.443251	-0.325369	0.326555	0.279144	0.0812217	-0.26969	0.000164264	0.267324		6.12925	0.622548	-1.00322	-1.09364	0.429069	-0.198045	-2.69628	-0.76741	2.03213
	6.42417	-2.17921	-0.052237	0.170162	0.862988	-1.73497	0.488369	0.339751	-1.16412	0.801807	-0.262063	-1.98078	-0.428209	0.341956		6.42417	0.418316	-0.516748	0.918257	2.35717	-1.68234	0.298931	0.679151		6.42417	0.10112	0.877908	-1.72594	-1.57739	1.38601	0.551986	0.412198	-0.267024	0.269615	0.342364	0.112331	-0.287181	0.0163329	0.261069		6.42417	0.560836	-0.928203	-1.11685	0.288302	-0.176279	-2.65952	-0.88154	2.02248
	6.71908	-2.15952	-0.12236	0.157067	1.01442	-1.60923	0.475614	0.253874	-1.20362	0.844368	-0.40329	-1.97009	-0.429342	0.340993		6.71908	0.394186	-0.606321	0.949735	2.37034	-1.71394	0.2788	0.692548		6.71908	0.0618002	0.854538	-1.7501	-1.58045	1.29901	0.501507	0.279615	-0.325728	0.274293	0.281563	-0.0560606	-0.260955	-0.0350812	0.255677		6.71908	0.507134	-0.891141	-1.14827	0.205769	-0.194678	-2.66063	-0.785268	1.9572
	7.01399	-2.14801	-0.116678	0.0897258	0.943633	-1.57345	0.46785	0.118329	-1.20643	0.910636	-0.510266	-1.94655	-0.451928	0.334694		7.01399	0.44756	-0.616814	0.875975	2.36097	-1.68983	0.275572	0.685496		7.01399	0.0157489	0.851968	-1.77614	-1.54992	1.31285	0.472718	0.25559	-0.366003	0.28167	0.207472	-0.0441523	-0.291807	-0.0525003	0.255334		7.01399	0.546016	-0.762897	-1.14947	0.0669575	-0.213207	-2.53308	-0.776733	1.91427
	7.3089	-2.17158	-0.127228	0.0749795	0.852056	-1.49031	0.523448	0.0800411	-1.23334	0.923566	-0.539272	-1.91046	-0.456191	0.330159		7.3089	0.244104	-0.502474	0.793909	2.33262	-1.76304	0.221023	0.679982		7.3089	-0.0324048	0.830595	-1.75973	-1.64154	1.26809	0.461325	0.415289	-0.235956	0.27964	0.157397	-0.0794127	-0.223188	-0.0466583	0.2562		7.3089	0.656912	-0.73996	-1.19181	-0.103421	-0.224088	-2.41589	-0.765861	1.92923
	7.60381	-2.18085	-0.171261	0.0478698	0.827852	-1.39659	0.560904	-0.060573	-1.28173	1.04854	-0.577238	-1.91452	-0.463418	0.331941		7.60381	0.10456	-0.368349	0.75359	2.28031	-1.82181	0.18966	0.67281		7.60381	0.0172949	0.834131	-1.70595	-1.59757	1.21209	0.451123	0.474596	-0.284228	0.221496	0.0618428	-0.00875063	-0.28257	-0.0505411	0.24984		7.60381	0.628815	-0.739837	-1.22785	-0.301699	-0.265393	-2.39557	-0.85615	1.85332
	7.89873	-2.13772	-0.229164	0.130559	0.90932	-1.43456	0.53499	-0.109234	-1.36343	0.989878	-0.530406	-1.90939	-0.468105	0.332729		7.89873	0.0948173	-0.321667	0.725224	2.25315	-1.89842	0.170619	0.677257		7.89873	0.0457343	0.840563	-1.82455	-1.38107	1.20048	0.39154	0.222256	-0.26474	0.202453	0.0791091	0.0317391	-0.266463	-0.0602452	0.242065		7.89873	0.530972	-0.782727	-1.28327	-0.406985	-0.273767	-2.2614	-0.963258	1.81878
	8.19364	-2.08826	-0.370195	0.0430517	0.946658	-1.37905	0.496443	-0.211413	-1.50706	0.902856	-0.530039	-1.9184	-0.510492	0.327106		8.19364	-0.00925754	-0.370396	0.563514	2.22875	-1.9856	0.0854022	0.682945		8.19364	-0.0359145	0.796015	-1.79362	-1.29907	1.17402	0.366716	0.0210213	-0.313455	0.0734093	0.118502	0.0138757	-0.21533	-0.0911522	0.232205		8.19364	0.535892	-0.713892	-1.3185	-0.622483	-0.228416	-2.17912	-0.876935	1.84406
	8.48855	-2.09015	-0.293486	-0.0350462	0.926145	-1.13968	0.376484	-0.292984	-1.55458	0.915641	-0.607986	-1.94761	-0.522114	0.319938		8.48855	-0.0977372	-0.3716	0.463489	2.1288	-2.00861	0.0228671	0.668062		8.48855	-0.106868	0.775938	-1.7809	-1.28755	1.1467	0.377875	0.0982444	-0.44742	0.0561292	0.122902	0.0409017	-0.186826	-0.0992398	0.231057		8.48855	0.42946	-0.61797	-1.31469	-0.749528	-0.23632	-2.11074	-0.916866	1.85209
	8.78346	-2.10894	-0.405266	-0.0819152	0.810387	-1.02016	0.331083	-0.231587	-1.50062	1.03884	-0.71848	-2.016	-0.536605	0.319423		8.78346	-0.0538199	-0.22593	0.435257	2.08681	-2.04452	0.0395591	0.662209		8.78346	-0.11818	0.742414	-1.78408	-1.26231	1.06176	0.384343	0.240185	-0.518199	0.0990341	0.0129834	0.0723978	-0.220874	-0.107544	0.228101		8.78346	0.38815	-0.47035	-1.28463	-0.90397	-0.204607	-2.19784	-0.857152	1.84659
	9.07837	-2.1234	-0.498759	-0.191651	0.788662	-1.08713	0.17043	-0.118756	-1.46691	1.04773	-0.697914	-2.0553	-0.566636	0.317238		9.07837	-0.116738	-0.397834	0.490576	1.93572	-2.12638	-0.0429313	0.658477		9.07837	-0.196851	0.738608	-1.85481	-1.18263	1.02893	0.368397	0.214429	-0.590099	0.0535859	-0.113867	0.172963	-0.240698	-0.133503	0.22866		9.07837	0.346189	-0.428579	-1.32855	-1.0993	-0.288006	-2.18904	-0.684586	1.77522
	9.37329	-2.10161	-0.479439	-0.232349	0.78541	-0.891597	0.105642	-0.215522	-1.5038	1.12322	-0.661101	-2.09144	-0.560235	0.316971		9.37329	-0.166122	-0.403029	0.554815	1.88005	-2.21412	-0.0696823	0.667476		9.37329	-0.272578	0.734898	-1.89473	-1.24215	1.03475	0.219677	0.303443	-0.640466	0.011037	-0.0863048	0.240174	-0.240712	-0.152746	0.233741		9.37329	0.376177	-0.412464	-1.25203	-1.24643	-0.279842	-2.28498	-0.667979	1.697
	9.6682	-2.04851	-0.523495	-0.295384	0.819667	-0.859036	0.2308	-0.149853	-1.54044	1.29916	-0.749697	-2.12026	-0.539731	0.329698		9.6682	-0.1169	-0.451863	0.474056	1.85822	-2.31287	-0.109872	0.677664		9.6682	-0.271305	0.719496	-1.95874	-1.03351	0.946203	0.243194	0.164201	-0.681174	0.000324302	-0.164621	0.268138	-0.17766	-0.162122	0.226245		9.6682	0.311973	-0.412811	-1.07408	-1.46594	-0.375643	-2.31	-0.694812	1.70019
	9.96311	-2.02146	-0.62234	-0.289491	0.900891	-0.699435	0.30518	-0.137191	-1.55776	1.41254	-0.792081	-2.12945	-0.511873	0.339409		9.96311	0.0533118	-0.6217	0.463958	1.82331	-2.36133	-0.128491	0.686382		9.96311	-0.309145	0.720111	-1.97391	-1.06877	0.884124	0.248041	0.0711706	-0.641129	-0.0453235	-0.158561	0.170264	-0.156744	-0.188323	0.223051		9.96311	0.244789	-0.432829	-0.945418	-1.63892	-0.482735	-2.29107	-0.576196	1.66446
	10.258	-1.98491	-0.693841	-0.237877	0.925626	-0.806337	0.202234	-0.266756	-1.42642	1.63666	-0.809894	-2.15423	-0.510522	0.346934		10.258	-0.232079	-0.474788	0.497784	1.84943	-2.34102	-0.140134	0.682995		10.258	-0.314962	0.729038	-1.94157	-0.89461	0.894054	0.211693	0.0775153	-0.683739	-0.000576409	-0.207897	0.151657	-0.225896	-0.183774	0.217255		10.258	0.246	-0.265946	-0.917249	-1.6887	-0.446312	-2.21126	-0.640705	1.53952
	10.5529	-1.91942	-0.805303	-0.117628	0.803116	-0.785469	0.183596	-0.278807	-1.29674	1.64832	-0.815655	-2.05282	-0.494256	0.334536		10.5529	-0.288214	-0.346452	0.409865	1.76787	-2.32766	-0.156919	0.662998		10.5529	-0.452796	0.770223	-1.89483	-0.855628	0.884309	0.210116	0.0697162	-0.70673	-0.0298105	-0.260172	0.108316	-0.210242	-0.197294	0.215122		10.5529	0.20337	-0.121962	-0.903414	-1.73569	-0.416429	-2.09507	-0.744126	1.53809
	10.8478	-1.88102	-0.79625	-0.095212	0.674249	-0.756697	0.160874	-0.174736	-1.18313	1.70537	-0.783865	-1.99644	-0.466078	0.327299		10.8478	-0.301121	-0.128085	0.31211	1.66208	-2.38773	-0.16855	0.652925		10.8478	-0.552734	0.796302	-1.82906	-0.770289	0.853811	0.250409	0.0990304	-0.695912	-0.0110657	-0.261157	0.0460507	-0.256352	-0.194247	0.210475		10.8478	0.198442	-0.0171249	-0.823992	-1.73019	-0.433028	-2.01869	-0.691591	1.51064
	11.1428	-1.87525	-1.00617	-0.054865	0.524604	-0.674408	0.15101	-0.328194	-1.10935	1.76604	-0.85883	-2.00182	-0.497022	0.327103		11.1428	-0.454417	-0.0601627	0.272529	1.5741	-2.4258	-0.218749	0.64836		11.1428	-0.702854	0.776417	-1.77439	-0.703229	0.834376	0.20021	0.0808469	-0.50269	-0.080493	-0.265697	-0.153554	-0.355803	-0.220572	0.201862		11.1428	0.0874117	0.0537113	-0.77669	-1.71082	-0.451037	-1.98395	-0.467441	1.52088
	11.4377	-1.87679	-1.17137	0.0230416	0.565834	-0.61389	0.341763	-0.318595	-1.07318	1.83131	-0.867013	-1.97304	-0.466538	0.33799		11.4377	-0.557422	-0.18646	0.26468	1.48581	-2.43316	-0.28531	0.637826		11.4377	-0.665475	0.745353	-1.79847	-0.627267	0.900944	0.176687	0.165825	-0.41941	-0.137832	-0.250956	-0.162881	-0.36165	-0.202928	0.202593		11.4377	0.000710313	0.171727	-0.663871	-1.67676	-0.498589	-1.92526	-0.381565	1.53042
	11.7326	-1.82144	-1.17797	0.0508828	0.647742	-0.541089	0.355453	-0.165039	-0.963892	1.73375	-0.99265	-1.88178	-0.432366	0.329998		11.7326	-0.579403	-0.270182	0.200652	1.48054	-2.40929	-0.315536	0.630391		11.7326	-0.681847	0.747191	-1.81665	-0.531953	0.917868	0.173216	0.119818	-0.560217	-0.159651	-0.292564	-0.15453	-0.325273	-0.213716	0.20412		11.7326	-0.0158176	0.207295	-0.605156	-1.82323	-0.437998	-1.70906	-0.352016	1.61602
	12.0275	-1.84399	-1.28024	0.04084	0.571046	-0.642748	0.53853	-0.0510694	-0.913721	1.81127	-1.08425	-1.80671	-0.423731	0.339159		12.0275	-0.638979	-0.190865	0.104378	1.44908	-2.43954	-0.343185	0.629204		12.0275	-0.706073	0.733621	-1.79004	-0.47023	0.78988	0.215531	0.0753393	-0.457769	-0.118441	-0.319227	-0.132858	-0.287238	-0.205625	0.195719		12.0275	-0.0378468	0.284284	-0.529597	-1.99432	-0.380631	-1.60927	-0.403907	1.51554
	12.3224	-1.82493	-1.42458	-0.0237764	0.480717	-0.628308	0.542666	0.106537	-0.913561	1.83594	-1.12219	-1.73042	-0.427446	0.340337		12.3224	-0.579225	-0.0480153	-0.0331677	1.38871	-2.43377	-0.341094	0.616804		12.3224	-0.746171	0.741274	-1.75137	-0.494176	0.785023	0.171107	0.121535	-0.560759	-0.116035	-0.306918	-0.236531	-0.308319	-0.225112	0.195462		12.3224	0.0282757	0.369076	-0.489285	-2.03443	-0.412547	-1.43867	-0.324826	1.51518
	12.6173	-1.75843	-1.46353	-0.051616	0.46685	-0.790566	0.71794	-0.0790644	-0.765405	1.86388	-1.17604	-1.73964	-0.434146	0.34374		12.6173	-0.622065	0.0401684	-0.074159	1.31215	-2.40131	-0.349043	0.603031		12.6173	-0.78808	0.753518	-1.74776	-0.514357	0.834239	0.0819028	-0.0622338	-0.555569	-0.111133	-0.311189	-0.158883	-0.342531	-0.243506	0.195856		12.6173	0.0278311	0.326517	-0.379548	-2.04746	-0.441492	-1.26052	-0.0461782	1.47549
	12.9122	-1.74958	-1.57747	-0.113782	0.439657	-0.823161	0.617434	-0.128539	-0.722428	1.93709	-1.24297	-1.73274	-0.463318	0.347607		12.9122	-0.681794	-0.0168762	-0.18995	1.29845	-2.37088	-0.39221	0.593259		12.9122	-0.774206	0.749745	-1.80137	-0.340883	0.906344	0.0345896	0.138321	-0.570747	-0.177358	-0.276015	-0.158982	-0.404473	-0.22292	0.20208		12.9122	-0.000402882	0.428097	-0.305137	-2.15281	-0.531264	-1.10729	-0.0560272	1.49501
	13.2071	-1.7314	-1.61972	-0.178317	0.298494	-0.908789	0.661335	-0.0609995	-0.504227	2.01299	-1.18153	-1.65486	-0.442456	0.347675		13.2071	-0.768659	-0.135747	-0.176438	1.28576	-2.40781	-0.440579	0.596681		13.2071	-0.909377	0.753836	-1.73945	-0.303368	0.87539	-0.0889362	0.153397	-0.520106	-0.196798	-0.318326	-0.192502	-0.475829	-0.246839	0.199499		13.2071	-0.0218547	0.562632	-0.183899	-2.15515	-0.557264	-1.01597	0.0166394	1.50902
	13.5021	-1.70237	-1.65449	-0.167032	0.204944	-0.911452	0.81229	-0.0302773	-0.376512	2.03603	-1.27845	-1.64204	-0.428124	0.354176		13.5021	-0.924047	-0.287238	-0.0887508	1.25606	-2.42749	-0.494293	0.599709		13.5021	-1.00327	0.752076	-1.62827	-0.127251	0.83788	0.000625232	0.465953	-0.651699	-0.171397	-0.319391	-0.186529	-0.596327	-0.218967	0.204679		13.5021	0.0168015	0.630085	-0.0263536	-2.1703	-0.5801	-0.987383	0.125038	1.45316
	13.797	-1.6779	-1.69976	-0.163987	0.0608229	-0.888974	0.818939	-0.055297	-0.336789	2.00631	-1.4087	-1.69214	-0.457952	0.355204		13.797	-0.901863	-0.467222	-0.167415	1.21535	-2.41519	-0.547267	0.586191		13.797	-1.0536	0.773736	-1.57334	-0.025433	0.79016	-0.0688273	0.406595	-0.561947	-0.259584	-0.367454	-0.178386	-0.560314	-0.2232	0.199343		13.797	-0.174862	0.884952	0.094146	-2.16039	-0.468525	-0.836629	0.195839	1.38914
	14.0919	-1.66606	-1.80068	-0.157141	-0.0489182	-0.85081	0.941856	-0.0472154	-0.466479	1.82015	-1.6107	-1.69797	-0.507633	0.354605		14.0919	-0.947598	-0.628523	-0.152911	1.18012	-2.46502	-0.602787	0.590281		14.0919	-0.988828	0.795248	-1.47409	-0.0805826	0.77177	-0.205673	0.49347	-0.615809	-0.339231	-0.361541	-0.155178	-0.627058	-0.232292	0.195902		14.0919	-0.172538	1.07183	0.163864	-2.11933	-0.493887	-0.77502	0.216037	1.31084
	14.3868	-1.63805	-1.90529	-0.186051	-0.1797	-0.740374	0.958572	0.0116212	-0.541262	1.75119	-1.69421	-1.70848	-0.533821	0.354986		14.3868	-0.96406	-0.749401	-0.285019	1.07905	-2.42088	-0.668062	0.564169		14.3868	-0.968893	0.805121	-1.36104	-0.0651744	0.778978	-0.179811	0.6304	-0.615789	-0.321315	-0.317173	-0.107573	-0.789684	-0.209329	0.197955		14.3868	-0.235475	1.09461	0.257898	-2.0995	-0.442636	-0.746966	0.112625	1.26621
	14.6817	-1.5936	-1.97249	-0.209318	-0.273875	-0.815977	0.925789	0.0347759	-0.486016	1.80797	-1.6465	-1.70118	-0.539129	0.356573		14.6817	-1.01592	-0.992484	-0.339718	0.977204	-2.43891	-0.761967	0.55375		14.6817	-1.06422	0.818545	-1.24771	-0.0791824	0.797915	-0.205608	0.447856	-0.554714	-0.331538	-0.386112	-0.0154188	-0.960786	-0.231748	0.196382		14.6817	-0.28272	1.03839	0.299818	-2.08844	-0.460321	-0.655382	0.125137	1.33038
	14.9766	-1.58898	-2.01896	-0.232345	-0.349954	-0.911201	0.702891	0.0193384	-0.427704	1.78926	-1.64323	-1.6854	-0.576936	0.348582		14.9766	-1.00068	-1.03326	-0.296312	0.99686	-2.42614	-0.751904	0.557218		14.9766	-1.09762	0.845318	-1.15623	-0.0976692	0.76181	-0.254861	0.157842	-0.493371	-0.284771	-0.335518	0.0623873	-1.1118	-0.250374	0.191896		14.9766	-0.350175	0.933559	0.289848	-2.08188	-0.424053	-0.600277	0.203754	1.29401
	15.2715	-1.56719	-2.07207	-0.322242	-0.433239	-0.948177	0.881183	-0.0380691	-0.390694	1.77986	-1.52199	-1.75426	-0.580625	0.35322		15.2715	-1.03927	-0.927303	-0.441704	0.931536	-2.36352	-0.768052	0.531015		15.2715	-1.03915	0.852409	-1.05285	-0.0923681	0.835355	-0.35202	-0.00839347	-0.619238	-0.359268	-0.406338	0.0224018	-1.14286	-0.280194	0.190443		15.2715	-0.36704	0.999385	0.276248	-2.05952	-0.417554	-0.57106	0.305804	1.237
	15.5664	-1.52711	-2.04569	-0.317663	-0.433332	-0.986501	0.838147	-0.121607	-0.461351	1.75693	-1.43693	-1.77633	-0.591949	0.345903		15.5664	-1.05641	-1.05626	-0.407116	0.812768	-2.34365	-0.810133	0.51328		15.5664	-0.917668	0.859293	-0.974824	-0.16112	0.806819	-0.292571	0.152592	-0.812302	-0.403925	-0.394714	-0.156003	-1.18611	-0.290044	0.189038		15.5664	-0.279827	1.01516	0.172829	-2.14234	-0.425971	-0.315851	0.36572	1.30817
	15.8614	-1.53955	-2.00502	-0.345722	-0.489297	-1.10303	0.799	-0.130431	-0.398495	1.78546	-1.38369	-1.80057	-0.601031	0.345767		15.8614	-1.0203	-1.2689	-0.528618	0.794241	-2.30821	-0.866357	0.506771		15.8614	-0.905049	0.893211	-0.915928	-0.133699	0.81734	-0.467631	0.0444398	-0.655021	-0.36193	-0.389288	-0.236605	-1.22483	-0.294582	0.186451		15.8614	-0.3092	0.989414	0.10808	-2.15882	-0.411033	-0.258806	0.510551	1.33815
	16.1563	-1.55228	-2.06523	-0.249699	-0.590024	-0.945247	0.783609	-0.355903	-0.419627	1.7133	-1.35004	-1.74373	-0.615897	0.33739		16.1563	-1.01428	-1.47783	-0.576684	0.811526	-2.24337	-0.900126	0.509187		16.1563	-0.882194	0.915245	-0.902388	-0.0658453	0.785371	-0.478362	0.0523806	-0.566629	-0.415667	-0.375858	-0.292258	-1.21743	-0.28697	0.184584		16.1563	-0.319912	1.0406	0.180979	-2.10736	-0.439338	-0.150698	0.692609	1.33318
	16.4512	-1.5508	-2.07961	-0.260084	-0.518113	-0.9658	0.914983	-0.435956	-0.346208	1.67601	-1.46997	-1.72531	-0.614624	0.34294		16.4512	-1.00565	-1.702	-0.748162	0.889414	-2.20494	-0.95427	0.527616		16.4512	-0.850808	0.917598	-0.893023	-0.0604218	0.730015	-0.454375	0.0625211	-0.584477	-0.338564	-0.483453	-0.298711	-1.2615	-0.292934	0.183632		16.4512	-0.296563	1.08946	0.251306	-2.05537	-0.440113	-0.0750149	0.916582	1.31691
	16.7461	-1.54448	-2.04967	-0.354653	-0.690145	-1.08716	0.878563	-0.386891	-0.190619	1.579	-1.43548	-1.72899	-0.637319	0.3358		16.7461	-0.99069	-1.72525	-0.726991	0.777177	-2.18008	-0.969166	0.507286		16.7461	-0.906444	0.932145	-0.805555	0.120704	0.870974	-0.352153	0.147013	-0.543623	-0.296011	-0.43638	-0.189039	-1.31272	-0.230924	0.193666		16.7461	-0.33125	1.11098	0.377191	-1.97368	-0.447818	0.0244314	0.977709	1.38817
	17.041	-1.53889	-2.08021	-0.396384	-0.617275	-1.16742	1.03555	-0.282825	-0.152683	1.46254	-1.33477	-1.67676	-0.613557	0.335252		17.041	-1.15232	-1.6623	-0.627571	0.783035	-2.18643	-0.969117	0.509048		17.041	-0.844626	0.943114	-0.701678	0.176309	0.812407	-0.30107	0.0796882	-0.582696	-0.286237	-0.433426	-0.240164	-1.356	-0.227865	0.190015		17.041	-0.410182	0.996625	0.414104	-1.89214	-0.419912	-0.0140746	1.14485	1.36561
	17.3359	-1.52308	-2.20118	-0.410539	-0.590522	-1.26111	1.16988	-0.370419	-0.0843893	1.43993	-1.22511	-1.71513	-0.615605	0.345528		17.3359	-1.16997	-1.65757	-0.525816	0.778745	-2.20482	-0.955886	0.51439		17.3359	-0.838533	0.962224	-0.715223	0.354768	0.848036	-0.24506	-0.112588	-0.63947	-0.269331	-0.443958	-0.220109	-1.43937	-0.229884	0.198916		17.3359	-0.486766	1.02506	0.495845	-1.80665	-0.399745	0.0221529	1.24889	1.24044
	17.6308	-1.49865	-2.24883	-0.39929	-0.584836	-1.21667	1.06062	-0.406727	-0.00487934	1.29923	-1.08992	-1.75827	-0.622566	0.33411		17.6308	-1.15467	-1.7876	-0.409624	0.667476	-2.23655	-0.984194	0.514833		17.6308	-0.821653	0.978833	-0.679907	0.42747	0.872475	-0.268346	-0.133375	-0.58221	-0.224377	-0.379864	-0.242173	-1.35514	-0.200689	0.196071		17.6308	-0.4582	1.0056	0.644861	-1.72615	-0.398807	0.0753923	1.30595	1.16104
	17.9257	-1.52653	-2.24206	-0.524374	-0.579347	-1.15188	1.06966	-0.474131	0.0328133	1.26738	-1.04286	-1.81314	-0.634952	0.333182		17.9257	-1.11979	-1.5651	-0.390039	0.638029	-2.23513	-0.934406	0.494617		17.9257	-0.81689	0.990103	-0.462611	0.414252	0.853899	-0.360342	0.086515	-0.524851	-0.128885	-0.375455	-0.280511	-1.40643	-0.1676	0.195642		17.9257	-0.488433	0.999831	0.766165	-1.63045	-0.41207	0.0256991	1.39312	1.24374
	18.2206	-1.52234	-2.24265	-0.406291	-0.583573	-1.09588	1.26259	-0.492524	0.0363154	1.17526	-1.04155	-1.73397	-0.604056	0.33508		18.2206	-1.1389	-1.53123	-0.343136	0.555372	-2.13511	-0.918599	0.46944		18.2206	-0.824586	1.02047	-0.357426	0.377822	0.851334	-0.363311	0.356472	-0.527223	0.0172554	-0.486451	-0.284177	-1.42384	-0.136972	0.201763		18.2206	-0.517776	1.02322	0.741382	-1.49265	-0.415652	-0.0284783	1.30474	1.35015
	18.5156	-1.50326	-2.33935	-0.353694	-0.621309	-1.10427	1.47099	-0.463644	0.0215522	1.00074	-0.985173	-1.74065	-0.601643	0.341951		18.5156	-1.0208	-1.4278	-0.324529	0.554326	-2.15165	-0.874089	0.463824		18.5156	-0.74674	1.05697	-0.313497	0.392542	0.93444	-0.417172	-0.0325208	-0.52091	-0.0156264	-0.5267	-0.383818	-1.4135	-0.165545	0.20115		18.5156	-0.441068	1.13399	0.795505	-1.34957	-0.430323	-0.0386312	1.32414	1.33088
	18.8105	-1.42992	-2.24791	-0.315471	-0.672917	-1.08371	1.46324	-0.57216	0.008016	0.907815	-1.0213	-1.63465	-0.599906	0.328544		18.8105	-1.08423	-1.34476	-0.330134	0.509324	-2.09937	-0.869834	0.445905		18.8105	-0.809136	1.07454	-0.236661	0.303695	0.97143	-0.415867	-0.0664082	-0.57637	-0.00603753	-0.439011	-0.452975	-1.414	-0.172233	0.203235		18.8105	-0.4105	1.18251	0.88971	-1.24968	-0.517185	-0.0266772	1.14605	1.22312
	19.1054	-1.40708	-2.16429	-0.355933	-0.743603	-0.983835	1.67908	-0.402153	0.0540272	0.864993	-1.12801	-1.61456	-0.563761	0.336112		19.1054	-1.12632	-1.38953	-0.337984	0.481214	-2.04065	-0.882655	0.436696		19.1054	-0.73753	1.07214	-0.127603	0.42566	0.976592	-0.325332	-0.0973359	-0.521598	0.0132175	-0.416373	-0.580229	-1.40416	-0.143546	0.203504		19.1054	-0.49491	1.1664	1.00666	-1.15777	-0.495568	-0.0372291	0.962674	1.12387
	19.4003	-1.37286	-2.12726	-0.41107	-0.774333	-1.00323	1.83683	-0.300162	0.0944373	0.706774	-1.11746	-1.56865	-0.548816	0.337823		19.4003	-1.07767	-1.44424	-0.377188	0.397663	-1.93836	-0.887961	0.41003		19.4003	-0.730772	1.07033	-0.0300136	0.621242	1.03177	-0.301296	-0.0156321	-0.566576	-0.0497311	-0.384505	-0.673691	-1.39355	-0.118535	0.211786		19.4003	-0.553482	1.23433	1.01828	-1.04546	-0.486928	0.0675609	0.988166	1.1607
	19.6952	-1.33961	-2.18815	-0.373643	-0.765854	-0.939254	1.84976	-0.170361	0.239101	0.543624	-1.05229	-1.57463	-0.524664	0.337814		19.6952	-1.17668	-1.53973	-0.38738	0.380502	-1.82955	-0.91057	0.403224		19.6952	-0.761378	1.12231	0.0580231	0.56363	1.1311	-0.267292	0.176629	-0.488288	-0.0577528	-0.37076	-0.690693	-1.38533	-0.0808166	0.217412		19.6952	-0.564359	1.28765	0.815306	-0.88854	-0.398785	0.0921043	1.10367	1.07618
	19.9901	-1.35628	-2.06427	-0.427209	-0.839838	-0.90665	1.78722	-0.202329	0.300927	0.452627	-0.965897	-1.55336	-0.525006	0.325507		19.9901	-1.34815	-1.3115	-0.404015	0.413776	-1.74985	-0.879947	0.391306		19.9901	-0.828898	1.15707	0.123458	0.588439	1.15278	-0.178573	0.348773	-0.479831	0.0727011	-0.392639	-0.665136	-1.34208	-0.0369947	0.221679		19.9901	-0.535661	1.28766	0.662347	-0.780203	-0.408894	0.217325	1.00747	1.11133
	20.285	-1.37559	-1.9211	-0.490407	-0.853316	-0.873132	1.90319	-0.149819	0.256671	0.30485	-1.00622	-1.44171	-0.513326	0.320649		20.285	-1.18712	-1.24426	-0.365535	0.360121	-1.69926	-0.82721	0.366527		20.285	-0.856672	1.17395	0.163471	0.55795	1.14352	-0.197989	0.40948	-0.468772	0.146828	-0.395534	-0.646968	-1.25675	-0.0189571	0.219435		20.285	-0.531654	1.17215	0.620557	-0.73503	-0.405477	0.262574	1.002	1.15266
	20.5799	-1.38089	-2.03583	-0.653324	-0.788378	-0.834933	1.80669	-0.0718557	0.247982	0.236843	-1.11326	-1.41538	-0.545666	0.318394		20.5799	-1.20358	-1.09926	-0.292554	0.408868	-1.71562	-0.78043	0.374683		20.5799	-0.643408	1.19893	0.178823	0.586845	1.12038	-0.243438	0.309626	-0.452641	0.154097	-0.254342	-0.608505	-1.21399	0.0110312	0.209148		20.5799	-0.576537	1.15059	0.652371	-0.699062	-0.374891	0.231803	0.891129	1.19642
	20.8749	-1.39027	-2.12352	-0.568429	-0.67983	-0.867674	1.77723	-0.109165	0.158045	0.156493	-1.19146	-1.43873	-0.570664	0.31777		20.8749	-1.1218	-1.1298	-0.329327	0.471675	-1.68239	-0.758329	0.375563		20.8749	-0.622487	1.19698	0.303914	0.754597	1.14073	-0.33822	0.487347	-0.572585	0.018386	-0.27365	-0.505764	-1.19359	0.0329719	0.216824		20.8749	-0.597094	1.04168	0.617922	-0.644482	-0.334629	0.160223	0.836874	1.16198
	21.1698	-1.37819	-2.05807	-0.543358	-0.556046	-0.900671	1.95004	-0.10927	0.166145	0.126879	-1.27074	-1.51563	-0.553537	0.329607		21.1698	-0.974968	-1.2793	-0.370796	0.506708	-1.55417	-0.734505	0.367381		21.1698	-0.622325	1.2385	0.432597	0.819049	1.19812	-0.196355	0.552636	-0.674386	0.0509126	-0.312967	-0.54126	-1.1988	0.0621432	0.226931		21.1698	-0.548365	0.979182	0.588656	-0.637234	-0.335127	0.112183	0.557792	1.21148
	21.4647	-1.38448	-1.94111	-0.620881	-0.419726	-0.897227	1.84988	-0.208796	0.188857	0.10914	-1.40097	-1.62787	-0.577562	0.323446		21.4647	-0.919957	-1.23137	-0.445809	0.517668	-1.51807	-0.719508	0.356749		21.4647	-0.551694	1.27223	0.506251	0.715933	1.1193	-0.110734	0.655601	-0.784846	0.0472982	-0.272845	-0.482908	-1.14987	0.080309	0.222883		21.4647	-0.622724	0.904371	0.471746	-0.621784	-0.374505	0.240642	0.504095	1.29726
	21.7596	-1.37137	-1.98371	-0.595951	-0.341856	-0.819878	1.90274	-0.254401	0.16124	0.129362	-1.53321	-1.73786	-0.585899	0.334157		21.7596	-0.913677	-1.05606	-0.519429	0.454972	-1.49713	-0.706264	0.329713		21.7596	-0.518001	1.30923	0.549083	0.671059	1.14402	-0.0304353	0.592002	-0.78597	0.0971467	-0.368182	-0.61662	-1.20354	0.0699824	0.229081		21.7596	-0.620726	0.943128	0.51405	-0.514285	-0.401379	0.173465	0.45027	1.38106
	22.0545	-1.36165	-1.91981	-0.5056	-0.199423	-0.733961	1.93321	-0.213505	0.17026	0.0522221	-1.67064	-1.78246	-0.566486	0.338804		22.0545	-0.901118	-0.945341	-0.560382	0.407627	-1.48119	-0.69608	0.312821		22.0545	-0.444123	1.33192	0.563258	0.66421	1.26314	0.0287235	0.735213	-0.814455	0.0329453	-0.393622	-0.67859	-1.12095	0.0973063	0.234994		22.0545	-0.606094	1.00358	0.467056	-0.439318	-0.405237	0.129248	0.391932	1.49752
	22.3494	-1.36514	-1.89858	-0.481716	-0.0567785	-0.751126	2.00473	-0.257551	0.247446	-0.0713603	-1.73026	-1.83103	-0.562851	0.34747		22.3494	-1.00844	-0.871563	-0.613027	0.401635	-1.38744	-0.695766	0.301514		22.3494	-0.303498	1.33776	0.64376	0.710113	1.21966	0.126146	0.785263	-0.765658	0.0377746	-0.37863	-0.645367	-1.03738	0.144162	0.228546		22.3494	-0.690873	1.06778	0.493005	-0.321886	-0.415344	0.0170203	0.19697	1.55117
	22.6443	-1.38702	-1.85811	-0.388858	-0.00322064	-0.66589	1.95383	-0.264509	0.231814	-0.145733	-1.81022	-1.85963	-0.563413	0.346105		22.6443	-1.02662	-0.811255	-0.649644	0.371307	-1.39365	-0.701974	0.29584		22.6443	-0.301711	1.35787	0.723662	0.851141	1.19783	0.231148	1.03968	-0.749896	0.0390947	-0.309378	-0.624519	-1.03861	0.201359	0.236674		22.6443	-0.652876	1.16535	0.359824	-0.181183	-0.420778	-0.128104	-0.0205507	1.51357
	22.9392	-1.35123	-1.81265	-0.349928	0.110221	-0.755714	1.91716	-0.281237	0.280237	-0.230228	-1.80718	-1.88182	-0.560215	0.344545		22.9392	-1.01961	-0.722807	-0.688163	0.339484	-1.39047	-0.696314	0.288099		22.9392	-0.229652	1.38728	0.792403	0.873272	1.18033	0.277712	1.09202	-0.818181	0.0775726	-0.328059	-0.605412	-0.995055	0.225353	0.239332		22.9392	-0.598021	1.06264	0.312304	-0.0714846	-0.29475	-0.334975	0.103575	1.48992
	23.2341	-1.34097	-1.68732	-0.356304	0.260247	-0.679541	1.91253	-0.212158	0.211675	-0.31338	-2.03835	-1.92698	-0.56096	0.351027		23.2341	-1.00351	-0.641817	-0.770998	0.384464	-1.31705	-0.669783	0.287471		23.2341	-0.115414	1.4159	0.714557	0.827904	1.16593	0.403266	1.22342	-0.814958	0.0815575	-0.367093	-0.595344	-0.941199	0.249877	0.238834		23.2341	-0.606375	0.982406	0.283103	-0.136164	-0.247908	-0.381031	0.00129031	1.51775
	23.5291	-1.36257	-1.6425	-0.390934	0.394296	-0.632702	1.70578	-0.0765109	0.181504	-0.387678	-2.23571	-1.88539	-0.575675	0.347321		23.5291	-0.863428	-0.437878	-0.919164	0.336364	-1.30934	-0.638689	0.280179		23.5291	-0.0614636	1.4503	0.721532	0.784621	1.15635	0.403224	1.23709	-0.721375	0.105251	-0.347906	-0.680244	-0.842487	0.267074	0.234239		23.5291	-0.726416	0.990248	0.0714418	-0.0861925	-0.318831	-0.412395	-0.118064	1.4742
	23.824	-1.36287	-1.59954	-0.405432	0.459105	-0.658833	1.83575	0.0085887	0.144492	-0.516838	-2.32417	-1.77574	-0.563226	0.3561		23.824	-0.813194	-0.34136	-0.922065	0.389494	-1.298	-0.597024	0.290028		23.824	-0.0673389	1.45003	0.686548	0.825243	1.22221	0.504345	1.38182	-0.861786	0.160144	-0.417161	-0.668527	-0.808894	0.283886	0.246084		23.824	-0.623461	0.894995	-0.062997	-0.0955079	-0.368331	-0.415281	-0.0466495	1.48616
	24.1189	-1.35433	-1.52064	-0.448348	0.588191	-0.788874	1.70407	-0.214682	0.210193	-0.517804	-2.32605	-1.64253	-0.57371	0.344647		24.1189	-0.674907	-0.213602	-0.927529	0.467301	-1.24114	-0.517976	0.298223		24.1189	-0.150849	1.45407	0.751658	1.05994	1.1914	0.678078	1.44233	-0.941421	0.127567	-0.480383	-0.772694	-0.788109	0.297632	0.262181		24.1189	-0.723005	0.882669	-0.0934699	-0.0924794	-0.348535	-0.490846	0.100997	1.5041
	24.4138	-1.37198	-1.41435	-0.445688	0.736756	-0.769733	1.54259	-0.12455	0.257691	-0.517938	-2.2794	-1.51352	-0.536375	0.333959		24.4138	-0.503258	-0.155654	-0.898732	0.500384	-1.19499	-0.45045	0.295726		24.4138	-0.186388	1.45077	0.711566	1.01906	1.25877	0.728226	1.51403	-0.968099	0.128055	-0.598253	-0.878393	-0.711413	0.288994	0.270779		24.4138	-0.606394	0.93155	-0.172171	-0.0382716	-0.380697	-0.536093	0.25936	1.53334
	24.7087	-1.40616	-1.32181	-0.533623	0.742543	-0.605732	1.39704	-0.0521089	0.306444	-0.670793	-2.43897	-1.46352	-0.549698	0.332926		24.7087	-0.339971	-0.0383512	-0.921729	0.450611	-1.13105	-0.396099	0.288487		24.7087	-0.145398	1.45076	0.689884	1.01348	1.26295	0.738812	1.49019	-0.986433	0.153875	-0.572812	-0.924195	-0.5336	0.303126	0.266168		24.7087	-0.630744	0.957424	-0.249186	-0.042148	-0.365644	-0.673725	0.318022	1.35724
	25.0036	-1.38859	-1.31814	-0.618944	0.773077	-0.493553	1.45587	0.0537346	0.306	-0.752893	-2.56755	-1.43584	-0.544257	0.34468		25.0036	-0.298677	-0.000304273	-0.909523	0.388265	-1.09245	-0.382538	0.276492		25.0036	0.125075	1.44342	0.718068	1.07017	1.31333	0.818206	1.79893	-1.09648	0.0427957	-0.604394	-0.906922	-0.366576	0.362968	0.279823		25.0036	-0.618835	0.863485	-0.217061	-0.0145916	-0.458624	-0.787259	0.440949	1.23719
	25.2985	-1.39112	-1.24873	-0.667216	0.841278	-0.387809	1.37082	0.304831	0.350514	-0.816618	-2.73189	-1.41957	-0.526864	0.356557		25.2985	-0.292262	-0.00520673	-0.852149	0.371489	-1.04545	-0.364715	0.262439		25.2985	0.30244	1.48761	0.743133	1.22187	1.25229	0.828356	2.10685	-1.08298	0.0376184	-0.581736	-0.816598	-0.254725	0.437011	0.288617		25.2985	-0.659475	0.817279	-0.222274	0.0314414	-0.385232	-0.837173	0.519013	1.21111
	25.5934	-1.43332	-1.21771	-0.758019	0.795644	-0.396092	1.4217	0.168653	0.390204	-0.872281	-2.76627	-1.4283	-0.554162	0.359024		25.5934	-0.219004	0.00403075	-0.934611	0.442326	-1.03187	-0.347826	0.2808		25.5934	0.308077	1.51655	0.757114	1.38436	1.30686	0.623077	2.01912	-1.01418	-0.000754003	-0.568994	-0.793822	-0.199946	0.444789	0.28479		25.5934	-0.769841	0.775477	-0.164534	0.188921	-0.402177	-0.975836	0.643728	1.10548
	25.8884	-1.41269	-1.16735	-0.826352	0.917449	-0.396544	1.42265	0.124736	0.336198	-0.981967	-2.93075	-1.42253	-0.576104	0.370737		25.8884	-0.185778	0.0484879	-0.929004	0.461919	-1.03397	-0.327669	0.28684		25.8884	0.343268	1.52592	0.724309	1.48188	1.29332	0.734977	2.14195	-1.16441	-0.0444492	-0.530364	-0.865774	-0.0430784	0.466463	0.298318		25.8884	-0.783263	0.749105	-0.286768	0.274364	-0.384193	-0.988636	0.628444	0.982667
	26.1833	-1.42278	-1.08209	-0.894822	1.03137	-0.333397	1.50691	0.170199	0.296203	-1.07864	-3.12609	-1.39594	-0.575371	0.390819		26.1833	-0.202428	0.354017	-0.832157	0.448347	-1.05546	-0.257537	0.303495		26.1833	0.389392	1.52146	0.677149	1.47555	1.3119	0.681343	2.05021	-1.15628	-0.0196922	-0.519901	-0.800745	0.023443	0.469486	0.289923		26.1833	-0.810142	0.727131	-0.374116	0.317099	-0.344915	-0.98367	0.546656	0.776067
	26.4782	-1.4317	-1.07413	-0.880468	0.938326	-0.133161	1.37397	0.269453	0.288985	-1.20159	-3.0784	-1.31981	-0.568048	0.381786		26.4782	-0.0951488	0.504393	-0.783832	0.42415	-1.01618	-0.193324	0.308506		26.4782	0.470415	1.52273	0.75098	1.46994	1.32632	0.569312	2.06331	-1.12524	-0.0896504	-0.461647	-0.699778	0.0901065	0.490567	0.284744		26.4782	-0.867543	0.629967	-0.406368	0.366812	-0.378702	-1.00252	0.400508	0.620761
	26.7731	-1.43562	-1.00807	-0.836783	0.961215	-0.072907	1.53867	0.353782	0.213515	-1.23896	-3.06403	-1.3761	-0.542299	0.391116		26.7731	-0.0521223	0.600667	-0.905224	0.446514	-0.971873	-0.176407	0.329489		26.7731	0.641303	1.53049	0.791377	1.34789	1.23712	0.423692	2.14956	-1.13506	-0.188385	-0.516327	-0.50795	0.118824	0.491044	0.28199		26.7731	-0.812257	0.616549	-0.447319	0.456544	-0.383333	-0.975353	0.232887	0.440959
	27.068	-1.4078	-0.858316	-0.734754	0.975914	-0.0137797	1.33304	0.602282	0.134569	-1.30376	-2.89581	-1.51712	-0.516866	0.379202		27.068	-0.0195579	0.513453	-0.918169	0.373094	-0.977853	-0.205807	0.315489		27.068	0.62508	1.54592	0.744554	1.37307	1.26487	0.357002	2.10436	-1.01925	-0.251138	-0.493298	-0.376553	0.220318	0.507911	0.272695		27.068	-0.801644	0.607793	-0.48689	0.617506	-0.392031	-1.01018	0.185312	0.392488
	27.3629	-1.40992	-0.703962	-0.737824	1.0329	0.109591	1.19311	0.81709	0.148851	-1.33805	-2.83493	-1.66399	-0.489739	0.383498		27.3629	-0.0630586	0.390915	-1.09971	0.301708	-0.850179	-0.264064	0.302599		27.3629	0.770006	1.54598	0.725772	1.33973	1.29309	0.242085	2.35395	-0.953877	-0.284684	-0.552327	-0.258958	0.359538	0.548359	0.281505		27.3629	-0.767606	0.628529	-0.537261	0.705269	-0.437799	-1.08143	0.0116878	0.40077
	27.6578	-1.41503	-0.513594	-0.759864	0.995743	0.0665898	1.25715	0.866621	0.151742	-1.40006	-2.89804	-1.77997	-0.49352	0.393607		27.6578	-0.085167	0.559578	-1.204	0.376206	-0.81119	-0.232915	0.338992		27.6578	0.834312	1.5429	0.668873	1.32613	1.35481	0.260038	2.13293	-0.944562	-0.33167	-0.590643	-0.149826	0.366248	0.539128	0.271847		27.6578	-0.847553	0.623875	-0.612996	0.752184	-0.456057	-0.918704	0.045602	0.363939
	27.9527	-1.38128	-0.441006	-0.727119	0.892557	0.211652	1.30027	1.0919	0.294077	-1.34085	-2.98254	-1.8652	-0.449777	0.408869		27.9527	-0.0720395	0.619011	-1.26836	0.395547	-0.797537	-0.224676	0.356177		27.9527	0.841917	1.5314	0.54955	1.11997	1.33927	0.217843	2.04409	-1.09395	-0.40327	-0.552473	-0.0395483	0.419914	0.497893	0.268236		27.9527	-0.795887	0.567306	-0.627035	0.758644	-0.478906	-0.804849	0.0761343	0.18651
	28.2477	-1.3986	-0.186287	-0.738895	0.797466	0.274064	1.10242	1.26871	0.389118	-1.26747	-3.02226	-1.99984	-0.434688	0.414352		28.2477	-0.0777943	0.840244	-1.30347	0.421356	-0.767024	-0.177338	0.388569		28.2477	0.871788	1.49849	0.464157	0.985245	1.30402	0.116445	1.99276	-1.05916	-0.454969	-0.46401	0.118092	0.475498	0.487363	0.258355		28.2477	-0.616017	0.544852	-0.593007	0.820128	-0.487556	-0.718277	0.0360034	-0.0121947
	28.5426	-1.38382	-0.1083	-0.610651	0.774007	0.238148	1.02327	1.37338	0.403006	-1.16419	-3.04663	-2.04778	-0.413595	0.415605		28.5426	-0.09574	0.765984	-1.40073	0.453052	-0.700142	-0.195515	0.391297		28.5426	0.862011	1.47642	0.389737	0.944918	1.24475	0.0985536	2.15493	-0.909286	-0.456089	-0.461054	0.239271	0.625825	0.517498	0.256035		28.5426	-0.479024	0.424223	-0.628743	0.782041	-0.445498	-0.608587	0.0594572	-0.187927
	28.8375	-1.38791	-0.0215036	-0.558987	0.843226	0.293781	0.997416	1.3831	0.30795	-1.14341	-2.8612	-2.08836	-0.385082	0.407466		28.8375	-0.0684239	0.751624	-1.38453	0.466063	-0.635267	-0.174106	0.384431		28.8375	0.96528	1.49204	0.335112	0.778791	1.16259	-0.0282972	2.20053	-0.82125	-0.500646	-0.570778	0.38625	0.640538	0.503346	0.258808		28.8375	-0.501761	0.330172	-0.750098	0.787911	-0.40558	-0.463281	0.1408	-0.288158
	29.1324	-1.34627	0.102844	-0.47909	0.935457	0.0800688	0.947242	1.16012	0.189477	-1.21797	-2.59646	-2.04253	-0.38792	0.380846		29.1324	-0.024157	0.863616	-1.37805	0.482035	-0.634652	-0.138242	0.399063		29.1324	1.00947	1.49307	0.264262	0.642881	1.12864	-0.196589	1.96898	-0.70503	-0.577924	-0.66523	0.376608	0.687058	0.452184	0.25158		29.1324	-0.341773	0.335654	-0.865856	0.726937	-0.400185	-0.374128	0.32189	-0.343061
	29.4273	-1.32675	0.151028	-0.391895	0.878822	-0.122407	0.863719	1.21139	0.174958	-1.1515	-2.52764	-2.03769	-0.388906	0.371378		29.4273	-0.0167881	0.929395	-1.34748	0.546587	-0.622418	-0.102141	0.407048		29.4273	1.05092	1.47164	0.246097	0.525189	1.05318	-0.138339	1.96918	-0.634652	-0.58559	-0.721035	0.381237	0.719084	0.444743	0.248739		29.4273	-0.195047	0.329474	-0.941235	0.597333	-0.462009	-0.323115	0.235625	-0.533835
	29.7222	-1.33425	0.232238	-0.306902	0.792171	-0.214638	0.725665	1.12302	0.215972	-1.15379	-2.65237	-1.99262	-0.415047	0.367774		29.7222	0.0239848	0.816308	-1.29846	0.577199	-0.608379	-0.0978687	0.387835		29.7222	0.94836	1.41623	0.256475	0.390075	1.04056	-0.240028	1.70926	-0.75334	-0.67272	-0.769268	0.561674	0.734086	0.385114	0.244197		29.7222	-0.0659774	0.276648	-0.788072	0.493806	-0.523863	-0.181133	0.350002	-0.709753
	30.0171	-1.30068	0.203981	-0.254994	0.774884	-0.191874	0.764476	1.09381	0.191736	-1.06295	-2.71695	-1.98551	-0.407644	0.367786		30.0171	0.110246	0.614673	-1.21176	0.530158	-0.581689	-0.107675	0.347836		30.0171	1.04414	1.41254	0.243116	0.307537	0.932214	-0.329909	1.87405	-0.782821	-0.844918	-0.783522	0.6434	0.78069	0.37471	0.261236		30.0171	0.01349	0.267856	-0.666077	0.355888	-0.500584	-0.0614436	0.345274	-0.928771
	30.312	-1.32516	0.224584	-0.241627	0.730843	-0.24978	0.677655	1.14491	0.244902	-1.04745	-2.68268	-2.07435	-0.418014	0.368858		30.312	0.175304	0.467673	-1.19679	0.53939	-0.606746	-0.124233	0.336427		30.312	1.08284	1.38863	0.238387	0.41525	0.957479	-0.321114	1.93466	-0.815889	-0.928587	-0.699643	0.702339	0.782411	0.394731	0.266089		30.312	0.152885	0.271541	-0.577641	0.315315	-0.565177	-0.0745772	0.23019	-1.06536
	30.6069	-1.31612	0.411155	-0.124717	0.688999	-0.243574	0.64932	1.2295	0.206032	-1.05454	-2.72191	-2.08605	-0.396535	0.376217		30.6069	0.317642	0.289606	-1.20108	0.537305	-0.550281	-0.121362	0.327508		30.6069	1.03952	1.3565	0.173882	0.315429	0.950925	-0.284912	1.87447	-0.78745	-0.888387	-0.86933	0.706926	0.769971	0.363128	0.264357		30.6069	0.262389	0.260343	-0.624338	0.349844	-0.536985	-0.0292502	0.399965	-1.23229
	30.9019	-1.2964	0.537791	-0.112387	0.684505	-0.310974	0.765157	1.37301	0.235045	-1.0931	-2.71545	-2.09553	-0.366214	0.387981		30.9019	0.257477	0.246542	-1.0344	0.510768	-0.492084	-0.102339	0.28703		30.9019	1.10491	1.32367	0.010797	0.13238	0.873804	-0.299373	1.91024	-0.558147	-0.799951	-0.863045	0.687634	0.846561	0.364123	0.258016		30.9019	0.426091	0.334821	-0.733102	0.293199	-0.611822	0.157968	0.468608	-1.3272
	31.1968	-1.30086	0.571826	-0.10706	0.63868	-0.473549	0.6266	1.39354	0.142459	-1.14082	-2.52759	-1.97114	-0.377083	0.369634		31.1968	0.168011	0.271474	-1.03728	0.544731	-0.53777	-0.118168	0.291032		31.1968	1.20862	1.32396	-0.0449219	0.12677	0.806768	-0.468542	1.73991	-0.524631	-0.871101	-0.807561	0.794159	0.869459	0.346074	0.257686		31.1968	0.550296	0.326071	-0.679441	0.286705	-0.569574	0.173138	0.500209	-1.46423
	31.4917	-1.27916	0.595101	-0.0556222	0.477567	-0.611953	0.701646	1.49108	0.167725	-1.23927	-2.28791	-1.83461	-0.35231	0.358159		31.4917	0.109966	0.431329	-0.976061	0.591386	-0.486873	-0.0660506	0.2929		31.4917	1.21428	1.28275	-0.100989	0.263332	0.893481	-0.556153	1.76346	-0.431274	-0.773595	-0.920295	0.839819	0.885303	0.363344	0.260435		31.4917	0.652464	0.192821	-0.630316	0.185121	-0.554474	0.0685528	0.576551	-1.79687
	31.7866	-1.25977	0.675353	0.0101817	0.360829	-0.846851	0.649759	1.28719	0.122932	-1.23319	-1.98801	-1.72114	-0.358429	0.330383		31.7866	0.116844	0.456112	-0.973566	0.647196	-0.423063	-0.0352956	0.296744		31.7866	1.29517	1.25423	-0.0640219	0.292883	0.910592	-0.529596	1.82749	-0.365213	-0.816696	-0.860871	0.870772	0.973191	0.398994	0.262942		31.7866	0.690207	0.107612	-0.70632	0.152681	-0.567546	0.137179	0.601769	-2.05747
	32.0815	-1.22121	0.946339	0.0411727	0.265263	-0.966797	0.461676	1.12127	0.103196	-1.2002	-1.6879	-1.67845	-0.346877	0.311271		32.0815	0.128811	0.331626	-1.01425	0.730096	-0.336342	-0.0320127	0.299693		32.0815	1.34135	1.22988	-0.117729	0.326848	0.86902	-0.581764	1.78674	-0.321409	-0.733223	-0.79337	0.918721	0.930852	0.40466	0.257236		32.0815	0.732498	0.055495	-0.6398	0.108244	-0.675648	-0.0240097	0.777196	-2.35703
	32.3764	-1.1386	1.05779	0.137697	0.156069	-0.960968	0.358662	1.07766	0.107912	-1.13595	-1.47014	-1.6475	-0.314305	0.297917		32.3764	0.193345	0.317915	-0.918741	0.692191	-0.37301	-0.0176599	0.282776		32.3764	1.33898	1.1892	-0.202952	0.337061	0.86757	-0.689131	1.73219	-0.302895	-0.73292	-0.833497	0.902159	0.875672	0.373454	0.258502		32.3764	0.827209	-0.042587	-0.601011	0.0572055	-0.66135	0.13094	1.02981	-2.57163
	32.6713	-1.10701	1.18398	0.168837	0.0537632	-0.973124	0.330667	1.18118	0.246291	-1.11932	-1.16781	-1.55412	-0.250605	0.294061		32.6713	0.291191	0.266421	-0.849253	0.685099	-0.304785	0.0177346	0.268112		32.6713	1.4391	1.16558	-0.227064	0.244375	0.869568	-0.714164	1.51376	-0.296454	-0.699726	-0.869849	0.945847	0.857542	0.352376	0.254841		32.6713	0.87903	-0.140794	-0.568152	-0.132264	-0.643736	0.235317	1.25914	-2.69173
	32.9662	-1.09215	1.22631	0.146535	0.0447621	-0.904081	0.306022	1.25826	0.34466	-1.16929	-0.957754	-1.47783	-0.206777	0.291256		32.9662	0.255877	0.25388	-0.79388	0.672889	-0.252383	0.0272766	0.252282		32.9662	1.46518	1.12976	-0.182268	0.221352	0.880028	-0.825506	1.34808	-0.334181	-0.667987	-0.876231	0.990589	0.832176	0.33175	0.253122		32.9662	0.949786	-0.119987	-0.515362	-0.186483	-0.739406	0.474421	1.1732	-2.81545
	33.2612	-1.08596	1.29211	0.244772	0.139205	-0.882776	0.434407	1.31413	0.374521	-1.1303	-0.730687	-1.43645	-0.133366	0.292987		33.2612	0.336239	0.368748	-0.664284	0.617712	-0.204809	0.0907212	0.231589		33.2612	1.37219	1.10346	-0.167951	0.37012	0.930933	-0.850935	0.964572	-0.403407	-0.674604	-0.822065	1.06482	0.835446	0.310215	0.242423		33.2612	1.05798	-0.0478879	-0.575602	-0.23218	-0.820681	0.388274	1.1982	-3.02702
	33.5561	-1.04342	1.26544	0.367628	0.0781537	-0.816079	0.539588	1.36135	0.416668	-1.06923	-0.486408	-1.41022	-0.0724115	0.288038		33.5561	0.380392	0.214178	-0.663409	0.597406	-0.147951	0.0761234	0.221415		33.5561	1.45076	1.08011	-0.23211	0.213883	0.955583	-0.946059	0.707697	-0.43368	-0.776731	-0.889082	1.23595	0.872256	0.269882	0.256376		33.5561	1.07092	-0.0727431	-0.528747	-0.277607	-0.834338	0.313844	1.28781	-3.13663
	33.851	-1.03427	1.31603	0.42551	-0.00181132	-0.761851	0.586632	1.32723	0.423498	-0.918064	-0.132715	-1.40108	-0.0155362	0.280729		33.851	0.447167	0.260411	-0.71266	0.583097	-0.130899	0.089423	0.233753		33.851	1.41744	1.04927	-0.307112	0.118596	0.925787	-1.03715	0.765043	-0.374486	-0.909756	-0.942448	1.25326	0.864023	0.235205	0.264661		33.851	1.17098	-0.0999111	-0.473097	-0.204881	-0.891368	0.276655	1.17344	-3.27238
	34.1459	-1.02409	1.30659	0.566819	-0.0185436	-0.57664	0.741916	1.49375	0.35348	-0.842947	0.109774	-1.39513	0.0649986	0.285073		34.1459	0.45815	0.228143	-0.73673	0.578477	-0.124026	0.0808028	0.236864		34.1459	1.37309	1.00756	-0.37064	0.0350374	0.942457	-1.15579	0.569222	-0.283185	-0.931123	-0.932206	1.33284	0.857319	0.203715	0.267096		34.1459	1.1701	-0.262676	-0.48258	-0.219586	-0.867761	0.394029	1.10743	-3.45375
	34.4408	-0.962342	1.32287	0.60984	-0.0772034	-0.560782	0.791634	1.34551	0.381041	-0.834189	0.30007	-1.37373	0.0857016	0.278681		34.4408	0.395596	0.344412	-0.68693	0.55679	-0.0738436	0.107205	0.224164		34.4408	1.31197	0.991971	-0.431976	0.176801	0.952645	-1.27273	0.381951	-0.0923466	-0.973286	-0.869111	1.34357	0.843806	0.196939	0.266278		34.4408	1.16448	-0.374653	-0.469894	-0.30054	-0.862428	0.532919	1.14832	-3.59976
	34.7357	-0.928382	1.32162	0.710266	0.00738695	-0.616543	0.932844	1.34329	0.301876	-0.714857	0.558821	-1.31599	0.145485	0.279306		34.7357	0.381289	0.226626	-0.661285	0.643704	-0.010175	0.116032	0.221493		34.7357	1.25592	0.97384	-0.438657	0.182432	0.90835	-1.20527	0.292917	0.00389991	-1.04265	-0.917348	1.29114	0.78352	0.174007	0.260554		34.7357	1.24174	-0.293519	-0.405602	-0.306519	-0.869476	0.572269	1.13712	-3.6443
	35.0306	-0.927919	1.39609	0.727481	-0.0197362	-0.583826	0.949712	1.37259	0.31236	-0.522468	0.861505	-1.24918	0.210601	0.280451		35.0306	0.399591	0.191813	-0.682099	0.661766	0.0137614	0.116966	0.227095		35.0306	1.23761	0.956886	-0.428348	0.16448	0.871813	-1.20412	0.216535	0.0570804	-1.0354	-0.916183	1.34633	0.71456	0.165104	0.258573		35.0306	1.27558	-0.283041	-0.415699	-0.343562	-0.809635	0.537157	0.957713	-3.69794
	35.3255	-0.983077	1.4013	0.843741	0.000915348	-0.550909	0.919152	1.38759	0.310733	-0.479108	1.06961	-1.18614	0.248528	0.284659		35.3255	0.540482	0.235896	-0.715338	0.711381	0.00324826	0.155134	0.249521		35.3255	1.04896	0.915556	-0.501652	0.0880149	0.843477	-1.17735	-0.0328644	0.0955058	-1.02679	-0.9285	1.27305	0.723259	0.110055	0.249554		35.3255	1.38947	-0.371204	-0.469536	-0.477804	-0.861475	0.570306	1.05672	-3.74689
	35.6205	-0.938055	1.38532	0.892285	0.0184668	-0.28782	0.892787	1.58163	0.28354	-0.43885	1.26166	-1.10286	0.322554	0.284663		35.6205	0.610131	0.213428	-0.671342	0.692791	0.142016	0.197405	0.24226		35.6205	0.944262	0.879152	-0.577443	0.030851	0.740379	-1.08249	-0.0271647	0.218765	-0.942763	-0.86803	1.36567	0.751219	0.119368	0.241023		35.6205	1.37962	-0.43515	-0.512754	-0.56043	-0.839495	0.61558	1.11278	-3.75663
	35.9154	-0.899715	1.40073	0.890516	0.0296004	-0.27504	0.805265	1.66174	0.279523	-0.362929	1.4852	-1.11072	0.354924	0.290995		35.9154	0.596693	0.181014	-0.682095	0.674744	0.22086	0.198243	0.241		35.9154	0.934164	0.860289	-0.596902	0.0298114	0.725078	-1.14653	-0.0957925	0.342247	-0.859176	-0.915843	1.449	0.710699	0.119754	0.245352		35.9154	1.4541	-0.362608	-0.431071	-0.529276	-0.841833	0.652034	1.23401	-3.88162
	36.2103	-0.882213	1.42813	0.823728	-0.0474905	-0.35265	0.719737	1.79705	0.161175	-0.186019	1.76314	-1.16006	0.369503	0.307239		36.2103	0.706229	0.0651245	-0.708656	0.634238	0.253923	0.190172	0.254077		36.2103	0.734441	0.856611	-0.579287	-0.0234267	0.674695	-1.15607	-0.056158	0.336978	-0.853061	-0.929699	1.36398	0.681007	0.0875008	0.235843		36.2103	1.53161	-0.382177	-0.437887	-0.526576	-0.932547	0.600499	1.34306	-3.93406
	36.5052	-0.850909	1.49257	0.882409	0.00918217	-0.53847	0.660612	1.8034	0.0860095	0.132287	1.92466	-1.18012	0.401966	0.316999		36.5052	0.657493	0.0821063	-0.705457	0.61433	0.259493	0.181593	0.246634		36.5052	0.696438	0.824633	-0.704527	0.0115687	0.681637	-1.06984	-0.0638206	0.249872	-0.816533	-0.902215	1.18418	0.661379	0.0627307	0.223783		36.5052	1.73244	-0.395307	-0.470846	-0.597103	-0.911566	0.620467	1.4826	-3.97109
	36.8001	-0.814837	1.48277	0.903836	-0.0645033	-0.581559	0.541984	1.95165	0.116932	0.27106	1.98742	-1.12928	0.424134	0.322744		36.8001	0.689478	0.0735248	-0.685079	0.664676	0.235132	0.195546	0.2506		36.8001	0.742947	0.805698	-0.809909	0.00125065	0.688994	-1.00842	-0.125999	0.424582	-0.802294	-0.896544	0.971733	0.754103	0.062178	0.221203		36.8001	1.72804	-0.414716	-0.439623	-0.669829	-0.891653	0.67117	1.54433	-3.90157
	37.095	-0.794711	1.43534	0.918763	-0.00729159	-0.671426	0.503456	1.68257	0.190386	0.436134	1.80113	-1.01356	0.407345	0.297625		37.095	0.895736	0.0603214	-0.753192	0.713608	0.233022	0.229899	0.289184		37.095	0.606723	0.775915	-0.833809	-0.0233304	0.684014	-0.925216	0.129225	0.372923	-0.765005	-0.864257	0.863319	0.752262	0.0643969	0.208516		37.095	1.82115	-0.493518	-0.513202	-0.802757	-0.877942	0.790798	1.51571	-3.92866
	37.3899	-0.780458	1.43692	0.955546	-0.00452433	-0.777822	0.537776	1.62911	0.222311	0.457135	1.83206	-0.834293	0.424887	0.293261		37.3899	0.927888	0.0796561	-0.708432	0.735286	0.150503	0.23698	0.287376		37.3899	0.393326	0.783033	-0.759347	-0.0440417	0.613352	-0.929945	-0.134502	0.380381	-0.692252	-0.790615	0.691082	0.734806	0.02044	0.192018		37.3899	1.83829	-0.59728	-0.445292	-0.867749	-0.815139	0.804952	1.60813	-3.95873
	37.6848	-0.776724	1.40922	1.01188	-0.175635	-0.87596	0.547139	1.715	0.272247	0.582111	1.91428	-0.707454	0.446918	0.302003		37.6848	0.903675	-0.0325013	-0.651887	0.720959	0.227205	0.23349	0.27762		37.6848	0.342874	0.753185	-0.799392	-0.0290064	0.518437	-0.949196	0.115603	0.278645	-0.677235	-0.787132	0.58144	0.696499	0.00372691	0.184365		37.6848	1.9418	-0.658792	-0.366075	-0.858964	-0.754151	0.586564	1.44102	-3.86995
	37.9797	-0.772901	1.38312	1.04754	-0.196023	-0.982451	0.455719	1.69312	0.230296	0.639868	1.93677	-0.700419	0.430422	0.306771		37.9797	0.715776	-0.240699	-0.556252	0.780336	0.265696	0.192972	0.262013		37.9797	0.403423	0.750611	-0.836271	0.128686	0.551942	-0.828739	0.042291	0.40526	-0.63617	-0.829387	0.465925	0.6744	0.0243308	0.181679		37.9797	1.86735	-0.636706	-0.353384	-0.94961	-0.733935	0.514576	1.40812	-3.87511
	38.2747	-0.774369	1.27633	1.02966	-0.117696	-0.945177	0.458498	1.52836	0.230221	0.733015	1.97032	-0.715691	0.424861	0.297586		38.2747	0.694867	-0.509692	-0.418405	0.793335	0.254226	0.162866	0.271944		38.2747	0.505501	0.760339	-0.870349	0.245567	0.606931	-0.831356	0.207446	0.396035	-0.637564	-0.82949	0.39144	0.647382	0.0493236	0.18563		38.2747	1.71728	-0.748238	-0.276048	-1.02746	-0.713216	0.51333	1.51507	-3.80246
	38.5696	-0.755313	1.32323	0.899292	-0.0952081	-0.845198	0.506007	1.51836	0.214374	0.785562	1.9812	-0.699911	0.439309	0.291863		38.5696	0.593449	-0.63388	-0.17747	0.767623	0.280456	0.166036	0.256471		38.5696	0.527865	0.744488	-0.835845	0.402957	0.551291	-0.808749	0.332732	0.471737	-0.631539	-0.800132	0.320919	0.502115	0.0648199	0.181093		38.5696	1.62337	-0.755206	-0.28328	-1.18452	-0.740386	0.495778	1.54928	-3.68843
	38.8645	-0.717137	1.26913	0.904848	-0.18621	-0.83933	0.592083	1.74683	0.309163	0.78388	1.84601	-0.792004	0.447024	0.295909		38.8645	0.626213	-0.904399	-0.213551	0.807524	0.237434	0.110644	0.308459		38.8645	0.452044	0.711808	-0.822739	0.630147	0.618343	-0.776669	0.385281	0.364631	-0.594403	-0.772397	0.296806	0.477867	0.0808933	0.17922		38.8645	1.68917	-0.779146	-0.16547	-1.17452	-0.774643	0.494978	1.52813	-3.56058
	39.1594	-0.725007	1.0911	0.919043	-0.284588	-0.535017	0.583765	1.89606	0.410811	0.825953	1.66163	-0.955151	0.444418	0.289444		39.1594	0.647294	-1.00925	-0.213468	0.830286	0.283539	0.10768	0.331281		39.1594	0.463854	0.695176	-0.882619	0.620872	0.724639	-0.676529	0.727943	0.368844	-0.609881	-0.698155	0.512276	0.424555	0.139248	0.186292		39.1594	1.67081	-0.818063	-0.231846	-1.11408	-0.739097	0.438045	1.55009	-3.43089
	39.4543	-0.73233	1.09494	0.857159	-0.254425	-0.446467	0.561478	1.86762	0.540452	0.807863	1.53869	-1.10254	0.430221	0.286502		39.4543	0.601449	-1.11654	-0.17964	0.760659	0.212131	0.0556127	0.335321		39.4543	0.519222	0.710999	-0.87013	0.56443	0.697969	-0.807796	0.871238	0.414209	-0.629384	-0.711161	0.695799	0.341708	0.149759	0.197614		39.4543	1.68072	-0.8835	-0.230506	-1.03434	-0.803284	0.439922	1.65198	-3.19443
	39.7492	-0.71334	1.12165	0.832305	-0.174898	-0.442771	0.620709	1.89111	0.539798	0.786812	1.67458	-1.18557	0.450035	0.2945		39.7492	0.592707	-0.955603	-0.173325	0.748057	0.183834	0.079134	0.30468		39.7492	0.739782	0.708563	-0.911317	0.666034	0.668848	-0.823965	1.13746	0.497345	-0.602248	-0.580288	0.706508	0.299542	0.208855	0.208816		39.7492	1.6146	-0.925073	-0.287039	-0.920374	-0.780371	0.389662	1.50131	-2.97638
	40.0441	-0.694396	0.981695	0.890055	-0.159291	-0.546362	0.537965	1.84695	0.639074	0.695689	1.80487	-1.26456	0.430154	0.301155		40.0441	0.474483	-0.88241	-0.135067	0.745111	0.152817	0.0709866	0.280657		40.0441	0.725733	0.703489	-0.947238	0.62885	0.683003	-0.871362	0.944263	0.544516	-0.624662	-0.572713	0.74776	0.23007	0.182643	0.207038		40.0441	1.53603	-0.803797	-0.272123	-0.846336	-0.716108	0.296746	1.56617	-2.73822
	40.339	-0.620414	1.05441	0.980903	-0.220203	-0.35005	0.566255	1.69013	0.560868	0.670058	1.91127	-1.24966	0.453961	0.294161		40.339	0.415899	-0.851832	-0.0391358	0.658109	0.159427	0.0684935	0.258379		40.339	0.68091	0.688312	-0.938423	0.532456	0.619101	-0.875864	1.06588	0.506922	-0.688079	-0.596703	0.84649	0.208498	0.170792	0.211139		40.339	1.40393	-0.74077	-0.443625	-0.854237	-0.721095	0.240774	1.7669	-2.68129
	40.634	-0.594702	0.945142	0.984864	-0.276501	-0.333411	0.650328	1.55582	0.576925	0.631394	2.06253	-1.24844	0.45036	0.294821		40.634	0.230696	-0.901809	0.0683119	0.622647	0.17426	0.0388209	0.253147		40.634	0.703368	0.686833	-0.892285	0.592126	0.680929	-0.982522	1.30555	0.523584	-0.724982	-0.580079	0.82787	0.192787	0.194432	0.224484		40.634	1.39348	-0.604353	-0.413729	-0.776036	-0.79177	0.256885	1.77668	-2.64375
	40.9289	-0.593557	0.805466	0.968559	-0.285664	-0.20613	0.554277	1.33671	0.680295	0.751106	2.27972	-1.12568	0.469555	0.289565		40.9289	0.175513	-0.900676	0.0222884	0.605529	0.179712	0.0164734	0.24901		40.9289	0.710427	0.713191	-0.832832	0.681505	0.663528	-0.95446	1.37119	0.542135	-0.738683	-0.635886	0.862791	0.172374	0.21294	0.228247		40.9289	1.30055	-0.67231	-0.276478	-0.687322	-0.701436	0.115663	1.81632	-2.54025
	41.2238	-0.574521	0.744383	0.936246	-0.400614	-0.173969	0.453188	1.35229	0.772955	0.715126	2.32129	-1.11453	0.45744	0.292687		41.2238	0.27625	-0.969909	0.155817	0.591631	0.219249	0.0546076	0.266881		41.2238	0.684685	0.677172	-0.912059	0.613833	0.66089	-0.866022	1.38245	0.493355	-0.757844	-0.709336	0.903994	0.142992	0.192843	0.229397		41.2238	1.24137	-0.549894	-0.214356	-0.704058	-0.706173	0.20601	1.93675	-2.43212
	41.5187	-0.568444	0.691912	0.828093	-0.493686	-0.0671568	0.451734	1.37327	0.824426	0.783584	2.19398	-1.09153	0.447834	0.284738		41.5187	0.261746	-1.1166	0.216344	0.504258	0.226259	0.0184009	0.288608		41.5187	0.72306	0.691297	-0.86732	0.575558	0.581466	-0.997656	1.26357	0.456699	-0.936901	-0.661294	0.815361	0.126025	0.147489	0.229584		41.5187	1.39313	-0.351259	-0.120261	-0.615787	-0.677519	0.224391	1.94838	-2.23039
	41.8136	-0.563539	0.631844	0.624082	-0.493754	0.0472635	0.426735	1.48135	0.91936	0.797139	1.99071	-1.09365	0.433413	0.274726		41.8136	0.203141	-1.19615	0.422641	0.472558	0.174144	0.0152671	0.308475		41.8136	0.651301	0.641723	-0.901148	0.631418	0.504315	-1.23292	1.4231	0.474886	-1.00486	-0.644891	0.998386	0.122906	0.138685	0.250433		41.8136	1.37788	-0.189677	-0.0116136	-0.661562	-0.7132	0.144758	2.04302	-2.12665
	42.1085	-0.576586	0.423272	0.555655	-0.421452	0.210057	0.431916	1.5872	0.95399	0.785235	2.02052	-1.13943	0.439125	0.278539		42.1085	0.177076	-1.10609	0.610374	0.422001	0.0712491	0.0349223	0.300367		42.1085	0.541765	0.622009	-0.924456	0.554927	0.509115	-1.31699	1.39198	0.359838	-1.147	-0.678905	1.09146	0.113179	0.0930774	0.257911		42.1085	1.36726	-0.0790008	-0.120545	-0.652765	-0.636469	0.393035	1.84859	-1.95419
	42.4034	-0.567579	0.348717	0.46116	-0.327322	0.248394	0.470382	1.41677	0.996493	0.845946	1.96817	-1.12487	0.43057	0.267346		42.4034	0.0109832	-1.02801	0.573597	0.4417	0.049731	0.00960095	0.28134		42.4034	0.52264	0.643113	-0.926438	0.395164	0.572718	-1.36766	1.57538	0.389853	-1.14598	-0.738285	1.25787	0.0960063	0.106198	0.27314		42.4034	1.30776	-0.0282223	-0.205459	-0.682787	-0.603434	0.20061	1.82132	-1.85321
	42.6983	-0.548102	0.230691	0.319763	-0.294355	0.191029	0.531303	1.51209	0.88265	0.861866	1.83412	-1.1447	0.39785	0.2629		42.6983	-0.0111544	-1.03629	0.574474	0.538649	-0.00149904	0.0128359	0.290978		42.6983	0.391167	0.643755	-0.922559	0.465295	0.552042	-1.41945	1.81786	0.321054	-1.12511	-0.735223	1.22849	0.118471	0.111317	0.282619		42.6983	1.31834	0.0674752	-0.121396	-0.656985	-0.657719	0.267488	1.74057	-1.70849
	42.9933	-0.521801	0.280651	0.282	-0.373042	0.0814729	0.601578	1.62064	0.838244	0.996633	1.72484	-1.15763	0.397598	0.266917		42.9933	-0.0728056	-1.06391	0.517589	0.524419	-0.0238897	-0.0237198	0.289645		42.9933	0.378215	0.648521	-0.968911	0.410552	0.626118	-1.42115	1.85972	0.230573	-1.16991	-0.79035	1.30456	0.121943	0.10249	0.291007		42.9933	1.27077	0.09972	-0.135604	-0.684733	-0.626875	0.254498	1.79696	-1.65377
	43.2882	-0.51807	0.209342	0.215162	-0.431013	0.0119005	0.311486	1.61886	0.978241	1.07168	1.64002	-1.09237	0.365022	0.26603		43.2882	-0.220745	-1.14659	0.507707	0.510713	-0.0523306	-0.0802489	0.304346		43.2882	0.373305	0.64138	-0.928784	0.404047	0.609807	-1.42735	1.88467	0.309639	-1.15997	-0.764004	1.28703	0.0289896	0.104897	0.289829		43.2882	1.23746	0.0987402	-0.0206307	-0.626949	-0.574213	0.548783	2.07088	-1.54462
	43.5831	-0.52534	0.29104	0.0415886	-0.428494	-0.143779	0.23717	1.48965	1.01665	1.09661	1.67445	-1.13872	0.328257	0.269567		43.5831	-0.324178	-1.1393	0.564834	0.562545	-0.0758729	-0.0823946	0.317049		43.5831	0.252285	0.648152	-0.946717	0.558254	0.551061	-1.45811	1.8632	0.381761	-1.19804	-0.831221	1.1857	-0.0861084	0.0766844	0.291387		43.5831	1.23054	0.1818	-0.00684999	-0.640514	-0.585515	0.749409	2.06694	-1.34753
	43.878	-0.512746	0.218832	-0.00357976	-0.378411	-0.169489	0.339829	1.50987	1.12275	1.20789	1.48846	-1.09578	0.338875	0.265442		43.878	-0.476233	-1.19849	0.660678	0.505856	-0.0974934	-0.121137	0.338504		43.878	0.315266	0.646232	-0.973741	0.759769	0.528904	-1.46071	1.88621	0.412485	-1.17542	-0.653722	1.16315	-0.134962	0.109455	0.291549		43.878	1.19236	0.319134	0.020074	-0.709985	-0.588618	0.769335	2.03266	-1.21328
	44.1729	-0.46776	0.126092	-0.0962714	-0.39765	-0.296691	0.315129	1.34016	1.25981	1.23401	1.41685	-1.1128	0.301897	0.265237		44.1729	-0.531772	-1.068	0.730602	0.477723	-0.176746	-0.113638	0.32803		44.1729	0.416112	0.650484	-1.02053	1.00464	0.599454	-1.51061	2.05205	0.461653	-1.20616	-0.65176	1.23378	-0.198734	0.152531	0.312305		44.1729	1.23864	0.445715	0.115487	-0.822345	-0.663673	0.842268	1.91356	-1.03898
	44.4678	-0.481113	0.175872	-0.140274	-0.487088	-0.447296	0.477889	1.29092	1.34177	1.3004	1.4091	-1.10819	0.302908	0.274856		44.4678	-0.589586	-1.10048	0.720976	0.470215	-0.26681	-0.153137	0.335672		44.4678	0.510564	0.674927	-1.0567	1.14251	0.567482	-1.56951	2.22697	0.286887	-1.26104	-0.615699	1.37936	-0.279527	0.167185	0.332346		44.4678	1.27945	0.558496	0.0977227	-0.738284	-0.767021	0.847131	1.73445	-0.824812
	44.7627	-0.493546	0.265562	-0.1313	-0.586171	-0.489419	0.338633	1.16156	1.5151	1.22404	1.39727	-1.1154	0.280575	0.278024		44.7627	-0.602333	-0.778576	0.823747	0.40712	-0.273491	-0.0847066	0.30432		44.7627	0.540554	0.684436	-1.0965	1.32579	0.579211	-1.7142	2.23617	0.172317	-1.22258	-0.540317	1.50731	-0.334335	0.178153	0.346129		44.7627	1.38158	0.5431	0.124867	-0.734785	-0.799575	0.986474	1.67446	-0.635148
	45.0576	-0.495857	0.221289	-0.121245	-0.650889	-0.376709	0.43359	1.06732	1.5742	1.13413	1.33979	-1.12014	0.273226	0.27295		45.0576	-0.638801	-0.570212	0.854828	0.405426	-0.261875	-0.0421267	0.290518		45.0576	0.447141	0.712587	-1.15021	1.33489	0.532884	-1.78342	2.26787	0.243696	-1.15406	-0.571178	1.54225	-0.369743	0.17106	0.351426		45.0576	1.44505	0.670257	0.188142	-0.678005	-0.804951	1.1689	1.69543	-0.527896
	45.3525	-0.444063	0.227853	-0.118495	-0.771204	-0.390946	0.503556	0.894914	1.71573	1.2079	1.23714	-1.13732	0.265915	0.278211		45.3525	-0.795678	-0.551615	1.04486	0.380797	-0.251152	-0.0345568	0.334009		45.3525	0.45167	0.70557	-1.17001	1.33331	0.55506	-1.72191	2.2382	0.222736	-1.13085	-0.544921	1.62782	-0.539896	0.168898	0.352001		45.3525	1.45564	0.77971	0.292316	-0.492942	-0.844692	1.15428	1.57243	-0.474767
	45.6475	-0.426063	0.237526	-0.185543	-0.766199	-0.361157	0.473446	0.752963	1.68448	1.22452	1.15981	-1.10125	0.244777	0.269962		45.6475	-0.911311	-0.401323	1.13789	0.317492	-0.368882	-0.045226	0.354471		45.6475	0.469255	0.710389	-1.16768	1.40729	0.634874	-1.75046	2.14566	0.0852201	-1.07036	-0.503738	1.66599	-0.590419	0.169669	0.351676		45.6475	1.47741	0.866401	0.266303	-0.520518	-0.873192	1.06749	1.63037	-0.443335
	45.9424	-0.455184	0.300999	-0.0963936	-0.763674	-0.347096	0.623125	0.633468	1.78676	1.21003	1.04446	-0.960769	0.27052	0.26399		45.9424	-1.00609	-0.174027	1.30512	0.311713	-0.395962	0.00814976	0.387263		45.9424	0.446337	0.701074	-1.15007	1.35358	0.685799	-1.64547	2.27734	0.0240483	-1.06338	-0.523177	1.73561	-0.653563	0.182344	0.355213		45.9424	1.38718	0.809931	0.24695	-0.670523	-0.901937	1.01329	1.47529	-0.366291
	46.2373	-0.440975	0.317269	-0.0839535	-0.866297	-0.295872	0.513638	0.532461	1.9262	1.2122	0.984221	-0.923891	0.261364	0.268634		46.2373	-1.06258	0.0330209	1.37749	0.325956	-0.366591	0.0614599	0.403076		46.2373	0.537774	0.696777	-1.16132	1.31589	0.749214	-1.7289	2.2598	-0.0791034	-1.12258	-0.588019	1.86707	-0.688862	0.171477	0.366514		46.2373	1.26469	0.945086	0.318859	-0.660707	-0.861225	0.908407	1.43592	-0.220212
	46.5322	-0.429862	0.440136	-0.0951739	-1.002	-0.205014	0.579003	0.519393	1.94136	1.03259	0.909477	-0.91169	0.252565	0.266806		46.5322	-1.1059	0.266192	1.37037	0.381926	-0.4037	0.101777	0.414056		46.5322	0.502102	0.731906	-1.15492	1.29178	0.684207	-1.74426	2.31708	-0.0166654	-1.23972	-0.675814	1.92038	-0.770217	0.153821	0.375992		46.5322	1.21448	1.03476	0.389077	-0.604106	-0.894234	0.799218	1.33174	-0.0135246
	46.8271	-0.461211	0.536383	0.00675103	-1.05552	-0.125502	0.648842	0.441084	1.94245	0.957884	0.905387	-0.907939	0.262601	0.266664		46.8271	-1.2442	0.367324	1.39067	0.317502	-0.353556	0.0955481	0.435722		46.8271	0.403896	0.764265	-1.09303	1.21909	0.662575	-1.78987	2.39629	-0.13878	-1.30171	-0.644433	2.02823	-0.938193	0.130694	0.386622		46.8271	1.22607	1.08154	0.387385	-0.656671	-0.91439	0.655339	1.11966	0.0410293
	47.122	-0.460141	0.650607	0.0271504	-1.15682	0.0404763	0.699843	0.523116	1.95354	0.840764	0.89527	-0.907048	0.282433	0.269833		47.122	-1.35695	0.465011	1.4754	0.296184	-0.36486	0.102957	0.469159		47.122	0.565657	0.77151	-1.13786	1.18509	0.609181	-1.74902	2.34148	-0.206404	-1.30842	-0.722406	2.08897	-1.05018	0.115634	0.390316		47.122	1.16272	1.27615	0.441259	-0.710339	-0.86916	0.615582	0.985723	0.210644
	47.4169	-0.450373	0.685754	-0.0161577	-1.22957	0.183689	0.656299	0.576979	1.83695	0.844494	0.666939	-0.880295	0.261337	0.261788		47.4169	-1.27813	0.647353	1.58363	0.265775	-0.325014	0.178723	0.47839		47.4169	0.613194	0.759489	-1.24575	1.17468	0.616475	-1.64106	2.47797	-0.242813	-1.38863	-0.734437	2.24431	-1.13003	0.125282	0.405924		47.4169	1.11195	1.40398	0.353554	-0.734388	-0.905849	0.631126	0.960108	0.341858
	47.7118	-0.413595	0.855773	-0.0537225	-1.16511	0.35513	0.607004	0.469428	1.72508	0.81375	0.61259	-0.87566	0.266425	0.251867		47.7118	-1.25699	0.666474	1.57145	0.276632	-0.3664	0.178232	0.476738		47.7118	0.689636	0.762939	-1.25252	1.25774	0.635575	-1.55833	2.47279	-0.223267	-1.47309	-0.757566	2.29963	-1.17859	0.139579	0.411876		47.7118	1.12335	1.4797	0.262702	-0.682704	-0.938331	0.751773	1.03503	0.461509
	48.0068	-0.426533	0.92923	0.0236116	-1.17141	0.429014	0.635288	0.436834	1.66674	0.772229	0.593867	-0.85964	0.275385	0.249152		48.0068	-1.17616	0.7141	1.55012	0.205158	-0.328176	0.193008	0.461503		48.0068	0.635818	0.74412	-1.25877	1.28433	0.597271	-1.63842	2.56708	-0.246105	-1.54127	-0.751184	2.34177	-1.22885	0.125483	0.423087		48.0068	1.26774	1.56782	0.265351	-0.617883	-0.963905	0.742271	0.919518	0.54777
	48.3017	-0.387336	0.989541	0.0612521	-1.12939	0.464081	0.800479	0.563895	1.56709	0.71535	0.491296	-0.817483	0.301707	0.242308		48.3017	-1.24186	0.788781	1.53849	0.181077	-0.321067	0.189085	0.473733		48.3017	0.520799	0.736179	-1.32535	1.26655	0.581286	-1.5995	2.39425	-0.165254	-1.48148	-0.725718	2.30401	-1.36745	0.0948606	0.413977		48.3017	1.25009	1.7111	0.163574	-0.56678	-1.00791	0.868404	0.853588	0.603365
	48.5966	-0.3888	0.942511	0.10801	-1.05775	0.447308	0.751668	0.457784	1.50131	0.748842	0.493808	-0.805669	0.29082	0.232026		48.5966	-1.27292	0.750905	1.46714	0.16673	-0.362956	0.149778	0.468191		48.5966	0.452429	0.7456	-1.27888	1.26169	0.627254	-1.64457	2.38203	-0.256559	-1.48334	-0.760147	2.4134	-1.37921	0.0899748	0.419538		48.5966	1.25434	1.77972	0.0196192	-0.434857	-1.07057	0.83205	0.85532	0.609312
	48.8915	-0.448905	1.0532	0.125279	-0.95591	0.504481	0.724245	0.423572	1.49101	0.841664	0.45014	-0.76403	0.313158	0.230371		48.8915	-1.25955	0.941079	1.49221	0.112737	-0.352506	0.186796	0.482768		48.8915	0.538985	0.752778	-1.31293	1.24299	0.557947	-1.58588	2.33718	-0.242613	-1.50866	-0.803227	2.41617	-1.49759	0.0745962	0.421116		48.8915	1.19393	1.80935	-0.121135	-0.414833	-1.05203	0.790526	0.927487	0.653618
	49.1864	-0.443515	1.21457	0.116292	-0.868302	0.422275	0.774223	0.380959	1.59802	0.881341	0.461316	-0.646083	0.353736	0.232506		49.1864	-1.28227	0.98375	1.4806	0.0896933	-0.412806	0.171794	0.491684		49.1864	0.508587	0.752982	-1.22457	1.34697	0.509347	-1.62587	2.08601	-0.318624	-1.42797	-0.788129	2.32075	-1.51312	0.0521965	0.406373		49.1864	1.06191	1.84323	-0.150458	-0.394346	-1.11526	0.834837	0.925821	0.574482
	49.4813	-0.506108	1.25827	0.178543	-0.892664	0.492608	0.716019	0.210762	1.60057	0.77676	0.61991	-0.52224	0.357494	0.231286		49.4813	-1.18378	1.10271	1.52517	0.182676	-0.3865	0.248055	0.490844		49.4813	0.415322	0.743799	-1.28957	1.3913	0.495439	-1.52693	1.94463	-0.308754	-1.47041	-0.734779	2.17232	-1.49598	0.028033	0.393391		49.4813	1.03484	1.83862	-0.177819	-0.408804	-1.07098	0.858444	0.880835	0.528613
	49.7762	-0.512711	1.21326	0.174706	-0.952817	0.631	0.699796	0.182573	1.57845	0.758472	0.659591	-0.407611	0.365883	0.229424		49.7762	-1.19414	1.11834	1.61071	0.174487	-0.368301	0.268219	0.503857		49.7762	0.285413	0.750133	-1.28099	1.49671	0.504125	-1.56506	1.76288	-0.285139	-1.47957	-0.773545	2.02164	-1.53719	-0.00838251	0.385872		49.7762	0.982158	1.88876	-0.270024	-0.437842	-1.09385	0.944699	0.957536	0.466826
	50.0711	-0.509513	1.29648	0.08376	-0.975167	0.699485	0.722936	0.363135	1.53255	0.696755	0.538155	-0.282165	0.378764	0.226987		50.0711	-1.15697	1.15568	1.64233	0.185576	-0.346248	0.296075	0.504354		50.0711	0.343274	0.718932	-1.21107	1.58213	0.518055	-1.59781	1.65228	-0.29007	-1.52032	-0.789976	2.10461	-1.61652	-0.00887374	0.391356		50.0711	1.0126	1.80535	-0.321906	-0.376897	-1.21131	1.00374	1.01461	0.491872
	50.3661	-0.565863	1.20504	0.0115265	-0.967698	0.603017	0.695496	0.469872	1.63565	0.706684	0.483584	-0.222241	0.368642	0.228436		50.3661	-1.16889	1.15172	1.64253	0.250473	-0.32394	0.310379	0.503819		50.3661	0.31718	0.736043	-1.2259	1.61235	0.534188	-1.65851	1.40559	-0.165705	-1.50212	-0.820724	2.02068	-1.62399	-0.0309102	0.383594		50.3661	1.06381	1.78472	-0.232914	-0.30227	-1.18506	1.13086	0.937153	0.510426
	50.661	-0.563148	1.29986	-0.047085	-0.923639	0.593976	0.744857	0.544418	1.72505	0.728968	0.551815	-0.221634	0.40304	0.23626		50.661	-1.13262	1.20199	1.53233	0.277278	-0.300842	0.315628	0.48708		50.661	0.325256	0.74618	-1.19118	1.63778	0.473266	-1.60734	1.34219	-0.190628	-1.51658	-0.799742	2.01996	-1.65519	-0.0346705	0.38093		50.661	1.07425	1.69188	-0.324566	-0.365763	-1.18575	1.16454	0.906747	0.598594
	50.9559	-0.543659	1.34545	-0.0871935	-0.991137	0.589735	0.868376	0.545267	1.70246	0.526277	0.388387	-0.294612	0.368122	0.241534		50.9559	-1.04648	1.37951	1.50458	0.185618	-0.338707	0.336905	0.492117		50.9559	0.283102	0.721721	-1.22432	1.58799	0.50385	-1.6006	1.22006	-0.269761	-1.53432	-0.753144	2.04183	-1.75456	-0.0648455	0.380562		50.9559	1.03341	1.71197	-0.361412	-0.33348	-1.28656	1.26096	0.895085	0.687774
	51.2508	-0.595835	1.34146	-0.179123	-0.936819	0.635945	0.902349	0.644867	1.58005	0.588326	0.214452	-0.294378	0.354663	0.239136		51.2508	-1.12976	1.38615	1.45358	0.13038	-0.290526	0.309964	0.496573		51.2508	0.248293	0.731629	-1.25071	1.64983	0.489965	-1.59962	1.39353	-0.135346	-1.45618	-0.771523	2.02495	-1.83626	-0.0426208	0.387381		51.2508	1.04125	1.63713	-0.493434	-0.291132	-1.36881	1.38494	0.846108	0.710494
	51.5457	-0.568243	1.36639	-0.19266	-0.913011	0.559603	0.962744	0.480519	1.55231	0.551362	0.252739	-0.330737	0.338274	0.236639		51.5457	-1.10165	1.3177	1.36581	0.161694	-0.307423	0.287224	0.475582		51.5457	0.223262	0.746148	-1.29274	1.71112	0.476303	-1.5239	1.40898	-0.0659198	-1.35951	-0.775398	2.02474	-1.89811	-0.0270855	0.388153		51.5457	0.947562	1.62874	-0.623231	-0.240719	-1.40728	1.47634	0.724487	0.686241
	51.8406	-0.59913	1.44487	-0.103833	-0.924221	0.507274	0.885542	0.483238	1.46339	0.570484	0.250862	-0.368866	0.328146	0.234871		51.8406	-1.07711	1.32334	1.16352	0.0871151	-0.235281	0.252317	0.447763		51.8406	0.236071	0.767576	-1.25422	1.65953	0.469058	-1.42502	1.26742	-0.0790142	-1.36062	-0.851202	1.95204	-1.97087	-0.0491035	0.380161		51.8406	0.922671	1.5036	-0.744871	-0.182237	-1.35337	1.69398	0.717552	0.782505
	52.1355	-0.587871	1.58811	-0.0376516	-1.03124	0.278738	0.856768	0.484686	1.48028	0.548727	0.07487	-0.351029	0.300398	0.245093		52.1355	-0.999154	1.31004	1.02826	-0.0268018	-0.166626	0.229144	0.420582		52.1355	0.317617	0.778683	-1.23807	1.70629	0.403552	-1.40832	1.30043	0.0913671	-1.32422	-0.842113	1.87745	-2.06276	-0.0333408	0.381647		52.1355	0.938812	1.3888	-0.797354	-0.192765	-1.41898	1.71411	0.802576	0.866221
	52.4304	-0.639427	1.68795	0.035814	-1.10547	0.272085	0.847765	0.499036	1.43889	0.465849	-0.137311	-0.30672	0.278042	0.253577		52.4304	-0.806304	1.19797	1.06168	0.042852	-0.14224	0.270791	0.378671		52.4304	0.271512	0.768162	-1.19883	1.73938	0.322931	-1.40064	1.01183	0.228058	-1.30984	-0.765255	1.82042	-2.08783	-0.0500079	0.371448		52.4304	0.946079	1.37358	-0.811417	-0.162589	-1.47854	1.75167	0.684799	0.917496
	52.7253	-0.675017	1.69263	0.0632802	-1.08444	0.241521	0.779837	0.381837	1.3228	0.472079	-0.243697	-0.275415	0.24322	0.248086		52.7253	-0.804444	1.29254	1.02492	-0.000116482	-0.10377	0.281824	0.386127		52.7253	0.291297	0.754501	-1.2433	1.75237	0.304384	-1.33312	0.823107	0.414955	-1.3769	-0.874756	1.80918	-2.1622	-0.0700398	0.37478		52.7253	0.908947	1.36921	-0.983224	-0.188544	-1.5037	1.81767	0.707875	0.907917
	53.0203	-0.702948	1.69304	0.110263	-1.10978	0.281417	0.746835	0.212259	1.28957	0.31508	-0.306086	-0.253989	0.206878	0.247459		53.0203	-0.770143	1.4303	1.08292	-0.0574269	-0.11785	0.31356	0.408484		53.0203	0.387794	0.741959	-1.30092	1.71098	0.230359	-1.2386	0.885302	0.686198	-1.26551	-0.80852	1.75729	-2.27528	-0.0407458	0.376012		53.0203	0.889571	1.37859	-1.09783	-0.189865	-1.56108	1.87981	0.609163	0.9827
	53.3152	-0.675226	1.76766	0.198855	-1.07198	0.201266	0.917925	0.214065	1.2668	0.0974944	-0.323042	-0.361869	0.202904	0.253966		53.3152	-0.688868	1.36118	1.00854	-0.0536119	-0.108744	0.303699	0.38066		53.3152	0.447227	0.739684	-1.32581	1.70668	0.203614	-1.353	1.02397	0.676027	-1.3609	-0.838018	1.77607	-2.22448	-0.0440773	0.383652		53.3152	0.920661	1.44604	-1.21479	-0.163671	-1.58443	1.80672	0.365303	0.953022
	53.6101	-0.696204	1.84508	0.32036	-1.05107	0.169981	0.899582	0.195046	1.2356	-0.00485013	-0.443253	-0.400912	0.188124	0.260545		53.6101	-0.652701	1.46489	1.00284	-0.10653	-0.0500849	0.331681	0.389961		53.6101	0.479665	0.711689	-1.31568	1.57283	0.192294	-1.39564	0.862659	0.763153	-1.2512	-0.734132	1.80382	-2.16615	-0.0397243	0.372178		53.6101	0.976318	1.41535	-1.24689	-0.193477	-1.54142	1.80121	0.40399	0.936292
	53.905	-0.615734	2.00351	0.405005	-1.03771	0.14852	0.741868	0.122139	1.17956	-0.134871	-0.432533	-0.417706	0.178368	0.263586		53.905	-0.574241	1.40281	0.960084	-0.0504927	-0.0509555	0.337441	0.364363		53.905	0.577213	0.716973	-1.28789	1.41812	0.122197	-1.42591	0.695757	0.788421	-1.21924	-0.790669	1.84833	-2.21698	-0.0644739	0.36993		53.905	0.996959	1.31437	-1.3331	-0.179002	-1.5478	1.96635	0.387063	0.906794
	54.1999	-0.585479	1.98755	0.49487	-1.0082	0.0542033	0.763726	0.28873	1.12209	-0.136487	-0.474568	-0.404461	0.191089	0.260924		54.1999	-0.613457	1.28427	1.02168	-0.143685	0.027333	0.315229	0.360143		54.1999	0.636396	0.720161	-1.31993	1.25848	0.0260356	-1.32058	0.419964	0.754052	-1.22223	-0.795156	1.77643	-2.16301	-0.102448	0.354342		54.1999	1.04264	1.34066	-1.49816	-0.0639718	-1.48695	1.96052	0.455406	0.821786
	54.4948	-0.531085	1.95729	0.677397	-0.91536	0.043785	0.737823	0.46566	1.09552	-0.249286	-0.581922	-0.439663	0.205469	0.261165		54.4948	-0.697451	1.18428	0.97568	-0.176346	0.00765479	0.258763	0.356179		54.4948	0.595613	0.690064	-1.22429	1.02015	-0.0399603	-1.24911	0.223816	0.763022	-1.21168	-0.798851	1.73581	-2.16572	-0.13843	0.33872		54.4948	1.0109	1.34473	-1.5435	-0.130064	-1.34735	2.08652	0.574905	0.753853
	54.7897	-0.45719	1.70071	0.694403	-0.932999	-0.0580842	0.752849	0.627921	1.04744	-0.327052	-0.673373	-0.513175	0.169223	0.252702		54.7897	-0.733255	0.986873	0.920376	-0.124471	-0.00178686	0.209547	0.328224		54.7897	0.560675	0.687334	-1.25629	0.836197	-0.068626	-1.17289	0.299736	0.850863	-1.25177	-0.832105	1.69372	-2.12477	-0.148161	0.333004		54.7897	0.847075	1.38619	-1.62497	-0.0602892	-1.32622	2.05282	0.477958	0.7778
	55.0846	-0.401776	1.80622	0.771342	-1.01626	-0.406715	0.580521	0.661842	0.973891	-0.451251	-0.655409	-0.562262	0.118195	0.265196		55.0846	-0.662218	0.857221	0.993169	-0.134293	0.0507043	0.220917	0.311154		55.0846	0.525282	0.643889	-1.18046	0.760044	-0.116405	-1.07132	0.146207	0.831729	-1.31616	-0.8047	1.64506	-2.16227	-0.174925	0.324858		55.0846	0.85249	1.3218	-1.75584	-0.132166	-1.34769	2.00122	0.542542	0.74688
	55.3796	-0.322968	1.81953	0.735901	-1.13775	-0.537552	0.539862	0.813226	0.946086	-0.598464	-0.596641	-0.585092	0.0978306	0.275336		55.3796	-0.73899	0.854918	0.952737	-0.207218	0.00489876	0.173269	0.322301		55.3796	0.5571	0.610889	-1.10619	0.70271	-0.155668	-1.20941	0.356655	0.832518	-1.31014	-0.857667	1.63884	-2.12396	-0.172028	0.325694		55.3796	0.830558	1.26498	-1.8718	-0.192676	-1.37058	2.00294	0.628918	0.720503
	55.6745	-0.266859	1.81467	0.874158	-1.135	-0.76703	0.572678	0.975458	1.00335	-0.700873	-0.511622	-0.605918	0.11391	0.290275		55.6745	-0.556834	0.538593	0.834059	-0.137292	-0.0398751	0.12773	0.248462		55.6745	0.644768	0.586484	-1.0651	0.626393	-0.138841	-1.30213	0.378909	0.929125	-1.43211	-0.947987	1.59038	-2.15564	-0.19048	0.333695		55.6745	0.830725	1.22316	-1.89988	-0.242617	-1.37623	2.13424	0.437425	0.754684
	55.9694	-0.205848	1.8772	0.909643	-1.0698	-0.800867	0.6372	1.15262	1.02514	-0.793424	-0.509032	-0.658708	0.142193	0.302492		55.9694	-0.545791	0.348523	0.790604	-0.133092	-0.0249149	0.0870657	0.226367		55.9694	0.747954	0.607991	-1.02909	0.670419	-0.134032	-1.3705	0.344537	0.934581	-1.48539	-0.897241	1.55066	-2.16691	-0.185586	0.337371		55.9694	0.846284	1.2734	-2.02567	-0.159774	-1.39327	2.22811	0.457434	0.728898
	56.2643	-0.214808	1.88928	1.02047	-0.954954	-0.892642	0.767515	1.11835	1.14209	-0.925296	-0.578591	-0.637636	0.157616	0.313833		56.2643	-0.490657	0.0849993	0.857068	-0.123244	-0.0262631	0.0603806	0.22138		56.2643	0.685764	0.587224	-0.958746	0.654331	-0.124419	-1.24997	0.308817	1.0138	-1.41487	-0.794061	1.46122	-2.18508	-0.167999	0.326447		56.2643	0.967721	1.14812	-1.96476	-0.221835	-1.39225	2.49835	0.385518	0.734635
	56.5592	-0.1835	1.8171	1.01577	-0.881282	-1.09778	0.87156	1.1874	1.17374	-0.99012	-0.544979	-0.593673	0.161293	0.319657		56.5592	-0.500186	0.00521222	0.962376	-0.171216	0.044145	0.0680664	0.24336		56.5592	0.677867	0.558708	-0.866678	0.599039	-0.0866881	-1.31328	0.31818	0.919426	-1.25697	-0.800613	1.52661	-2.14409	-0.155708	0.31883		56.5592	0.890607	1.07207	-2.01821	-0.270815	-1.40218	2.58504	0.361697	0.718996
	56.8541	-0.141	1.75198	0.97823	-0.852252	-1.14138	0.866315	1.13859	1.19861	-1.02693	-0.577515	-0.531693	0.151177	0.315915		56.8541	-0.493319	-0.00278786	0.973034	-0.147407	0.04194	0.074292	0.243522		56.8541	0.657402	0.524741	-0.869052	0.643734	-0.0569081	-1.33146	0.328332	0.807596	-1.17456	-0.724102	1.60908	-2.18423	-0.147451	0.318807		56.8541	0.857638	0.966421	-2.11709	-0.266179	-1.45174	2.64342	0.67481	0.65674
	57.149	-0.18239	1.59075	0.933038	-0.938648	-1.24337	0.994465	1.24769	1.18504	-1.03427	-0.624633	-0.507165	0.129137	0.321148		57.149	-0.528877	-0.00137444	0.994339	-0.178542	0.0740724	0.0719235	0.252974		57.149	0.523249	0.491695	-0.76354	0.699188	-0.0539585	-1.45498	0.308002	0.956505	-1.11964	-0.69021	1.51717	-2.13728	-0.14365	0.314657		57.149	0.896755	0.899531	-2.11885	-0.196861	-1.52352	2.67292	0.772491	0.622628
	57.4439	-0.173922	1.53841	0.980531	-0.881062	-1.39531	1.20555	1.24098	1.24718	-1.09188	-0.649106	-0.569228	0.132013	0.335427		57.4439	-0.530468	-0.0211851	0.93887	-0.163249	0.0968257	0.0641587	0.242772		57.4439	0.496385	0.454082	-0.690212	0.590586	-0.0454208	-1.52877	0.399167	0.953871	-1.07699	-0.731258	1.39949	-2.10706	-0.157178	0.307515		57.4439	0.859941	0.768645	-2.13791	-0.171333	-1.51948	2.64802	0.853324	0.520819
	57.7389	-0.180164	1.47318	1.0017	-0.803574	-1.54989	1.26476	1.34436	1.28916	-1.14214	-0.693807	-0.515575	0.135274	0.346059		57.7389	-0.551417	0.0701895	0.876333	-0.24886	0.141881	0.0576253	0.238999		57.7389	0.352925	0.437595	-0.682039	0.605607	-0.0497517	-1.62254	0.43074	0.998114	-0.992949	-0.730009	1.41274	-2.0801	-0.159973	0.30772		57.7389	0.711025	0.783856	-2.10231	-0.3288	-1.5005	2.58491	0.821273	0.467618
	58.0338	-0.18835	1.48751	0.9061	-0.711282	-1.60916	1.44087	1.2257	1.32494	-1.14488	-0.739273	-0.381096	0.146461	0.347261		58.0338	-0.569784	0.11737	0.76515	-0.258575	0.115183	0.0338688	0.223414		58.0338	0.224462	0.447353	-0.574223	0.675096	-0.104284	-1.67162	0.110854	1.00316	-0.989256	-0.730691	1.43391	-2.1165	-0.190978	0.307363		58.0338	0.610728	0.677921	-2.20787	-0.40217	-1.52197	2.57901	0.989327	0.439202
	58.3287	-0.175057	1.47993	0.909309	-0.751282	-1.7929	1.35496	1.1009	1.43368	-1.06575	-0.838352	-0.239743	0.1287	0.352186		58.3287	-0.459133	0.140906	0.723295	-0.281204	0.133274	0.0514277	0.204625		58.3287	0.26056	0.434822	-0.462341	0.613547	-0.0871103	-1.68759	0.145749	0.952144	-1.02155	-0.753108	1.42632	-2.08522	-0.188648	0.303973		58.3287	0.698487	0.601466	-2.24961	-0.426437	-1.59264	2.41417	0.98941	0.411185
	58.6236	-0.139123	1.47975	0.899003	-0.865963	-2.00862	1.42958	1.13726	1.50899	-1.03918	-0.812339	-0.0583902	0.139179	0.368608		58.6236	-0.371178	0.352743	0.63948	-0.284328	0.192415	0.105826	0.191443		58.6236	0.290132	0.401328	-0.476015	0.455155	-0.124874	-1.65018	-0.044352	0.864288	-1.00828	-0.713565	1.3309	-2.0853	-0.230063	0.290989		58.6236	0.719824	0.546304	-2.23618	-0.479007	-1.56779	2.47364	1.05183	0.480714
	58.9185	-0.0432248	1.44648	0.905493	-0.878266	-2.13577	1.36899	1.01942	1.55778	-1.04958	-0.73732	0.0137195	0.13343	0.369725		58.9185	-0.367256	0.310793	0.589085	-0.29682	0.225123	0.0921849	0.183682		58.9185	0.228419	0.36468	-0.425335	0.431454	-0.132811	-1.64189	-0.276556	0.932156	-0.974139	-0.676026	1.23422	-2.05679	-0.249386	0.283704		58.9185	0.803407	0.594387	-2.22171	-0.453718	-1.61431	2.42378	1.10757	0.328401
	59.2134	-0.0239179	1.43154	0.998986	-0.866751	-2.1829	1.23843	0.987764	1.46705	-1.05726	-0.773315	0.0727904	0.117492	0.366743		59.2134	-0.239824	0.245939	0.430719	-0.351921	0.249957	0.0669738	0.152876		59.2134	0.163322	0.327002	-0.391305	0.400528	-0.0852162	-1.57559	-0.229746	0.940903	-0.984494	-0.620107	1.13291	-2.10698	-0.252398	0.277804		59.2134	0.79981	0.517163	-2.21672	-0.546548	-1.56254	2.31519	1.09651	0.364532
	59.5083	0.0695937	1.33207	0.899336	-0.751935	-2.15284	1.37977	1.02465	1.28782	-0.864077	-0.86115	0.0148091	0.125276	0.353118		59.5083	-0.280011	0.151063	0.226118	-0.415936	0.287533	-0.00624636	0.1428		59.5083	0.112318	0.297556	-0.313413	0.394313	-0.0454695	-1.57997	-0.314881	0.996348	-1.02577	-0.677695	1.17087	-2.12487	-0.259222	0.282524		59.5083	0.759261	0.479924	-2.2335	-0.533574	-1.64338	2.17863	1.14509	0.406347
	59.8032	0.0358047	1.44163	0.81919	-0.655256	-2.21736	1.39258	0.939393	1.0819	-0.820123	-0.849766	-0.0396479	0.102577	0.348627		59.8032	-0.18973	0.293976	0.00860639	-0.440468	0.282465	-0.00903018	0.140692		59.8032	0.139327	0.2623	-0.27441	0.343379	-0.0469514	-1.42186	-0.253093	1.04894	-0.989555	-0.742685	1.19037	-2.08576	-0.235832	0.276619		59.8032	0.841376	0.456109	-2.16917	-0.564664	-1.66214	1.99166	1.16151	0.483555
	60.0981	0.0688275	1.46943	0.794063	-0.716497	-2.32395	1.51867	0.799774	1.03396	-0.834098	-0.881044	-0.145302	0.0712569	0.358797		60.0981	-0.168229	0.148056	-0.217514	-0.379992	0.32036	-0.0594636	0.127843		60.0981	0.00220051	0.257189	-0.325689	0.397447	-0.0370748	-1.31997	-0.258765	1.03536	-0.823596	-0.832206	1.03241	-2.07206	-0.245395	0.264294		60.0981	0.767866	0.444929	-2.03665	-0.638224	-1.65279	1.82865	1.17509	0.453487
	60.3931	0.0835417	1.41546	0.788758	-0.699848	-2.24189	1.67414	0.864491	0.832827	-0.847875	-1.00499	-0.218732	0.0587163	0.358418		60.3931	-0.104758	0.129043	-0.473434	-0.411577	0.322219	-0.107702	0.152805		60.3931	-0.114352	0.201027	-0.331445	0.372628	-0.0332082	-1.13943	-0.172649	1.06123	-0.720609	-0.838412	0.950016	-2.09268	-0.238157	0.254967		60.3931	0.755607	0.385618	-1.93535	-0.767742	-1.69527	1.67726	1.06449	0.546227
	60.688	0.0801355	1.40292	0.849389	-0.752371	-2.30667	1.6384	0.905462	0.529645	-0.846749	-1.06904	-0.244807	0.0169384	0.360356		60.688	-0.101859	0.252559	-0.606069	-0.431431	0.313628	-0.114634	0.181696		60.688	-0.153493	0.152637	-0.277315	0.301844	-0.0470807	-1.09313	-0.278847	0.95575	-0.691829	-0.784661	0.873806	-2.08939	-0.260976	0.243232		60.688	0.778583	0.435133	-1.77037	-0.736495	-1.716	1.52594	1.00089	0.55312
	60.9829	0.040309	1.44649	0.785719	-0.750151	-2.29781	1.70362	0.971781	0.339182	-0.611534	-0.975606	-0.22566	0.0387577	0.355168		60.9829	-0.165205	0.149872	-0.716624	-0.359184	0.305354	-0.157157	0.181943		60.9829	-0.0745626	0.104692	-0.19929	0.276256	-0.0389996	-1.07882	-0.420341	0.90961	-0.645914	-0.772301	0.720269	-2.06983	-0.274102	0.233826		60.9829	0.692278	0.508945	-1.75769	-0.799406	-1.80289	1.45354	0.940659	0.477909
	61.2778	0.121038	1.57786	0.762216	-0.634838	-2.27858	1.68326	0.793536	0.386498	-0.531798	-0.861689	-0.276435	0.0673705	0.3483		61.2778	-0.151351	0.216812	-0.908392	-0.420331	0.300138	-0.192625	0.220945		61.2778	-0.125995	0.0502416	-0.0228824	0.133863	-0.0871289	-0.975227	-0.621418	0.861576	-0.638299	-0.773342	0.64878	-2.04167	-0.299291	0.224349		61.2778	0.683518	0.494998	-1.73907	-0.894332	-1.79278	1.30124	0.97981	0.444308
	61.5727	0.124972	1.59898	0.85522	-0.532832	-2.07122	1.65929	0.791581	0.246409	-0.401003	-0.824335	-0.358994	0.0989151	0.332754		61.5727	-0.124633	0.420304	-0.9557	-0.415854	0.39151	-0.136875	0.258659		61.5727	-0.236697	-0.0446076	0.0622268	0.038862	-0.033019	-0.927032	-0.600327	0.86664	-0.597905	-0.800823	0.649474	-2.01675	-0.30333	0.220522		61.5727	0.714962	0.32084	-1.73189	-1.04398	-1.79709	1.17227	0.930469	0.549239
	61.8676	0.168358	1.51048	0.839131	-0.572125	-1.8774	1.865	0.727486	0.273468	-0.310033	-0.794181	-0.392162	0.130729	0.32531		61.8676	-0.139324	0.575089	-1.02584	-0.346876	0.379272	-0.111537	0.283237		61.8676	-0.227928	-0.111081	0.120019	-0.0860682	-0.0202653	-0.907782	-0.612427	0.9101	-0.484414	-0.721342	0.620091	-2.01881	-0.294992	0.218202		61.8676	0.740983	0.150078	-1.63853	-1.02391	-1.85219	0.950718	0.944764	0.556458
	62.1625	0.211762	1.39077	0.729223	-0.529169	-1.57089	1.9389	0.651125	0.327641	-0.2022	-0.724123	-0.435959	0.162461	0.301725		62.1625	-0.0899388	0.791771	-1.1617	-0.314001	0.385715	-0.0776302	0.331796		62.1625	-0.277848	-0.170008	0.1167	-0.161554	0.0547923	-0.854335	-0.751389	0.922696	-0.376835	-0.74881	0.6257	-1.97214	-0.299419	0.216767		62.1625	0.623608	0.0947247	-1.51386	-0.955598	-1.82518	0.878101	0.867661	0.537676
	62.4574	0.210751	1.49069	0.668634	-0.465539	-1.46653	1.96235	0.677005	0.35334	-0.137311	-0.651974	-0.46288	0.198049	0.297594		62.4574	-0.0137765	0.942938	-1.18361	-0.378391	0.401256	-0.0463173	0.359425		62.4574	-0.258235	-0.211538	0.125297	-0.0703027	0.105484	-0.824587	-0.419966	0.801635	-0.370266	-0.738601	0.499501	-1.98736	-0.279078	0.205773		62.4574	0.629922	0.0556057	-1.41609	-0.947905	-1.80734	0.796698	0.766504	0.595527
	62.7524	0.197954	1.55274	0.678672	-0.399386	-1.28161	1.9555	0.704163	0.484419	-0.126248	-0.526529	-0.458314	0.25285	0.287106		62.7524	0.0321068	0.921974	-1.06112	-0.438893	0.434226	-0.0223409	0.3432		62.7524	-0.289435	-0.257901	0.158554	-0.201715	0.0937752	-0.777184	-0.700405	0.82622	-0.255124	-0.660865	0.443385	-2.0503	-0.305916	0.209278		62.7524	0.577397	-0.0269452	-1.27602	-0.881584	-1.76976	0.695957	0.639905	0.633153
	63.0473	0.245196	1.51258	0.603287	-0.428339	-1.06771	2.04736	0.658384	0.488243	0.0273557	-0.48311	-0.489861	0.283035	0.277848		63.0473	0.122967	0.815316	-1.1082	-0.428034	0.455921	-0.0284058	0.338748		63.0473	-0.340621	-0.319443	0.254334	-0.251533	0.0484177	-0.749842	-0.914514	0.848121	-0.338751	-0.559537	0.401159	-2.0006	-0.326901	0.209167		63.0473	0.476246	-0.125094	-1.09691	-0.781216	-1.76647	0.632243	0.515811	0.639985
	63.3422	0.261694	1.45174	0.434471	-0.56194	-0.805587	2.11233	0.655047	0.312551	0.209545	-0.572722	-0.462066	0.275916	0.270795		63.3422	0.113061	0.957087	-1.20506	-0.427219	0.474545	-0.017517	0.373306		63.3422	-0.386786	-0.375644	0.323432	-0.285444	0.08266	-0.580376	-0.59119	0.913306	-0.292654	-0.545074	0.262525	-2.0247	-0.291662	0.204761		63.3422	0.428021	-0.303611	-1.04748	-0.761676	-1.78168	0.528211	0.533201	0.777871
	63.6371	0.332503	1.43396	0.388296	-0.6612	-0.622271	2.17341	0.588722	0.188046	0.220462	-0.727161	-0.479001	0.257797	0.275077		63.6371	0.15783	0.827649	-1.26998	-0.366285	0.49259	-0.031639	0.367053		63.6371	-0.43864	-0.424069	0.41132	-0.247337	0.137027	-0.461625	-0.47194	0.923871	-0.322822	-0.644156	0.157447	-2.05392	-0.286237	0.207621		63.6371	0.358931	-0.132651	-0.960332	-0.778284	-1.78609	0.359803	0.436273	0.719545
	63.932	0.280385	1.28741	0.367211	-0.68676	-0.431862	2.18547	0.803335	0.265308	0.1845	-0.786396	-0.498985	0.269965	0.271708		63.932	0.208636	0.720928	-1.28308	-0.41017	0.544536	-0.0438303	0.365015		63.932	-0.594566	-0.488271	0.478818	-0.289657	0.158559	-0.359108	-0.488072	0.812578	-0.310306	-0.650672	0.0668398	-2.018	-0.306821	0.202717		63.932	0.258225	-0.107919	-0.769026	-0.834745	-1.73871	0.215207	0.464784	0.778313
	64.2269	0.235213	1.38163	0.353987	-0.663654	-0.151926	2.17094	0.666513	0.280293	0.309489	-0.850531	-0.503983	0.293452	0.26824		64.2269	0.294608	0.734253	-1.31809	-0.282885	0.552994	-0.00382358	0.370745		64.2269	-0.752606	-0.574412	0.599275	-0.254451	0.170236	-0.356761	-0.570349	0.751647	-0.270857	-0.542148	-0.0894784	-2.06237	-0.329356	0.207688		64.2269	0.263629	-0.0688068	-0.626532	-0.989331	-1.71326	0.077864	0.497679	0.905751
	64.5218	0.192716	1.38384	0.183075	-0.636485	0.037717	2.133	0.501542	0.210359	0.35374	-0.915371	-0.516737	0.266127	0.264381		64.5218	0.353264	0.727738	-1.43815	-0.215531	0.636553	0.0127751	0.398341		64.5218	-0.758621	-0.637646	0.626195	-0.148438	0.212452	-0.34396	-0.473301	0.805847	-0.269867	-0.530613	-0.204978	-2.06461	-0.315628	0.211356		64.5218	0.260014	-0.0404583	-0.51584	-1.04834	-1.79337	-0.107846	0.389435	0.883175
	64.8167	0.155668	1.50776	0.147654	-0.575013	0.180355	2.2574	0.415623	0.191457	0.466721	-1.01569	-0.428467	0.300316	0.276813		64.8167	0.44584	0.662972	-1.45017	-0.229125	0.65798	0.0174987	0.401573		64.8167	-0.760424	-0.74686	0.69383	-0.141979	0.251127	-0.326209	-0.517701	0.71171	-0.220806	-0.469245	-0.241446	-1.99714	-0.313762	0.208095		64.8167	0.330032	-0.095245	-0.496474	-1.07363	-1.81483	-0.205361	0.460916	0.922838
	65.1117	0.155193	1.37888	0.104123	-0.515004	0.349588	2.3065	0.424662	0.255327	0.590194	-1.1143	-0.401108	0.321278	0.278056		65.1117	0.499977	0.582981	-1.45053	-0.228739	0.659117	0.0125611	0.398739		65.1117	-0.785316	-0.851761	0.709188	-0.137423	0.274203	-0.328407	-0.57863	0.811938	-0.216207	-0.494249	-0.424676	-2.00019	-0.335128	0.216122		65.1117	0.342303	-0.035743	-0.37767	-0.940045	-1.82709	-0.289064	0.27693	1.03908
	65.4066	0.123141	1.34944	0.0619359	-0.422911	0.419993	2.31984	0.27669	0.183823	0.661038	-1.14086	-0.354872	0.316114	0.277202		65.4066	0.590613	0.525012	-1.45146	-0.255931	0.729766	0.0275993	0.407766		65.4066	-0.82404	-0.898454	0.744781	0.0211512	0.294278	-0.143833	-0.940742	0.886227	-0.23866	-0.397485	-0.493777	-1.97511	-0.330472	0.228108		65.4066	0.345317	0.0281424	-0.278034	-0.917673	-1.76035	-0.376964	0.159767	1.08466
	65.7015	0.0820614	1.30569	-0.101767	-0.552315	0.618034	2.37978	0.0763834	0.283431	0.781397	-1.19607	-0.353899	0.302066	0.291098		65.7015	0.528357	0.684922	-1.38757	-0.323866	0.815912	0.063551	0.413766		65.7015	-0.941314	-0.948797	0.782092	0.0937618	0.277863	0.0471183	-0.94916	0.875052	-0.187961	-0.396041	-0.507405	-1.92221	-0.31475	0.232061		65.7015	0.34987	0.0251437	-0.159138	-0.83161	-1.72448	-0.384981	0.234185	1.10194
	65.9964	0.0599333	1.12132	-0.215383	-0.666102	0.665655	2.36331	-0.0382082	0.188907	0.950968	-1.23237	-0.350794	0.258839	0.295814		65.9964	0.636646	0.826083	-1.39065	-0.389404	0.859326	0.108401	0.438916		65.9964	-0.997146	-1.06318	0.819736	-0.0458645	0.329977	0.17343	-1.14781	0.90159	-0.115212	-0.403585	-0.490674	-1.82308	-0.321818	0.239408		65.9964	0.346553	0.0158625	0.0710786	-0.836817	-1.72118	-0.536964	0.190653	1.24648
	66.2913	0.0879797	1.04959	-0.303323	-0.669822	0.796125	2.24854	-0.0936037	0.137612	1.06972	-1.26321	-0.368817	0.244617	0.295193		66.2913	0.564616	0.878827	-1.54947	-0.403272	0.872798	0.0726993	0.468507		66.2913	-0.866415	-1.15253	0.847145	-0.11853	0.272787	0.108045	-1.35939	1.01109	-0.118893	-0.461739	-0.503645	-1.7668	-0.342405	0.245608		66.2913	0.326292	0.0236127	0.0154364	-0.747899	-1.75619	-0.707878	0.207004	1.33513
	66.5862	0.0786295	1.02833	-0.387319	-0.676709	1.01923	2.4116	-0.316844	0.0411571	1.13743	-1.35155	-0.379916	0.236731	0.320179		66.5862	0.639619	0.773435	-1.50941	-0.462294	0.829937	0.0542572	0.456806		66.5862	-0.933568	-1.24406	0.862929	-0.0121417	0.219211	0.252423	-1.46471	1.22989	-0.17743	-0.398312	-0.576541	-1.75407	-0.333032	0.264033		66.5862	0.370379	-0.00626389	0.0124935	-0.702421	-1.67344	-0.710674	0.26067	1.29767
	66.8811	0.0687315	0.930687	-0.463851	-0.616531	1.08917	2.40079	-0.399093	-0.0486025	1.26665	-1.44026	-0.426771	0.21463	0.329353		66.8811	0.708672	0.654678	-1.34926	-0.520636	0.809925	0.060676	0.427782		66.8811	-0.94003	-1.31946	0.897781	-0.00227253	0.204532	0.311487	-1.65668	1.32039	-0.188652	-0.430798	-0.746989	-1.60172	-0.346033	0.274763		66.8811	0.403596	0.0168364	-0.000753171	-0.68702	-1.67087	-0.796979	0.112119	1.40029
	67.176	0.123325	1.00317	-0.394848	-0.511378	1.14801	2.22279	-0.468386	-0.070032	1.38649	-1.47247	-0.492317	0.224941	0.326111		67.176	0.769087	0.583444	-1.41879	-0.501261	0.808913	0.0482793	0.43811		67.176	-0.855711	-1.39093	0.910969	-0.11232	0.296747	0.423924	-1.9567	1.23232	-0.260586	-0.419619	-0.781145	-1.57464	-0.373975	0.285772		67.176	0.335728	-0.0317066	0.0698407	-0.65481	-1.59308	-0.947951	0.0110101	1.40133
	67.4709	0.107147	1.08411	-0.378722	-0.60709	1.20062	2.12902	-0.577583	-0.0869799	1.49846	-1.47046	-0.521679	0.216076	0.332762		67.4709	0.740473	0.457161	-1.37967	-0.535233	0.77858	0.0122632	0.421467		67.4709	-0.799229	-1.44873	0.990156	0.00410299	0.208772	0.473145	-1.92776	1.24067	-0.276344	-0.39043	-0.835579	-1.55893	-0.360014	0.289238		67.4709	0.309433	-0.0712238	0.181769	-0.649757	-1.60564	-0.890469	-0.142777	1.48253
	67.7659	0.113681	1.06523	-0.376457	-0.678773	1.32229	1.98489	-0.72147	-0.147408	1.52687	-1.5421	-0.549428	0.181575	0.338837		67.7659	0.926047	0.232915	-1.46669	-0.505926	0.763972	-0.00993629	0.441708		67.7659	-0.824162	-1.50953	1.1333	-0.0653191	0.215449	0.533502	-1.99193	1.2887	-0.29637	-0.3677	-0.932842	-1.48856	-0.358789	0.30114		67.7659	0.406312	-0.0855449	0.210139	-0.571929	-1.53105	-0.822587	-0.145198	1.49457
	68.0608	0.136093	1.01587	-0.309315	-0.720009	1.30407	1.80919	-0.740779	-0.200667	1.50627	-1.55253	-0.643307	0.145899	0.331475		68.0608	1.0211	0.121503	-1.51255	-0.49415	0.763006	-0.020218	0.456591		68.0608	-0.710819	-1.58378	1.15394	-0.180444	0.304264	0.654077	-1.75445	1.28677	-0.249443	-0.420601	-0.966479	-1.38925	-0.321351	0.295112		68.0608	0.427465	-0.0122535	0.319219	-0.470844	-1.4604	-0.790636	-0.251062	1.5879
	68.3557	0.0861197	1.03323	-0.432364	-0.81295	1.3487	1.81022	-0.608561	-0.247282	1.39141	-1.41174	-0.746167	0.128237	0.326901		68.3557	1.13737	0.0984666	-1.55938	-0.515367	0.809815	-0.00581884	0.482504		68.3557	-0.7324	-1.62944	1.15826	-0.133142	0.225982	0.777469	-2.02496	1.28088	-0.339526	-0.393952	-1.04089	-1.28575	-0.344789	0.308072		68.3557	0.269481	0.0346948	0.447865	-0.485212	-1.44409	-0.774449	-0.218309	1.61629
	68.6506	0.0880314	0.987439	-0.464122	-0.817433	1.50964	1.74146	-0.715955	-0.189868	1.36844	-1.50041	-0.750778	0.114223	0.333995		68.6506	1.10162	0.0400606	-1.46549	-0.534021	0.807941	-0.00997837	0.463696		68.6506	-0.688532	-1.68937	1.2322	-0.0275723	0.23912	0.744214	-2.05905	1.53178	-0.385435	-0.516341	-1.07735	-1.22686	-0.326934	0.323834		68.6506	0.219915	0.121434	0.590277	-0.476043	-1.39961	-0.795324	-0.323227	1.56928
	68.9455	0.0187217	0.838059	-0.638256	-0.931479	1.52067	1.81695	-0.803635	-0.311173	1.43277	-1.55396	-0.70259	0.0623708	0.3471		68.9455	1.14199	0.0869764	-1.39487	-0.563756	0.790534	0.0121736	0.458225		68.9455	-0.734092	-1.7409	1.24931	0.00213187	0.28392	0.784596	-1.89126	1.62591	-0.418619	-0.509637	-1.04164	-1.12988	-0.293347	0.323464		68.9455	0.148849	0.16931	0.772461	-0.509284	-1.37968	-0.867255	-0.396342	1.77601
	69.2404	0.0192818	0.808531	-0.767701	-0.883766	1.63394	1.84612	-0.922589	-0.433514	1.5181	-1.51869	-0.679727	0.0563622	0.359035		69.2404	1.3069	0.169485	-1.25804	-0.560623	0.848608	0.101267	0.463818		69.2404	-0.802125	-1.77048	1.20354	-0.028304	0.201255	0.752318	-1.75171	1.6718	-0.399569	-0.521951	-1.12462	-1.03796	-0.300651	0.318457		69.2404	0.253446	0.3293	0.854271	-0.514371	-1.40224	-0.873803	-0.399003	1.76111
	69.5353	0.0081953	0.85185	-0.708277	-1.01567	1.68645	1.78275	-1.00073	-0.344259	1.51348	-1.50994	-0.589396	0.0613146	0.360275		69.5353	1.41943	0.14721	-1.15965	-0.538081	0.927203	0.159223	0.46924		69.5353	-0.883407	-1.79307	1.15173	-0.171908	0.184598	0.693308	-1.71827	1.61994	-0.299734	-0.432911	-1.29373	-1.04915	-0.332717	0.315824		69.5353	0.12234	0.399409	1.00674	-0.484911	-1.29769	-0.998324	-0.399282	1.74048
	69.8302	0.0303402	0.763723	-0.67694	-1.07685	1.77333	1.81981	-0.996784	-0.279165	1.54748	-1.60064	-0.530506	0.0703444	0.368211		69.8302	1.40932	-0.00322584	-1.02176	-0.577817	0.939761	0.149257	0.454743		69.8302	-0.870557	-1.8337	1.12623	-0.315834	0.202222	0.598806	-1.74891	1.75607	-0.318087	-0.387586	-1.38227	-1.01941	-0.349419	0.322943		69.8302	0.0862919	0.447761	1.07723	-0.488356	-1.31679	-0.876088	-0.44868	1.70529
	70.1252	0.0326049	0.723033	-0.602088	-0.996009	2.10386	1.69462	-1.1285	-0.297151	1.6712	-1.54741	-0.426566	0.111599	0.37864		70.1252	1.59867	0.0689807	-0.895632	-0.597456	0.984106	0.231733	0.470083		70.1252	-0.757429	-1.90822	1.22431	-0.515824	0.233795	0.504897	-1.99244	1.70831	-0.372127	-0.231566	-1.46128	-0.923838	-0.374283	0.333457		70.1252	0.0976986	0.386962	1.03726	-0.442629	-1.318	-0.747626	-0.517365	1.62433
	70.4201	0.059636	0.863638	-0.535873	-0.939889	2.02564	1.52332	-1.23495	-0.240849	1.68676	-1.52786	-0.343945	0.12142	0.370042		70.4201	1.59656	0.0653859	-0.65937	-0.550955	0.973203	0.284965	0.437761		70.4201	-0.709364	-1.94932	1.28288	-0.521291	0.231611	0.46235	-2.07168	1.60378	-0.371044	-0.163166	-1.45326	-0.899363	-0.379822	0.333779		70.4201	0.0436262	0.369966	0.899083	-0.391207	-1.3616	-0.69922	-0.561758	1.61262
	70.715	0.0785618	0.817925	-0.517187	-0.870841	2.07543	1.66301	-1.40566	0.0212475	1.71024	-1.65709	-0.292887	0.147523	0.384562		70.715	1.70539	-0.0885439	-0.347652	-0.531484	1.0525	0.358041	0.435104		70.715	-0.710124	-1.97459	1.27014	-0.435954	0.223061	0.474197	-2.29483	1.80675	-0.420765	-0.13643	-1.49541	-0.789628	-0.373632	0.352395		70.715	-0.033066	0.221024	0.889333	-0.467373	-1.30532	-0.462618	-0.523994	1.54643
	71.0099	0.0812376	0.76715	-0.381746	-0.79072	2.22258	1.63003	-1.39696	0.165933	1.63355	-1.77801	-0.26337	0.171788	0.387492		71.0099	1.88393	0.0654693	-0.160007	-0.593337	1.05342	0.449895	0.448821		71.0099	-0.759445	-1.99068	1.25023	-0.299784	0.260752	0.530413	-2.32607	1.87517	-0.461056	-0.124404	-1.39404	-0.701703	-0.345052	0.35573		71.0099	0.0446368	0.126934	0.892801	-0.470148	-1.14563	-0.221231	-0.627324	1.47021
	71.3048	0.0849423	0.643333	-0.307538	-0.987697	2.34734	1.57457	-1.43396	0.154107	1.5524	-1.84989	-0.235382	0.140202	0.395793		71.3048	2.04805	0.0465817	-0.0182278	-0.522087	1.05338	0.521539	0.459303		71.3048	-0.627441	-2.04134	1.1701	-0.121781	0.273283	0.458599	-2.40743	1.76599	-0.545462	-0.0288749	-1.35434	-0.597363	-0.338005	0.351001		71.3048	-0.0655699	0.157674	1.00325	-0.364528	-1.1244	-0.225271	-0.762187	1.51601
	71.5997	0.0693554	0.681827	-0.295372	-1.05578	2.1886	1.6055	-1.40873	0.382617	1.47413	-1.90055	-0.119967	0.147421	0.389995		71.5997	2.15818	0.00558485	0.138058	-0.497012	0.970402	0.555042	0.465035		71.5997	-0.731561	-2.03445	1.10386	0.0185743	0.206159	0.45906	-2.36475	1.74327	-0.604783	-0.0135758	-1.3789	-0.534342	-0.344286	0.34715		71.5997	-0.154908	0.206195	0.998609	-0.29708	-1.19425	-0.137094	-0.715219	1.43436
	71.8946	0.0279083	0.770072	-0.30373	-0.992801	2.03081	1.67512	-1.31526	0.40563	1.35244	-1.90401	-0.0424862	0.15488	0.377656		71.8946	2.3196	-0.259607	0.192405	-0.466217	0.927974	0.542832	0.504487		71.8946	-0.648612	-2.03859	1.11892	0.0768315	0.154964	0.462501	-2.50929	1.76749	-0.664358	-0.0445676	-1.48206	-0.427536	-0.352858	0.35698		71.8946	-0.197129	0.340029	0.965874	-0.242696	-1.18507	-0.0327793	-0.637601	1.38822
	72.1895	0.0589958	0.829999	-0.227531	-0.982265	1.82632	1.70419	-1.18467	0.356259	1.30681	-1.95293	0.0390753	0.161295	0.365763		72.1895	2.3606	-0.398829	0.216379	-0.43215	0.965446	0.54229	0.520902		72.1895	-0.705974	-2.06226	1.17114	0.0249477	0.1013	0.468739	-2.16792	1.74855	-0.701822	0.0430325	-1.6216	-0.388085	-0.340829	0.348062		72.1895	-0.110797	0.416687	0.984244	-0.239184	-1.19539	0.153811	-0.55585	1.35798
	72.4845	0.0668679	0.674026	-0.0822226	-0.996929	1.72642	1.79106	-1.24601	0.222535	1.31023	-1.96523	0.0724477	0.143018	0.36443		72.4845	2.36805	-0.475306	0.141982	-0.490718	1.02891	0.514583	0.539871		72.4845	-0.706929	-2.07194	1.2327	0.060414	0.138317	0.482922	-2.26697	1.76243	-0.666732	0.00315976	-1.6846	-0.297364	-0.33455	0.357192		72.4845	-0.161106	0.407011	0.930513	-0.197621	-1.24384	0.234155	-0.405441	1.26492
	72.7794	0.0875646	0.600902	-0.0943203	-1.05133	1.66358	1.84292	-1.22834	0.156098	1.21644	-1.98909	0.0853393	0.117251	0.36272		72.7794	2.46367	-0.43368	0.032115	-0.486231	1.00934	0.517044	0.555757		72.7794	-0.610635	-2.08764	1.26109	0.173763	0.105579	0.4678	-1.94506	1.62858	-0.789282	0.0440079	-1.66369	-0.154908	-0.297533	0.34125		72.7794	-0.128372	0.39473	0.842229	-0.135466	-1.1736	0.166728	-0.217517	1.13741
	73.0743	0.119376	0.66636	-0.109566	-0.996676	1.48387	1.88775	-1.24631	0.105559	1.18772	-1.93377	0.176493	0.121891	0.354342		73.0743	2.57139	-0.336669	0.112019	-0.503812	1.02584	0.573753	0.565604		73.0743	-0.664885	-2.08571	1.27411	0.288192	0.107049	0.454613	-1.83167	1.59018	-0.732046	0.0637836	-1.77597	-0.0931983	-0.283797	0.340863		73.0743	-0.0978275	0.462438	0.838934	-0.100738	-1.20102	0.203674	-0.0466598	1.06065
	73.3692	0.123364	0.628239	-0.0949712	-0.879583	1.35863	1.8673	-1.28728	0.115032	1.17311	-1.77845	0.299258	0.138604	0.338619		73.3692	2.70637	-0.363929	0.215054	-0.575933	1.04439	0.605191	0.59558		73.3692	-0.586635	-2.10743	1.25846	0.367119	0.000533036	0.429317	-2.15682	1.65336	-0.74735	0.135542	-1.71205	-0.00666362	-0.289385	0.354376		73.3692	-0.143374	0.53088	0.798974	-0.100503	-1.20261	0.205202	-0.0591489	1.0168
	73.6641	0.0886359	0.495813	-0.112372	-0.872045	1.39005	1.92857	-1.16656	0.150113	1.25861	-1.55539	0.387867	0.181208	0.328279		73.6641	2.79331	-0.278187	0.243918	-0.572479	1.02955	0.643221	0.602432		73.6641	-0.522555	-2.13605	1.22542	0.260462	0.000799256	0.521939	-1.97091	1.60835	-0.771345	0.250563	-1.67541	0.0986242	-0.259177	0.346163		73.6641	-0.109848	0.258752	0.795458	-0.0451239	-1.15518	0.181179	0.00823903	1.0043
	73.959	0.0690467	0.524017	-0.10241	-0.882684	1.31951	1.94617	-1.27766	0.0646653	1.29111	-1.50449	0.402551	0.168165	0.330505		73.959	2.7033	-0.0611214	0.206556	-0.59245	1.05117	0.661491	0.575428		73.959	-0.42368	-2.1512	1.22445	0.164105	0.0529516	0.610763	-1.91474	1.59619	-0.841815	0.278928	-1.73721	0.130992	-0.250855	0.348043		73.959	-0.160268	0.190202	0.731235	0.0108169	-1.17232	0.154604	0.0981466	0.846324
	74.2539	0.0971576	0.488632	-0.0960578	-0.969818	1.25104	1.99349	-1.1822	0.0355188	1.1372	-1.4008	0.443728	0.163443	0.320432		74.2539	2.77522	-0.0120571	0.105543	-0.695153	1.05638	0.645986	0.601075		74.2539	-0.42871	-2.12597	1.27111	0.0762063	-0.023793	0.683734	-1.77922	1.787	-0.837418	0.248084	-1.71326	0.238424	-0.216985	0.351858		74.2539	-0.162602	0.117463	0.689258	0.0993358	-1.12616	0.1062	0.0763234	0.782159
	74.5488	0.113889	0.401731	-0.0502293	-1.16993	1.28929	1.95452	-1.16623	-0.109744	1.19565	-1.32374	0.471949	0.146105	0.324316		74.5488	2.88745	0.122085	0.217876	-0.772325	1.07655	0.706328	0.618898		74.5488	-0.330435	-2.07605	1.32149	0.102664	-0.00445969	0.777436	-1.72479	1.78649	-0.719327	0.236225	-1.70585	0.335026	-0.166798	0.350416		74.5488	-0.245911	-0.0333686	0.596179	0.156747	-1.11502	0.0866547	0.183674	0.818599
	74.8437	0.111336	0.35438	-0.137212	-1.26856	1.26991	1.91187	-1.15484	-0.175142	1.18167	-1.08351	0.432539	0.131131	0.315747		74.8437	2.8877	0.17744	0.130388	-0.835243	1.10815	0.693687	0.628765		74.8437	-0.261528	-2.02433	1.32121	0.2094	-0.0196312	0.765999	-1.66164	1.99098	-0.72908	0.285304	-1.73239	0.403536	-0.121014	0.357487		74.8437	-0.306317	-0.103321	0.732993	0.117493	-1.06557	0.0731754	0.221416	0.721562
	75.1387	0.0678492	0.332865	-0.124816	-1.15343	1.20204	1.95837	-1.10964	-0.33385	1.16435	-0.976372	0.425451	0.132074	0.307222		75.1387	3.0124	0.149169	0.00331215	-0.813195	1.11677	0.693691	0.655714		75.1387	-0.273467	-1.94621	1.27425	0.352903	-0.0305331	0.72572	-1.42986	1.93672	-0.758125	0.357736	-1.72428	0.572123	-0.0785845	0.34666		75.1387	-0.393469	-0.208597	0.750694	0.0367073	-0.992415	0.112856	0.321181	0.680911
	75.4336	0.0746459	0.338204	-0.0457356	-1.19442	1.09221	1.83155	-1.06917	-0.438342	1.10108	-0.892015	0.392048	0.108187	0.293327		75.4336	3.07508	0.17271	-0.0863871	-0.725369	1.09181	0.70557	0.660398		75.4336	-0.204698	-1.89337	1.27602	0.331775	0.0278082	0.673491	-1.01445	2.08675	-0.784443	0.447219	-1.78307	0.678164	-0.0132339	0.344388		75.4336	-0.353061	-0.231481	0.769952	0.084936	-1.03417	0.220515	0.256142	0.628495
	75.7285	0.120237	0.244374	0.0564273	-1.09196	0.97129	1.67177	-0.939838	-0.56559	1.08645	-0.891453	0.452338	0.101277	0.274325		75.7285	3.03098	0.2678	-0.220145	-0.709112	1.14528	0.702961	0.657677		75.7285	-0.204643	-1.87445	1.23127	0.358105	-0.0511129	0.69856	-1.00537	2.18881	-0.870173	0.494875	-1.87148	0.674308	-0.0192747	0.352982		75.7285	-0.399802	-0.277456	0.768655	0.124253	-1.05349	0.226093	0.15986	0.613677
	76.0234	0.1734	0.192366	0.0788179	-1.05408	0.95668	1.54662	-0.987777	-0.544339	0.987525	-0.79963	0.479156	0.0935223	0.261319		76.0234	3.05344	0.308001	-0.213066	-0.685433	1.13235	0.71906	0.656909		76.0234	-0.26208	-1.80861	1.17548	0.463436	-0.0817397	0.666932	-1.03798	2.27084	-0.946978	0.52055	-2.014	0.677404	-0.0313954	0.361948		76.0234	-0.36061	-0.355452	0.69867	0.186025	-1.01855	0.265945	0.319811	0.551019
	76.3183	0.208229	0.204438	0.142966	-1.10351	1.0692	1.57952	-0.893144	-0.624885	0.93804	-0.715641	0.497067	0.118389	0.263448		76.3183	3.02571	0.32124	-0.272783	-0.65295	1.18459	0.721162	0.654284		76.3183	-0.50496	-1.72245	1.1308	0.508432	-0.079045	0.657473	-0.844758	2.19353	-1.07154	0.523909	-2.0416	0.664309	-0.0488253	0.355969		76.3183	-0.494894	-0.353598	0.689264	0.103561	-0.972502	0.285804	0.437897	0.517624
	76.6132	0.282466	0.145329	0.192757	-0.976713	1.06533	1.39378	-0.752566	-0.433882	0.959138	-0.565128	0.483117	0.163057	0.235574		76.6132	2.99529	0.318273	-0.344546	-0.653287	1.18126	0.699397	0.654528		76.6132	-0.535971	-1.65949	1.14869	0.633426	-0.0195556	0.631194	-0.563929	2.18593	-1.08803	0.557321	-2.03742	0.76522	0.00144876	0.353425		76.6132	-0.474205	-0.283911	0.741729	0.129043	-0.960811	0.314745	0.579495	0.505531
	76.9081	0.331763	0.173576	0.16827	-1.01147	1.06537	1.44357	-0.662035	-0.368159	0.903796	-0.367745	0.499272	0.197837	0.228734		76.9081	3.07294	0.272933	-0.561655	-0.630688	1.18389	0.667484	0.685733		76.9081	-0.457232	-1.60611	1.18134	0.647684	-0.0161119	0.548101	-0.187361	2.30068	-1.11812	0.697849	-1.98409	0.829182	0.0696505	0.353936		76.9081	-0.501348	-0.315251	0.837478	0.206364	-0.854878	0.439643	0.489669	0.369345
	77.203	0.398654	0.00489355	0.158925	-1.02641	1.22408	1.48414	-0.688322	-0.446424	0.842898	-0.229903	0.557125	0.207242	0.237661		77.203	3.0188	0.307303	-0.666033	-0.622285	1.20706	0.648968	0.685186		77.203	-0.514943	-1.55966	1.18083	0.72186	-0.0882736	0.506654	-0.0734911	2.29774	-1.07939	0.712738	-1.91757	0.805902	0.0826995	0.349027		77.203	-0.434139	-0.333523	0.813085	0.143607	-0.889852	0.575422	0.509119	0.349475
	77.498	0.479013	-0.12091	0.17984	-0.978506	1.31555	1.40438	-0.674665	-0.657783	0.81683	-0.198165	0.598992	0.19678	0.242413		77.498	3.08916	0.310805	-0.655334	-0.603832	1.24185	0.67653	0.695965		77.498	-0.535219	-1.49905	1.15086	0.807974	-0.0321655	0.59843	-0.0833238	2.36566	-1.08967	0.699811	-1.87246	0.803799	0.109553	0.349877		77.498	-0.336316	-0.199103	0.85707	0.165813	-0.783437	0.532539	0.580627	0.277442
	77.7929	0.533045	-0.268219	0.130359	-0.891407	1.30867	1.62564	-0.590227	-0.716914	0.893276	-0.0860079	0.630141	0.233486	0.252047		77.7929	3.10178	0.325559	-0.533632	-0.535941	1.20536	0.712625	0.678702		77.7929	-0.568039	-1.45119	1.10029	0.7341	-0.0487531	0.620429	-0.0252864	2.43151	-1.07224	0.670821	-1.82325	0.82138	0.115814	0.347241		77.7929	-0.357716	-0.245231	0.86176	0.149951	-0.809105	0.564357	0.711907	0.240717
	78.0878	0.614961	-0.183139	0.116903	-0.865008	1.41364	1.78426	-0.63718	-0.96798	0.932026	-0.00207217	0.667892	0.261301	0.274065		78.0878	3.12022	0.343993	-0.414851	-0.561426	1.18725	0.735037	0.672665		78.0878	-0.589042	-1.39466	1.00875	0.738388	-0.0644064	0.64663	0.0915973	2.40206	-1.05958	0.746636	-1.92444	0.820376	0.118525	0.34754		78.0878	-0.369606	-0.353922	0.832649	0.116609	-0.830834	0.678518	0.764379	0.158958
	78.3827	0.720334	-0.211416	0.145974	-0.837214	1.4818	1.84484	-0.67096	-1.0556	0.989835	-0.00435874	0.690363	0.281237	0.286607		78.3827	3.00606	0.1374	-0.375535	-0.5572	1.14546	0.671236	0.654448		78.3827	-0.551617	-1.33833	1.00732	0.669275	-0.0544909	0.609233	0.111347	2.42367	-1.02616	0.828091	-1.85245	0.820354	0.137187	0.341966		78.3827	-0.339648	-0.358489	0.762806	0.173002	-0.649233	0.761644	0.764564	0.160695
	78.6776	0.746499	-0.221485	0.146068	-0.797364	1.50238	1.74343	-0.578886	-1.22915	1.10418	0.0464673	0.666463	0.284418	0.288913		78.6776	3.06591	0.124429	-0.483172	-0.527571	1.11229	0.658378	0.670708		78.6776	-0.638815	-1.28314	0.899292	0.564276	0.0331682	0.654162	0.0413738	2.3035	-0.949917	0.956976	-1.8227	0.806168	0.130362	0.33149		78.6776	-0.314893	-0.354678	0.664091	0.158069	-0.591171	0.698116	0.653721	0.219247
	78.9725	0.830709	-0.279062	0.253461	-0.808941	1.51159	1.72545	-0.577384	-1.37789	1.07335	0.0772537	0.700817	0.284486	0.297559		78.9725	3.03808	0.0826046	-0.599319	-0.529029	1.17292	0.633053	0.679992		78.9725	-0.711059	-1.2387	0.892762	0.657122	0.0340452	0.617997	0.133801	2.20975	-0.952372	0.97134	-1.81381	0.854674	0.137963	0.327933		78.9725	-0.347028	-0.491593	0.614317	0.17581	-0.46815	0.767112	0.63932	0.11985
	79.2674	0.864943	-0.324745	0.222128	-0.954546	1.26589	1.60701	-0.427483	-1.42604	1.02492	0.0836614	0.698515	0.239478	0.288096		79.2674	2.88382	0.113182	-0.605152	-0.456176	1.10737	0.60861	0.643342		79.2674	-0.732627	-1.19841	0.930847	0.644045	0.100092	0.5703	0.054188	2.23492	-1.01979	0.965229	-1.79196	0.83815	0.132916	0.328686		79.2674	-0.386784	-0.610756	0.584876	0.298063	-0.319081	0.859905	0.686831	0.0413592
	79.5623	0.935946	-0.295003	0.196473	-0.931363	1.15212	1.50998	-0.530127	-1.57713	1.0139	0.14194	0.747258	0.214909	0.291444		79.5623	2.85609	0.197076	-0.542707	-0.423128	1.06554	0.630573	0.625177		79.5623	-0.612082	-1.18326	1.04402	0.767538	0.100058	0.640084	0.0275816	2.24985	-1.06589	0.953586	-1.74779	0.952458	0.177179	0.332197		79.5623	-0.358002	-0.723311	0.535957	0.274925	-0.227234	1.1398	0.592087	-0.0171606
	79.8573	1.00172	-0.294417	0.148565	-0.969021	0.95465	1.33474	-0.327886	-1.62519	1.03561	0.282628	0.775244	0.210604	0.282172		79.8573	2.87468	0.31183	-0.603914	-0.334581	1.05657	0.660917	0.623296		79.8573	-0.634405	-1.12161	1.13193	0.953322	0.00014953	0.662562	0.299734	2.19368	-1.09623	1.10393	-1.66004	0.927969	0.230082	0.332502		79.8573	-0.333961	-0.880112	0.518772	0.403175	-0.156795	1.09528	0.460403	-0.07949
	80.1522	1.00446	-0.211044	0.0156017	-0.956922	0.821922	1.30759	-0.176683	-1.70761	1.04862	0.357148	0.816055	0.210831	0.28133		80.1522	2.75875	0.434316	-0.602382	-0.313934	0.95409	0.646167	0.59512		80.1522	-0.632904	-1.05797	1.04814	1.12819	-0.0883527	0.772572	0.549876	2.20094	-1.1259	1.08091	-1.64299	0.920991	0.262793	0.334815		80.1522	-0.354255	-0.864934	0.362249	0.446365	-0.0968155	1.15408	0.518782	-0.105614
	80.4471	1.07999	-0.280836	-0.0879343	-0.971813	1.04488	1.30874	-0.090345	-1.74202	1.07259	0.39474	0.85439	0.234762	0.293486		80.4471	2.74846	0.525369	-0.711632	-0.324606	0.933852	0.634289	0.604248		80.4471	-0.591755	-1.00235	0.989644	1.21753	-0.0881442	0.691025	0.517499	2.2289	-1.26681	1.12344	-1.64893	0.93099	0.258419	0.339216		80.4471	-0.346237	-0.759152	0.22547	0.437417	0.0148817	1.09804	0.571458	-0.136448
	80.742	1.11898	-0.26398	-0.206508	-1.03021	1.02695	1.09448	0.171954	-1.90309	0.993851	0.560868	0.892318	0.223238	0.299697		80.742	2.73933	0.487244	-0.795331	-0.318093	0.87837	0.598303	0.610604		80.742	-0.55873	-0.954998	0.96544	1.20355	-0.0669395	0.637577	0.57751	2.04114	-1.23791	1.14332	-1.61338	0.881932	0.251543	0.325398		80.742	-0.315109	-0.685169	0.103911	0.545487	0.0684817	0.918815	0.576081	-0.134278
	81.0369	1.18964	-0.273369	-0.400013	-1.1938	0.978538	1.05349	0.169811	-2.04912	0.967636	0.661269	0.933981	0.185279	0.319639		81.0369	2.64863	0.260714	-0.86341	-0.303288	0.91799	0.532127	0.606118		81.0369	-0.49634	-0.900827	0.950262	1.22161	-0.0920585	0.66174	0.622191	2.05641	-1.22466	1.18737	-1.6437	0.886888	0.269074	0.326188		81.0369	-0.319267	-0.595718	-0.0493184	0.543503	0.117041	0.717894	0.70577	-0.111443
	81.3318	1.25297	-0.308662	-0.490914	-1.18554	0.905509	1.16046	0.188285	-2.12637	0.967747	0.663449	0.978181	0.182283	0.330334		81.3318	2.48482	0.267134	-0.83078	-0.316054	0.905381	0.502101	0.574238		81.3318	-0.551173	-0.828822	1.00416	1.15916	0.00542316	0.625815	0.729094	2.05814	-1.19067	1.21382	-1.72915	0.913039	0.284069	0.328544		81.3318	-0.241903	-0.714411	-0.129005	0.585663	0.187451	0.696454	0.781961	-0.169052
	81.6267	1.27233	-0.341247	-0.556697	-1.24425	1.03025	1.049	0.265631	-2.35229	0.979869	0.758878	0.96779	0.166296	0.35068		81.6267	2.46165	0.311191	-0.889237	-0.370634	0.906802	0.483954	0.58034		81.6267	-0.354722	-0.772555	1.06753	1.09991	0.0544006	0.670146	0.859877	2.17194	-1.22444	1.23599	-1.74181	0.857731	0.327001	0.331368		81.6267	-0.197747	-0.766859	-0.111943	0.589789	0.392401	0.661003	0.740656	-0.208432
	81.9216	1.30228	-0.437989	-0.478019	-1.40477	1.14861	1.01572	0.270676	-2.56351	1.085	0.825551	0.994325	0.159806	0.377215		81.9216	2.32698	0.577281	-0.816718	-0.489821	1.00632	0.52081	0.561762		81.9216	-0.380988	-0.727181	1.04974	1.14591	0.073489	0.769008	1.15565	2.21595	-1.27928	1.33401	-1.72408	0.822522	0.371229	0.340934		81.9216	-0.191811	-0.808891	-0.0687193	0.585002	0.49898	0.645359	0.537844	-0.19271
	82.2165	1.34894	-0.504357	-0.470106	-1.40973	1.16606	0.898739	0.353925	-2.70232	0.979231	0.834573	1.01014	0.136827	0.385504		82.2165	2.19885	0.636157	-0.571956	-0.515663	0.967952	0.543069	0.514539		82.2165	-0.32065	-0.694709	1.06053	1.21855	0.0617919	0.718752	0.892582	2.23942	-1.41332	1.40613	-1.71826	0.859957	0.359231	0.344273		82.2165	-0.219858	-0.905312	-0.0204012	0.541688	0.560938	0.498546	0.402345	-0.247892
	82.5115	1.3781	-0.507	-0.584477	-1.39512	1.20131	0.920693	0.359711	-2.79311	0.863919	0.873923	0.978743	0.117881	0.392904		82.5115	2.19975	0.639262	-0.374807	-0.485623	0.905216	0.57676	0.488878		82.5115	-0.278953	-0.642659	1.03196	1.21842	0.0173111	0.727716	1.02538	2.39288	-1.49794	1.55176	-1.59646	0.841521	0.399244	0.351871		82.5115	-0.296574	-0.907027	0.138585	0.570668	0.69947	0.571872	0.340367	-0.266488
	82.8064	1.4188	-0.505798	-0.556736	-1.50838	1.20475	0.829802	0.298987	-2.88917	1.00017	0.87631	0.930825	0.0999607	0.404019		82.8064	2.10785	0.703885	-0.331983	-0.473093	0.948161	0.590964	0.47039		82.8064	-0.307352	-0.582772	1.05639	1.23342	0.0311379	0.682008	1.12113	2.42937	-1.51037	1.63682	-1.64437	0.815039	0.413372	0.3586		82.8064	-0.369099	-0.907409	0.238269	0.542685	0.675743	0.498679	0.14574	-0.247456
	83.1013	1.42129	-0.470083	-0.612876	-1.63666	1.30586	0.610236	0.47849	-2.99802	0.946121	0.807127	0.824431	0.0614468	0.413134		83.1013	1.88098	0.736219	-0.353023	-0.356468	0.995154	0.580574	0.426428		83.1013	-0.103914	-0.527344	0.978232	1.26395	0.0677564	0.655212	1.08978	2.48552	-1.63325	1.59035	-1.60275	0.833695	0.42477	0.358217		83.1013	-0.345454	-0.908896	0.157808	0.491605	0.755424	0.38798	0.162654	-0.310237
	83.3962	1.46603	-0.387629	-0.608738	-1.78593	1.36577	0.525423	0.506445	-3.07997	0.898028	0.773542	0.777567	0.0409577	0.423564		83.3962	1.78229	0.624292	-0.403369	-0.303436	0.974817	0.534918	0.408696		83.3962	-0.110233	-0.470109	0.90233	1.2043	0.156449	0.626906	0.937857	2.36669	-1.69565	1.61701	-1.67781	0.850132	0.392323	0.354374		83.3962	-0.378456	-0.973377	0.244508	0.493102	0.82053	0.344032	0.20752	-0.398568
	83.6911	1.51335	-0.304525	-0.633931	-1.80781	1.33617	0.534394	0.461423	-3.14385	0.887181	0.737513	0.794356	0.0340242	0.428209		83.6911	1.61935	0.758564	-0.348271	-0.335353	0.999107	0.53868	0.385929		83.6911	-0.110372	-0.402034	0.887838	1.30243	0.202001	0.491462	0.80622	2.36295	-1.72675	1.65325	-1.66555	0.816863	0.384859	0.354121		83.6911	-0.411493	-0.903455	0.327854	0.466358	0.890756	0.319619	0.185131	-0.369485
	83.986	1.52971	-0.256085	-0.767753	-1.81723	1.25052	0.57794	0.52602	-3.08247	0.797634	0.661081	0.805256	0.0204212	0.42309		83.986	1.61964	0.826444	-0.236087	-0.362148	0.986796	0.566929	0.378144		83.986	0.0121363	-0.344364	0.94062	1.45967	0.171169	0.391348	0.894829	2.43473	-1.78761	1.65983	-1.68058	0.811893	0.413638	0.363341		83.986	-0.380911	-0.924421	0.423398	0.458844	0.934594	0.439485	0.00910886	-0.310543
	84.2809	1.56804	-0.265292	-0.843681	-1.69077	1.11023	0.531408	0.345231	-3.12081	0.734985	0.603825	0.801929	-0.020447	0.415786		84.2809	1.48383	0.775393	-0.154717	-0.275454	1.01194	0.568198	0.340042		84.2809	0.193535	-0.324557	0.865245	1.47367	0.269409	0.229373	1.03742	2.26437	-1.80787	1.74127	-1.67344	0.801654	0.422506	0.358799		84.2809	-0.3633	-0.84931	0.524634	0.528282	0.889441	0.385816	-0.0645629	-0.375002
	84.5758	1.65222	-0.246267	-0.875785	-1.56255	0.963149	0.501392	0.415096	-3.09579	0.602174	0.71662	0.812117	-0.010693	0.409753		84.5758	1.35501	0.773833	-0.118421	-0.286821	1.02015	0.54875	0.321421		84.5758	0.133014	-0.317344	0.78577	1.3722	0.296078	0.176497	0.960406	2.23882	-1.94356	1.80099	-1.58232	0.793622	0.392848	0.358605		84.5758	-0.405642	-0.792965	0.574696	0.564181	0.962999	0.375297	-0.0446689	-0.43102
	84.8708	1.6835	-0.132731	-0.814458	-1.45162	1.06605	0.468554	0.371546	-3.18118	0.725212	0.652956	0.84239	0.0209291	0.414437		84.8708	1.11778	0.96636	-0.0505446	-0.24292	1.0247	0.563075	0.292369		84.8708	0.10126	-0.291204	0.801044	1.27211	0.327964	0.239594	0.992846	2.13142	-1.95314	1.78106	-1.5859	0.729234	0.378857	0.352051		84.8708	-0.433609	-0.777668	0.531819	0.574639	0.97471	0.433475	-0.0950164	-0.473702
	85.1657	1.73738	-0.0678174	-0.945291	-1.41889	1.11474	0.544078	0.321026	-3.0686	0.71736	0.549622	0.906121	0.0354304	0.411338		85.1657	0.934776	1.17957	0.0175754	-0.317624	1.06363	0.575587	0.303415		85.1657	0.186812	-0.274997	0.764292	1.12672	0.284982	0.217219	0.99861	2.06394	-1.9827	1.79167	-1.47524	0.686766	0.365673	0.34305		85.1657	-0.31954	-0.811157	0.502707	0.534557	0.978856	0.389656	-0.142173	-0.492407
	85.4606	1.74801	-0.0600555	-1.06521	-1.24677	1.39788	0.468906	0.533343	-3.03966	0.767017	0.491892	0.983522	0.0889892	0.417315		85.4606	0.988844	1.26297	0.0442986	-0.309865	1.12345	0.62194	0.316147		85.4606	0.191714	-0.278273	0.674326	1.06668	0.20709	0.178865	1.06612	1.97035	-1.96781	1.82652	-1.47834	0.620869	0.339843	0.339273		85.4606	-0.342737	-0.884887	0.605537	0.438179	1.06884	0.524038	-0.0632161	-0.47228
	85.7555	1.72836	0.122738	-1.06194	-1.25523	1.5508	0.522825	0.540243	-3.03071	0.65887	0.50006	0.935056	0.110097	0.418722		85.7555	1.05426	1.25534	0.127924	-0.398173	1.09207	0.626286	0.323552		85.7555	0.227285	-0.249358	0.745592	0.95584	0.237725	-0.0358497	1.00034	1.86346	-1.99957	1.88939	-1.41978	0.579597	0.316223	0.335231		85.7555	-0.254529	-0.872802	0.556839	0.39142	1.17332	0.482078	0.0174448	-0.480615
	86.0504	1.72845	0.229411	-1.01544	-1.34693	1.48019	0.589408	0.695846	-3.15464	0.640447	0.500999	0.861573	0.109938	0.427789		86.0504	0.977099	1.17924	0.0499066	-0.410145	1.03435	0.56609	0.314931		86.0504	0.296723	-0.273231	0.690934	1.04972	0.157089	-0.0468673	1.04877	1.80211	-2.01897	1.9877	-1.32897	0.611318	0.331361	0.336716		86.0504	-0.244363	-0.906602	0.574238	0.291385	1.23825	0.424654	-0.16569	-0.454223
	86.3453	1.72343	0.205915	-1.02854	-1.41614	1.36139	0.615196	0.729767	-3.24101	0.533946	0.525279	0.817404	0.0751485	0.43182		86.3453	1.11417	1.06791	0.141915	-0.337612	0.989595	0.595195	0.293593		86.3453	0.517914	-0.261561	0.711415	1.11632	0.158344	-0.0017178	1.03172	1.73304	-1.97277	2.2088	-1.27969	0.647636	0.384121	0.339775		86.3453	-0.18476	-0.950815	0.650539	0.268316	1.25131	0.358092	-0.292748	-0.560192
	86.6402	1.69205	0.332271	-0.971321	-1.61924	1.3457	0.588239	0.812321	-3.33762	0.360158	0.382684	0.77727	0.0329552	0.440699		86.6402	1.24429	1.10883	0.0252866	-0.291343	0.974181	0.612249	0.311293		86.6402	0.557046	-0.231689	0.658355	1.06304	0.153356	-0.0559257	0.869818	1.60692	-1.99854	2.19278	-1.30829	0.666394	0.347772	0.334842		86.6402	-0.271262	-1.01241	0.750669	0.133562	1.23784	0.368723	-0.495113	-0.546907
	86.9351	1.72204	0.413906	-0.883006	-1.66207	1.3264	0.542839	0.818461	-3.44572	0.336633	0.24543	0.761466	0.016035	0.447481		86.9351	1.13847	1.25297	0.104849	-0.32161	0.98619	0.632174	0.312636		86.9351	0.619293	-0.228451	0.571536	1.04133	0.161537	-0.00646521	0.692807	1.46645	-2.04391	2.15813	-1.37994	0.669827	0.310179	0.331855		86.9351	-0.229903	-0.92822	0.79258	0.0319149	1.20876	0.332344	-0.347839	-0.377265
	87.2301	1.71486	0.378256	-0.882912	-1.76713	1.34174	0.502217	0.853593	-3.42572	0.314624	0.157228	0.734843	-0.00712803	0.448897		87.2301	1.24	1.25883	0.230689	-0.321543	0.982043	0.678005	0.311836		87.2301	0.682076	-0.188566	0.558309	0.97584	0.211978	-0.137204	0.674369	1.4084	-2.06405	2.22232	-1.41905	0.689641	0.301172	0.335599		87.2301	-0.297995	-1.02244	0.930792	0.0434179	1.26708	0.234589	-0.349167	-0.385787
	87.525	1.70647	0.380922	-0.864772	-1.76989	1.24428	0.471442	0.940096	-3.24939	0.270453	0.173478	0.67397	-0.00208547	0.43388		87.525	1.08459	1.38223	0.300873	-0.30213	0.941199	0.681353	0.302767		87.525	0.665756	-0.190529	0.527299	0.811115	0.222735	-0.141657	0.481568	1.29408	-2.11617	2.30749	-1.56295	0.732283	0.252584	0.341653		87.525	-0.316525	-1.00412	0.849168	-0.00673027	1.2092	0.274117	-0.152276	-0.327006
	87.8199	1.68519	0.426008	-0.836512	-1.84576	1.14432	0.368746	0.932249	-3.05892	0.138407	0.13321	0.598263	-0.0286172	0.417626		87.8199	0.910632	1.34978	0.235504	-0.343378	0.952374	0.620982	0.300287		87.8199	0.748815	-0.168107	0.500115	0.874055	0.178492	-0.05999	0.293236	1.25046	-2.14512	2.42988	-1.70396	0.714653	0.242711	0.353568		87.8199	-0.326966	-0.928406	0.841164	-0.0366573	1.20739	0.244982	-0.307969	-0.328303
	88.1148	1.67132	0.336458	-0.829634	-1.95009	1.06539	0.258916	0.965424	-2.8769	0.130518	0.128269	0.539351	-0.0509976	0.405689		88.1148	0.737176	1.49603	0.222733	-0.309514	0.961697	0.621625	0.309816		88.1148	0.684187	-0.158474	0.51857	0.794968	0.1417	-0.0953885	0.233779	1.19343	-2.21174	2.39159	-1.71343	0.704506	0.206975	0.352822		88.1148	-0.239233	-0.973543	0.974187	-0.0605411	1.33309	0.0501033	-0.266081	-0.240367
	88.4097	1.65134	0.194644	-0.764638	-1.94114	0.842468	0.199259	0.901145	-2.87242	0.0609334	0.17526	0.47667	-0.097862	0.394117		88.4097	0.678539	1.73451	0.234739	-0.341118	1.0173	0.664793	0.351108		88.4097	0.649742	-0.158547	0.431979	0.863378	0.165214	-0.118101	0.198466	1.18955	-2.18759	2.36945	-1.74679	0.626623	0.190281	0.351235		88.4097	-0.300966	-1.05445	1.05126	-0.0697091	1.27332	-0.00953403	-0.380957	-0.307449
	88.7046	1.59315	0.218482	-0.67858	-1.98856	0.723937	0.102093	0.852862	-2.77411	-0.0910656	0.193779	0.415318	-0.130245	0.381266		88.7046	0.524387	1.66789	0.364187	-0.360457	1.04615	0.648432	0.339964		88.7046	0.793146	-0.143363	0.461654	0.896905	0.143558	-0.0444204	0.591273	1.25216	-2.20486	2.35098	-1.72578	0.638169	0.250785	0.354908		88.7046	-0.369267	-1.23916	1.11133	-0.028069	1.22178	0.103459	-0.313681	-0.407621
	88.9995	1.51008	0.294579	-0.631916	-1.93043	0.719407	0.065655	0.855163	-2.58043	-0.133533	0.231125	0.384577	-0.11052	0.362937		88.9995	0.438797	1.62048	0.520825	-0.32388	0.962074	0.643659	0.320059		88.9995	0.914964	-0.135886	0.45541	0.686851	0.153042	-0.0439254	0.498694	1.15596	-2.22053	2.37229	-1.76762	0.620544	0.224149	0.354732		88.9995	-0.447004	-1.31859	1.17551	-0.0537327	1.21612	0.150783	-0.366154	-0.410562
	89.2944	1.47475	0.323687	-0.517705	-1.91493	0.725261	0.229319	0.810803	-2.50923	-0.215489	0.183971	0.398531	-0.0919124	0.355388		89.2944	0.201772	1.64186	0.527057	-0.34362	0.971994	0.599812	0.337503		89.2944	0.972136	-0.109206	0.382691	0.673203	0.14159	0.064136	0.552947	1.10777	-2.23125	2.45034	-1.74816	0.636463	0.241056	0.357391		89.2944	-0.522182	-1.32581	1.39668	-0.0630551	1.1473	0.114854	-0.52541	-0.341593
	89.5893	1.40779	0.249917	-0.483006	-1.9825	0.877865	0.221785	0.964236	-2.39274	-0.274985	0.144538	0.324735	-0.0856692	0.354246		89.5893	0.0193963	1.61485	0.511639	-0.331861	0.955994	0.554004	0.343464		89.5893	0.898961	-0.0636501	0.332959	0.707756	0.111653	0.00490759	0.538654	0.882568	-2.21039	2.42575	-1.73143	0.606639	0.208699	0.349445		89.5893	-0.51872	-1.39382	1.45777	-0.0804234	1.1038	0.0336365	-0.374284	-0.37609
	89.8843	1.36896	0.233014	-0.391047	-1.9781	1.14033	0.368248	0.89023	-2.28031	-0.407232	0.0344834	0.262515	-0.0689932	0.351698		89.8843	-0.0809555	1.55394	0.611364	-0.378866	0.984316	0.53796	0.350746		89.8843	0.8381	-0.0820323	0.278921	0.526895	0.18445	0.0798226	0.451586	0.842212	-2.14258	2.35958	-1.73817	0.656968	0.187979	0.339399		89.8843	-0.435839	-1.4056	1.54983	-0.207584	1.09563	0.0453431	-0.244145	-0.417356
	90.1792	1.30765	0.0903075	-0.326704	-2.09597	1.21172	0.410521	0.870581	-2.32407	-0.533523	-0.154349	0.171983	-0.124714	0.35905		90.1792	-0.181241	1.51176	0.544065	-0.349213	1.03273	0.511619	0.353127		90.1792	0.840919	-0.0737413	0.327635	0.429502	0.271866	0.0816055	0.418916	0.91674	-2.13648	2.39572	-1.74315	0.686126	0.201304	0.341875		90.1792	-0.425214	-1.46343	1.83201	-0.220707	1.13534	-0.0587004	-0.246938	-0.384755
	90.4741	1.20271	0.119419	-0.291955	-2.1295	1.13823	0.404686	0.887798	-2.3111	-0.601515	-0.296344	0.113867	-0.160336	0.354828		90.4741	-0.38396	1.4534	0.537397	-0.371937	1.10757	0.468493	0.375246		90.4741	0.853607	-0.0387393	0.431002	0.437357	0.227544	0.0390216	0.434494	0.888473	-2.12813	2.39461	-1.84365	0.67161	0.197267	0.345807		90.4741	-0.505088	-1.58418	1.95232	-0.102301	1.14965	-0.0560797	-0.162299	-0.351915
	90.769	1.12693	0.0748072	-0.184948	-2.05605	1.09108	0.392749	0.704091	-2.1799	-0.634694	-0.354968	0.154152	-0.169705	0.335279		90.769	-0.471557	1.67778	0.541358	-0.335069	1.08546	0.499594	0.410664		90.769	0.836169	-0.0332013	0.400536	0.604303	0.250958	0.0780311	0.354999	0.951953	-2.17853	2.33765	-1.89676	0.694665	0.200065	0.34965		90.769	-0.638431	-1.7216	2.14947	-0.11518	1.12901	-0.105798	-0.191693	-0.476564
	91.0639	1.08992	0.13813	-0.0802332	-1.84958	1.04184	0.280153	0.788648	-1.97868	-0.606655	-0.50663	0.183181	-0.136355	0.313183		91.0639	-0.577652	1.65944	0.571015	-0.279415	1.18849	0.512375	0.423758		91.0639	0.799081	-0.0250529	0.463401	0.532049	0.224907	0.134029	0.624643	0.858526	-2.2194	2.40388	-1.91312	0.677146	0.213341	0.354725		91.0639	-0.75396	-1.92886	2.29329	-0.0772217	1.09739	-0.122257	-0.264378	-0.366467
	91.3588	1.00883	0.160583	-0.0729937	-1.64665	1.08306	0.249741	0.840809	-1.93639	-0.481888	-0.465972	0.156002	-0.100442	0.298709		91.3588	-0.744242	1.69334	0.640353	-0.282047	1.12779	0.487039	0.447033		91.3588	0.808567	-0.0169474	0.381782	0.574434	0.146271	0.183889	0.618753	0.891774	-2.13914	2.43525	-1.88283	0.634536	0.219695	0.350735		91.3588	-0.764573	-1.79571	2.29716	-0.159795	1.07484	-0.0540164	-0.228197	-0.355605
	91.6537	1.01603	0.0525579	-0.0622539	-1.48547	1.03634	0.215667	0.820166	-1.93066	-0.5292	-0.508229	0.0425145	-0.12114	0.288333		91.6537	-0.890973	1.51633	0.690672	-0.299761	1.16677	0.436609	0.45101		91.6537	0.793509	-0.0231665	0.370964	0.544321	0.141738	0.17594	0.670044	0.749627	-2.11253	2.47671	-1.91332	0.726758	0.216716	0.351924		91.6537	-0.816954	-1.69861	2.42075	-0.118644	0.967891	-0.103913	-0.203361	-0.289174
	91.9486	1.01199	0.117973	-0.0778604	-1.45308	1.13419	0.147162	0.800268	-1.92781	-0.506337	-0.578892	-0.0880044	-0.129128	0.28977		91.9486	-1.04267	1.40047	0.701495	-0.213647	1.15395	0.399918	0.45377		91.9486	0.731687	-0.0149465	0.349449	0.459496	0.145279	0.162633	0.47447	0.626139	-2.10549	2.49723	-1.8574	0.76575	0.186191	0.346225		91.9486	-0.843353	-1.67624	2.36182	-0.101043	0.909816	-0.0835165	-0.127001	-0.379191
	92.2436	0.923398	0.233346	-0.0443917	-1.42548	1.25051	0.162153	0.754287	-1.93519	-0.347545	-0.531014	-0.236055	-0.108725	0.288783		92.2436	-1.18573	1.30055	0.565002	-0.18669	1.22567	0.343759	0.467057		92.2436	0.84036	0.0272849	0.348986	0.475453	0.154383	0.240551	0.42786	0.548686	-2.0154	2.48177	-1.83282	0.783245	0.206696	0.340473		92.2436	-0.828411	-1.69792	2.20524	-0.0237268	1.00819	-0.169805	-0.2007	-0.330118
	92.5385	0.957718	0.222085	-0.0873526	-1.46363	1.34913	0.0503248	0.919245	-1.82094	-0.295978	-0.552767	-0.3221	-0.0949333	0.293841		92.5385	-1.46268	1.21865	0.371898	-0.211013	1.24825	0.233022	0.504679		92.5385	0.828811	0.0356711	0.348397	0.477774	0.148388	0.329196	0.204527	0.337299	-2.02284	2.41412	-1.75101	0.785269	0.177967	0.331963		92.5385	-0.647637	-1.67112	2.07431	0.00877071	1.01374	-0.213682	-0.230584	-0.19373
	92.8334	0.893365	0.12369	-0.0832045	-1.33765	1.42985	0.0969678	0.863667	-1.79632	-0.388137	-0.659325	-0.320762	-0.107078	0.289173		92.8334	-1.64215	1.13238	0.329794	-0.204539	1.2917	0.181436	0.530727		92.8334	0.760071	0.0334623	0.294049	0.405768	0.153531	0.42576	-0.025521	0.217208	-1.99112	2.29341	-1.72151	0.744647	0.13248	0.321153		92.8334	-0.519241	-1.68729	2.07845	0.0264045	1.04477	-0.0666314	-0.157268	-0.239249
	93.1283	0.888975	-0.0887894	0.141673	-1.24876	1.39564	0.22227	0.800106	-1.78191	-0.34611	-0.636783	-0.328263	-0.0892683	0.281806		93.1283	-1.68454	1.10317	0.256301	-0.236966	1.26087	0.139769	0.532383		93.1283	0.604925	0.0308215	0.33551	0.359687	0.0835403	0.385025	0.115543	0.0242087	-1.83698	2.32856	-1.55964	0.751188	0.135199	0.305902		93.1283	-0.391364	-1.68262	2.20389	0.0406492	1.10724	-0.11022	-0.200072	-0.187601
	93.4232	0.836864	-0.322882	0.139639	-1.19258	1.40089	0.320843	0.816568	-1.78025	-0.283859	-0.621509	-0.312374	-0.0907861	0.279961		93.4232	-1.81804	1.31003	0.391553	-0.293583	1.28259	0.17451	0.581106		93.4232	0.684124	0.0145935	0.415266	0.437064	0.112549	0.337964	0.222534	-0.0016986	-1.74506	2.39557	-1.4851	0.772212	0.180002	0.304078		93.4232	-0.204299	-1.58331	2.13348	0.080575	1.14934	-0.176495	-0.147054	-0.159072
	93.7181	0.785328	-0.475588	0.207592	-1.28123	1.30824	0.237902	0.747858	-1.75306	-0.292745	-0.653938	-0.416552	-0.1442	0.276114		93.7181	-1.78042	1.30484	0.411537	-0.361042	1.27973	0.170929	0.577228		93.7181	0.733552	-0.00155091	0.440008	0.516749	0.0807842	0.329737	0.29774	-0.130743	-1.69693	2.35817	-1.45943	0.798278	0.188863	0.301504		93.7181	-0.0579946	-1.64784	2.01489	0.233503	1.05521	-0.20665	-0.130616	-0.267668
	94.013	0.769177	-0.540819	0.302396	-1.29523	1.34928	0.224664	0.671098	-1.91349	-0.153065	-0.549798	-0.476399	-0.146563	0.285281		94.013	-1.85805	1.17257	0.424652	-0.368874	1.32727	0.139514	0.583439		94.013	0.544904	0.0163468	0.425693	0.449734	0.0792957	0.33896	0.338989	-0.151997	-1.58063	2.36267	-1.30496	0.814396	0.19445	0.287793		94.013	0.0437675	-1.67284	1.89751	0.322504	1.04869	-0.406796	-0.0927031	-0.28655
	94.3079	0.718769	-0.543389	0.317424	-1.34755	1.38781	0.24812	0.711468	-1.9782	-0.080779	-0.556102	-0.552349	-0.152253	0.2939		94.3079	-1.91359	1.18952	0.513183	-0.388824	1.38224	0.156505	0.6033		94.3079	0.389555	0.0430617	0.431423	0.379352	0.00430071	0.402903	0.154292	-0.111618	-1.50755	2.29689	-1.12992	0.8843	0.186415	0.273479		94.3079	0.0514832	-1.84902	1.92412	0.363627	1.0725	-0.320515	-0.0189691	-0.273746
	94.6029	0.618578	-0.539494	0.403329	-1.30949	1.43746	0.235365	0.751322	-1.97285	-0.0706788	-0.708438	-0.545508	-0.154583	0.296511		94.6029	-1.98196	1.12757	0.497631	-0.381142	1.39884	0.132188	0.610813		94.6029	0.426159	0.0395275	0.528984	0.389259	-0.0716246	0.454923	0.213719	-0.0599664	-1.44418	2.27522	-1.13646	0.919078	0.21122	0.271626		94.6029	0.0651995	-1.8931	1.95169	0.45493	1.07334	-0.364107	0.0349267	-0.252197
	94.8978	0.548888	-0.668584	0.423282	-1.42052	1.4041	0.223055	0.720721	-1.93345	-0.180863	-0.732705	-0.541333	-0.196128	0.296398		94.8978	-1.86522	0.987063	0.417865	-0.395685	1.33276	0.0953563	0.570758		94.8978	0.379574	0.0352928	0.500149	0.272157	-0.01382	0.473454	0.251224	-0.120234	-1.39623	2.2517	-1.08656	0.988497	0.211267	0.267044		94.8978	0.134932	-1.94408	1.83625	0.458256	1.11228	-0.400703	0.0592129	-0.257623
	95.1927	0.527343	-0.680012	0.508912	-1.47767	1.43318	0.10059	0.770146	-2.03542	-0.196442	-0.622736	-0.5211	-0.199383	0.305165		95.1927	-1.87437	0.976367	0.518392	-0.372911	1.33516	0.116528	0.573983		95.1927	0.338166	0.0692609	0.512601	0.264583	0.109333	0.478624	0.158399	-0.12944	-1.26945	2.24932	-1.02949	1.01274	0.230387	0.258994		95.1927	0.0822511	-1.99654	1.74492	0.510576	1.12452	-0.383086	0.177186	-0.343913
	95.4876	0.493976	-0.80371	0.590691	-1.64392	1.24514	0.172972	0.595324	-2.04684	-0.270694	-0.506765	-0.645269	-0.256281	0.302859		95.4876	-2.00965	0.807434	0.453474	-0.451583	1.38589	0.0371123	0.592201		95.4876	0.331908	0.0783984	0.557504	0.151454	0.0688713	0.534129	-0.108189	-0.190917	-1.23885	2.14571	-0.848635	1.03756	0.209912	0.249166		95.4876	0.103915	-1.94906	1.64591	0.504956	1.08933	-0.551968	0.0665026	-0.350154
	95.7825	0.46305	-0.934847	0.595172	-1.69781	1.10851	0.202271	0.590809	-2.07547	-0.223699	-0.466797	-0.758953	-0.290706	0.304001		95.7825	-2.09149	0.956879	0.467667	-0.412916	1.42511	0.0690489	0.619929		95.7825	0.364536	0.0674168	0.554112	0.13291	0.120773	0.601209	0.0774703	-0.179704	-1.01845	2.0413	-0.82761	1.04345	0.248118	0.232177		95.7825	0.178255	-1.91347	1.62114	0.468916	1.04666	-0.565498	0.100283	-0.394844
	96.0774	0.380822	-1.02207	0.629755	-1.53325	1.15435	0.181475	0.588725	-2.09642	-0.291924	-0.418037	-0.857086	-0.298515	0.302392		96.0774	-2.0137	1.06056	0.445007	-0.454337	1.54962	0.117431	0.62915		96.0774	0.283959	0.107188	0.566381	-0.0773741	0.152886	0.649043	0.240664	-0.383175	-0.964349	1.97594	-0.802111	1.05861	0.233971	0.230442		96.0774	0.247505	-1.88977	1.71914	0.533906	1.01467	-0.531882	0.249662	-0.4835
	96.3723	0.34843	-1.05949	0.637303	-1.57736	1.0192	0.072108	0.510282	-2.06476	-0.298619	-0.437261	-0.92426	-0.343129	0.294575		96.3723	-2.1083	1.1749	0.451347	-0.567992	1.60418	0.110829	0.665719		96.3723	0.19347	0.0707525	0.566685	-0.153864	0.132582	0.73654	0.336358	-0.277215	-0.932682	1.84636	-0.775927	1.05442	0.233124	0.22153		96.3723	0.257492	-1.88989	1.7052	0.536399	1.02417	-0.563659	0.292522	-0.458956
	96.6672	0.287947	-1.23283	0.634951	-1.49342	0.800089	0.0835926	0.419393	-2.1516	-0.288251	-0.282696	-0.972474	-0.381391	0.289157		96.6672	-2.15204	1.2202	0.528251	-0.637352	1.6434	0.12049	0.68679		96.6672	0.288409	0.0724078	0.545564	-0.289138	0.0828713	0.716184	0.273889	-0.242182	-0.871617	1.8895	-0.703331	0.990743	0.229442	0.218424		96.6672	0.332995	-1.92701	1.59952	0.531809	1.01715	-0.619501	0.344998	-0.489764
	96.9621	0.182993	-1.40621	0.669044	-1.42424	0.637175	0.0448872	0.271079	-2.01588	-0.306323	-0.112579	-1.07376	-0.412165	0.276719		96.9621	-2.06612	1.18365	0.451099	-0.6746	1.64475	0.107758	0.669911		96.9621	0.254417	0.0783926	0.572723	-0.450916	0.0627471	0.713182	0.355002	-0.193966	-0.74377	1.9251	-0.636518	0.929871	0.238855	0.215372		96.9621	0.339464	-1.93603	1.54919	0.455492	1.06562	-0.638299	0.168364	-0.66853
	97.2571	0.0711394	-1.40221	0.63281	-1.27506	0.425647	0.0173446	0.314173	-1.86833	-0.320956	0.019615	-1.14501	-0.411895	0.257903		97.2571	-2.06719	1.07077	0.373192	-0.750973	1.70086	0.0653318	0.67062		97.2571	0.206797	0.0430105	0.523469	-0.46549	-0.0016465	0.853607	0.226721	-0.0854752	-0.717249	1.9169	-0.508434	0.978186	0.247533	0.213053		97.2571	0.449811	-1.80761	1.42226	0.423782	1.01373	-0.619338	0.176679	-0.676964
	97.552	-0.0259116	-1.37512	0.50576	-1.12518	0.369544	0.108079	0.185519	-1.80532	-0.381268	0.0888559	-1.15114	-0.418744	0.241301		97.552	-1.97748	0.97104	0.305427	-0.794057	1.79356	0.0596979	0.662428		97.552	0.189022	0.0529052	0.548122	-0.501234	0.00653807	0.816392	0.223783	0.0202022	-0.681903	1.95451	-0.299059	1.00683	0.27801	0.209039		97.552	0.539876	-1.79004	1.48794	0.348979	1.05344	-0.591233	0.0201854	-0.719156
	97.8469	-0.090073	-1.33596	0.471762	-1.11455	0.26228	-0.0521866	0.161599	-1.78881	-0.392035	0.240655	-1.11922	-0.432413	0.232821		97.8469	-1.85355	0.940558	0.444288	-0.89417	1.8202	0.0914642	0.655307		97.8469	0.24376	0.0353285	0.573378	-0.634373	0.0351164	0.77133	0.411802	0.059448	-0.69847	1.95126	-0.144611	1.08705	0.307584	0.211841		97.8469	0.61227	-1.80181	1.52655	0.320136	1.05984	-0.596168	0.0682238	-0.711473
	98.1418	-0.150358	-1.40041	0.3466	-1.05827	0.244166	-0.0874408	0.237742	-1.67638	-0.447242	0.348171	-1.03158	-0.425001	0.22475		98.1418	-1.69029	0.747256	0.472164	-0.960129	1.84549	0.0828977	0.629752		98.1418	0.275889	0.0235958	0.624845	-0.63505	0.0425437	0.922749	0.71161	0.0342413	-0.65559	1.96974	-0.0843718	1.09747	0.360639	0.21658		98.1418	0.621154	-1.74201	1.50693	0.293968	1.02427	-0.640781	0.0916078	-0.857528
	98.4367	-0.163624	-1.50385	0.222071	-1.15776	0.237789	-0.0474326	0.3678	-1.54839	-0.418678	0.359437	-0.954227	-0.418806	0.224728		98.4367	-1.66914	0.631929	0.495471	-0.918346	1.82198	0.0723781	0.615126		98.4367	0.200822	0.0282315	0.729214	-0.587222	0.0318991	0.944192	0.687138	-0.0852553	-0.71079	2.02639	-0.074208	1.17392	0.363694	0.225251		98.4367	0.757754	-1.72576	1.50629	0.294476	1.01967	-0.576526	0.214706	-0.9025
	98.7316	-0.105553	-1.6384	0.045881	-1.08886	0.12277	-0.0299057	0.345627	-1.50382	-0.46065	0.315302	-0.892638	-0.444567	0.217725		98.7316	-1.61621	0.621035	0.508327	-0.921446	1.80411	0.0791632	0.605341		98.7316	0.214481	0.0354639	0.78046	-0.534341	0.0111307	0.942749	0.616882	-0.0839997	-0.771669	2.01448	0.0872633	1.12846	0.370113	0.222064		98.7316	0.805661	-1.66164	1.47914	0.250082	1.04343	-0.622471	0.187888	-0.877924
	99.0265	-0.101053	-1.72721	0.00541112	-1.04209	0.230509	-0.0642495	0.334406	-1.53094	-0.492652	0.257742	-0.882876	-0.455727	0.22149		99.0265	-1.43946	0.647579	0.528088	-0.905723	1.86734	0.139564	0.590769		99.0265	0.119587	0.0285715	0.780229	-0.45016	-0.0220666	1.00897	0.888348	0.016327	-0.743458	2.06175	0.0990767	1.04787	0.40292	0.223568		99.0265	0.889021	-1.54881	1.3632	0.139532	1.04539	-0.53493	0.100062	-0.88558
	99.3214	-0.153045	-1.8169	-0.128874	-1.02033	0.360668	-0.15795	0.285863	-1.63192	-0.472238	0.307466	-0.926413	-0.486698	0.230657		99.3214	-1.19123	0.656606	0.573579	-0.980113	1.91276	0.194321	0.574876		99.3214	0.128641	0.004674	0.850096	-0.403729	-0.0539587	1.01892	0.867162	-0.0276088	-0.733119	2.00163	0.075942	1.04376	0.3977	0.220833		99.3214	0.956562	-1.48078	1.18476	-0.0653545	1.06455	-0.464082	0.0491173	-0.937736
	99.6164	-0.175098	-1.75508	-0.194347	-0.98606	0.412125	-0.190911	0.170398	-1.59722	-0.508305	0.317284	-0.894581	-0.491072	0.221854		99.6164	-1.06721	0.643895	0.508731	-1.01461	1.89234	0.192629	0.558444		99.6164	0.173259	-0.0104838	0.855085	-0.473032	-0.0780895	1.06902	0.961502	0.0199581	-0.69567	2.02948	0.0418848	1.06291	0.412986	0.226074		99.6164	1.03129	-1.23557	1.09113	-0.0732358	1.08236	-0.559705	-0.0633962	-0.94165
	99.9113	-0.172674	-1.83782	-0.340217	-1.10706	0.300787	-0.20781	0.104387	-1.5602	-0.513516	0.305205	-0.843516	-0.533858	0.218691		99.9113	-0.97808	0.500444	0.42976	-1.14886	1.88419	0.13749	0.555306		99.9113	0.330121	-0.00344347	0.840051	-0.519769	-0.118251	1.07793	0.95543	-0.0498754	-0.70748	2.1195	0.0123358	0.945732	0.406856	0.231547		99.9113	0.9576	-1.05054	0.890033	-0.0942477	1.07682	-0.570417	-0.112209	-0.891848
	100.206	-0.197614	-1.83817	-0.438794	-1.04406	0.213979	-0.166173	0.136401	-1.37001	-0.420981	0.405198	-0.780557	-0.500072	0.210397		100.206	-0.858087	0.292883	0.487127	-1.19216	1.84267	0.114486	0.539005		100.206	0.309954	-0.0184595	0.834145	-0.52277	-0.151373	1.12507	0.908193	-0.0941407	-0.582206	2.13445	0.024734	0.863094	0.402557	0.228361		100.206	1.02168	-0.991205	0.646278	-0.149336	1.07918	-0.514707	-0.214851	-0.963546
	100.501	-0.182423	-2.00224	-0.516368	-1.01713	0.258618	-0.130067	0.0760087	-1.29398	-0.388567	0.44532	-0.699142	-0.495452	0.218368		100.501	-0.636242	0.307321	0.575757	-1.1569	1.83388	0.184763	0.517763		100.501	0.360605	-0.0389058	0.833926	-0.633582	-0.128331	1.25054	0.985273	-0.0133346	-0.45124	2.11288	0.0726251	0.857854	0.434026	0.229099		100.501	1.0933	-1.02414	0.606343	-0.30026	1.02865	-0.435359	-0.21547	-1.01185
	100.796	-0.13926	-2.05123	-0.607656	-1.06538	0.320041	-0.0866373	0.0982429	-1.39302	-0.317403	0.365162	-0.713296	-0.508221	0.227496		100.796	-0.580154	0.163887	0.511764	-1.17346	1.93484	0.171375	0.529108		100.796	0.375569	-0.0244556	0.916416	-0.897302	-0.179921	1.31767	1.11282	-0.0284637	-0.482884	2.18374	0.122451	0.834234	0.437489	0.249401		100.796	1.23342	-0.919484	0.521857	-0.346885	1.10102	-0.328602	-0.159676	-0.929015
	101.091	-0.161916	-2.12759	-0.553383	-1.17028	0.378509	-0.164401	-0.100815	-1.51821	-0.456009	0.43732	-0.72504	-0.560165	0.237167		101.091	-0.392098	0.342944	0.488518	-1.22222	1.86911	0.21725	0.512904		101.091	0.436663	-0.0433078	0.949791	-0.922817	-0.164183	1.32803	1.06173	0.0565988	-0.427676	2.13567	0.08523	0.862652	0.446532	0.245722		101.091	1.52857	-0.776354	0.53218	-0.279175	1.13013	-0.220342	-0.148508	-1.10719
	101.386	-0.13238	-2.07991	-0.42758	-1.26124	0.347868	-0.0744822	-0.020931	-1.41716	-0.673688	0.325517	-0.612871	-0.547896	0.231316		101.386	-0.23944	0.258889	0.53829	-1.26284	1.9519	0.24936	0.52478		101.386	0.388939	-0.0376875	0.970822	-0.844189	-0.127324	1.24164	1.16549	-0.0230467	-0.481552	2.04142	-0.0248718	0.867413	0.428088	0.241175		101.386	1.62604	-0.863096	0.563832	-0.202704	1.15035	-0.249513	-0.0360878	-1.12232
	101.681	-0.140479	-2.04429	-0.388647	-1.33666	0.352942	-0.0909759	-0.0926164	-1.318	-0.715764	0.205578	-0.452342	-0.547386	0.223166		101.681	-0.119538	0.367482	0.587825	-1.25722	1.91278	0.298267	0.514266		101.681	0.339475	-0.0501297	0.951005	-0.933866	-0.134087	1.32405	0.980521	-0.000932227	-0.421193	2.00266	-0.0853562	0.85864	0.402565	0.240181		101.681	1.65695	-0.970418	0.465605	-0.239079	1.21126	-0.234998	0.0478268	-1.13452
	101.976	-0.141386	-2.12629	-0.420764	-1.09181	0.325224	-0.26644	-0.103471	-1.08908	-0.807944	0.213288	-0.287878	-0.526959	0.213421		101.976	0.0628476	0.453246	0.549734	-1.16826	1.94081	0.367675	0.49836		101.976	0.402322	-0.0391737	0.977978	-1.04085	-0.189273	1.33774	1.13739	-0.0130744	-0.391225	2.00977	-0.232978	0.796577	0.396267	0.251045		101.976	1.72591	-0.946744	0.549876	-0.261923	1.2338	-0.151135	0.0350828	-1.11253
	102.271	-0.159539	-2.20094	-0.505176	-1.08479	0.363523	-0.254883	-0.236061	-0.955718	-0.837409	0.241158	-0.136095	-0.524175	0.217911		102.271	0.200231	0.496204	0.655153	-1.17997	1.90087	0.414496	0.493059		102.271	0.36944	-0.0686097	1.00164	-1.16673	-0.16121	1.37611	1.3718	-0.0076618	-0.42531	1.99997	-0.351904	0.763172	0.391725	0.266187		102.271	1.71962	-0.874966	0.578038	-0.278561	1.16114	-0.0301775	0.222427	-1.1428
	102.565	-0.187105	-2.23877	-0.608717	-1.0972	0.297887	-0.377419	-0.398094	-0.938111	-0.894921	0.267261	-0.0154879	-0.562789	0.219083		102.565	0.421583	0.521952	0.648161	-1.17734	1.90778	0.464427	0.490793		102.565	0.247959	-0.0596573	1.05796	-1.36378	-0.163489	1.32262	1.41846	0.147949	-0.389586	2.03506	-0.624589	0.763658	0.366047	0.28221		102.565	1.71292	-0.857422	0.558929	-0.273163	1.1118	0.0225285	0.221859	-1.23054
	102.86	-0.211623	-2.11316	-0.649498	-1.1539	0.284969	-0.506297	-0.376512	-0.890724	-0.806012	0.269439	-0.00299512	-0.559665	0.209177		102.86	0.601294	0.548211	0.6502	-1.21376	1.8095	0.47909	0.48398		102.86	0.168271	-0.0669345	1.16052	-1.3922	-0.146171	1.24073	1.62423	0.136872	-0.369009	2.11505	-0.689643	0.830805	0.384377	0.295649		102.86	1.60497	-0.813708	0.516309	-0.334891	1.16481	0.0697982	0.197408	-1.13187
	103.155	-0.225083	-2.17519	-0.781025	-1.16581	0.463381	-0.586494	-0.386406	-0.821215	-0.879959	0.382328	-0.0406876	-0.565105	0.224479		103.155	0.809427	0.519649	0.630522	-1.21092	1.84787	0.519311	0.492712		103.155	0.160061	-0.063523	1.2288	-1.44984	-0.0661052	1.33026	1.50741	0.248424	-0.35407	2.08848	-0.804195	0.770599	0.383025	0.297932		103.155	1.54984	-0.873278	0.525897	-0.354204	1.10613	0.230816	0.189578	-1.14568
	103.45	-0.230212	-2.08461	-0.722485	-1.14371	0.441837	-0.723934	-0.461364	-0.706646	-1.00284	0.363623	-0.102933	-0.579388	0.215661		103.45	0.859002	0.545248	0.546904	-1.16837	1.84736	0.526028	0.48624		103.45	0.0903141	-0.0549855	1.24826	-1.55153	-0.102185	1.32977	1.4048	0.375727	-0.385943	1.96231	-0.900999	0.662252	0.339816	0.298154		103.45	1.39331	-1.04757	0.539212	-0.345467	1.09848	0.356526	0.262549	-1.09284
	103.745	-0.244149	-1.97072	-0.729298	-0.987785	0.448428	-0.638648	-0.361631	-0.688363	-1.02452	0.376083	-0.072072	-0.535698	0.206796		103.745	0.915985	0.577022	0.570933	-1.11304	1.88549	0.567279	0.483884		103.745	0.066276	-0.0233337	1.20569	-1.81856	-0.102841	1.3215	1.34466	0.377991	-0.340849	1.89635	-0.938886	0.649579	0.303132	0.306333		103.745	1.34258	-1.05971	0.663863	-0.504446	1.17243	0.365962	0.299533	-0.990082
	104.04	-0.270007	-1.97871	-0.758459	-0.989336	0.490349	-0.73146	-0.334956	-0.612558	-1.14787	0.381372	-0.121272	-0.552082	0.211706		104.04	1.0231	0.730809	0.570085	-1.02701	1.84191	0.62778	0.468117		104.04	0.121287	-0.0203453	1.2568	-1.90308	-0.0778545	1.2598	1.35046	0.384644	-0.27439	1.92601	-1.10117	0.678932	0.30009	0.315735		104.04	1.35254	-0.952819	0.69331	-0.586844	1.13135	0.381268	0.383853	-0.92228
	104.335	-0.299459	-1.92926	-0.781297	-1.00784	0.540356	-0.833499	-0.2906	-0.546177	-1.22309	0.399486	-0.114314	-0.553245	0.215514		104.335	1.18048	0.848754	0.485434	-1.00118	1.7471	0.652118	0.462493		104.335	0.261368	-0.0443271	1.27858	-1.9578	-0.0845807	1.32871	1.43917	0.314331	-0.264367	1.91274	-1.21899	0.639702	0.300379	0.32592		104.335	1.38109	-0.837639	0.586597	-0.695432	1.12875	0.473105	0.218593	-0.902631
	104.63	-0.296738	-1.96625	-0.850714	-1.09101	0.622645	-0.925911	-0.314241	-0.43321	-1.18203	0.423976	-0.0429911	-0.550589	0.226511		104.63	1.31215	0.879073	0.439094	-0.927234	1.67359	0.675335	0.450976		104.63	0.263133	-0.0290052	1.18157	-2.00978	-0.0333767	1.27026	1.4002	0.209612	-0.285623	1.90831	-1.38503	0.55377	0.253671	0.329147		104.63	1.45043	-0.783984	0.544934	-0.758175	1.15414	0.591057	0.221807	-0.906459
	104.925	-0.253515	-1.9315	-0.901263	-1.13262	0.560817	-0.924124	-0.245837	-0.331653	-1.17147	0.329141	0.0143825	-0.544331	0.222601		104.925	1.31984	0.799719	0.486624	-0.859576	1.68923	0.687166	0.438731		104.925	0.318001	-0.00354264	1.23721	-1.84385	-0.110053	1.21654	1.19205	0.247399	-0.314682	1.93978	-1.49079	0.487158	0.239602	0.321438		104.925	1.46573	-0.705586	0.665876	-0.70003	1.13557	0.703039	0.17717	-0.889854
	105.22	-0.226388	-1.80048	-0.914749	-1.11872	0.55586	-0.981839	-0.437904	-0.198591	-1.16613	0.333302	-0.0281566	-0.543981	0.215367		105.22	1.44295	0.58928	0.379498	-0.853591	1.61546	0.634721	0.441439		105.22	0.363414	0.00431736	1.3398	-1.7843	-0.201398	1.23058	1.44989	0.340156	-0.328941	1.96471	-1.56897	0.484761	0.274501	0.33308		105.22	1.50926	-0.573589	0.754499	-0.713295	1.14151	0.875355	0.201563	-0.798759
	105.515	-0.252947	-1.65468	-0.992058	-1.07709	0.653117	-0.967134	-0.418342	-0.152005	-1.21307	0.28048	-0.00402596	-0.527069	0.213215		105.515	1.59444	0.751174	0.43446	-0.735696	1.52881	0.714637	0.425454		105.515	0.33629	0.0247524	1.32331	-1.73319	-0.155193	1.23612	1.5692	0.421507	-0.351355	2.02271	-1.78941	0.511958	0.284724	0.345611		105.515	1.45451	-0.579995	0.7992	-0.719946	1.16165	0.994267	0.246432	-0.849546
	105.81	-0.221787	-1.49401	-1.08406	-1.00598	0.852731	-1.05737	-0.498396	0.0497869	-1.14947	0.242074	0.0929902	-0.479408	0.222074		105.81	1.65091	0.566604	0.371193	-0.670335	1.47472	0.678618	0.41868		105.81	0.340766	0.0145235	1.27529	-1.78775	-0.206153	1.42985	1.57209	0.471658	-0.439146	2.04854	-1.82665	0.576898	0.289159	0.356488		105.81	1.30331	-0.559363	0.875007	-0.681747	1.23299	1.03377	0.0906846	-0.872838
	106.104	-0.182618	-1.37612	-1.15469	-1.012	0.925653	-1.16314	-0.549686	0.0824662	-1.15618	0.257827	0.27331	-0.459561	0.23273		106.104	1.49223	0.503796	0.375439	-0.531026	1.36269	0.640626	0.367996		106.104	0.334854	0.00310035	1.29203	-1.72007	-0.264393	1.39773	1.68835	0.558728	-0.412073	2.00288	-1.93578	0.541584	0.290578	0.360293		106.104	1.28534	-0.581126	0.795044	-0.663214	1.22695	1.21994	-0.0123937	-0.833755
	106.399	-0.197738	-1.44486	-1.23732	-0.843119	1.11444	-1.1973	-0.564229	0.184628	-0.995658	0.115714	0.414112	-0.422849	0.245058		106.399	1.3864	0.421164	0.415206	-0.470245	1.34106	0.618717	0.344775		106.399	0.477865	0.0500889	1.29936	-1.68329	-0.287816	1.38306	1.65443	0.546002	-0.401786	2.0695	-2.17295	0.513963	0.28737	0.371553		106.399	1.26208	-0.439153	0.73187	-0.593528	1.23564	1.44362	-0.098347	-0.803469
	106.694	-0.168972	-1.38036	-1.2942	-0.76282	1.39087	-1.2307	-0.534123	0.155257	-0.86497	0.00872595	0.538152	-0.376648	0.259837		106.694	1.27495	0.578034	0.419066	-0.465047	1.30837	0.623075	0.325748		106.694	0.512465	0.0436933	1.32688	-1.60113	-0.263725	1.50413	1.54657	0.482808	-0.371899	2.03215	-2.26895	0.475438	0.284868	0.371463		106.694	1.20283	-0.347344	0.721062	-0.524447	1.23381	1.53551	-0.159646	-0.817157
	106.989	-0.150161	-1.25231	-1.39968	-0.745267	1.43378	-1.20523	-0.400302	0.193734	-0.852518	-0.0739801	0.621427	-0.348227	0.262781		106.989	1.2077	0.582056	0.5005	-0.391037	1.33859	0.647561	0.307886		106.989	0.501621	0.0552005	1.38002	-1.56106	-0.29582	1.46881	1.48013	0.439938	-0.361715	1.94716	-2.34333	0.494471	0.267118	0.369551		106.989	1.15564	-0.523868	0.718991	-0.414274	1.19675	1.47397	-0.137885	-0.812885
	107.284	-0.0947018	-1.09936	-1.2665	-0.830285	1.6413	-1.14722	-0.358217	0.171805	-0.927367	-0.159876	0.61274	-0.314334	0.26719		107.284	1.13917	0.622649	0.586577	-0.286506	1.31449	0.675275	0.279235		107.284	0.611721	0.114403	1.48122	-1.46436	-0.277271	1.481	1.60614	0.352196	-0.383615	1.98413	-2.46142	0.534473	0.298218	0.379998		107.284	1.06467	-0.593576	0.850001	-0.323981	1.2359	1.59714	-0.0839139	-0.81284
	107.579	-0.0647667	-1.06449	-1.10213	-1.08351	1.80971	-1.26289	-0.340951	0.22757	-0.937058	-0.284331	0.672143	-0.311882	0.28452		107.579	1.03781	0.566407	0.676445	-0.272812	1.2588	0.65333	0.262703		107.579	0.790672	0.115505	1.47406	-1.38227	-0.268697	1.55502	1.61831	0.355909	-0.357309	1.98316	-2.57215	0.511002	0.318601	0.386098		107.579	0.842701	-0.633954	0.8226	-0.306724	1.2333	1.57906	-0.136595	-0.823199
	107.874	-0.0676311	-1.15616	-1.01936	-1.03622	2.07833	-1.38692	-0.298127	0.135186	-0.965444	-0.581336	0.748665	-0.322638	0.308806		107.874	1.03356	0.609545	0.643565	-0.166391	1.2854	0.681136	0.246392		107.874	0.731964	0.112341	1.43942	-1.42318	-0.243449	1.52788	1.65355	0.259778	-0.352426	2.0305	-2.64793	0.441527	0.294165	0.391737		107.874	0.782269	-0.650218	0.685908	-0.27072	1.2157	1.58163	-0.121322	-0.799008
	108.169	-0.090644	-1.06835	-0.796099	-1.01804	2.24775	-1.2598	-0.305159	0.101733	-0.994574	-0.792686	0.763703	-0.292014	0.31371		108.169	0.950054	0.757155	0.638788	-0.0980491	1.24259	0.698108	0.223697		108.169	0.907124	0.10544	1.41902	-1.41943	-0.232487	1.49741	1.58477	0.276779	-0.360488	2.03868	-2.73904	0.486152	0.296995	0.396128		108.169	0.690931	-0.540877	0.606379	-0.303522	1.17714	1.77867	-0.0558106	-0.741131
	108.464	-0.0957372	-0.96671	-0.700436	-0.99008	2.3798	-1.40218	-0.272226	0.176363	-0.987751	-0.892024	0.772758	-0.270747	0.326295		108.464	0.904418	0.811458	0.642898	-0.0402052	1.26102	0.715918	0.214342		108.464	1.03556	0.0955446	1.44358	-1.44277	-0.180203	1.48583	1.73203	0.256367	-0.346746	1.97513	-2.80388	0.553044	0.316956	0.403923		108.464	0.531887	-0.493316	0.609941	-0.365013	1.20006	1.68031	-0.0395532	-0.702578
	108.759	-0.118289	-0.784985	-0.624314	-1.02135	2.54721	-1.36218	-0.293992	0.217936	-1.01182	-0.812277	0.757216	-0.227895	0.333392		108.759	0.86638	0.755786	0.619567	-0.0585255	1.26862	0.690365	0.216273		108.759	0.965509	0.0629618	1.44778	-1.41618	-0.201439	1.48437	1.70351	0.154995	-0.345209	1.9346	-3.04736	0.555639	0.274932	0.415219		108.759	0.520097	-0.467562	0.705765	-0.393927	1.24422	1.78592	0.0949857	-0.597136
	109.054	-0.144864	-0.76649	-0.498533	-1.02982	2.42239	-1.26627	-0.265815	0.24074	-1.03493	-0.811608	0.708251	-0.22245	0.319156		109.054	0.662429	0.745602	0.519177	-0.00998742	1.28937	0.641317	0.208615		109.054	1.05989	0.0797579	1.44469	-1.3724	-0.253206	1.44495	1.67453	0.146387	-0.374585	1.91403	-3.10589	0.62571	0.273655	0.417614		109.054	0.476141	-0.501482	0.755724	-0.306291	1.1923	1.60535	0.225806	-0.575655
	109.348	-0.124197	-0.678638	-0.447812	-0.993053	2.38084	-1.26907	-0.239564	0.326586	-1.09679	-0.701151	0.735789	-0.191551	0.315335		109.348	0.561804	0.70374	0.39126	0.0984042	1.27297	0.605636	0.194951		109.348	1.09376	0.101378	1.44669	-1.40674	-0.242997	1.39451	1.6133	0.116952	-0.405487	1.92044	-3.11532	0.71125	0.268978	0.418276		109.348	0.337621	-0.474207	0.804727	-0.188511	1.18973	1.5137	0.296324	-0.523821
	109.643	-0.143428	-0.725994	-0.33509	-1.00547	2.27388	-1.31154	0.0173756	0.371871	-1.19191	-0.653193	0.688205	-0.183208	0.311184		109.643	0.441356	0.771686	0.394309	0.0988451	1.23284	0.587808	0.193372		109.643	1.15319	0.0705531	1.3757	-1.33876	-0.16141	1.42432	1.45963	0.256659	-0.464753	1.96049	-3.07602	0.776349	0.286329	0.412045		109.643	0.314146	-0.589301	0.79717	-0.175961	1.17614	1.5382	0.362041	-0.579106
	109.938	-0.147653	-0.652725	-0.24538	-0.926899	2.14406	-1.27789	0.0881361	0.425739	-1.24146	-0.61768	0.706383	-0.15867	0.30047		109.938	0.361279	0.758477	0.437683	0.235331	1.2219	0.602934	0.177221		109.938	1.11841	0.0928816	1.37469	-1.13311	-0.160764	1.40326	1.32444	0.264383	-0.527198	1.91801	-3.03804	0.875713	0.292724	0.400541		109.938	0.282835	-0.679691	0.967895	-0.153992	1.14163	1.37841	0.356382	-0.502069
	110.233	-0.104547	-0.671089	-0.135826	-0.98974	2.14563	-1.20679	0.0747885	0.467184	-1.38011	-0.547385	0.714233	-0.148515	0.304737		110.233	0.316412	0.907302	0.385767	0.179184	1.30495	0.618723	0.21131		110.233	1.20846	0.0891812	1.36783	-0.943855	-0.132622	1.33549	1.4004	0.226505	-0.614901	1.88018	-2.94627	0.979205	0.3208	0.39275		110.233	0.160908	-0.68356	1.07975	-0.225628	1.11671	1.36282	0.346107	-0.536383
	110.528	-0.152936	-0.662844	-0.029892	-1.05464	2.0637	-1.24645	0.136336	0.468168	-1.46791	-0.473069	0.705212	-0.155848	0.305032		110.528	0.260074	0.78527	0.359044	0.114421	1.29251	0.562264	0.21403		110.528	1.16901	0.0738926	1.29167	-0.870731	-0.10349	1.33737	1.41826	0.145952	-0.721769	1.88559	-2.81561	1.00092	0.317588	0.383625		110.528	0.13899	-0.565031	1.07508	-0.163898	1.09544	1.36524	0.327511	-0.500917
	110.823	-0.159971	-0.63793	0.0731486	-1.01903	2.02077	-1.27706	0.0680932	0.562946	-1.54952	-0.292463	0.676592	-0.139492	0.305145		110.823	0.172315	0.696588	0.331069	0.103459	1.30072	0.52083	0.220317		110.823	1.14006	0.0756805	1.22828	-0.848072	-0.0755439	1.26019	1.34222	0.236579	-0.664722	1.94346	-2.75656	1.03429	0.326322	0.375319		110.823	0.00706199	-0.592031	1.06068	-0.173685	1.03355	1.35033	0.190683	-0.529444
	111.118	-0.160334	-0.685776	0.0594536	-1.01225	1.95856	-1.2781	0.167941	0.661716	-1.51655	-0.221024	0.639139	-0.126111	0.302145		111.118	0.0247096	0.513992	0.399985	0.178247	1.27563	0.478512	0.216669		111.118	1.08645	0.115648	1.28515	-0.864759	-0.100252	1.14531	1.11646	0.232563	-0.631856	2.01587	-2.62487	1.02332	0.316586	0.363203		111.118	-0.328605	-0.709024	1.03046	-0.296987	1.04161	1.3839	0.179178	-0.498628
	111.413	-0.202793	-0.644724	-0.012625	-1.02768	1.91571	-1.40251	0.235844	0.54812	-1.44854	-0.0710267	0.602304	-0.137083	0.297955		111.413	-0.00118372	0.512626	0.360897	0.195433	1.21973	0.4575	0.208857		111.413	1.09885	0.103101	1.29272	-0.90896	-0.143481	1.16129	0.876217	0.207195	-0.631087	2.05647	-2.43303	0.961744	0.30342	0.350999		111.413	-0.483034	-0.603976	1.12392	-0.394641	1.08251	1.2488	-0.144264	-0.529077
	111.708	-0.187614	-0.68711	-0.0449599	-1.00095	1.80966	-1.28397	0.268583	0.560855	-1.45037	0.174112	0.623413	-0.110759	0.289341		111.708	-0.167052	0.483222	0.326313	0.171268	1.23873	0.410496	0.23336		111.708	1.05463	0.111643	1.29781	-0.839339	-0.17345	1.03552	0.801027	0.257114	-0.607778	2.1422	-2.29269	0.949283	0.311332	0.340193		111.708	-0.536297	-0.482051	1.16123	-0.370425	1.10792	1.10842	-0.073925	-0.498398
	112.003	-0.190952	-0.730615	-0.000449349	-1.10879	1.66734	-1.21766	0.294754	0.467278	-1.52237	0.277067	0.561967	-0.136584	0.284007		112.003	-0.19699	0.338205	0.391873	0.0631288	1.19004	0.357251	0.233323		112.003	1.00014	0.082058	1.25794	-0.748408	-0.114077	0.910226	0.592166	0.271149	-0.576985	2.04541	-2.03912	1.00502	0.307127	0.313436		112.003	-0.644918	-0.475598	1.12739	-0.400693	1.1826	1.06233	0.0151908	-0.542774
	112.298	-0.218022	-0.794156	0.0682164	-1.18121	1.53919	-1.19385	0.3838	0.477553	-1.60106	0.307921	0.586846	-0.147706	0.286205		112.298	-0.201055	0.288071	0.462014	0.0648413	1.22934	0.368641	0.242162		112.298	0.929967	0.0918186	1.2311	-0.791613	-0.0992029	0.876622	0.479602	0.24672	-0.520996	2.03232	-1.9025	1.0603	0.302844	0.303136		112.298	-0.679076	-0.343268	1.18803	-0.41471	1.17996	1.02214	-0.0474006	-0.443205
	112.592	-0.218513	-0.885866	0.156124	-1.18721	1.51662	-1.10365	0.337816	0.518927	-1.62689	0.461257	0.63602	-0.126852	0.290062		112.592	-0.373222	0.429569	0.601602	0.0545883	1.21928	0.386363	0.2673		112.592	0.994709	0.0738281	1.18823	-0.671823	-0.136116	0.895252	0.499508	0.187658	-0.530343	1.97097	-1.64974	1.02781	0.320828	0.284335		112.592	-0.783734	-0.341866	1.16047	-0.438099	1.22738	1.0315	0.0296445	-0.48903
	112.887	-0.191966	-0.888538	0.180562	-1.18446	1.5305	-0.937143	0.33284	0.619683	-1.77716	0.679548	0.686703	-0.0863109	0.301316		112.887	-0.403757	0.510862	0.627155	0.00676758	1.25256	0.398718	0.282082		112.887	1.07244	0.0817549	1.09998	-0.64573	-0.199526	0.953071	0.377442	0.231669	-0.603618	1.93384	-1.52278	1.04187	0.318368	0.278255		112.887	-0.803506	-0.238959	1.16923	-0.383888	1.1654	1.04301	0.112303	-0.472517
	113.182	-0.167499	-0.703292	0.135093	-1.06405	1.33042	-0.906419	0.266245	0.666391	-1.81108	0.784888	0.688727	-0.0709614	0.28754		113.182	-0.58933	0.462564	0.763644	-0.0732731	1.20649	0.35402	0.314545		113.182	1.06807	0.0710081	1.04967	-0.628495	-0.20202	0.896569	0.561968	0.255515	-0.765483	1.94648	-1.48877	1.10449	0.322417	0.281123		113.182	-0.830824	-0.16594	1.19817	-0.333008	1.17901	1.0405	0.0679626	-0.416669
	113.477	-0.110369	-0.683957	0.088162	-1.019	1.2117	-0.920082	0.263113	0.687392	-1.85635	0.790154	0.671662	-0.0797795	0.28339		113.477	-0.565117	0.447133	0.739273	-0.109504	1.2097	0.344298	0.312128		113.477	1.11713	0.093927	0.991974	-0.684494	-0.167545	0.914343	0.749064	0.150014	-0.800052	1.90497	-1.34546	1.16573	0.340799	0.278		113.477	-0.810855	-0.129014	1.24065	-0.391085	1.14652	0.983256	-0.14815	-0.548591
	113.772	-0.0623046	-0.686984	0.0707353	-1.02576	1.2686	-0.97295	0.188028	0.778011	-1.94133	0.798528	0.665879	-0.0835952	0.293916		113.772	-0.649571	0.380323	0.75729	-0.0444174	1.16411	0.321548	0.314662		113.772	1.06969	0.0701256	1.00154	-0.630367	-0.218008	0.996115	0.832332	0.188195	-0.886878	1.97484	-1.26882	1.15891	0.357308	0.28103		113.772	-0.92286	-0.0432316	1.17884	-0.321943	1.07509	1.13372	-0.209798	-0.634319
	114.067	-0.0209082	-0.749146	0.110139	-1.00387	1.3635	-1.02057	0.303747	0.846156	-1.9158	0.6984	0.693509	-0.063167	0.299781		114.067	-0.836063	0.462164	0.684562	-0.117346	1.17438	0.273539	0.346413		114.067	0.987996	0.0553182	1.02498	-0.624859	-0.24615	1.04073	0.727848	0.106999	-1.02347	1.95817	-1.09128	1.1709	0.340599	0.277392		114.067	-1.02048	0.0140031	1.03933	-0.25266	1.13845	1.30943	-0.194669	-0.630647
	114.362	0.0792588	-0.881153	0.0943801	-1.00383	1.26967	-0.973957	0.327581	0.83897	-1.95099	0.575339	0.660285	-0.0876764	0.29634		114.362	-0.888511	0.521614	0.694377	-0.168266	1.25041	0.281924	0.370008		114.362	0.949912	0.0567188	1.04083	-0.660476	-0.228786	1.03314	0.783603	0.120704	-1.0768	1.96739	-1.0169	1.14828	0.343136	0.277206		114.362	-1.16834	0.137291	0.929904	-0.333048	1.17733	1.34959	-0.140395	-0.6197
	114.657	0.119456	-0.830842	0.113764	-1.02608	1.08743	-1.01867	0.348936	0.731249	-1.99926	0.579076	0.605793	-0.117195	0.289126		114.657	-0.993143	0.591269	0.658156	-0.211806	1.32211	0.273316	0.399275		114.657	0.862907	0.036501	1.03043	-0.634012	-0.241216	1.00984	0.837677	0.129916	-1.03093	2.013	-0.821372	1.23106	0.368651	0.270809		114.657	-1.23643	0.184586	0.918645	-0.318974	1.2028	1.24609	-0.117883	-0.652816
	114.952	0.120026	-0.891877	0.192627	-0.979544	1.11388	-1.0241	0.407089	0.684625	-2.09135	0.691571	0.575871	-0.109198	0.29822		114.952	-1.15351	0.63818	0.553158	-0.246279	1.32827	0.223963	0.425323		114.952	0.963854	0.0398621	0.968396	-0.745496	-0.223931	1.09146	0.908715	0.194884	-0.94862	1.98991	-0.723314	1.22022	0.394661	0.268723		114.952	-1.26137	0.147545	0.872905	-0.286931	1.20966	1.25187	-0.154401	-0.655807
	115.247	0.113781	-1.08669	0.236683	-0.911441	1.03025	-0.928637	0.409117	0.571619	-2.11396	0.611536	0.61427	-0.132134	0.294288		115.247	-1.26296	0.668807	0.507271	-0.255308	1.28011	0.187585	0.437472		115.247	0.88011	0.0110149	0.867011	-0.869756	-0.118646	1.12654	0.859485	0.195877	-0.906683	1.95725	-0.606474	1.19389	0.382469	0.261607		115.247	-1.38405	0.1179	0.956251	-0.208327	1.24729	1.28326	-0.115373	-0.695176
	115.542	0.209281	-1.10685	0.36113	-0.960763	0.947768	-0.917961	0.299359	0.454583	-1.99367	0.530469	0.640426	-0.139657	0.283024		115.542	-1.38915	0.607836	0.481851	-0.336782	1.28634	0.130019	0.459071		115.542	0.898866	-0.0195939	0.867736	-0.866103	-0.132297	1.11066	0.687809	0.131861	-0.964134	1.85105	-0.531654	1.14526	0.348288	0.254468		115.542	-1.38726	0.199059	0.985397	-0.0492814	1.23809	1.23867	-0.0514697	-0.642298
	115.837	0.211676	-1.15681	0.360483	-0.966395	0.752196	-0.847181	0.315551	0.299534	-2.07825	0.546438	0.634985	-0.175252	0.279655		115.837	-1.49005	0.669556	0.532446	-0.327285	1.2854	0.134013	0.480709		115.837	1.03566	-0.0328313	0.813782	-0.896557	-0.127798	0.971953	0.610261	0.0890583	-0.952018	1.95072	-0.413226	1.08062	0.344135	0.25391		115.837	-1.40873	0.232532	0.94544	-0.00208447	1.19213	1.38559	-0.0635712	-0.58419
	116.131	0.259175	-1.2696	0.383824	-1.025	0.709331	-0.829564	0.405142	0.333178	-2.04587	0.543923	0.561202	-0.179478	0.28261		116.131	-1.45208	0.576003	0.519194	-0.346153	1.33985	0.127363	0.476644		116.131	1.06021	-0.0641372	0.770602	-0.832895	-0.135511	1.01428	0.470881	0.0909566	-0.908515	2.01112	-0.288382	1.11635	0.358747	0.251478		116.131	-1.48021	0.442144	0.859151	-0.0235059	1.13154	1.27806	-0.00384367	-0.632975
	116.426	0.355627	-1.23211	0.411541	-1.16671	0.664058	-0.758585	0.273685	0.318308	-2.11492	0.800594	0.488062	-0.178223	0.291866		116.426	-1.43675	0.568372	0.372695	-0.371509	1.31958	0.0904782	0.46715		116.426	0.974796	-0.109968	0.756804	-0.916982	-0.13548	0.899973	0.632831	0.0642834	-0.876616	1.92459	-0.0812575	1.09969	0.352722	0.243153		116.426	-1.52172	0.39548	0.884483	0.0850516	1.18495	1.17806	-0.0390452	-0.676744
	116.721	0.382222	-1.24554	0.443372	-1.2236	0.684798	-0.80926	0.194605	0.451759	-2.22387	0.823121	0.431165	-0.190111	0.304041		116.721	-1.3997	0.471242	0.306172	-0.288327	1.30152	0.0781817	0.448413		116.721	0.905277	-0.152053	0.775581	-1.04202	-0.106245	0.893881	0.737232	0.110821	-0.908538	1.9098	0.112653	1.10916	0.362128	0.246769		116.721	-1.56706	0.479043	0.898128	0.112859	1.18467	1.13195	0.179247	-0.693307
	117.016	0.429197	-1.3321	0.444893	-1.18879	0.818759	-0.879339	0.109525	0.38526	-2.26795	0.789076	0.443263	-0.204383	0.311552		117.016	-1.43188	0.523796	0.234992	-0.287881	1.27161	0.0621273	0.450579		117.016	0.911607	-0.170945	0.72576	-0.999504	-0.0661769	0.95731	0.6125	0.114728	-1.02228	1.9853	0.15004	1.13416	0.361042	0.252656		117.016	-1.58737	0.620709	0.824996	0.0909648	1.19491	1.15911	0.267939	-0.632356
	117.311	0.535598	-1.5377	0.32296	-1.16285	0.733475	-0.937713	0.0536064	0.439087	-2.1605	0.79782	0.615815	-0.209127	0.315123		117.311	-1.49296	0.728176	0.077721	-0.29936	1.27667	0.0580485	0.472645		117.311	0.897437	-0.182961	0.714276	-1.11306	-0.0554096	0.961449	0.635945	0.21496	-0.995621	1.99587	0.254177	1.11029	0.36978	0.255208		117.311	-1.5451	0.629617	0.577848	0.151285	1.15283	0.987093	0.204846	-0.626663
	117.606	0.658112	-1.75603	0.236717	-1.05508	0.692651	-0.840532	0.103968	0.381445	-2.05775	0.874789	0.682724	-0.188999	0.317681		117.606	-1.4294	0.806763	0.0223446	-0.174937	1.28933	0.102819	0.465546		117.606	0.889576	-0.216584	0.720972	-1.13151	-0.0507749	0.891041	0.842261	0.171286	-0.931881	1.93831	0.340946	1.08168	0.378776	0.251717		117.606	-1.47851	0.553601	0.46808	0.179422	1.16334	0.9197	0.218126	-0.687265
	117.901	0.746082	-1.70594	0.177069	-1.11885	0.688384	-0.685439	-0.0237247	0.374674	-2.03052	1.04827	0.695917	-0.166736	0.319589		117.901	-1.48808	1.00592	-0.0117987	-0.222366	1.21284	0.0993038	0.48464		117.901	0.836799	-0.230814	0.797313	-1.11286	-0.0723429	0.887652	0.759085	0.120523	-0.921144	1.86476	0.480748	1.13875	0.379039	0.248346		117.901	-1.49624	0.593203	0.596897	0.0974024	1.17171	0.873219	0.14603	-0.778296
	118.196	0.822224	-1.86287	0.0746762	-1.22748	0.681097	-0.856648	-0.188045	0.350272	-2.08003	1.12462	0.627295	-0.230443	0.335952		118.196	-1.45304	1.06802	-0.0240295	-0.228431	1.23917	0.120337	0.488255		118.196	0.777941	-0.249746	0.898221	-1.09488	-0.0650681	0.786139	0.562152	0.301559	-0.896314	1.85942	0.695985	1.12197	0.391448	0.244137		118.196	-1.43683	0.507651	0.584995	0.080079	1.22946	0.717833	-0.0608701	-0.707439
	118.491	0.857182	-1.92031	0.0100596	-1.20151	0.671336	-0.839222	-0.247452	0.261268	-2.09596	1.1891	0.559007	-0.250591	0.338167		118.491	-1.47301	1.12817	-0.153441	-0.259072	1.20182	0.0888934	0.496893		118.491	0.818652	-0.267656	0.871592	-1.07531	-0.123741	0.821421	0.424824	0.205024	-0.915732	1.87666	0.729457	1.02541	0.365884	0.244762		118.491	-1.35091	0.556287	0.602963	0.113586	1.19947	0.727385	-0.176253	-0.637465
	118.786	0.891144	-1.91183	0.0257417	-1.19619	0.620233	-0.868424	-0.184827	0.235881	-2.13312	1.20018	0.471552	-0.259059	0.338233		118.786	-1.46966	1.25281	-0.0797239	-0.309152	1.18744	0.116345	0.508612		118.786	0.815758	-0.274642	0.790655	-1.14055	-0.126668	0.827208	0.475045	0.232655	-0.864296	1.91722	0.866082	1.03542	0.379491	0.24869		118.786	-1.35753	0.56674	0.551806	0.165912	1.14157	0.66344	-0.416937	-0.730361
	119.081	0.981328	-1.68219	-0.122327	-1.22582	0.662824	-0.930547	-0.097735	0.294943	-2.04461	1.28231	0.417408	-0.224038	0.332471		119.081	-1.3523	1.0623	-0.00148288	-0.43234	1.10004	0.0752439	0.465076		119.081	0.866537	-0.284365	0.799358	-1.16252	-0.0600901	0.861572	0.345101	0.149072	-0.797271	1.89714	1.10072	1.00651	0.393481	0.250921		119.081	-1.30531	0.534431	0.545939	0.0683818	1.17651	0.724847	-0.432033	-0.757297
	119.375	1.02797	-1.72279	-0.144071	-1.26529	0.630281	-0.951975	-0.207579	0.345186	-1.90796	1.24401	0.35592	-0.236026	0.327719		119.375	-1.24875	0.742695	0.00062773	-0.521776	1.15883	0.0263251	0.43143		119.375	0.857665	-0.313015	0.779791	-1.10579	0.0153869	0.900463	0.431986	0.148978	-0.67506	1.93509	1.2566	0.89237	0.427038	0.247282		119.375	-1.16705	0.501014	0.488217	0.0892607	1.20156	0.728125	-0.39187	-0.783942
	119.67	1.13961	-1.6368	-0.190817	-1.23547	0.508361	-0.911322	-0.380802	0.387957	-1.80561	1.27515	0.333039	-0.228792	0.321169		119.67	-1.13409	0.47567	-0.076926	-0.502446	1.20943	-0.00567296	0.40208		119.67	0.775685	-0.309689	0.787587	-1.21899	0.0275895	0.898414	0.383295	0.118734	-0.590205	1.79138	1.31928	0.841392	0.402039	0.243692		119.67	-1.24775	0.579665	0.501063	-0.0188039	1.18735	0.762456	-0.560563	-0.654789
	119.965	1.23177	-1.6374	-0.142605	-1.18386	0.645541	-0.95802	-0.42157	0.252308	-1.66586	1.35387	0.218952	-0.209715	0.321478		119.965	-1.13241	0.412403	-0.159363	-0.53776	1.14774	-0.0538777	0.391778		119.965	0.776759	-0.334922	0.685105	-1.32587	0.074538	0.954498	0.559218	0.153208	-0.526781	1.68673	1.37121	0.882149	0.412987	0.245102		119.965	-1.23836	0.610712	0.375032	-0.0531424	1.25056	0.822155	-0.560834	-0.714005
	120.26	1.3181	-1.63754	-0.057822	-1.06528	0.683514	-1.00216	-0.54937	0.166244	-1.60198	1.40293	0.105244	-0.203466	0.322607		120.26	-1.05103	0.188674	-0.133692	-0.471093	1.04316	-0.0847961	0.348734		120.26	0.792336	-0.341819	0.593378	-1.43371	0.0423939	1.00782	0.619479	0.170241	-0.545955	1.63724	1.30959	0.895902	0.395574	0.249257		120.26	-1.24955	0.714433	0.371733	-0.026996	1.30072	0.71402	-0.540903	-0.730591
	120.555	1.42493	-1.5977	-0.112071	-1.0189	0.740634	-0.953142	-0.642997	0.165546	-1.40802	1.49782	-0.021684	-0.175054	0.322223		120.555	-0.978587	0.168258	-0.242266	-0.404525	1.01968	-0.0874875	0.332397		120.555	0.822493	-0.349463	0.535784	-1.49495	0.0636937	0.96729	0.510939	0.246325	-0.482748	1.50942	1.2701	0.992705	0.382632	0.245182		120.555	-1.24721	0.742527	0.467801	-0.0379841	1.37464	0.635939	-0.53411	-0.767172
	120.85	1.47033	-1.49554	-0.118367	-0.938877	0.759406	-0.78482	-0.686737	0.0714132	-1.30873	1.45286	-0.124975	-0.154912	0.309524		120.85	-0.844427	0.161435	-0.281886	-0.431691	0.943414	-0.0906309	0.304458		120.85	0.756333	-0.388268	0.496078	-1.35665	0.065019	0.956453	0.527171	0.206834	-0.514239	1.31091	1.21428	1.03831	0.359352	0.230858		120.85	-1.12993	0.77233	0.52466	-0.0613391	1.2986	0.590691	-0.454888	-0.765577
	121.145	1.53789	-1.36595	-0.0200907	-0.834889	0.929856	-0.738671	-0.725838	-0.00429532	-1.21762	1.33698	-0.200163	-0.118436	0.301834		121.145	-0.82835	0.216398	-0.381505	-0.514081	0.947025	-0.112102	0.314391		121.145	0.760919	-0.447269	0.359993	-1.39446	0.0828282	0.940737	0.582116	0.291015	-0.532297	1.15732	1.12912	0.984157	0.326182	0.226268		121.145	-0.989605	0.927117	0.531317	-0.0661998	1.27422	0.394113	-0.633679	-0.735352
	121.44	1.57315	-1.30756	0.0303429	-0.816045	1.08794	-0.766758	-0.868334	0.0487611	-1.2381	1.25106	-0.270763	-0.116028	0.30752		121.44	-0.720386	0.2613	-0.475407	-0.416493	0.976163	-0.0749647	0.309153		121.44	0.817125	-0.478742	0.356224	-1.57369	0.169543	0.971018	0.77664	0.377627	-0.548647	1.11961	1.08437	1.02975	0.341735	0.240061		121.44	-0.937114	0.94694	0.45384	-0.0398573	1.23135	0.506871	-0.600573	-0.774442
	121.735	1.61176	-1.21867	0.0399984	-0.851147	1.16955	-0.779096	-0.913119	0.0560612	-1.09221	1.09919	-0.383798	-0.11468	0.301881		121.735	-0.57512	0.209171	-0.477345	-0.449182	1.01341	-0.0558138	0.301293		121.735	0.917619	-0.492255	0.266333	-1.69167	0.202414	0.99563	0.867747	0.337719	-0.530063	0.990301	1.13433	1.00981	0.333993	0.248416		121.735	-0.903085	1.01139	0.442457	-0.0034765	1.20941	0.559434	-0.825779	-0.852547
	122.03	1.65638	-1.0528	0.0172181	-0.852417	1.16902	-0.833173	-0.968833	0.0736851	-0.863913	1.06457	-0.404507	-0.0904331	0.29445		122.03	-0.472399	0.178456	-0.428277	-0.43925	0.966609	-0.0389723	0.279115		122.03	0.93124	-0.479687	0.204318	-1.68772	0.21602	1.06655	0.951412	0.34157	-0.37057	0.911562	1.08969	1.04939	0.351982	0.245624		122.03	-0.858722	1.03219	0.374403	0.0689228	1.13829	0.469175	-0.96656	-0.81516
	122.325	1.7685	-0.899162	-0.1095	-0.790056	1.21049	-0.826369	-0.916484	0.047543	-0.829299	0.996471	-0.476264	-0.0749207	0.292457		122.325	-0.372062	0.173199	-0.466514	-0.389684	0.958414	-0.0193293	0.269686		122.325	1.01136	-0.494411	0.0939904	-1.68815	0.133536	1.0452	0.922936	0.454822	-0.302154	0.851214	1.09376	1.05898	0.348423	0.245748		122.325	-0.849503	0.920116	0.290244	0.0913358	1.11471	0.514121	-0.912744	-0.952548
	122.619	1.79328	-0.778496	-0.142281	-0.713896	1.10882	-0.832621	-0.877875	0.0153549	-0.774522	0.858694	-0.510088	-0.0776033	0.27923		122.619	-0.323603	-0.0692996	-0.579135	-0.480267	0.944186	-0.101624	0.275266		122.619	0.996212	-0.511916	-0.0189879	-1.62308	0.162048	1.03678	0.871985	0.468746	-0.307809	0.770641	1.03585	1.08562	0.330508	0.239947		122.619	-0.920195	0.899908	0.366965	0.0460295	1.04514	0.484005	-1.13462	-0.975302
	122.914	1.85867	-0.796497	-0.179615	-0.621588	1.02352	-0.736922	-0.791875	-0.0385036	-0.825044	0.767759	-0.560757	-0.0818963	0.273657		122.914	-0.229333	-0.101501	-0.699862	-0.447077	0.999611	-0.0956325	0.292068		122.914	1.06249	-0.533667	-0.0877258	-1.46575	0.247849	0.934256	0.744893	0.506825	-0.230664	0.738383	0.969881	1.17516	0.338494	0.227985		122.914	-0.928236	0.773967	0.279928	0.073387	0.983718	0.36019	-1.26361	-1.00282
	123.209	1.89126	-0.812274	-0.130502	-0.680942	1.07691	-0.74963	-0.731007	-0.138466	-0.7041	0.58908	-0.572994	-0.0875156	0.271015		123.209	0.0185478	-0.0113755	-0.831589	-0.390601	0.997047	-0.0435942	0.302422		123.209	0.993913	-0.53472	-0.140655	-1.41806	0.227171	0.990685	0.555144	0.480659	-0.131609	0.6765	1.04018	1.1662	0.325451	0.222293		123.209	-1.03877	0.817884	0.112486	0.0733333	0.924174	0.240177	-1.18491	-1.0276
	123.504	1.91305	-0.706963	-0.105827	-0.661587	1.28285	-0.694596	-0.704792	-0.161462	-0.470794	0.52389	-0.558698	-0.0313568	0.270637		123.504	0.0871718	-0.290738	-0.743787	-0.350788	0.993107	-0.0610068	0.294623		123.504	0.981071	-0.577625	-0.270438	-1.20076	0.20004	1.01515	0.582696	0.511468	-0.101963	0.683309	1.00588	1.16044	0.332439	0.213064		123.504	-1.11105	0.914969	0.107219	0.159936	0.967615	0.189221	-1.16539	-0.955991
	123.799	1.93891	-0.779648	-0.0373199	-0.653507	1.31077	-0.530326	-0.717659	-0.206848	-0.354993	0.612015	-0.537196	0.00401848	0.272061		123.799	0.14448	-0.317536	-0.897224	-0.378089	1.02492	-0.0846899	0.322821		123.799	0.947497	-0.611369	-0.342901	-0.97808	0.243454	0.963497	0.630822	0.483285	-0.0621892	0.505531	0.981575	1.15114	0.326022	0.199191		123.799	-1.18368	0.877709	0.041886	0.14178	0.985331	0.0308047	-1.13673	-0.900481
	124.094	2.02194	-0.694526	-0.0280076	-0.770056	1.2557	-0.495022	-0.790774	-0.289063	-0.271639	0.794492	-0.494265	0.0217068	0.280247		124.094	0.346032	-0.48418	-0.992468	-0.369592	1.0299	-0.0940614	0.353003		124.094	1.01242	-0.623366	-0.511461	-0.800151	0.276842	0.98415	0.531415	0.527182	-0.00482809	0.475284	0.931433	1.1373	0.328018	0.19495		124.094	-1.27409	0.735827	0.0472924	0.126946	1.01788	-0.0768622	-1.32521	-0.891174
	124.389	2.0553	-0.500282	0.021026	-0.693467	1.36345	-0.509345	-0.681254	-0.208971	-0.109505	0.976407	-0.488587	0.111343	0.280419		124.389	0.389252	-0.679892	-0.940948	-0.349573	0.962718	-0.123689	0.351546		124.389	0.959054	-0.664778	-0.5734	-0.761876	0.294806	1.05052	0.48872	0.562051	0.0671964	0.408968	0.952535	1.09791	0.323476	0.1955		124.389	-1.27464	0.666879	0.126674	0.193415	0.902469	-0.142496	-1.48953	-0.963953
	124.684	2.02916	-0.426518	0.0495566	-0.59203	1.42127	-0.277533	-0.703067	-0.0716972	-0.12136	1.01904	-0.513578	0.164841	0.274141		124.684	0.449994	-0.863888	-0.94886	-0.362328	0.86404	-0.172208	0.359075		124.684	1.04226	-0.676852	-0.641554	-0.74454	0.315495	1.1058	0.366461	0.576446	0.070506	0.248032	0.912638	1.10486	0.306629	0.200211		124.684	-1.28475	0.748679	0.157239	0.201134	0.842818	-0.121511	-1.78256	-0.833556
	124.979	2.07682	-0.268817	0.0424016	-0.625007	1.45812	-0.356069	-0.727551	0.0219821	0.0295986	1.06746	-0.478078	0.203714	0.277538		124.979	0.771096	-0.875712	-0.903909	-0.435956	0.883551	-0.112186	0.39283		124.979	0.976311	-0.680061	-0.724002	-0.603491	0.343292	1.02829	0.480856	0.425948	0.0173315	0.165774	0.981686	1.07112	0.290254	0.195009		124.979	-1.32701	0.847696	0.151371	0.199735	0.865986	-0.110257	-1.78663	-0.76839
	125.274	2.10031	-0.21053	0.024873	-0.612254	1.52087	-0.424795	-0.616262	0.13618	0.0843975	1.19296	-0.532197	0.242141	0.282706		125.274	0.754405	-0.96059	-0.938316	-0.467239	0.985128	-0.125322	0.417286		125.274	1.14378	-0.712328	-0.825436	-0.595285	0.249336	1.12949	0.27713	0.428861	-0.11564	0.0455284	0.948384	1.18067	0.262874	0.211947		125.274	-1.3348	0.794989	0.0611851	0.163655	0.804402	-0.242437	-1.99841	-0.740484
	125.569	2.08316	-0.108952	0.0446352	-0.404004	1.52816	-0.313429	-0.484264	0.215792	0.179155	1.35418	-0.604947	0.317226	0.275617		125.569	0.874424	-0.905993	-0.989542	-0.467381	0.944654	-0.108768	0.425223		125.569	1.15053	-0.728777	-0.83943	-0.584089	0.311878	1.06164	0.251913	0.412173	-0.0323932	0.0280361	1.08184	1.17145	0.273731	0.213266		125.569	-1.3427	0.661528	-0.0602739	0.114444	0.741419	-0.244263	-2.08838	-0.781108
	125.864	2.10361	-0.205587	0.0862393	-0.284535	1.55909	-0.25289	-0.577885	0.22786	0.245962	1.452	-0.594372	0.341772	0.280804		125.864	0.958915	-1.02402	-0.994908	-0.539856	0.916306	-0.136712	0.446966		125.864	1.13856	-0.720337	-0.824156	-0.425432	0.282849	1.05508	0.159971	0.433756	-0.10643	-0.157562	1.02847	1.18752	0.254358	0.2098		125.864	-1.28047	0.678313	-0.0356169	0.112614	0.688886	-0.382092	-2.14151	-0.79885
	126.158	2.08445	-0.125237	0.0861283	-0.146511	1.50652	-0.228234	-0.577648	0.324649	0.38915	1.38767	-0.570679	0.375477	0.269716		126.158	1.06984	-1.01439	-0.966036	-0.690686	0.948865	-0.130483	0.46899		126.158	1.18316	-0.697585	-0.876316	-0.512395	0.318238	1.03907	0.123353	0.381869	-0.15589	-0.256992	1.0197	1.16895	0.22793	0.215535		126.158	-1.32455	0.491439	-0.0536983	0.149435	0.785484	-0.475495	-2.15867	-0.690651
	126.453	2.05554	-0.0956649	0.0967653	-0.124331	1.47269	-0.261337	-0.349516	0.391267	0.496085	1.33621	-0.563682	0.404911	0.257918		126.453	1.21424	-1.11417	-0.95087	-0.738904	0.947706	-0.128399	0.499079		126.453	1.31023	-0.662962	-0.976625	-0.437894	0.371485	1.05225	-0.274724	0.324968	-0.167821	-0.293702	0.920197	1.19953	0.197077	0.224655		126.453	-1.34196	0.483095	-0.0857778	0.123648	0.721368	-0.539732	-2.24626	-0.712377
	126.748	2.07876	-0.0326188	0.0775212	-0.175729	1.35899	-0.2061	-0.312176	0.440331	0.630875	1.44596	-0.545667	0.432741	0.25702		126.748	1.23192	-1.32454	-0.829802	-0.76947	0.987659	-0.140846	0.521007		126.748	1.32348	-0.642188	-1.0489	-0.335612	0.342159	1.06431	-0.336129	0.482634	-0.175078	-0.405848	0.814983	1.18234	0.188846	0.227005		126.748	-1.34801	0.478569	-0.00456367	0.215641	0.687873	-0.570792	-2.47644	-0.660427
	127.043	2.07586	0.0469542	0.116325	-0.18159	1.34436	-0.181009	-0.312852	0.495507	0.68809	1.52429	-0.497644	0.465299	0.25592		127.043	1.24295	-1.4629	-0.779218	-0.798025	0.990699	-0.161299	0.537606		127.043	1.23307	-0.628358	-1.11993	-0.287135	0.353684	1.08697	-0.130695	0.55136	-0.144052	-0.597819	0.827506	1.16744	0.19267	0.227969		127.043	-1.38513	0.545108	0.0136045	0.219018	0.643312	-0.553504	-2.62238	-0.591917
	127.338	2.03568	0.245532	0.0839572	-0.249095	1.40543	-0.156664	-0.320962	0.366765	0.639563	1.55445	-0.526957	0.461608	0.257078		127.338	1.33755	-1.69928	-0.742249	-0.828643	0.979617	-0.190602	0.578454		127.338	1.23708	-0.66074	-1.2716	-0.127822	0.381803	1.04854	-0.102562	0.440172	-0.125432	-0.718172	0.73637	1.18132	0.168246	0.233213		127.338	-1.54439	0.622915	0.0140359	0.203211	0.614604	-0.369765	-2.66505	-0.643296
	127.633	1.98571	0.405967	0.114369	-0.233313	1.39514	-0.147412	-0.216586	0.386347	0.615596	1.55643	-0.491078	0.488288	0.247893		127.633	1.25372	-1.75479	-0.822197	-0.951788	0.959563	-0.263099	0.583423		127.633	1.22016	-0.655026	-1.31039	-0.0970982	0.368793	1.04057	-0.230765	0.576166	-0.147537	-0.691994	0.721412	1.14589	0.161682	0.234663		127.633	-1.6564	0.783602	0.148731	0.284121	0.531116	-0.194521	-2.80683	-0.562669
	127.928	2.00888	0.346768	0.169969	-0.241011	1.29057	-0.0401209	0.0210883	0.498733	0.693902	1.5286	-0.500576	0.525164	0.237297		127.928	1.25557	-1.91685	-0.806914	-1.044	0.981919	-0.306055	0.611866		127.928	1.29169	-0.690016	-1.40922	-0.049601	0.318239	0.995686	0.0312376	0.647349	-0.153253	-0.759857	0.622115	1.0874	0.160981	0.238445		127.928	-1.64735	0.776343	0.157233	0.423457	0.578143	-0.119265	-2.8736	-0.468229
	128.223	1.99498	0.573548	0.15255	-0.163998	1.20861	0.0717675	0.132249	0.594653	0.889694	1.58607	-0.499616	0.594591	0.230886		128.223	1.22986	-2.0531	-0.895703	-1.07137	0.959643	-0.366134	0.629625		128.223	1.27415	-0.671243	-1.59327	-0.0500657	0.297297	1.00452	0.0773767	0.664899	-0.212162	-0.815389	0.555387	1.05346	0.132081	0.247401		128.223	-1.69557	0.781095	0.181553	0.521279	0.58117	-0.194794	-2.91335	-0.558843
	128.518	1.94803	0.597327	0.116888	-0.210806	1.21004	0.118438	0.102582	0.705223	0.884975	1.541	-0.438457	0.59775	0.225944		128.518	1.19717	-2.19609	-0.725661	-1.09933	0.951503	-0.374483	0.640129		128.518	1.24704	-0.698397	-1.67414	-0.107187	0.283725	0.985886	0.173271	0.831831	-0.228507	-0.914285	0.557368	1.20881	0.138784	0.261992		128.518	-1.70255	0.788094	0.051546	0.553653	0.636477	-0.218147	-2.92643	-0.569132
	128.813	1.98673	0.445397	0.0330331	-0.256984	1.25435	0.29462	0.136243	0.714141	1.00844	1.40264	-0.388866	0.602704	0.224442		128.813	1.19152	-2.27065	-0.935055	-1.11035	0.97163	-0.430579	0.659539		128.813	1.22298	-0.723778	-1.73786	-0.177626	0.285329	0.915032	0.17449	0.857342	-0.238481	-0.954431	0.517506	1.24166	0.11518	0.266481		128.813	-1.69534	0.901033	-0.014285	0.515479	0.615221	-0.359279	-2.79152	-0.528191
	129.108	1.97394	0.259199	0.0574452	-0.336705	1.18479	0.368429	0.13533	0.775901	1.03789	1.26028	-0.311039	0.582316	0.218931		129.108	1.03002	-2.18549	-0.992468	-1.06267	0.954737	-0.451173	0.62631		129.108	1.1441	-0.733438	-1.86944	-0.155504	0.188391	0.85432	0.399001	1.02946	-0.255281	-1.09123	0.360158	1.28062	0.0959306	0.27887		129.108	-1.75859	1.04707	-0.102246	0.623972	0.573731	-0.303496	-2.96848	-0.549187
	129.402	1.98732	0.252975	0.17691	-0.251506	1.24974	0.3303	0.213972	0.771809	0.992959	1.11476	-0.284068	0.595925	0.209401		129.402	0.899168	-2.03168	-0.964625	-1.07996	0.949112	-0.445596	0.589112		129.402	1.22166	-0.737078	-1.90237	-0.292551	0.108529	0.794045	0.21299	0.948426	-0.225969	-1.2105	0.291846	1.31546	0.0437064	0.283866		129.402	-1.9084	1.05929	-0.0188352	0.618365	0.575111	-0.231661	-3.0048	-0.464968
	129.697	2.01072	0.100392	0.182311	-0.216833	1.29259	0.468301	0.372644	0.703569	1.03439	1.08443	-0.225789	0.618793	0.207633		129.697	0.885262	-1.9373	-0.717174	-1.18149	0.927477	-0.404644	0.569587		129.697	1.33459	-0.746983	-1.92695	-0.206744	0.0715972	0.690144	-0.00449579	0.985422	-0.210115	-1.15855	0.304552	1.3358	0.0390226	0.285942		129.697	-1.77297	0.979075	-0.00557844	0.730312	0.63158	-0.175317	-2.9677	-0.56271
	129.992	1.96786	0.210994	0.158307	-0.187811	1.23455	0.55723	0.452437	0.825179	0.947082	1.05175	-0.200479	0.637917	0.196898		129.992	0.937454	-1.90035	-0.732609	-1.22246	0.960199	-0.391553	0.577784		129.992	1.39167	-0.752965	-1.86245	-0.170058	0.128557	0.616053	-0.118823	0.9311	-0.298312	-1.17821	0.252711	1.3173	0.0213814	0.282699		129.992	-1.70961	0.976998	0.119404	0.750099	0.66136	-0.211944	-2.92991	-0.516634
	130.287	1.96917	0.236695	0.0776758	-0.21401	1.14852	0.584162	0.487707	0.881271	0.888767	0.974475	-0.112451	0.629271	0.192039		130.287	0.811436	-1.63876	-0.800972	-1.32077	0.981903	-0.393432	0.544065		130.287	1.41592	-0.762994	-1.82129	-0.246747	0.186897	0.612961	0.108096	0.902912	-0.357831	-1.1596	0.228425	1.31766	0.035367	0.281348		130.287	-1.61932	0.956803	0.0456842	0.729869	0.634604	-0.0856828	-2.8556	-0.436296
	130.582	1.93444	0.188541	0.0895384	-0.306618	1.07672	0.504195	0.599778	0.904626	0.823215	0.862493	-0.0806352	0.599663	0.189348		130.582	0.772877	-1.58395	-0.714928	-1.37378	0.948017	-0.390352	0.531107		130.582	1.50171	-0.77626	-1.74014	-0.265455	0.202692	0.60775	0.104569	1.03508	-0.402805	-1.11572	0.257298	1.19528	0.050333	0.279619		130.582	-1.50242	0.860756	-0.082641	0.721863	0.645188	-0.047256	-2.96423	-0.355515
	130.877	1.90542	0.134738	-0.00658494	-0.359692	0.952238	0.465862	0.816724	1.02628	0.76413	0.791621	0.051753	0.594771	0.189358		130.877	0.711671	-1.54784	-0.666681	-1.40858	0.923352	-0.397615	0.519275		130.877	1.63416	-0.762087	-1.73578	-0.484136	0.277873	0.657481	0.0802916	1.04951	-0.376366	-1.1171	0.411605	1.17874	0.06785	0.288796		130.877	-1.49738	0.84618	-0.0999889	0.72998	0.691818	-0.0390721	-3.09466	-0.316097
	131.172	1.85914	0.102242	-0.101768	-0.49922	0.873536	0.480489	0.867968	1.04424	0.634142	0.828718	0.223942	0.573948	0.192582		131.172	0.769991	-1.59891	-0.599667	-1.43719	0.825559	-0.408043	0.520748		131.172	1.64513	-0.732894	-1.71342	-0.391616	0.311243	0.649918	0.0176867	0.93876	-0.376645	-1.17529	0.395878	1.13793	0.0588898	0.284269		131.172	-1.51846	0.780769	-0.0979915	0.693293	0.763911	0.0605129	-3.04583	-0.246942
	131.467	1.87579	-0.0524383	-0.115857	-0.538913	0.677058	0.552849	0.985455	1.11865	0.711184	0.89007	0.290447	0.581299	0.201745		131.467	0.626026	-1.52741	-0.458474	-1.47569	0.769763	-0.413157	0.492534		131.467	1.78794	-0.719263	-1.58484	-0.34414	0.244435	0.657332	0.129621	0.937025	-0.373015	-1.13718	0.49189	1.18597	0.106314	0.284393		131.467	-1.5583	0.651294	-0.150889	0.647115	0.77782	0.0804384	-3.01352	-0.139146
	131.762	1.8781	-0.142345	-0.0732331	-0.492405	0.562268	0.465377	0.912845	1.14743	0.598475	0.806317	0.363829	0.547878	0.198099		131.762	0.569017	-1.41532	-0.495709	-1.37511	0.664744	-0.410475	0.450722		131.762	1.83677	-0.733207	-1.43768	-0.316036	0.18416	0.612977	0.125407	0.943907	-0.503189	-1.06533	0.518268	1.16869	0.111229	0.278913		131.762	-1.55604	0.723382	-0.266725	0.526591	0.732445	0.15106	-2.95311	-0.0877272
	132.057	1.87051	-0.247069	0.00439057	-0.518877	0.523431	0.436995	0.882551	1.21747	0.498031	0.730095	0.40841	0.527812	0.200875		132.057	0.477106	-1.32749	-0.632435	-1.39531	0.690952	-0.437434	0.439169		132.057	1.95899	-0.745839	-1.24165	-0.374575	0.119801	0.594898	0.0914415	0.906908	-0.595486	-1.04649	0.628748	1.1114	0.117345	0.277844		132.057	-1.62107	0.637624	-0.274219	0.449085	0.730092	0.191733	-2.9016	-0.063563
	132.352	1.88365	-0.250361	0.0630305	-0.370879	0.484944	0.350554	0.933035	1.22368	0.455455	0.729018	0.453093	0.541383	0.195366		132.352	0.310206	-1.29494	-0.789932	-1.42254	0.652922	-0.508858	0.421447		132.352	2.00797	-0.751896	-1.02238	-0.379137	0.186559	0.628509	0.132933	0.73431	-0.614763	-1.10598	0.678117	1.07257	0.130569	0.272194		132.352	-1.60285	0.637492	-0.300132	0.390998	0.751368	0.0324519	-2.96332	-0.0590651
	132.646	1.89561	-0.239267	0.106987	-0.31966	0.561239	0.294639	0.892415	1.26075	0.450372	0.798708	0.464628	0.560584	0.194276		132.646	0.393424	-1.21414	-0.715009	-1.33311	0.651885	-0.44339	0.409836		132.646	2.07439	-0.7415	-0.882298	-0.484735	0.126787	0.671408	0.151812	0.707874	-0.535843	-1.05865	0.61624	1.04839	0.141156	0.268342		132.646	-1.55181	0.552761	-0.398287	0.353034	0.767755	-0.00455659	-2.76403	-0.0999233
	132.941	1.85742	-0.334519	0.10275	-0.319033	0.400992	0.0421794	0.677593	1.28791	0.496486	0.87178	0.464361	0.504356	0.199514		132.941	0.30318	-1.31338	-0.536238	-1.41732	0.542602	-0.48423	0.402196		132.941	2.19825	-0.731395	-0.645601	-0.680008	0.100314	0.799225	0.276474	0.654353	-0.415045	-1.11769	0.703738	0.975302	0.176493	0.273779		132.941	-1.52673	0.606051	-0.348932	0.307033	0.812426	0.101197	-2.67756	-0.061684
	133.236	1.80705	-0.405033	0.102617	-0.331342	0.319484	-0.0753999	0.774008	1.35041	0.336635	1.08029	0.469391	0.493464	0.211108		133.236	0.183973	-1.33773	-0.483174	-1.50294	0.502381	-0.527498	0.398545		133.236	2.29805	-0.730032	-0.558708	-0.788378	0.0728526	0.776884	0.335878	0.635643	-0.262721	-1.0803	0.607309	0.932407	0.186573	0.274275		133.236	-1.44036	0.625611	-0.251672	0.273779	0.84404	0.176125	-2.83714	-0.0977353
	133.531	1.78316	-0.462324	0.0944065	-0.320142	0.207146	-0.0487307	0.996891	1.34773	0.121691	1.34002	0.443709	0.500324	0.225913		133.531	0.16113	-1.20911	-0.54951	-1.57114	0.43849	-0.546026	0.3847		133.531	2.28008	-0.714501	-0.463234	-1.01094	0.0689731	0.767716	0.234269	0.6605	-0.141764	-1.00164	0.599819	0.934658	0.184495	0.273577		133.531	-1.43316	0.565266	-0.302447	0.21564	0.930374	0.120402	-2.87453	-0.065572
	133.826	1.74716	-0.481791	0.081351	-0.304327	0.067285	-0.270601	1.00445	1.26547	0.00754801	1.36005	0.451809	0.448036	0.231945		133.826	0.120761	-1.10197	-0.493111	-1.63087	0.309528	-0.559133	0.364999		133.826	2.37011	-0.682109	-0.406819	-1.16251	0.0305745	0.834054	0.399386	0.622638	-0.0750496	-0.900391	0.629667	0.934397	0.216162	0.280267		133.826	-1.40715	0.582731	-0.240899	0.13795	0.933666	0.151782	-2.89967	-0.0978041
	134.121	1.6603	-0.429088	0.0641188	-0.270229	-0.0498271	-0.359885	1.00116	1.2153	-0.0771901	1.44064	0.490912	0.42602	0.232674		134.121	-0.0211877	-1.14669	-0.351473	-1.68908	0.131375	-0.615412	0.347526		134.121	2.43863	-0.689544	-0.326265	-1.23542	-0.0467605	0.907394	0.362392	0.614361	0.017735	-1.00219	0.615625	0.923048	0.214918	0.289603		134.121	-1.2856	0.685256	-0.119128	0.0634597	0.873671	0.173428	-2.78909	-0.157402
	134.416	1.64289	-0.484582	0.0372518	-0.3888	-0.125298	-0.356663	0.850751	1.11132	-0.057475	1.36512	0.5781	0.379329	0.229752		134.416	0.0257318	-1.07449	-0.478262	-1.7534	0.136832	-0.628716	0.353597		134.416	2.52163	-0.676062	-0.265049	-1.21798	-0.0511162	0.857479	0.127751	0.691095	0.0656285	-0.953817	0.632758	0.982872	0.226266	0.292163		134.416	-1.27084	0.593181	-0.155413	0.097037	0.92911	0.196458	-2.60179	-0.0987768
	134.711	1.66562	-0.584371	-0.0410943	-0.368861	-0.272804	-0.349337	0.77064	1.0805	-0.0370904	1.23661	0.553278	0.332099	0.230313		134.711	-0.00331742	-0.895802	-0.477311	-1.82707	0.204024	-0.599896	0.361299		134.711	2.56248	-0.671033	-0.148905	-1.12764	-0.0811019	0.862841	0.00223686	0.709574	0.101504	-0.900703	0.670232	0.957181	0.244722	0.289111		134.711	-1.26095	0.423535	-0.194307	0.116296	0.975057	0.200038	-2.55556	-0.254619
	135.006	1.6536	-0.590767	-0.0747284	-0.288955	-0.37674	-0.375488	0.679247	1.05675	-0.0654799	1.03239	0.394129	0.276723	0.221905		135.006	-0.155282	-0.848128	-0.472716	-1.83927	0.209033	-0.621272	0.35097		135.006	2.62245	-0.671718	-0.0161906	-1.16623	-0.15106	0.856568	-0.169057	0.730886	0.179511	-0.863664	0.566434	0.926947	0.237073	0.29248		135.006	-1.25584	0.399621	-0.282246	0.150558	1.00693	0.0326125	-2.46216	-0.316219
	135.301	1.65679	-0.541451	-0.146778	-0.37634	-0.534976	-0.306924	0.694679	1.06605	-0.0340844	0.852326	0.325595	0.241353	0.221433		135.301	-0.0553746	-0.767938	-0.509102	-1.79767	0.184389	-0.589139	0.345121		135.301	2.51056	-0.646634	0.141181	-1.04026	-0.161459	0.779339	-0.0157178	0.78217	0.303171	-0.879134	0.558453	0.819712	0.262615	0.276471		135.301	-1.18227	0.441035	-0.338615	0.178514	1.02052	-0.121649	-2.31413	-0.363785
	135.596	1.6398	-0.664211	-0.176037	-0.457327	-0.674956	-0.314596	0.534227	1.0522	-0.234535	0.637472	0.325684	0.151612	0.226273		135.596	-0.165769	-0.91086	-0.457367	-1.83172	0.236899	-0.625763	0.354947		135.596	2.50035	-0.623488	0.232434	-1.0731	-0.166998	0.776788	0.0542856	0.692309	0.309471	-0.827492	0.510832	0.857357	0.270229	0.273305		135.596	-1.19721	0.550469	-0.339637	0.195845	1.05598	-0.190065	-2.17602	-0.376765
	135.891	1.62179	-0.662913	-0.247803	-0.530493	-0.791313	-0.310199	0.466271	1.03929	-0.292164	0.656101	0.227507	0.106916	0.23109		135.891	-0.145273	-0.819293	-0.364713	-1.83373	0.253363	-0.58193	0.357695		135.891	2.38834	-0.631317	0.224178	-1.12523	-0.159471	0.811823	0.0282678	0.738818	0.365987	-0.715324	0.588774	0.882619	0.283122	0.267702		135.891	-1.24833	0.501048	-0.283891	0.212544	1.02004	-0.318932	-2.11895	-0.376174
	136.185	1.58869	-0.644346	-0.220575	-0.640578	-0.801434	-0.2848	0.420498	0.9813	-0.481199	0.778864	0.167301	0.0785201	0.234707		136.185	-0.308926	-0.685789	-0.397039	-1.82486	0.200722	-0.603178	0.337244		136.185	2.38606	-0.629744	0.326189	-0.984809	-0.123813	0.767546	0.19715	0.706332	0.38604	-0.71981	0.643848	0.813731	0.31406	0.259203		136.185	-1.22411	0.537456	-0.26291	0.243655	0.976745	-0.346331	-2.1433	-0.466023
	136.48	1.56775	-0.648641	-0.179926	-0.583228	-0.822594	-0.267755	0.395885	0.916333	-0.627932	0.821182	0.159468	0.0664131	0.234354		136.48	-0.319503	-0.547849	-0.295994	-1.79231	0.187563	-0.553619	0.332033		136.48	2.32983	-0.634701	0.474049	-0.872074	-0.0903536	0.775806	0.534662	0.702618	0.463248	-0.720543	0.782561	0.843352	0.382371	0.253889		136.48	-1.14549	0.407554	-0.288402	0.331757	1.01941	-0.370571	-1.90693	-0.386687
	136.775	1.5581	-0.681794	-0.160365	-0.609191	-0.865574	-0.355337	0.499251	0.826973	-0.796744	0.820488	0.160921	0.0360663	0.24154		136.775	-0.250851	-0.470477	-0.349226	-1.88541	0.193722	-0.552448	0.351606		136.775	2.478	-0.640623	0.57736	-0.805388	-0.147722	0.776884	0.643007	0.551155	0.455263	-0.652847	0.826608	0.928709	0.415867	0.260817		136.775	-1.0955	0.291822	-0.367637	0.292581	1.05311	-0.361134	-1.88524	-0.470351
	137.07	1.59294	-0.722416	-0.300337	-0.587519	-0.891048	-0.282215	0.39343	0.757319	-0.788499	0.852132	0.0571419	0.00735744	0.242097		137.07	-0.155298	-0.382654	-0.372169	-1.92827	0.12995	-0.541688	0.358959		137.07	2.46211	-0.649225	0.660154	-0.735489	-0.183163	0.753219	0.591812	0.491348	0.601411	-0.614705	0.7724	0.920868	0.422561	0.256642		137.07	-1.16667	0.276991	-0.261487	0.354528	1.06366	-0.459384	-1.69495	-0.504717
	137.365	1.56114	-0.737782	-0.34644	-0.482166	-1.05813	-0.351133	0.337996	0.811643	-0.794573	0.901931	-0.0825583	-0.0218246	0.248566		137.365	-0.119767	-0.335901	-0.164841	-1.98133	0.139762	-0.492415	0.379946		137.365	2.43321	-0.627753	0.814533	-0.78782	-0.182704	0.652627	0.315285	0.579424	0.620246	-0.596553	0.791095	0.907536	0.409928	0.256236		137.365	-1.06021	0.223209	-0.181061	0.329768	1.12016	-0.671585	-1.39426	-0.441674
	137.66	1.52502	-0.645595	-0.481395	-0.479103	-1.18615	-0.480909	0.284904	0.782078	-0.739577	0.961792	-0.21966	-0.06169	0.252501		137.66	0.0672843	-0.35692	-0.128994	-1.91017	0.117531	-0.442253	0.376376		137.66	2.37967	-0.631091	0.950297	-0.797788	-0.141038	0.627179	0.15903	0.525724	0.679988	-0.648473	0.792223	0.905088	0.400068	0.257091		137.66	-0.984493	0.150572	-0.242899	0.358224	1.15655	-0.80839	-1.19552	-0.431673
	137.955	1.48253	-0.549296	-0.551765	-0.339975	-1.20935	-0.776698	0.347462	0.657608	-0.783258	1.05054	-0.312984	-0.0895623	0.257001		137.955	-0.00314522	-0.32815	-0.199308	-1.83	0.117104	-0.448699	0.353791		137.955	2.45583	-0.608079	1.03359	-0.8844	-0.0624086	0.75481	-0.336402	0.468321	0.808539	-0.52169	0.778798	0.929636	0.401379	0.269973		137.955	-1.00139	0.122645	-0.246892	0.324093	1.10625	-0.785796	-0.989737	-0.51394
	138.25	1.4838	-0.511365	-0.541351	-0.29139	-1.22565	-0.861856	0.387193	0.552866	-0.958528	1.03119	-0.263468	-0.10896	0.260466		138.25	0.0899207	-0.144468	-0.104302	-1.86011	0.106633	-0.382465	0.372814		138.25	2.45642	-0.601638	1.10227	-0.886068	-0.13065	0.867043	-0.300299	0.367989	0.961221	-0.366548	0.713238	0.976356	0.429944	0.270977		138.25	-1.02777	0.148574	-0.32895	0.30543	1.07121	-0.747545	-0.666867	-0.507085
	138.545	1.51605	-0.416904	-0.483584	-0.102257	-1.1841	-0.989546	0.499762	0.34009	-1.08876	1.02874	-0.236375	-0.101535	0.263705		138.545	0.184566	0.00933634	-0.15932	-1.87914	0.111036	-0.346705	0.387429		138.545	2.42684	-0.581322	1.18555	-0.967793	-0.142867	0.842031	-0.250648	0.467975	0.944834	-0.281178	0.64925	0.881749	0.431202	0.26856		138.545	-1.12541	0.0534565	-0.283788	0.305234	1.03572	-0.824098	-0.607191	-0.562801
	138.84	1.47637	-0.201435	-0.467746	0.00168631	-1.16342	-1.31879	0.426433	0.25794	-1.15668	1.13412	-0.22544	-0.112451	0.274955		138.84	0.322405	0.0678319	-0.0655062	-1.81716	0.10468	-0.277551	0.389917		138.84	2.43198	-0.548197	1.27063	-0.970824	-0.156923	0.824944	-0.216865	0.434786	0.937722	-0.155416	0.564383	0.940589	0.4464	0.267263		138.84	-1.21613	-0.0619666	-0.254643	0.408415	1.08104	-0.804511	-0.496216	-0.594825
	139.135	1.46615	-0.0697466	-0.545221	0.0747997	-1.21623	-1.33525	0.411012	0.287555	-1.2622	1.22179	-0.240253	-0.109782	0.285754		139.135	0.561228	0.218139	-0.0800295	-1.88049	0.108426	-0.214545	0.429349		139.135	2.60262	-0.566613	1.4355	-1.02208	-0.148747	0.842019	-0.415328	0.349861	0.939945	0.0390712	0.603611	0.920594	0.465037	0.28508		139.135	-1.22517	-0.133317	-0.294579	0.475818	1.11926	-0.799146	-0.430744	-0.596761
	139.429	1.45928	-0.00964522	-0.675498	0.0649258	-1.28099	-1.258	0.49275	0.218614	-1.27904	1.23811	-0.160069	-0.108142	0.288729		139.429	0.714958	0.198872	0.00435327	-1.876	0.0127243	-0.189018	0.441113		139.429	2.59193	-0.562898	1.49435	-0.904451	-0.228508	0.939638	-0.235577	0.442793	0.951543	0.182409	0.618769	0.924585	0.517882	0.278399		139.429	-1.22218	-0.166846	-0.372119	0.481927	1.07345	-0.947528	-0.387162	-0.691666
	139.724	1.43303	0.0507579	-0.783068	-0.0285972	-1.25577	-1.42593	0.440536	0.0904631	-1.24994	1.2035	-0.13953	-0.151323	0.290157		139.724	0.722185	0.284599	-0.135921	-1.77412	-0.0154238	-0.183737	0.424262		139.724	2.50889	-0.563731	1.57643	-0.921942	-0.262906	1.0149	0.0362896	0.340465	1.00051	0.26506	0.510169	0.907243	0.534281	0.273764		139.724	-1.29224	-0.174656	-0.536918	0.445894	1.0047	-0.969961	-0.398692	-0.648517
	140.019	1.40396	0.0462471	-0.784082	-0.0550024	-1.26112	-1.45278	0.381074	0.042487	-1.25845	1.21546	-0.0402055	-0.16022	0.289503		140.019	0.748491	0.355749	-0.0792315	-1.72849	-0.0175827	-0.144212	0.42291		140.019	2.45573	-0.579492	1.5798	-0.940584	-0.373104	1.02311	-0.0644122	0.38469	1.14969	0.374109	0.686575	0.909975	0.550508	0.278109		140.019	-1.36226	-0.214772	-0.704982	0.457624	0.904663	-0.927416	-0.361538	-0.690655
	140.314	1.37099	0.191078	-0.710014	0.0234246	-1.14536	-1.45745	0.379972	0.0577868	-1.20818	1.28337	-0.0912437	-0.118694	0.285476		140.314	0.875783	0.290686	-0.00811715	-1.6411	-0.0579008	-0.108129	0.417711		140.314	2.42012	-0.568439	1.64762	-0.920223	-0.541838	1.02109	-0.242915	0.515582	1.2009	0.390193	0.752111	0.862492	0.544724	0.285321		140.314	-1.41812	-0.255537	-0.74978	0.513236	0.885351	-0.968798	-0.388145	-0.722169
	140.609	1.39954	0.350615	-0.63326	0.102857	-1.00751	-1.51669	0.313475	0.0729357	-1.26201	1.40577	-0.0573691	-0.075605	0.292661		140.609	0.901104	0.209911	-0.0571009	-1.6019	-0.087881	-0.127174	0.409405		140.609	2.25353	-0.531107	1.66759	-0.895181	-0.65669	1.02596	-0.117276	0.342604	1.17896	0.478853	0.665246	0.864603	0.523091	0.276388		140.609	-1.57644	-0.178922	-0.763561	0.460498	0.794066	-0.993978	-0.317764	-0.782542
	140.904	1.44797	0.326597	-0.544182	0.0957169	-0.906707	-1.52524	0.306906	-0.0254542	-1.2858	1.42475	-0.114948	-0.0727632	0.292172		140.904	0.890741	0.0936915	-0.0841529	-1.61843	-0.100482	-0.163727	0.406489		140.904	2.27716	-0.535439	1.73997	-0.735808	-0.820829	0.979635	0.00883311	0.345802	1.14886	0.624811	0.481348	0.823267	0.528134	0.276159		140.904	-1.68863	-0.196004	-0.784666	0.450325	0.768091	-0.967496	-0.10439	-0.77782
	141.199	1.47614	0.221807	-0.556719	0.154989	-0.838723	-1.56018	0.36774	-0.0305994	-1.26448	1.44265	-0.173198	-0.0691433	0.293776		141.199	0.899133	0.00372349	-0.0754602	-1.55291	-2.85231e-05	-0.145108	0.394993		141.199	2.21438	-0.532838	1.77369	-0.694111	-0.909816	0.971865	-0.283037	0.38421	1.12423	0.780872	0.515742	0.938901	0.523674	0.282649		141.199	-1.77297	-0.221365	-0.85597	0.3958	0.732353	-0.976106	-0.0142379	-0.868048
	141.494	1.54054	0.413843	-0.639614	0.195211	-0.795224	-1.61112	0.233427	-0.0758683	-1.28561	1.47016	-0.186337	-0.0673266	0.302701		141.494	1.0322	-0.143531	-0.18451	-1.62181	0.0182534	-0.179879	0.423609		141.494	2.10528	-0.537294	1.75056	-0.572534	-0.863078	0.909649	-0.464667	0.496019	1.21657	0.79047	0.448135	0.959844	0.519914	0.277035		141.494	-1.80672	-0.321608	-0.9288	0.418162	0.745703	-0.972395	-0.017597	-0.96148
	141.789	1.51801	0.556796	-0.674952	0.128623	-0.656564	-1.64653	0.331365	-0.23649	-1.30893	1.53459	-0.182357	-0.057858	0.308353		141.789	0.982479	-0.272844	-0.309476	-1.64827	0.0222014	-0.245181	0.421438		141.789	1.96375	-0.538557	1.71182	-0.490932	-0.848853	0.893475	-0.416406	0.476559	1.25536	0.7573	0.352141	1.05381	0.514122	0.267552		141.789	-1.93712	-0.612771	-0.844774	0.473635	0.79667	-1.00408	-0.0784833	-0.984656
	142.084	1.54239	0.533808	-0.773832	0.113248	-0.618315	-1.50912	0.366322	-0.276914	-1.38476	1.60558	-0.197027	-0.054421	0.311125		142.084	0.962253	-0.345648	-0.380592	-1.60491	-0.000399703	-0.27386	0.411765		142.084	1.8775	-0.537449	1.60753	-0.354416	-0.817651	0.878808	-0.546956	0.488614	1.1513	0.900825	0.23789	1.00018	0.490515	0.258332		142.084	-1.96009	-0.608039	-0.826602	0.539909	0.830893	-1.09766	-0.0205557	-0.97383
	142.379	1.5207	0.437537	-0.719418	-0.0286112	-0.61878	-1.56971	0.273624	-0.170964	-1.3242	1.57938	-0.193431	-0.0739885	0.304488		142.379	0.973718	-0.39937	-0.352526	-1.6906	-0.00954182	-0.295663	0.427377		142.379	1.90633	-0.556163	1.56345	-0.177801	-0.863921	0.789946	-0.348189	0.552263	1.17927	1.01287	0.185104	1.01384	0.521416	0.252746		142.379	-2.05156	-0.697662	-0.823286	0.540878	0.77503	-0.995515	-0.0810103	-0.889627
	142.674	1.54302	0.450648	-0.712844	-0.0998836	-0.669442	-1.45551	0.366329	-0.300458	-1.32545	1.37468	-0.190071	-0.0926342	0.293592		142.674	0.904592	-0.336258	-0.442737	-1.74721	0.00642608	-0.323039	0.427692		142.674	1.93252	-0.572042	1.48555	-0.120466	-0.852947	0.725615	-0.389757	0.493339	1.13309	1.12685	0.232513	1.01449	0.517396	0.251618		142.674	-2.03041	-0.658027	-0.909052	0.560201	0.83503	-1.07565	-0.153638	-0.814708
	142.968	1.51965	0.620022	-0.777028	-0.0936298	-0.604005	-1.38287	0.428597	-0.344895	-1.30629	1.18731	-0.0871153	-0.0763867	0.285173		142.968	0.685115	-0.464207	-0.572193	-1.6442	0.06025	-0.387048	0.385375		142.968	1.72513	-0.597331	1.30613	0.0166428	-0.919714	0.644696	-0.385755	0.53965	1.04084	1.15636	0.215502	1.02272	0.480406	0.238113		142.968	-2.10572	-0.682943	-0.937486	0.481227	0.891445	-1.26312	-0.277157	-0.850456
	143.263	1.54573	0.717564	-0.806249	-0.0962071	-0.575684	-1.37284	0.445731	-0.322821	-1.33413	1.01952	0.0397001	-0.0672434	0.283704		143.263	0.686522	-0.64344	-0.686854	-1.58805	0.113551	-0.423654	0.386942		143.263	1.70384	-0.629812	1.28487	0.00755499	-0.910385	0.677373	-0.346379	0.466347	1.01509	1.17643	0.215424	1.04635	0.475558	0.237052		143.263	-2.19197	-0.818098	-0.956864	0.435872	0.92521	-1.19986	-0.190082	-0.796174
	143.558	1.55294	0.639467	-0.85385	-0.0901064	-0.520053	-1.43219	0.216178	-0.211848	-1.30872	0.810006	0.163318	-0.0940787	0.274178		143.558	0.632759	-0.601394	-0.754901	-1.52115	0.174419	-0.414053	0.375437		143.558	1.76469	-0.62358	1.26011	0.119933	-0.972992	0.694525	-0.350069	0.396736	0.942202	1.18176	0.242169	1.0538	0.475774	0.239181		143.558	-2.15218	-0.683175	-0.969723	0.435311	0.865855	-1.11706	-0.15488	-0.814676
	143.853	1.57185	0.754788	-0.954038	-0.0685295	-0.435242	-1.44955	0.24358	-0.151705	-1.19818	0.660936	0.214106	-0.0738161	0.272808		143.853	0.704872	-0.775896	-0.854119	-1.49404	0.285209	-0.426795	0.40194		143.853	1.77677	-0.615524	1.26832	0.207091	-0.934473	0.629196	-0.634215	0.425425	0.98507	1.21916	0.21375	0.988192	0.46073	0.245741		143.853	-2.12223	-0.723493	-0.935193	0.490741	0.962904	-1.19961	-0.132698	-0.807989
	144.148	1.59567	0.709269	-0.970133	0.0448603	-0.353638	-1.37709	0.210661	-0.0900929	-1.13257	0.432885	0.230975	-0.0635639	0.261905		144.148	0.703384	-0.716782	-0.900253	-1.4363	0.42792	-0.384406	0.407812		144.148	1.69912	-0.609749	1.19152	0.287604	-0.907358	0.539317	-0.441745	0.419918	0.954255	1.37591	0.14368	0.980463	0.469411	0.236586		144.148	-2.17404	-0.767189	-0.919158	0.571536	0.980392	-1.20552	-0.131873	-0.838639
	144.443	1.58313	0.621988	-0.859933	0.0700589	-0.270211	-1.52648	0.252238	-0.103581	-1.21686	0.430817	0.201102	-0.0743384	0.265622		144.443	0.558636	-0.898864	-0.846426	-1.34367	0.469809	-0.412102	0.388168		144.443	1.65445	-0.614979	1.11008	0.245796	-0.920047	0.530056	-0.471206	0.264342	0.971888	1.3583	0.120106	0.936786	0.432131	0.234653		144.443	-2.22426	-0.640055	-0.823649	0.506088	1.03247	-1.25371	-0.263729	-0.857005
	144.738	1.56508	0.690992	-0.766109	0.0458957	-0.0812729	-1.87912	0.296525	-0.227533	-1.28428	0.450637	0.245721	-0.0857692	0.28644		144.738	0.442012	-1.05302	-0.785497	-1.29678	0.38218	-0.462221	0.366107		144.738	1.56546	-0.607372	1.0152	0.316614	-1.05909	0.562561	-0.346717	0.272801	0.926517	1.37053	0.0797314	0.924003	0.418352	0.231594		144.738	-2.22391	-0.551395	-0.719697	0.365046	1.00413	-1.13475	-0.204295	-0.854702
	145.033	1.5743	0.649337	-0.681356	-0.119396	0.0331076	-1.87253	0.375597	-0.367406	-1.35059	0.607758	0.352152	-0.0726394	0.29266		145.033	0.294894	-0.999409	-0.778127	-1.24051	0.401722	-0.464286	0.340125		145.033	1.44093	-0.628902	0.995157	0.367727	-1.06898	0.549869	-0.334981	0.423144	0.890775	1.37755	0.133174	0.984009	0.427456	0.227274		145.033	-2.25614	-0.589908	-0.603504	0.220353	0.943014	-1.10462	-0.335177	-0.745944
	145.328	1.55448	0.625382	-0.533342	-0.13697	0.18552	-1.75876	0.294441	-0.396556	-1.33151	0.689307	0.496262	-0.0283398	0.285527		145.328	0.184049	-1.06788	-0.764975	-1.30031	0.364114	-0.516999	0.335138		145.328	1.37851	-0.624128	0.990789	0.425285	-1.14305	0.573426	-0.266852	0.353715	0.89088	1.47292	0.0898716	1.02833	0.430808	0.231687		145.328	-2.20131	-0.626389	-0.603349	0.136481	0.916743	-1.08401	-0.352339	-0.703999
	145.623	1.59831	0.589593	-0.534035	-0.212896	0.439394	-1.99304	0.345754	-0.37623	-1.23496	0.807324	0.448097	-0.0111534	0.302045		145.623	0.106326	-1.02222	-0.834964	-1.26325	0.333377	-0.536146	0.318047		145.623	1.35474	-0.628602	0.955473	0.490541	-1.24776	0.613448	-0.27936	0.481506	0.952239	1.40602	0.111161	1.13035	0.444979	0.237167		145.623	-2.20017	-0.698421	-0.661107	-0.0238922	0.956235	-1.098	-0.407161	-0.629979
	145.918	1.62821	0.625415	-0.563491	-0.271151	0.584757	-2.09144	0.471823	-0.35983	-1.13264	0.710389	0.402607	0.000422383	0.308236		145.918	0.108506	-1.19348	-0.957276	-1.23856	0.329479	-0.590265	0.335638		145.918	1.31092	-0.616766	1.01848	0.483724	-1.29516	0.647426	-0.242257	0.558713	1.07996	1.32868	0.0441692	1.13288	0.454231	0.239615		145.918	-2.0483	-0.752618	-0.72643	-0.190543	1.02776	-1.01988	-0.345748	-0.629625
	146.212	1.68612	0.738662	-0.492601	-0.190098	0.663328	-2.05208	0.522168	-0.348726	-1.0311	0.63643	0.327008	0.0417374	0.305535		146.212	0.300166	-1.2922	-1.00956	-1.24209	0.374947	-0.573749	0.375269		146.212	1.22582	-0.655871	0.98064	0.354731	-1.32731	0.723882	-0.285381	0.640039	1.11157	1.37141	0.0721037	1.19533	0.450581	0.244814		146.212	-1.99605	-0.697246	-0.735149	-0.339137	1.02808	-0.936854	-0.3117	-0.534237
	146.507	1.68035	0.784121	-0.603364	-0.0945353	0.724767	-2.12736	0.483625	-0.399633	-1.03106	0.474482	0.258607	0.0136364	0.310557		146.507	0.287326	-1.39692	-1.13577	-1.3065	0.385466	-0.63328	0.398386		146.507	1.1194	-0.669741	0.881804	0.152276	-1.43021	0.774126	-0.524026	0.563709	1.03073	1.46878	0.00962066	1.14657	0.37692	0.254789		146.507	-1.99268	-0.669816	-0.705131	-0.522186	1.00111	-0.951004	-0.431354	-0.464723
	146.802	1.65184	0.753043	-0.627156	-0.0747522	0.741296	-2.07445	0.465559	-0.419838	-0.852519	0.305791	0.204025	0.00662188	0.29851		146.802	0.248682	-1.46393	-1.24819	-1.27851	0.386727	-0.671044	0.405928		146.802	1.08154	-0.686457	0.849618	0.0955468	-1.40915	0.667615	-0.477002	0.662793	1.0146	1.43448	0.0351886	1.15926	0.369004	0.25028		146.802	-1.87601	-0.602276	-0.726795	-0.568381	0.986789	-0.893087	-0.378011	-0.332738
	147.097	1.60739	0.792047	-0.431314	-0.267514	0.536223	-2.23432	0.568297	-0.470613	-0.821771	0.246162	0.239083	-0.0214846	0.302726		147.097	0.299933	-1.50656	-1.30371	-1.36654	0.489829	-0.677411	0.440017		147.097	1.17803	-0.694882	0.799919	0.136055	-1.45741	0.735321	-0.518302	0.688441	0.838752	1.52577	0.165684	1.20101	0.383198	0.256367		147.097	-1.74619	-0.59559	-0.828484	-0.639147	1.02099	-0.87179	-0.499319	-0.294815
	147.392	1.62022	0.792732	-0.421473	-0.314973	0.590705	-2.08234	0.631404	-0.595494	-0.748958	0.153669	0.303268	-0.00647658	0.296108		147.392	0.320336	-1.62972	-1.42535	-1.37275	0.491135	-0.723269	0.463696		147.392	1.18958	-0.709424	0.767176	0.20805	-1.60249	0.880328	-0.435708	0.645628	0.866898	1.51637	0.224518	1.19053	0.395121	0.263213		147.392	-1.63605	-0.543676	-0.78543	-0.668353	0.953985	-0.76521	-0.861181	-0.255927
	147.687	1.62263	0.680395	-0.342856	-0.304832	0.637099	-1.98845	0.555401	-0.644757	-0.728939	0.12507	0.339153	-0.00455281	0.286866		147.687	0.312013	-1.54379	-1.33785	-1.43981	0.501355	-0.701615	0.454618		147.687	1.16038	-0.712939	0.694421	0.313652	-1.65297	0.848998	-0.162097	0.605088	0.825948	1.51977	0.239086	1.17393	0.404439	0.257394		147.687	-1.55982	-0.574579	-0.785897	-0.821255	0.993842	-0.841478	-0.953698	-0.1914
	147.982	1.65896	0.718209	-0.32789	-0.342505	0.731023	-1.84578	0.512323	-0.546061	-0.68945	0.0767364	0.396949	0.031138	0.279982		147.982	0.524833	-1.59133	-1.29972	-1.44416	0.512487	-0.65958	0.483223		147.982	1.07535	-0.740292	0.571513	0.561412	-1.65969	0.786763	0.347255	0.539369	0.855833	1.39978	0.290398	1.12403	0.429311	0.245555		147.982	-1.56987	-0.505867	-0.87251	-0.851021	0.97579	-0.873432	-1.15984	-0.136098
	148.277	1.69654	0.578349	-0.275104	-0.414393	0.699895	-1.73759	0.464288	-0.551082	-0.678918	0.0698149	0.388542	0.021849	0.27136		148.277	0.592134	-1.81204	-1.39436	-1.46915	0.580076	-0.70067	0.530027		148.277	1.07179	-0.776715	0.587924	0.731842	-1.64865	0.722084	0.317121	0.548841	0.75656	1.2928	0.339483	1.12151	0.42205	0.242365		148.277	-1.50074	-0.513627	-0.837348	-0.807888	0.959118	-0.775056	-1.39139	-0.0370074
	148.572	1.68941	0.487433	-0.227017	-0.486451	0.731911	-1.56372	0.422384	-0.487211	-0.478697	0.142273	0.316615	0.0497202	0.25404		148.572	0.642514	-2.04584	-1.47104	-1.51083	0.5871	-0.75962	0.570282		148.572	1.0625	-0.78895	0.583699	0.818284	-1.64622	0.774903	0.223017	0.470473	0.825831	1.26027	0.481085	1.14955	0.434536	0.244648		148.572	-1.36851	-0.44624	-0.762969	-0.886691	0.979722	-0.600617	-1.42315	0.00449159
	148.867	1.7105	0.490854	-0.200893	-0.540243	0.765833	-1.46661	0.377394	-0.47693	-0.473324	0.0812928	0.340925	0.0553457	0.250808		148.867	0.609902	-2.02587	-1.44145	-1.50277	0.62549	-0.746938	0.566297		148.867	0.990015	-0.81943	0.600139	0.971147	-1.65959	0.899898	0.0279431	0.460691	0.774925	1.12512	0.573482	1.12411	0.422371	0.246953		148.867	-1.31605	-0.389761	-0.756943	-1.01582	0.93516	-0.536355	-1.52166	0.0152471
	149.162	1.74657	0.424444	-0.167196	-0.566269	0.889238	-1.4712	0.400327	-0.619214	-0.370762	0.155628	0.341351	0.0693564	0.257672		149.162	0.498435	-2.08421	-1.40739	-1.45694	0.699364	-0.750147	0.564415		149.162	0.858202	-0.832541	0.548213	1.03774	-1.61595	0.930449	-0.00240178	0.42599	0.685157	1.06581	0.649572	1.04054	0.399231	0.240942		149.162	-1.22955	-0.374675	-0.716112	-1.17416	0.888178	-0.624392	-1.40412	0.0641323
	149.456	1.78454	0.367558	-0.171418	-0.606725	0.926342	-1.46715	0.212517	-0.621454	-0.33498	0.179411	0.305323	0.052178	0.258788		149.456	0.410661	-1.97056	-1.43583	-1.46257	0.779134	-0.735833	0.554629		149.456	0.787831	-0.863337	0.577149	1.05673	-1.58352	0.913813	-0.0868832	0.365946	0.505882	0.985821	0.551717	1.00435	0.351292	0.236128		149.456	-1.17228	-0.399931	-0.693611	-1.15863	0.871286	-0.534198	-1.45256	0.265279
	149.751	1.78173	0.470743	-0.134569	-0.494582	0.90617	-1.37155	0.111426	-0.560777	-0.359462	0.119085	0.275921	0.0676481	0.249677		149.751	0.31202	-1.98533	-1.43646	-1.53484	0.844746	-0.759972	0.560528		149.751	0.712886	-0.87298	0.56438	1.08988	-1.60598	0.858834	-0.196886	0.313614	0.450627	0.934215	0.618044	0.919546	0.315515	0.235799		149.751	-1.14175	-0.321598	-0.575244	-1.10578	0.829732	-0.474582	-1.3932	0.361211
	150.046	1.81465	0.415689	-0.1843	-0.499989	0.923908	-1.42558	0.0171163	-0.660812	-0.303755	-0.0788882	0.171135	0.0171974	0.255789		150.046	0.192374	-2.07311	-1.48402	-1.54514	0.850709	-0.811837	0.563599		150.046	0.627262	-0.875611	0.606629	1.1424	-1.60444	0.81934	-0.25816	0.163269	0.377331	0.867119	0.528219	0.896631	0.274166	0.234316		150.046	-1.05512	-0.462459	-0.512739	-1.08406	0.838086	-0.425654	-1.42029	0.462036
	150.341	1.83171	0.353578	-0.264383	-0.514875	0.773266	-1.64134	-0.0173797	-0.751386	-0.338568	-0.17896	0.199451	-0.0498982	0.266817		150.341	0.0477708	-2.11493	-1.58735	-1.62819	0.842271	-0.888085	0.566208		150.341	0.68144	-0.907163	0.598206	1.12549	-1.51516	0.815668	-0.20378	0.111998	0.502593	0.868163	0.563082	0.877264	0.293151	0.230097		150.341	-1.0249	-0.532961	-0.402009	-1.03344	0.860894	-0.532184	-1.60268	0.585147
	150.636	1.78999	0.275006	-0.348602	-0.450585	0.809367	-1.68029	-0.00771481	-0.745989	-0.318369	-0.368608	0.179476	-0.0787564	0.266978		150.636	-0.104298	-2.1426	-1.58648	-1.64599	0.855957	-0.924683	0.560593		150.636	0.758895	-0.948965	0.686506	1.14559	-1.47294	0.759955	-0.17395	0.148016	0.606494	0.826198	0.642689	0.825591	0.317006	0.230259		150.636	-0.851032	-0.621366	-0.389204	-0.984439	0.925791	-0.518983	-1.58885	0.644027
	150.931	1.7421	0.274686	-0.372146	-0.402402	0.865729	-1.6919	0.0509818	-0.69416	-0.176888	-0.508284	0.112492	-0.072709	0.265457		150.931	-0.093922	-2.12897	-1.57784	-1.62462	0.894182	-0.906236	0.564074		150.931	0.674504	-0.974327	0.643281	1.02086	-1.44159	0.858516	-0.143851	0.109893	0.736965	0.711823	0.853842	0.785916	0.319653	0.228278		150.931	-0.810354	-0.586653	-0.450188	-0.920135	0.914787	-0.573241	-1.64381	0.699227
	151.226	1.72818	0.416411	-0.360139	-0.335132	0.907109	-1.71145	-0.201671	-0.677575	-0.0816351	-0.503023	0.047597	-0.0701211	0.267336		151.226	-0.169549	-2.03875	-1.57565	-1.67327	0.869632	-0.917518	0.548399		151.226	0.646917	-1.0025	0.576906	1.01879	-1.49822	0.941469	0.175814	0.0817183	0.886882	0.622774	0.881677	0.72433	0.338046	0.231399		151.226	-0.711586	-0.590616	-0.449725	-0.776136	0.859892	-0.529327	-1.67326	0.706942
	151.521	1.6546	0.304752	-0.254471	-0.21234	1.03157	-1.70811	-0.0724996	-0.734943	-0.147223	-0.485046	-0.0298198	-0.0594119	0.264345		151.521	-0.195129	-1.94866	-1.55775	-1.64027	0.890968	-0.890169	0.537785		151.521	0.549562	-1.00286	0.502008	0.97508	-1.64051	1.03081	0.22337	-0.187699	0.919489	0.67835	0.924925	0.642868	0.301282	0.243625		151.521	-0.638034	-0.455965	-0.42178	-0.760679	0.806583	-0.542219	-1.55572	0.796072
	151.816	1.63565	0.294284	-0.210055	-0.178457	1.01654	-1.70405	-0.14633	-0.788883	-0.0572635	-0.369957	-0.0666036	-0.0522843	0.261696		151.816	-0.128121	-1.88404	-1.42042	-1.64265	0.922133	-0.830618	0.533038		151.816	0.507809	-1.00899	0.514083	1.0412	-1.65238	1.09533	0.167523	-0.105909	0.941439	0.590536	0.955564	0.613483	0.304975	0.246215		151.816	-0.505567	-0.378993	-0.517256	-0.765455	0.818216	-0.69255	-1.53389	0.919722
	152.111	1.57742	0.447647	-0.163353	-0.270948	0.998488	-1.77779	-0.209565	-0.88001	0.0323961	-0.376353	-0.0323339	-0.0594904	0.267469		152.111	-0.116087	-1.94729	-1.28618	-1.67166	0.952493	-0.813744	0.540854		152.111	0.45283	-1.02343	0.515569	1.15167	-1.7133	1.05526	0.367059	-0.0572301	1.03664	0.421876	0.98671	0.695966	0.324135	0.253482		152.111	-0.480743	-0.315953	-0.570647	-0.805341	0.7623	-0.567303	-1.60431	0.917002
	152.406	1.54314	0.406934	-0.197955	-0.329974	1.00495	-1.68435	-0.257796	-0.951662	0.0392545	-0.379039	-0.0488695	-0.077761	0.262767		152.406	-0.038713	-1.98528	-1.21815	-1.66302	0.986294	-0.783775	0.55198		152.406	0.228011	-1.0385	0.448308	1.14436	-1.70698	1.18874	0.191247	-0.0608657	1.02302	0.35284	1.03228	0.69051	0.291081	0.2568		152.406	-0.364296	-0.258278	-0.466406	-0.767096	0.791335	-0.55779	-1.59121	0.950272
	152.701	1.48746	0.35549	-0.231172	-0.328782	1.01295	-1.78709	-0.19772	-0.814907	-0.0448975	-0.161434	-0.0839669	-0.0721893	0.25939		152.701	0.0714232	-2.12146	-1.17431	-1.54697	0.913068	-0.77165	0.553818		152.701	0.191766	-1.09511	0.513974	1.12968	-1.78354	1.26002	0.233503	0.00497536	1.08372	0.228996	0.957776	0.661787	0.282295	0.264367		152.701	-0.35861	-0.210312	-0.2936	-0.784086	0.73126	-0.402268	-1.53172	0.984008
	152.995	1.45731	0.361835	-0.175664	-0.311036	0.852523	-1.75608	-0.300894	-0.743721	-0.0900027	-0.208754	-0.141005	-0.0959534	0.248757		152.995	0.198689	-2.06621	-1.13378	-1.59093	0.911623	-0.736123	0.558879		152.995	0.138937	-1.10715	0.532162	1.10924	-1.75785	1.31404	0.254424	-0.1579	1.05712	0.20478	0.98293	0.640981	0.267643	0.266031		152.995	-0.226795	-0.0774932	-0.230041	-0.695488	0.667422	-0.308941	-1.4063	1.00182
	153.29	1.39394	0.334122	-0.171815	-0.241113	0.719409	-1.82415	-0.498832	-0.706237	0.0406761	-0.26897	-0.195737	-0.128973	0.24614		153.29	0.196395	-2.06043	-1.10896	-1.59809	0.896358	-0.734944	0.555443		153.29	0.133594	-1.11579	0.586632	1.142	-1.85154	1.31361	0.461903	-0.0911763	0.935462	0.099596	1.07895	0.603095	0.274695	0.27239		153.29	-0.116014	0.0436373	-0.200552	-0.599481	0.617551	-0.493312	-1.34362	1.04218
	153.585	1.31781	0.414981	-0.12957	-0.140044	0.65191	-1.89487	-0.357134	-0.79801	0.108565	-0.272685	-0.254306	-0.123032	0.246971		153.585	0.15482	-2.09915	-1.16316	-1.69192	0.834416	-0.792997	0.556684		153.585	0.0664631	-1.13885	0.706697	1.09097	-1.8844	1.37756	0.466576	-0.0428681	0.917331	0.0910378	1.1227	0.562425	0.27797	0.277414		153.585	-0.103746	-0.00716205	-0.229876	-0.601827	0.579248	-0.455079	-1.30849	1.08344
	153.88	1.29913	0.527012	-0.20937	-0.171135	0.721447	-1.91957	-0.341605	-0.807991	0.121557	-0.219809	-0.31631	-0.119694	0.252603		153.88	0.112783	-2.09834	-1.16429	-1.73087	0.81728	-0.812687	0.553754		153.88	-0.0120166	-1.16338	0.748485	1.04756	-1.94508	1.41077	0.501761	-0.0341535	0.85434	-0.0686513	1.16256	0.601296	0.258625	0.284483		153.88	-0.0859594	0.0548717	-0.243646	-0.636694	0.544875	-0.393007	-1.28278	1.18621
	154.175	1.26111	0.517352	-0.257792	-0.148266	0.768224	-1.88984	-0.331803	-0.829832	0.0230851	-0.22054	-0.366243	-0.13405	0.250318		154.175	0.174684	-2.11626	-1.2509	-1.71366	0.793563	-0.822515	0.559354		154.175	0.0378176	-1.17629	0.848735	1.07269	-2.01425	1.39115	0.654937	-0.10681	0.774136	-0.11617	1.23193	0.649323	0.2706	0.293391		154.175	-0.0451656	0.0529559	-0.275642	-0.665318	0.506859	-0.372835	-1.33177	1.26207
	154.47	1.219	0.655882	-0.437798	-0.0341827	0.651796	-1.71335	-0.272535	-0.769094	0.046854	-0.218178	-0.425236	-0.117895	0.237657		154.47	0.152434	-2.12337	-1.27101	-1.80612	0.752437	-0.859127	0.560587		154.47	0.0703603	-1.18691	0.872901	1.16658	-2.00379	1.2835	0.976713	-0.0405273	0.682441	-0.180042	1.255	0.754736	0.304247	0.29755		154.47	-0.0290229	-0.0355388	-0.289943	-0.714463	0.441808	-0.312409	-1.08034	1.29353
	154.765	1.20915	0.581672	-0.574865	-0.018076	0.572345	-1.52022	-0.221094	-0.691413	0.181219	-0.129713	-0.510354	-0.101941	0.223456		154.765	0.172195	-2.28336	-1.38677	-1.83386	0.757319	-0.914895	0.588129		154.765	0.0602761	-1.22002	0.988779	1.06533	-1.94238	1.28243	1.07052	-0.0836487	0.632188	-0.104381	1.30384	0.749659	0.316883	0.296989		154.765	0.0689114	-0.0378552	-0.366048	-0.676855	0.412543	-0.488089	-1.11529	1.35893
	155.06	1.17932	0.599987	-0.732639	0.0672699	0.421246	-1.49893	-0.142649	-0.630786	0.286429	-0.121977	-0.608982	-0.107428	0.223105		155.06	0.259122	-2.59507	-1.47249	-1.77696	0.716812	-0.973716	0.628511		155.06	0.0900084	-1.25914	0.996477	0.9979	-1.91374	1.30108	1.31036	-0.136672	0.686984	-0.133999	1.39154	0.719803	0.33755	0.304641		155.06	0.0505026	-0.00176653	-0.338888	-0.707726	0.427461	-0.583746	-0.950236	1.32351
	155.355	1.16309	0.55378	-0.897262	0.193603	0.400258	-1.64992	-0.0441182	-0.661931	0.205579	-0.0871546	-0.702974	-0.138823	0.236578		155.355	0.222062	-2.64924	-1.61407	-1.68305	0.741276	-0.996604	0.635965		155.355	0.124992	-1.31242	0.968516	0.951553	-1.85261	1.30149	1.14853	-0.150683	0.65428	-0.177875	1.44999	0.655208	0.313414	0.299775		155.355	-0.0389735	0.116288	-0.223205	-0.767675	0.489269	-0.491189	-0.963946	1.3225
	155.65	1.13028	0.607107	-0.963448	0.360121	0.30057	-1.584	0.0217907	-0.679983	0.22399	-0.280241	-0.604379	-0.133472	0.234798		155.65	0.276727	-2.71265	-1.60399	-1.64002	0.687515	-0.998482	0.639739		155.65	0.0519248	-1.35463	0.980873	0.922633	-1.79243	1.34188	1.02913	-0.120834	0.590715	-0.187535	1.41373	0.562047	0.286459	0.294549		155.65	0.000884986	0.182736	-0.146257	-0.725685	0.460319	-0.485586	-0.990387	1.38714
	155.945	1.08108	0.545185	-0.958567	0.397993	0.230561	-1.53067	-0.0378599	-0.702608	0.208991	-0.433284	-0.511586	-0.155524	0.226865		155.945	0.221585	-2.74203	-1.53105	-1.66197	0.589085	-1.02487	0.623268		155.945	0.0769102	-1.41009	1.0286	0.947838	-1.75904	1.31165	0.982331	-0.242193	0.553316	-0.0915513	1.46237	0.565099	0.285437	0.296235		155.945	-0.137191	0.212466	-0.0787469	-0.651604	0.432039	-0.495632	-1.05934	1.39608
	156.239	0.998374	0.510933	-1.08532	0.45413	0.166129	-1.64521	-0.0583348	-0.812068	0.183804	-0.52411	-0.413909	-0.202325	0.234882		156.239	0.208826	-2.69947	-1.40435	-1.58407	0.529659	-0.989882	0.599727		156.239	0.111895	-1.40485	1.01843	1.11669	-1.81804	1.30243	0.82766	-0.147805	0.629627	-0.101667	1.48112	0.57855	0.299504	0.299464		156.239	-0.213909	0.0360384	-0.0510058	-0.621226	0.430127	-0.586468	-1.27674	1.41197
	156.534	0.982726	0.589753	-1.0711	0.500805	0.130319	-1.58614	-0.0505972	-0.88382	0.279584	-0.512013	-0.353824	-0.179482	0.236245		156.534	0.137702	-2.68299	-1.3917	-1.47317	0.463199	-0.989392	0.57639		156.534	0.0717867	-1.43788	1.03643	1.17209	-1.84029	1.22049	0.964852	-0.103794	0.751558	-0.146477	1.45627	0.589847	0.311239	0.304401		156.534	-0.289971	-0.0919169	-0.0247489	-0.645354	0.409154	-0.516746	-1.26196	1.43315
	156.829	0.9506	0.656172	-1.12694	0.569389	0.144747	-1.55163	-0.067547	-0.918721	0.2566	-0.399628	-0.303525	-0.162771	0.238017		156.829	0.154126	-2.58213	-1.24892	-1.43057	0.446222	-0.932256	0.554577		156.829	-0.107749	-1.45392	1.02267	1.11538	-1.91311	1.29944	0.651397	-0.0477203	0.848867	-0.171353	1.41167	0.539125	0.266224	0.306167		156.829	-0.421924	-0.094319	0.0949951	-0.708901	0.429061	-0.660045	-1.34801	1.45867
	157.124	0.88548	0.63201	-1.22779	0.79933	0.262761	-1.39822	-0.0830856	-0.961565	0.149539	-0.477356	-0.273161	-0.153823	0.240266		157.124	-0.024037	-2.64116	-1.23878	-1.35124	0.401252	-0.970793	0.537845		157.124	-0.199234	-1.47907	1.11277	1.02339	-1.90985	1.2596	0.684331	-0.0908055	0.891061	-0.231109	1.24693	0.48806	0.233006	0.30417		157.124	-0.459568	-0.189972	0.17221	-0.694513	0.370962	-0.636372	-1.41991	1.37548
	157.419	0.831436	0.607896	-1.24448	0.95912	0.249941	-1.34118	-0.190946	-0.812027	0.0741939	-0.560296	-0.280058	-0.155127	0.237787		157.419	-0.051281	-2.56133	-1.36059	-1.27954	0.346509	-0.981249	0.517558		157.419	-0.306233	-1.50055	1.05206	1.01631	-1.83669	1.2654	0.624121	-0.0390359	0.895115	-0.229822	1.17493	0.48551	0.21676	0.298447		157.419	-0.485115	-0.320766	0.170491	-0.664	0.380876	-0.754642	-1.31244	1.33327
	157.714	0.797493	0.613959	-1.24858	1.08118	0.271075	-1.43135	-0.135398	-0.831457	-0.0453738	-0.676137	-0.224237	-0.166257	0.248234		157.714	-0.140661	-2.67359	-1.41301	-1.23938	0.300846	-1.03316	0.522204		157.714	-0.456372	-1.50665	1.05783	0.945304	-1.90928	1.30937	0.4287	-0.0597494	0.847347	-0.237187	1.12102	0.512999	0.17111	0.30127		157.714	-0.552348	-0.369209	0.128561	-0.589748	0.328487	-0.627964	-1.29569	1.28058
	158.009	0.752538	0.615897	-1.22425	1.18841	0.195609	-1.51796	-0.250593	-0.824529	-0.0982601	-0.722031	-0.20108	-0.189659	0.254372		158.009	-0.224737	-2.66974	-1.35077	-1.24248	0.238303	-1.04988	0.504571		158.009	-0.553469	-1.50881	1.17855	0.826659	-1.93882	1.37311	0.101162	-0.061701	0.792667	-0.31349	1.07646	0.514214	0.123878	0.305		158.009	-0.536175	-0.444145	0.192299	-0.563498	0.326158	-0.717236	-1.11554	1.33124
	158.304	0.702652	0.702244	-1.27502	1.40479	0.262955	-1.55821	-0.347229	-0.860371	-0.165943	-0.786014	-0.176993	-0.190649	0.273376		158.304	-0.169975	-2.64629	-1.27403	-1.23115	0.149532	-1.03438	0.492101		158.304	-0.699834	-1.51206	1.15956	0.845159	-1.97282	1.32171	0.0599006	-0.090509	0.875898	-0.396913	1.01648	0.48859	0.0912629	0.308742		158.304	-0.565895	-0.459541	0.272202	-0.602465	0.307001	-0.776044	-1.12197	1.34894
	158.599	0.695775	0.594891	-1.26884	1.5663	0.181455	-1.56072	-0.387602	-0.859513	-0.311418	-0.831602	-0.0957644	-0.207004	0.279373		158.599	-0.170204	-2.65792	-1.15919	-1.26548	0.105209	-1.02952	0.48735		158.599	-0.785954	-1.49838	1.20827	0.910288	-1.95943	1.34123	0.000998068	-0.17852	0.87339	-0.465841	0.948776	0.402679	0.0664587	0.311529		158.599	-0.653946	-0.442311	0.271137	-0.574835	0.264558	-0.942987	-1.04451	1.30826
	158.894	0.641396	0.537282	-1.24774	1.65154	0.180771	-1.53761	-0.357455	-0.818235	-0.364348	-0.779936	-0.073179	-0.197047	0.277947		158.894	-0.165656	-2.69405	-1.1638	-1.27804	0.046869	-1.05093	0.487495		158.894	-0.779845	-1.47858	1.26139	0.808479	-2.01071	1.22227	0.021199	-0.145386	0.90558	-0.512878	0.862692	0.409734	0.0469956	0.308544		158.894	-0.598237	-0.530893	0.284333	-0.479508	0.252765	-0.983282	-1.07335	1.36489
	159.189	0.564081	0.593226	-1.19403	1.63272	0.122805	-1.4962	-0.474811	-0.818023	-0.497804	-0.83564	-0.0461372	-0.22271	0.274897		159.189	-0.162252	-2.70633	-1.288	-1.32265	-0.0399084	-1.10383	0.48313		159.189	-0.82789	-1.46073	1.28937	0.72986	-2.09608	1.19831	-0.0322264	-0.228669	1.03238	-0.570462	0.839242	0.520413	0.032793	0.316833		159.189	-0.679777	-0.558465	0.302065	-0.411935	0.283126	-0.859676	-1.20952	1.36232
	159.483	0.492052	0.574799	-1.17533	1.6852	0.0146679	-1.621	-0.395994	-0.852948	-0.534274	-0.779508	-0.0122384	-0.23678	0.279326		159.483	-0.060203	-2.66246	-1.23709	-1.26644	-0.0575809	-1.05675	0.481988		159.483	-0.80032	-1.45581	1.25711	0.571216	-2.14628	1.22547	-0.00381663	-0.151878	1.11891	-0.524123	0.922772	0.53828	0.0459609	0.319095		159.483	-0.697624	-0.531074	0.373067	-0.330916	0.327817	-0.822259	-1.28294	1.27019
	159.778	0.43221	0.514674	-1.1229	1.7107	0.0785373	-1.73501	-0.385488	-0.827112	-0.632025	-0.717251	-0.00506827	-0.244431	0.281957		159.778	-0.0183988	-2.72197	-1.2352	-1.2558	-0.133244	-1.07292	0.488577		159.778	-0.847298	-1.46164	1.24523	0.557018	-2.16698	1.30482	-0.0593595	0.00568637	1.21031	-0.506922	0.977319	0.617516	0.0729743	0.326964		159.778	-0.661483	-0.541297	0.361269	-0.239651	0.408071	-0.845875	-1.31745	1.27398
	160.073	0.386658	0.592996	-1.15016	1.73089	0.0376768	-1.67578	-0.389903	-0.797179	-0.717161	-0.635069	-0.0231313	-0.240015	0.281258		160.073	0.00459687	-2.65879	-1.00523	-1.27109	-0.162392	-1.01858	0.476139		160.073	-0.898761	-1.46026	1.21359	0.60977	-2.16373	1.32133	-0.072343	0.130772	1.19656	-0.483479	0.903156	0.665549	0.0801794	0.326619		160.073	-0.758396	-0.413347	0.366712	-0.213271	0.409418	-0.809959	-1.45229	1.24053
	160.368	0.380125	0.60428	-1.1246	1.71049	0.0261262	-1.65914	-0.416777	-0.794694	-0.775303	-0.547079	-0.0862162	-0.24389	0.278181		160.368	0.0962235	-2.68418	-0.932477	-1.28291	-0.168979	-0.994465	0.490572		160.368	-1.13016	-1.44845	1.23013	0.760084	-2.17394	1.38446	-0.235022	0.031262	1.17401	-0.500444	0.859995	0.696892	0.0540675	0.336921		160.368	-0.808651	-0.387136	0.403295	-0.175798	0.363874	-0.598021	-1.32352	1.16028
	160.663	0.401382	0.676076	-1.07869	1.65546	-0.162446	-1.63375	-0.335618	-0.850401	-0.888764	-0.369284	-0.110251	-0.245117	0.275205		160.663	0.27515	-2.57343	-0.942678	-1.36798	-0.182258	-0.958238	0.494993		160.663	-1.09642	-1.45782	1.12759	0.804108	-2.24099	1.4197	-0.350943	0.124317	1.22004	-0.521425	0.866019	0.758591	0.0543968	0.342362		160.663	-0.89013	-0.334252	0.486281	-0.0243692	0.339732	-0.424316	-1.3577	1.01086
	160.958	0.356561	0.735576	-1.06661	1.52352	-0.408841	-1.76171	-0.484876	-0.774039	-0.963839	-0.215143	-0.0360539	-0.281406	0.27531		160.958	0.297638	-2.45608	-0.765113	-1.33573	-0.205642	-0.892986	0.476743		160.958	-1.13717	-1.43706	1.112	0.928398	-2.21314	1.39061	-0.5538	0.0327831	1.15911	-0.573651	0.748768	0.850692	0.0256281	0.343173		160.958	-0.888473	-0.292499	0.655353	0.0125665	0.374482	-0.343416	-1.44394	1.0098
	161.253	0.342684	0.658908	-1.06645	1.46714	-0.463096	-1.71821	-0.368526	-0.796234	-0.996919	-0.182665	0.0433176	-0.280005	0.268744		161.253	0.387059	-2.45176	-0.904529	-1.37488	-0.237186	-0.916259	0.48621		161.253	-1.12082	-1.44828	1.09887	0.913786	-2.11975	1.35644	-0.591855	0.0135485	1.04511	-0.618132	0.72297	0.914109	0.0138329	0.336091		161.253	-0.905234	-0.29623	0.770709	0.0162223	0.383911	-0.384551	-1.45894	1.04181
	161.548	0.345085	0.746817	-1.1581	1.49649	-0.61048	-1.70508	-0.344426	-0.658534	-0.971611	-0.161166	0.13375	-0.262478	0.275018		161.548	0.429132	-2.44248	-0.898179	-1.38209	-0.280771	-0.914877	0.487882		161.548	-1.07088	-1.46274	1.0898	0.973727	-2.03461	1.36994	-0.586396	0.248396	0.999535	-0.653312	0.758793	0.98407	0.0513606	0.334647		161.548	-0.824629	-0.370992	0.926149	0.000216069	0.418495	-0.382965	-1.5978	1.06392
	161.843	0.359043	0.672401	-1.2304	1.65489	-0.671482	-1.67031	-0.26076	-0.50488	-1.10912	-0.285539	0.182657	-0.260318	0.28599		161.843	0.386967	-2.49698	-0.827423	-1.37294	-0.25069	-0.912215	0.49277		161.843	-1.07355	-1.46679	1.09017	0.894797	-2.03779	1.36941	-0.709874	0.167517	1.02262	-0.573995	0.761446	0.979816	0.0353149	0.334313		161.843	-0.788792	-0.315614	1.13862	-0.0683379	0.432367	-0.113174	-1.64889	0.975194
	162.138	0.363927	0.682553	-1.20187	1.70217	-0.580217	-1.58167	-0.167864	-0.450263	-1.25109	-0.148075	0.119941	-0.228406	0.286628		162.138	0.476904	-2.43397	-0.96359	-1.34785	-0.329817	-0.919663	0.488707		162.138	-1.11364	-1.46879	1.04539	0.938341	-2.02142	1.43204	-0.669759	0.079512	0.984433	-0.460207	0.780113	0.959306	0.040444	0.333175		162.138	-0.710515	-0.303929	1.1971	-0.0707556	0.523407	-0.257854	-1.70278	0.957749
	162.433	0.38831	0.782026	-1.14524	1.84126	-0.520094	-1.68065	-0.113382	-0.443791	-1.28123	0.0830883	0.0800823	-0.182693	0.302367		162.433	0.524528	-2.40628	-0.990488	-1.27411	-0.354197	-0.90011	0.487042		162.433	-1.04811	-1.47725	1.06553	1.08238	-2.05891	1.35447	-0.55322	0.0291785	1.0061	-0.439652	0.812126	0.964023	0.0613899	0.33391		162.433	-0.768167	-0.281872	1.14839	-0.0654677	0.630251	-0.190031	-1.75006	0.910875
	162.728	0.400088	0.781247	-1.05616	1.7862	-0.455517	-1.54942	0.00312418	-0.499017	-1.23381	0.109443	0.0697888	-0.149458	0.289625		162.728	0.551373	-2.34392	-0.90778	-1.33758	-0.327871	-0.873156	0.485112		162.728	-1.17053	-1.43309	1.01952	1.09179	-1.97126	1.24985	-0.681844	0.0450986	1.11627	-0.42698	0.961936	1.03399	0.0695631	0.336369		162.728	-0.752634	-0.246658	1.04512	-0.059267	0.667156	-0.1445	-1.91627	0.889182
	163.022	0.414631	0.773512	-1.02305	1.72839	-0.248662	-1.58711	0.212218	-0.588597	-1.20986	0.351474	0.0869157	-0.0991036	0.290192		163.022	0.640424	-2.31579	-0.867204	-1.31959	-0.398384	-0.852109	0.489625		163.022	-1.08897	-1.45491	1.03382	0.993804	-1.99469	1.19918	-0.768813	0.193394	1.12482	-0.37441	0.923655	1.03081	0.0681406	0.333369		163.022	-0.734508	-0.360867	0.946179	-0.106475	0.706246	-0.122228	-1.95682	0.895492
	163.317	0.434777	0.674409	-1.04392	1.75905	-0.149361	-1.40658	0.252645	-0.675124	-1.26799	0.308984	0.0358708	-0.0979294	0.285201		163.317	0.76969	-2.2292	-0.716729	-1.24284	-0.408186	-0.765452	0.492804		163.317	-1.07557	-1.44934	1.06018	1.09315	-1.97486	1.14863	-0.865047	0.173768	1.13045	-0.422894	0.869496	1.08723	0.0645997	0.33619		163.317	-0.771962	-0.454853	0.808831	-0.146188	0.701002	-0.103875	-1.97687	0.876126
	163.612	0.459694	0.710928	-1.01663	1.60066	-0.151597	-1.36418	0.154546	-0.795009	-1.37242	0.325721	0.0348668	-0.128493	0.280608		163.612	0.904495	-2.20849	-0.490801	-1.19026	-0.441282	-0.685266	0.509897		163.612	-1.1221	-1.4719	1.05523	1.2294	-2.00071	1.06498	-1.0393	0.264769	1.16031	-0.462484	0.917515	1.29596	0.0743078	0.351976		163.612	-0.742168	-0.526192	0.790966	-0.108575	0.677127	0.0567375	-1.82754	0.852371
	163.907	0.455656	0.621852	-0.955368	1.55233	-0.114822	-1.19417	0.0926506	-0.738384	-1.47306	0.251921	0.0647165	-0.130607	0.269		163.907	0.929803	-2.29645	-0.338902	-1.15299	-0.56403	-0.684513	0.527152		163.907	-1.19963	-1.47835	1.05634	1.25969	-2.0664	1.08926	-1.02421	0.324229	1.16934	-0.428613	0.838629	1.32501	0.0721079	0.35766		163.907	-0.780917	-0.713494	0.707384	-0.0228851	0.622132	0.0605435	-1.89644	0.796153
	164.202	0.45671	0.638509	-0.929761	1.54355	-0.114342	-1.1656	0.122078	-0.725064	-1.45242	0.231666	0.0794373	-0.119567	0.26608		164.202	0.983265	-2.4005	-0.203039	-1.20999	-0.575682	-0.68119	0.558831		164.202	-1.31649	-1.49034	0.986147	1.19795	-2.03141	1.10765	-1.17923	0.32643	1.23274	-0.39758	0.885953	1.27135	0.0494296	0.361626		164.202	-0.761651	-0.84725	0.679246	0.0597492	0.680812	0.177023	-1.83777	0.816959
	164.497	0.480955	0.562812	-0.88215	1.40068	0.0263531	-1.27222	-0.00592285	-0.691599	-1.47301	0.260749	0.135825	-0.132503	0.260224		164.497	1.03353	-2.31017	-0.184794	-1.17696	-0.635642	-0.654808	0.551571		164.497	-1.44182	-1.48424	1.00152	1.15311	-2.02571	1.15406	-1.08379	0.351402	1.3156	-0.345257	0.837162	1.21863	0.0542217	0.362531		164.497	-0.679099	-0.876813	0.648304	0.189468	0.711296	0.0868518	-1.95428	0.81101
	164.792	0.500144	0.650221	-0.774853	1.44978	0.164217	-1.23997	-0.102974	-0.680141	-1.56153	0.265088	0.171157	-0.105352	0.266778		164.792	1.14473	-2.17383	-0.0398884	-1.1892	-0.643039	-0.580245	0.555959		164.792	-1.41926	-1.50354	0.91227	1.20989	-2.03534	1.18255	-1.37629	0.365322	1.36892	-0.349933	0.83591	1.24723	0.0364786	0.373096		164.792	-0.65781	-0.89411	0.568416	0.299003	0.687587	0.188506	-1.86672	0.852565
	165.087	0.500263	0.717491	-0.731478	1.49784	0.311004	-1.19768	-0.0847522	-0.70086	-1.68804	0.182388	0.207042	-0.0897068	0.276509		165.087	1.21144	-1.84698	0.197469	-1.24559	-0.713058	-0.479344	0.539861		165.087	-1.51403	-1.49075	0.973001	1.27001	-2.04066	1.19804	-1.41159	0.44077	1.37389	-0.398512	0.777804	1.25736	0.0362776	0.380164		165.087	-0.644838	-1.01178	0.467077	0.458263	0.649942	0.203196	-1.96343	0.786859
	165.382	0.472922	0.711771	-0.631978	1.46597	0.296071	-1.22826	-0.115738	-0.762186	-1.68566	0.150597	0.260484	-0.0969097	0.274657		165.382	1.32839	-1.63736	0.380306	-1.27104	-0.801669	-0.400276	0.549878		165.382	-1.56914	-1.50156	1.01019	1.29774	-2.08433	1.19325	-1.36559	0.438839	1.4409	-0.347146	0.722713	1.3061	0.0451636	0.385805		165.382	-0.656633	-1.09016	0.416461	0.536167	0.620142	0.177254	-1.85823	0.875644
	165.677	0.428711	0.708859	-0.632759	1.20619	0.389047	-1.15214	-0.139479	-0.777853	-1.70978	0.301532	0.271426	-0.100568	0.263224		165.677	1.3745	-1.62503	0.56587	-1.30548	-0.817467	-0.361521	0.573115		165.677	-1.4993	-1.47028	0.933413	1.36292	-2.10765	1.14541	-1.48319	0.263998	1.48808	-0.367856	0.790848	1.31021	0.0305504	0.387716		165.677	-0.64202	-1.14092	0.359576	0.587914	0.610281	0.20436	-1.74515	0.824547
	165.972	0.396211	0.813043	-0.644956	1.11673	0.447274	-1.2312	-0.0179413	-0.754509	-1.82784	0.508592	0.265084	-0.0845002	0.275647		165.972	1.42496	-1.50901	0.610798	-1.376	-0.803008	-0.330452	0.577619		165.972	-1.50631	-1.42619	0.923909	1.42585	-2.11334	1.08619	-1.54428	0.23695	1.49644	-0.425836	0.681753	1.31301	0.0123459	0.388121		165.972	-0.616266	-1.16519	0.338211	0.686049	0.645549	0.151634	-1.84378	0.848227
	166.266	0.43574	0.83756	-0.631988	0.990512	0.535488	-1.23816	-0.061838	-0.763352	-1.8018	0.738953	0.2178	-0.0673719	0.277461		166.266	1.41035	-1.49272	0.651348	-1.43234	-0.78325	-0.329323	0.581565		166.266	-1.56405	-1.42058	0.95251	1.50315	-2.12807	1.12811	-1.45858	0.206749	1.39389	-0.375581	0.627391	1.31204	0.014749	0.387288		166.266	-0.544527	-1.00817	0.345375	0.778956	0.658967	0.208055	-1.63501	0.755476
	166.561	0.419881	0.864589	-0.693586	0.862506	0.598105	-1.27417	-0.103707	-0.619855	-1.88845	0.87922	0.201047	-0.068583	0.283692		166.561	1.49462	-1.27488	0.797427	-1.47124	-0.74363	-0.239542	0.588461		166.561	-1.48873	-1.42176	0.938848	1.61577	-2.13983	1.17911	-1.58869	0.203553	1.2902	-0.361549	0.666038	1.30498	0.0164953	0.391221		166.561	-0.592729	-0.990546	0.324189	0.929785	0.700937	0.158909	-1.74439	0.699078
	166.856	0.431002	0.936552	-0.7648	0.874221	0.677386	-1.29389	-0.20418	-0.690542	-1.93629	0.952541	0.165223	-0.0775249	0.296669		166.856	1.48399	-1.25024	0.857992	-1.43722	-0.764023	-0.2219	0.587563		166.856	-1.50704	-1.42998	0.982213	1.73252	-2.10646	1.19311	-1.56537	0.0221711	1.22495	-0.383732	0.762943	1.29384	0.0182628	0.394026		166.856	-0.557954	-1.09963	0.209787	1.00996	0.61689	0.281832	-1.70518	0.560086
	167.151	0.463109	1.03438	-0.75767	0.796155	0.64259	-1.30784	-0.214541	-0.631885	-1.96071	1.02446	0.0970663	-0.0740812	0.30006		167.151	1.55232	-1.2552	0.907657	-1.41052	-0.831724	-0.207495	0.603123		167.151	-1.47036	-1.42939	0.950797	1.76857	-2.09173	1.10032	-1.55171	0.170775	1.19825	-0.448807	0.944186	1.31461	0.0379597	0.394081		167.151	-0.585797	-1.1541	0.165617	1.0249	0.588236	0.33529	-1.60569	0.626823
	167.446	0.457779	1.03	-0.776156	0.68781	0.746574	-1.42598	-0.184597	-0.67966	-1.94998	1.10158	0.110163	-0.0802241	0.307335		167.446	1.56856	-1.13918	1.13891	-1.44604	-0.885646	-0.15268	0.625063		167.446	-1.36443	-1.42754	1.05685	1.79456	-2.12076	1.07444	-1.38415	0.114006	1.13234	-0.382803	0.89438	1.33087	0.0598137	0.387051		167.446	-0.555222	-1.25259	0.130802	1.06132	0.650771	0.274186	-1.5177	0.553978
	167.741	0.485625	1.09289	-0.800859	0.528059	0.682178	-1.30072	-0.228625	-0.611156	-2.00902	1.24987	0.0885507	-0.0748367	0.308634		167.741	1.55734	-0.953147	1.21306	-1.51814	-0.872659	-0.114711	0.624732		167.741	-1.28789	-1.43861	1.0173	1.8516	-2.09559	1.11076	-1.4413	0.0692033	1.09681	-0.360982	0.990644	1.41698	0.0774099	0.390702		167.741	-0.461853	-1.20122	0.145422	1.1086	0.682883	0.228889	-1.43223	0.557734
	168.036	0.460063	1.04667	-0.867611	0.355758	0.674172	-1.2491	-0.339538	-0.571813	-2.0193	1.31139	0.0951103	-0.100382	0.30658		168.036	1.54363	-0.817626	1.2171	-1.4701	-0.871151	-0.0796295	0.60914		168.036	-1.24654	-1.41891	0.970199	1.93	-2.12235	1.02818	-1.42427	0.204097	1.12583	-0.355638	1.0107	1.38068	0.0901656	0.390117		168.036	-0.405461	-1.15928	0.237331	1.22688	0.70878	0.237766	-1.4787	0.511357
	168.331	0.466033	0.988939	-0.928643	0.101812	0.740131	-1.16335	-0.291626	-0.500523	-1.95916	1.48194	0.0672731	-0.090652	0.305306		168.331	1.38112	-0.740105	1.26874	-1.4294	-0.821731	-0.068275	0.581381		168.331	-1.15532	-1.40522	0.999012	1.83782	-2.09095	1.0057	-1.42847	0.0941688	1.15015	-0.236905	1.11912	1.41645	0.108796	0.385472		168.331	-0.40815	-1.12534	0.231984	1.34508	0.724432	0.309422	-1.48186	0.43025
	168.626	0.432457	1.14352	-1.00129	-0.0321207	0.78607	-1.25924	-0.198387	-0.381501	-1.838	1.56666	0.0668308	-0.0649998	0.311557		168.626	1.35914	-0.749441	1.23647	-1.40394	-0.81578	-0.0747091	0.57212		168.626	-1.12022	-1.40526	0.989811	1.79313	-2.09131	0.92556	-1.38333	0.262279	1.18238	-0.233516	1.14021	1.55241	0.134345	0.385173		168.626	-0.34855	-1.24793	0.177064	1.47473	0.760512	0.252336	-1.48869	0.417635
	168.921	0.386042	1.1459	-1.09121	-0.0934199	0.870441	-1.22285	-0.138357	-0.414755	-1.78353	1.53346	0.0319652	-0.0705734	0.310198		168.921	1.32831	-0.688184	1.27049	-1.36011	-0.784897	-0.0468793	0.561565		168.921	-1.12883	-1.41409	0.989882	1.89957	-2.09599	0.827207	-1.3463	0.322929	1.15881	-0.239939	1.14474	1.53626	0.137854	0.386312		168.921	-0.292927	-1.22098	0.151896	1.48567	0.790904	0.237656	-1.34624	0.340877
	169.216	0.364353	1.09501	-1.21576	-0.0035243	0.873345	-1.27094	-0.121936	-0.36312	-1.63121	1.5159	-0.0303985	-0.0716608	0.305076		169.216	1.3711	-0.759415	1.3963	-1.30028	-0.737612	-0.0059834	0.576233		169.216	-1.1324	-1.42187	0.972638	1.99743	-2.05363	0.859195	-1.12055	0.443607	1.01872	-0.29619	1.13031	1.48665	0.156992	0.379047		169.216	-0.261559	-1.26775	0.114066	1.62667	0.802184	0.165954	-1.21593	0.307641
	169.51	0.359853	1.10069	-1.24174	-0.0824252	0.912393	-1.18817	-0.054533	-0.2565	-1.58806	1.42	-0.0670733	-0.0623242	0.296997		169.51	1.28818	-0.897836	1.42918	-1.26673	-0.816774	-0.0527956	0.58163		169.51	-1.12663	-1.43354	1.00684	2.15316	-2.01415	0.899958	-1.05547	0.255823	0.987631	-0.370677	1.15899	1.56383	0.168814	0.385141		169.51	-0.14386	-1.31157	-0.00463182	1.60693	0.789304	-0.0444017	-0.949335	0.229996
	169.805	0.407222	1.13937	-1.27524	-0.187567	0.867714	-1.1434	0.125979	-0.217651	-1.47864	1.36887	-0.0921695	-0.0441369	0.290708		169.805	1.2962	-0.976613	1.34676	-1.19064	-0.805217	-0.0659027	0.569735		169.805	-1.13312	-1.42841	1.01505	2.23432	-2.04373	0.836485	-0.791183	0.201709	0.927037	-0.388581	1.05798	1.52135	0.167409	0.379373		169.805	-0.0864258	-1.28731	0.0247528	1.50299	0.780698	-0.200472	-0.876746	0.0564041
	170.1	0.354994	0.998328	-1.28824	-0.246102	0.893491	-1.20877	0.205334	-0.0860747	-1.4296	1.42401	-0.0181497	-0.0364335	0.289343		170.1	1.29701	-0.989905	1.13974	-1.19955	-0.73115	-0.0967725	0.542578		170.1	-1.00609	-1.43082	1.04612	2.16564	-2.12176	0.819411	-0.747039	0.00806986	0.962724	-0.433016	1.05333	1.49277	0.150778	0.376936		170.1	-0.0899776	-1.37959	0.00989749	1.55964	0.845457	-0.289981	-0.796321	0.0409544
	170.395	0.338722	1.00419	-1.36859	-0.244015	0.843377	-1.06086	0.362204	-0.00391839	-1.35366	1.24526	0.00296652	-0.0213019	0.276368		170.395	1.39501	-0.840592	1.08689	-1.21072	-0.708256	-0.0555347	0.537868		170.395	-0.893888	-1.41982	0.990444	2.12784	-2.10552	0.754933	-0.841287	-0.0210191	0.94537	-0.450275	1.12425	1.48103	0.141005	0.37285		170.395	-0.0192743	-1.38717	-0.0968307	1.63145	0.920284	-0.385285	-0.844837	0.0705339
	170.69	0.312957	1.01887	-1.45585	-0.237501	0.833076	-0.978737	0.299058	-0.125543	-1.25776	1.11287	-0.0289257	-0.0461345	0.267428		170.69	1.29925	-1.01462	1.11294	-1.09834	-0.667936	-0.0737414	0.528273		170.69	-0.965888	-1.42671	1.05072	2.25316	-2.08958	0.768276	-0.61953	-0.117777	0.813077	-0.50401	1.16452	1.48141	0.150639	0.376355		170.69	0.0385556	-1.43361	-0.247562	1.55502	0.888427	-0.622104	-0.89491	0.21927
	170.985	0.309241	0.895631	-1.57972	-0.251862	0.941553	-0.834219	0.293633	-0.119162	-1.26328	1.00655	-0.0760293	-0.0616057	0.264792		170.985	1.17932	-1.05471	0.905586	-1.072	-0.649237	-0.138209	0.48982		170.985	-0.935758	-1.4324	1.09727	2.24327	-2.08068	0.707681	-0.722335	-0.188016	0.80425	-0.503359	1.17437	1.44399	0.134024	0.376384		170.985	0.0513172	-1.53272	-0.406187	1.58872	0.88074	-0.816353	-0.932896	0.140622
	171.28	0.310422	0.912355	-1.63795	-0.287199	0.939848	-0.669019	0.24544	-0.0979137	-1.29532	0.94756	-0.171263	-0.0730036	0.263564		171.28	1.0063	-0.987061	0.975988	-0.992004	-0.568181	-0.112992	0.457304		171.28	-1.00762	-1.44583	1.14063	2.24283	-2.10501	0.726786	-0.730408	-0.267155	0.764375	-0.395151	1.16564	1.50178	0.132572	0.380836		171.28	0.101529	-1.45752	-0.571008	1.60469	0.846966	-0.844046	-0.999922	0.145848
	171.575	0.280964	0.903161	-1.60788	-0.335576	0.955091	-0.597172	0.169447	-0.094244	-1.22156	0.891801	-0.237356	-0.0812107	0.255311		171.575	0.99531	-0.962373	0.986373	-0.968223	-0.564777	-0.102738	0.452404		171.575	-1.02648	-1.4501	1.18893	2.31616	-2.11943	0.709399	-0.610248	-0.360449	0.744479	-0.428111	1.16342	1.48154	0.134092	0.384377		171.575	0.0551315	-1.3736	-0.681109	1.62689	0.744218	-1.01373	-0.944251	0.0717012
	171.87	0.277376	1.01145	-1.63803	-0.538046	0.886678	-0.575985	0.123226	-0.0677029	-1.11585	0.913445	-0.312724	-0.0941963	0.257435		171.87	0.976769	-1.00877	0.870401	-0.938179	-0.645765	-0.149108	0.442454		171.87	-1.06092	-1.45226	1.1681	2.4938	-2.08002	0.723271	-0.612777	-0.480013	0.793328	-0.4727	1.12104	1.46679	0.133971	0.392344		171.87	0.0566564	-1.35544	-0.759768	1.7186	0.657762	-1.12546	-0.902389	0.0513538
	172.165	0.277318	0.90843	-1.73498	-0.510796	0.74644	-0.631003	-0.0194742	-0.0659597	-1.00227	0.719386	-0.337223	-0.150012	0.243488		172.165	0.999932	-0.938746	0.928568	-1.04409	-0.635368	-0.13794	0.455083		172.165	-1.06097	-1.46561	1.18482	2.50473	-2.11919	0.742735	-0.659325	-0.470836	0.842488	-0.537541	1.0613	1.53095	0.129463	0.398082		172.165	-0.00213636	-1.38365	-0.854718	1.69952	0.563031	-1.07414	-0.89343	0.0617045
	172.46	0.271084	0.952805	-1.76924	-0.573668	0.630271	-0.44221	0.0343339	-0.145031	-0.904165	0.438664	-0.360927	-0.169825	0.231174		172.46	0.878851	-0.809014	0.820075	-1.03297	-0.625016	-0.153614	0.414674		172.46	-1.07857	-1.44161	1.24377	2.40733	-2.08524	0.781961	-0.776544	-0.451944	0.741391	-0.567831	1.02367	1.53456	0.110913	0.393873		172.46	0.064245	-1.33272	-0.88279	1.66339	0.509028	-0.97411	-0.745651	0.0348782
	172.755	0.26674	0.982624	-1.87107	-0.572694	0.49399	-0.521546	-0.145728	-0.0984539	-0.854643	0.285914	-0.391512	-0.22058	0.23047		172.755	0.734543	-0.644448	0.864491	-0.985174	-0.669635	-0.140044	0.388788		172.755	-1.08613	-1.45424	1.32682	2.58883	-2.16128	0.806403	-0.68068	-0.464002	0.570608	-0.552164	1.01144	1.55903	0.122054	0.405104		172.755	0.14957	-1.42827	-0.924966	1.69308	0.526501	-1.08029	-0.70578	0.0263264
	173.049	0.242645	0.996541	-1.91292	-0.593774	0.497186	-0.395013	-0.237425	-0.118638	-0.737997	0.265894	-0.414394	-0.2189	0.229574		173.049	0.703255	-0.639531	0.804756	-0.956694	-0.613993	-0.140441	0.370461		173.049	-1.16302	-1.43405	1.28521	2.75119	-2.19846	0.816636	-0.711732	-0.629628	0.588859	-0.644065	0.998564	1.55675	0.101355	0.418257		173.049	0.169645	-1.39447	-0.890437	1.76002	0.547701	-1.0257	-0.78231	-0.0061477
	173.344	0.220086	1.17699	-1.88413	-0.61898	0.486534	-0.359735	-0.302884	-0.150241	-0.627193	0.429219	-0.320814	-0.177377	0.23706		173.344	0.692254	-0.834652	0.728444	-0.979292	-0.605588	-0.199767	0.376345		173.344	-1.18925	-1.43854	1.1925	2.65207	-2.19556	0.832739	-0.714026	-0.5967	0.622836	-0.471481	0.954321	1.56043	0.100778	0.409666		173.344	0.128778	-1.30266	-0.946474	1.76409	0.590256	-0.881338	-0.897632	-0.00100023
	173.639	0.217029	1.12817	-1.9148	-0.544949	0.386134	-0.378739	-0.295588	-0.139409	-0.523679	0.496166	-0.245644	-0.165028	0.232845		173.639	0.657246	-0.926541	0.575022	-0.937374	-0.594741	-0.245278	0.357259		173.639	-1.25796	-1.43929	1.05085	2.64956	-2.15941	0.832267	-0.696517	-0.551113	0.676647	-0.527087	0.853821	1.38021	0.0676658	0.401114		173.639	0.062187	-1.29872	-0.977856	1.84844	0.658812	-0.995509	-1.05415	0.0242745
	173.934	0.205423	1.058	-1.8554	-0.467588	0.298882	-0.471027	-0.213165	-0.225869	-0.478875	0.564666	-0.201808	-0.162433	0.224196		173.934	0.59771	-0.710321	0.56554	-0.930914	-0.536241	-0.202845	0.326349		173.934	-1.15694	-1.45132	0.95637	2.67844	-2.08205	0.762301	-0.727832	-0.65196	0.691916	-0.582296	0.92379	1.30873	0.0557637	0.39649		173.934	0.115012	-1.16945	-0.92938	1.88892	0.76669	-0.861954	-0.979859	-0.033401
	174.229	0.200646	1.08621	-1.91516	-0.596088	0.172734	-0.595753	-0.20361	-0.221787	-0.424828	0.651206	-0.20201	-0.186222	0.233211		174.229	0.511662	-0.665184	0.514145	-0.899775	-0.533913	-0.214613	0.302736		174.229	-1.13173	-1.41781	0.938905	2.67428	-2.07886	0.721424	-1.06169	-0.69482	0.665116	-0.635699	0.827958	1.34349	0.0125463	0.399919		174.229	0.0668141	-1.02756	-0.995983	1.87747	0.716498	-1.04294	-0.957005	-0.0608064
	174.524	0.184875	1.12023	-1.89889	-0.533586	0.0855015	-0.626913	-0.0763183	-0.273026	-0.369629	0.650093	-0.262435	-0.181827	0.23208		174.524	0.51644	-0.644614	0.626379	-0.87838	-0.398266	-0.155688	0.306884		174.524	-1.04765	-1.39485	0.888394	2.67761	-2.13771	0.785287	-1.18579	-0.619816	0.674419	-0.691973	0.876993	1.31298	0.0114905	0.40268		174.524	-0.0062463	-1.01251	-1.09725	1.9509	0.719452	-1.03227	-0.945843	-0.0113738
	174.819	0.17242	1.04701	-1.99036	-0.526484	-0.050533	-0.646077	0.0637257	-0.279619	-0.244621	0.544727	-0.229374	-0.194471	0.23081		174.819	0.436481	-0.515425	0.661472	-0.790991	-0.32754	-0.107201	0.280108		174.819	-1.04183	-1.38126	0.81202	2.59908	-2.14854	0.703142	-0.881762	-0.845342	0.631499	-0.790946	0.80347	1.29179	-0.0207243	0.392584		174.819	-0.0661627	-0.994635	-1.02901	1.99954	0.804314	-1.11452	-0.914752	-0.0422566
	175.114	0.134029	1.10779	-1.89533	-0.523482	-0.0720644	-0.562978	-0.00941129	-0.28511	-0.137797	0.658654	-0.168984	-0.159516	0.227964		175.114	0.329231	-0.487682	0.589694	-0.733782	-0.327192	-0.125946	0.251012		175.114	-0.984359	-1.39114	0.730832	2.46648	-2.15098	0.602451	-1.21589	-0.902052	0.620034	-0.73025	0.876345	1.24902	-0.0691252	0.389171		175.114	-0.0901857	-0.914219	-1.08228	1.99908	0.893648	-1.06264	-0.944924	-0.0226234
	175.409	0.153163	1.16896	-1.88842	-0.583453	-0.161399	-0.407502	0.152739	-0.283164	-0.115071	0.720845	-0.181523	-0.12953	0.23303		175.409	0.239556	-0.497033	0.689247	-0.746227	-0.243633	-0.111618	0.258206		175.409	-0.952385	-1.37823	0.664461	2.46495	-2.11489	0.542752	-1.24775	-0.924623	0.584158	-0.820934	0.909227	1.21254	-0.0883931	0.38653		175.409	-0.102034	-0.944325	-1.15962	2.11392	0.978578	-1.16017	-1.16605	-0.0802765
	175.704	0.138191	1.24965	-1.8974	-0.42752	-0.365137	-0.373993	0.0829331	-0.206373	-0.0560225	0.848382	-0.175949	-0.107567	0.239561		175.704	0.270771	-0.454958	0.568749	-0.74914	-0.244237	-0.121763	0.239845		175.704	-0.982286	-1.37377	0.640389	2.36602	-2.09757	0.581218	-0.995744	-0.88321	0.385379	-0.803332	0.76322	1.19045	-0.10077	0.369696		175.704	-0.0905448	-0.994373	-1.23022	2.13398	1.03175	-1.19408	-1.14731	-0.148079
	175.999	0.142946	1.2087	-1.86295	-0.40875	-0.421321	-0.260992	0.139222	-0.166049	0.110888	0.886506	-0.149819	-0.0710564	0.236964		175.999	0.160552	-0.518197	0.522151	-0.636102	-0.176684	-0.129656	0.214329		175.999	-1.01884	-1.39338	0.525569	2.28693	-2.08235	0.494201	-0.823692	-0.856525	0.227988	-0.792758	0.824979	1.22603	-0.115155	0.360801		175.999	0.0241906	-0.93567	-1.28797	2.05275	1.00317	-1.21003	-0.968695	-0.164673
	176.293	0.17249	1.12466	-1.83019	-0.315893	-0.592037	-0.185225	0.173461	-0.130085	0.0947959	0.750725	-0.0872071	-0.0749547	0.22752		176.293	0.119568	-0.416498	0.492712	-0.556025	-0.128593	-0.0977672	0.188207		176.293	-1.01205	-1.40403	0.478286	2.15454	-2.06178	0.447601	-0.94909	-0.945838	0.0742544	-0.867588	0.756389	1.24493	-0.173698	0.354956		176.293	0.0244828	-0.940883	-1.33215	1.95969	0.949123	-1.19669	-1.00068	-0.143022
	176.588	0.19851	1.06906	-1.73017	-0.260287	-0.644102	-0.124385	0.248496	-0.0875471	0.219168	0.611557	-0.0779932	-0.0525172	0.216187		176.588	0.0843558	-0.347088	0.335893	-0.622187	-0.157469	-0.141299	0.166207		176.588	-1.08147	-1.37205	0.514314	2.13914	-2.06554	0.429909	-0.998763	-0.96689	-0.0692128	-0.840633	0.805618	1.19633	-0.192437	0.354874		176.588	0.0335374	-0.891682	-1.45446	1.9404	0.948734	-1.01632	-0.889872	-0.125619
	176.883	0.188869	1.04604	-1.67287	-0.266483	-0.647004	-0.0185203	0.164718	-0.0189896	0.250872	0.531626	0.0305365	-0.0373818	0.208391		176.883	0.131656	-0.347161	0.330372	-0.657268	-0.178444	-0.144169	0.174201		176.883	-1.11616	-1.36965	0.430214	2.0366	-2.00666	0.35722	-0.775213	-0.955915	-0.154644	-0.801786	0.750336	1.13656	-0.205758	0.338637		176.883	0.0737831	-0.844949	-1.46012	2.01727	1.01029	-1.1102	-0.858257	-0.056873
	177.178	0.183953	0.956846	-1.66382	-0.268176	-0.58017	-0.0093858	0.154622	0.0618043	0.327726	0.509819	0.0770835	-0.0226998	0.202745		177.178	0.115667	-0.145523	0.274438	-0.660145	-0.170151	-0.117143	0.15906		177.178	-1.1465	-1.36425	0.314368	1.92193	-1.99928	0.429882	-0.793906	-1.1161	-0.184737	-0.717669	0.680526	1.02704	-0.245725	0.32993		177.178	0.115582	-0.768329	-1.54358	2.05597	1.03403	-1.10865	-0.826649	-0.106645
	177.473	0.175172	0.967827	-1.58427	-0.163639	-0.730279	-0.0299728	0.0549465	0.0102272	0.39637	0.429321	0.00326344	-0.0428215	0.19915		177.473	0.125881	-0.135917	0.152267	-0.626693	-0.161487	-0.12919	0.140156		177.473	-1.19023	-1.3652	0.225028	1.73744	-1.93817	0.294002	-0.887579	-1.1548	-0.273664	-0.81327	0.694671	0.970332	-0.308454	0.317814		177.473	0.0861687	-0.698748	-1.63757	2.00505	0.996276	-0.919277	-0.911795	-0.0166936
	177.768	0.173393	0.805881	-1.51267	-0.161287	-0.704454	0.0403872	0.114257	-0.0566006	0.587661	0.288843	-0.122502	-0.0497352	0.188882		177.768	0.160065	-0.271827	0.0445959	-0.516196	-0.188627	-0.154398	0.119236		177.768	-1.24782	-1.38679	0.162807	1.75772	-1.89132	0.239156	-0.794701	-1.01595	-0.334327	-0.811991	0.665906	0.978621	-0.306557	0.313083		177.768	0.04777	-0.681327	-1.64775	2.05096	0.970683	-0.928058	-0.94101	-0.0915204
	178.063	0.16193	0.926069	-1.51896	-0.169142	-0.651519	0.0824512	0.210768	-0.106046	0.692796	0.179482	-0.148948	-0.0310111	0.196108		178.063	0.212916	-0.387668	-0.0382245	-0.454656	-0.122477	-0.158022	0.121231		178.063	-1.13776	-1.39909	0.143893	1.73315	-1.81817	0.208894	-0.644574	-0.973547	-0.481578	-0.719546	0.711509	1.00304	-0.281148	0.305289		178.063	0.00595071	-0.725872	-1.74693	2.00318	0.990574	-0.831606	-1.00905	-0.105502
	178.358	0.176903	1.01517	-1.45959	-0.0927465	-0.682862	0.210708	0.173614	-0.126605	0.767144	-0.00899483	-0.139981	-0.0152031	0.199166		178.358	0.120029	-0.328486	-0.0652408	-0.428205	-0.17087	-0.174555	0.0966374		178.358	-1.2067	-1.40297	0.0823608	1.731	-1.84466	0.293942	-0.833336	-0.905812	-0.714706	-0.755243	0.715044	0.905349	-0.327977	0.308381		178.358	-0.00362056	-0.862736	-1.72957	1.85609	0.971727	-0.831454	-0.957828	-0.162503
	178.653	0.192016	0.928585	-1.39616	-0.0883801	-0.705123	0.31349	0.0148321	-0.240876	0.787828	-0.152514	-0.0887914	-0.0395535	0.194107		178.653	0.0936366	-0.231484	-0.0285425	-0.288351	-0.159971	-0.122942	0.0694011		178.653	-1.14468	-1.38602	0.0291282	1.69535	-1.89131	0.384566	-0.78279	-1.01087	-0.874169	-0.751851	0.725133	0.793741	-0.351147	0.307379		178.653	-0.0135501	-0.863572	-1.74333	1.78941	0.912389	-0.643361	-0.947775	-0.175898
	178.948	0.273015	0.914986	-1.2898	0.00350073	-0.757139	0.281216	0.0548641	-0.283499	0.773677	-0.194798	-0.0306877	-0.0231514	0.18932		178.948	-0.0493358	-0.294261	-0.0808902	-0.184349	-0.170885	-0.155944	0.0431046		178.948	-1.10084	-1.3718	-0.0586503	1.73327	-1.9543	0.493838	-0.8019	-1.09714	-0.946541	-0.732483	0.738547	0.778563	-0.359952	0.314312		178.948	-0.0905599	-0.899084	-1.79562	1.78593	0.925525	-0.508627	-1.10316	-0.106349
	179.243	0.280466	0.900178	-1.12375	-0.0213064	-0.624486	0.24288	0.210466	-0.256643	0.687245	-0.137236	0.0528638	0.0191521	0.170595		179.243	-0.148409	-0.28695	-0.0544297	-0.188525	-0.156488	-0.16696	0.0374028		179.243	-0.964865	-1.3478	-0.17076	1.66713	-1.92352	0.481932	-1.13548	-1.13322	-0.948741	-0.732207	0.811826	0.762921	-0.386065	0.313225		179.243	-0.076578	-0.926224	-1.89782	1.72051	0.957825	-0.58534	-1.10487	-0.146558
	179.538	0.323094	0.904863	-1.06084	0.0388664	-0.412775	0.253307	0.126812	-0.232326	0.70863	-0.0977526	0.0886927	0.0582339	0.160594		179.538	-0.0644499	-0.243265	-0.23764	-0.181839	-0.124184	-0.170276	0.0341488		179.538	-0.931069	-1.3239	-0.278259	1.65971	-1.88879	0.374966	-1.37139	-1.11505	-1.03114	-0.667156	0.816269	0.679578	-0.423019	0.31107		179.538	-0.208288	-0.960622	-1.87841	1.72238	0.96875	-0.61291	-1.28068	-0.0454902
	179.832	0.317922	0.884276	-0.985899	0.0853383	-0.471571	0.236352	0.121425	-0.39065	0.739785	-0.205032	0.077054	0.0371819	0.162031		179.832	-0.0626457	-0.11632	-0.124537	-0.155175	-0.164423	-0.12462	0.0179271		179.832	-0.874932	-1.30715	-0.338371	1.48746	-1.82418	0.365664	-1.59407	-0.917773	-1.11823	-0.689838	0.89647	0.68106	-0.436158	0.305962		179.832	-0.315715	-1.11715	-1.96764	1.76509	0.98388	-0.505663	-1.31549	0.0345447
	180.127	0.3427	0.98539	-0.87875	0.119298	-0.35599	0.357599	0.166031	-0.591999	0.791023	-0.231579	0.0189722	0.0656995	0.168947		180.127	0.0120225	-0.0114282	-0.193087	-0.0595641	-0.171737	-0.0847587	0.0416407		180.127	-0.952047	-1.30767	-0.41689	1.42033	-1.78219	0.363025	-1.44168	-0.862817	-1.2387	-0.672803	0.931354	0.720199	-0.436658	0.301807		180.127	-0.27449	-1.01046	-1.94531	1.82394	1.01561	-0.418824	-1.27099	0.0209453
	180.422	0.320525	0.97783	-0.782214	0.121579	-0.238285	0.325264	0.114621	-0.774006	0.912566	-0.0948665	0.0250017	0.082547	0.171299		180.422	-0.137412	-0.0528049	-0.092569	0.0491058	-0.223374	-0.0914108	0.0451481		180.422	-0.949178	-1.29899	-0.479465	1.20957	-1.7964	0.36019	-1.32523	-0.868993	-1.34226	-0.589858	0.88571	0.714336	-0.456714	0.289863		180.422	-0.304024	-0.941524	-1.89996	1.75082	0.989701	-0.377964	-1.21878	0.0304422
	180.717	0.351543	1.03828	-0.72745	0.0913796	-0.198184	0.334418	0.0787112	-0.598307	1.06616	-0.0434104	0.139173	0.139301	0.170532		180.717	-0.131898	0.245822	-0.0550171	0.0989418	-0.248247	-0.0180797	0.0867854		180.717	-0.983959	-1.28384	-0.598762	1.01647	-1.82902	0.367997	-1.20756	-0.899569	-1.34582	-0.56263	0.810702	0.679478	-0.486377	0.277493		180.717	-0.332935	-0.837052	-1.7965	1.76188	1.0244	-0.10707	-0.986424	-0.0501865
	181.012	0.343774	0.967163	-0.60581	0.111877	-0.218709	0.259232	0.235221	-0.648522	1.14916	0.0635992	0.219262	0.170568	0.167243		181.012	-0.0187907	0.304592	0.0976772	0.154452	-0.325908	0.0424046	0.105771		181.012	-0.927285	-1.27815	-0.623779	0.907528	-1.85266	0.312849	-0.934481	-0.85153	-1.3821	-0.436711	0.768058	0.645387	-0.471073	0.265137		181.012	-0.310255	-0.799803	-1.72518	1.6786	1.05578	0.0951319	-0.731398	-0.002175
	181.307	0.341867	0.923084	-0.547397	0.115964	-0.242516	0.129428	0.331353	-0.616175	1.25589	0.0720809	0.237375	0.181905	0.168466		181.307	0.0944291	0.268274	0.0537528	0.208713	-0.388272	0.0473796	0.115514		181.307	-0.855248	-1.27213	-0.750054	0.867784	-1.90349	0.322691	-0.707869	-0.743949	-1.3581	-0.557019	0.786367	0.559964	-0.467588	0.259812		181.307	-0.354871	-0.845144	-1.63278	1.71227	1.0766	0.173537	-0.567166	0.093392
	181.602	0.373563	0.952009	-0.53615	0.0540116	-0.176781	0.158892	0.24082	-0.678132	1.23727	0.0214964	0.219712	0.169701	0.16985		181.602	0.222938	0.205187	0.115618	0.225509	-0.353997	0.0830508	0.111097		181.602	-0.836864	-1.23416	-0.78418	0.672114	-1.86792	0.29514	-0.838291	-0.791241	-1.4199	-0.554414	0.73768	0.518185	-0.508654	0.249646		181.602	-0.403452	-0.918305	-1.60964	1.79152	1.24041	0.292648	-0.493139	0.133748
	181.897	0.386469	0.888146	-0.437458	0.0450751	-0.141183	0.394271	0.301257	-0.826138	1.31219	0.00440444	0.174776	0.191074	0.17661		181.897	0.310918	0.235872	0.218908	0.285079	-0.322798	0.145596	0.118259		181.897	-0.814816	-1.21475	-0.891784	0.563995	-1.87525	0.335092	-0.648162	-0.820651	-1.47462	-0.523433	0.670528	0.479095	-0.517897	0.244398		181.897	-0.373943	-0.991268	-1.6892	1.86091	1.32959	0.38081	-0.371531	0.181168
	182.192	0.401465	0.863058	-0.425864	0.00534133	-0.0147674	0.438511	0.387849	-0.886995	1.36191	0.0181668	0.135137	0.207619	0.181317		182.192	0.241458	0.317761	0.182208	0.395448	-0.311748	0.165025	0.124473		182.192	-0.876616	-1.17355	-0.923534	0.477451	-1.74442	0.277402	-0.764678	-0.816258	-1.4786	-0.597747	0.607012	0.440973	-0.547714	0.231989		182.192	-0.292659	-1.02841	-1.62418	1.94776	1.36504	0.477278	-0.313231	0.141269
	182.487	0.35656	0.942826	-0.434273	-0.0106779	0.0899895	0.341325	0.333196	-0.895619	1.38815	0.0285737	0.140523	0.207325	0.183829		182.487	0.253788	0.344818	0.243261	0.378905	-0.332345	0.177685	0.130124		182.487	-0.767061	-1.15682	-1.02261	0.323712	-1.74328	0.339241	-0.759915	-0.75086	-1.42338	-0.627848	0.562915	0.373303	-0.554383	0.222942		182.487	-0.34251	-1.08298	-1.55242	1.99185	1.3666	0.450797	-0.256167	0.134249
	182.782	0.355257	0.917712	-0.406464	-0.00991824	0.335451	0.35524	0.511517	-1.01233	1.43252	-0.0286197	0.145206	0.235961	0.193542		182.782	0.277337	0.201346	0.283174	0.416105	-0.28853	0.177886	0.121618		182.782	-0.597751	-1.14437	-1.13682	0.188365	-1.69321	0.335109	-0.738831	-0.782812	-1.34049	-0.636043	0.532286	0.297342	-0.559768	0.212235		182.782	-0.426367	-1.06799	-1.48566	2.01895	1.3737	0.421194	-0.136009	0.0937098
	183.076	0.428817	0.875169	-0.410106	0.0207478	0.275269	0.234868	0.457037	-1.0985	1.41044	-0.239152	0.0967023	0.186481	0.198592		183.076	0.29448	0.308775	0.392553	0.480876	-0.283183	0.2387	0.134667		183.076	-0.555862	-1.12092	-1.17087	0.083023	-1.63616	0.353743	-0.626895	-0.705153	-1.33529	-0.600227	0.525987	0.237444	-0.545932	0.204782		183.076	-0.452152	-1.08311	-1.42863	2.02573	1.34152	0.507518	-0.0705158	0.06323
	183.371	0.468344	0.885048	-0.498598	-0.00864496	0.217322	0.13824	0.545951	-1.04088	1.4095	-0.322754	-0.0384182	0.159555	0.202518		183.371	0.225936	0.540923	0.325906	0.48053	-0.260796	0.2625	0.142171		183.371	-0.576293	-1.10164	-1.22137	0.097408	-1.64344	0.383644	-0.651274	-0.804333	-1.37453	-0.694216	0.525245	0.183994	-0.573067	0.207917		183.371	-0.369109	-1.21263	-1.3742	2.11884	1.3711	0.494535	-0.0695851	0.044745
	183.666	0.474307	0.943136	-0.460223	-0.0223092	0.371546	0.145234	0.496928	-0.944923	1.47523	-0.495238	-0.186785	0.163355	0.208646		183.666	0.26816	0.776377	0.423989	0.513371	-0.207711	0.354837	0.163031		183.666	-0.529187	-1.06005	-1.19187	-0.00438159	-1.64935	0.43133	-0.463134	-0.830461	-1.39932	-0.607444	0.582527	0.158934	-0.546868	0.20849		183.666	-0.369199	-1.18962	-1.37192	2.09876	1.36273	0.58568	-0.0951743	-0.0129662
	183.961	0.429291	0.989652	-0.453604	-0.0200438	0.322921	0.328999	0.458611	-0.87094	1.51096	-0.530804	-0.292193	0.170259	0.21068		183.961	0.287193	0.76879	0.271451	0.574204	-0.168189	0.34669	0.158782		183.961	-0.449196	-1.04487	-1.13084	0.0113405	-1.66996	0.435824	-0.336713	-0.784123	-1.4525	-0.554628	0.520385	0.217619	-0.519806	0.209121		183.961	-0.39783	-1.12657	-1.44306	2.11729	1.33034	0.539767	-0.0864254	0.0770376
	184.256	0.433963	0.879078	-0.325913	0.00998078	0.296901	0.400009	0.43021	-0.786805	1.59675	-0.469068	-0.3415	0.193055	0.204406		184.256	0.294808	0.911836	0.295122	0.65307	-0.141511	0.402665	0.179065		184.256	-0.432711	-1.04456	-1.07639	-0.0149712	-1.62486	0.460617	-0.0625369	-0.832042	-1.41102	-0.558764	0.574475	0.11656	-0.492184	0.208269		184.256	-0.385296	-1.20721	-1.33038	2.15007	1.35003	0.582628	-0.134785	0.10406
	184.551	0.445694	0.964004	-0.365148	0.155675	0.325864	0.725132	0.315497	-0.852343	1.50311	-0.549194	-0.292177	0.216011	0.210554		184.551	0.353954	1.07989	0.146685	0.762608	-0.139795	0.440669	0.217156		184.551	-0.389044	-1.04988	-1.08336	-0.0481388	-1.56341	0.424011	-0.221631	-0.828313	-1.4562	-0.579836	0.560913	0.101983	-0.511076	0.202937		184.551	-0.392513	-1.20201	-1.28827	2.18158	1.34775	0.630086	-0.185127	0.110862
	184.846	0.425176	1.01794	-0.345309	0.0456951	0.140461	0.671864	0.256332	-0.910697	1.47194	-0.635964	-0.387091	0.159122	0.21631		184.846	0.469625	1.09107	0.0487158	0.815354	-0.092343	0.466484	0.223455		184.846	-0.355954	-1.02642	-1.06397	-0.0646117	-1.50713	0.453059	-0.550944	-0.590641	-1.46041	-0.489031	0.51649	0.0470044	-0.507713	0.194492		184.846	-0.452829	-1.16136	-1.31318	2.09525	1.32512	0.7539	-0.242677	0.0938856
	185.141	0.425288	0.989396	-0.500442	-0.0213007	0.175406	0.619768	0.333932	-0.756866	1.47817	-0.822153	-0.457068	0.133103	0.221254		185.141	0.530869	0.998847	0.0492665	0.78738	-0.0492313	0.463426	0.203779		185.141	-0.280988	-1.01204	-1.07356	-0.0283384	-1.51	0.444074	-0.241017	-0.671117	-1.53759	-0.517014	0.363988	0.11243	-0.49593	0.195935		185.141	-0.433203	-1.1593	-1.29147	2.0151	1.30297	0.856107	-0.238601	0.170311
	185.436	0.370098	0.973323	-0.576479	-0.0762265	0.212307	0.621815	0.283339	-0.672826	1.4432	-0.856346	-0.470088	0.113829	0.219126		185.436	0.62733	1.08578	-0.0897114	0.88984	-0.0261012	0.497427	0.23831		185.436	-0.202604	-0.996467	-1.08263	-0.209223	-1.55537	0.434363	-0.237903	-0.587435	-1.63828	-0.468002	0.327039	0.0764334	-0.511673	0.197205		185.436	-0.399322	-1.10773	-1.24975	1.96043	1.25554	1.17605	-0.205241	0.0702713
	185.731	0.367453	0.834427	-0.521341	-0.0701413	0.447819	0.603605	0.23494	-0.685963	1.46138	-0.970568	-0.528042	0.106688	0.222177		185.731	0.627424	1.17022	0.0566819	0.939576	0.0692515	0.57263	0.225206		185.731	-0.196881	-1.01321	-1.12067	-0.290888	-1.59494	0.454023	-0.349754	-0.613767	-1.55143	-0.461786	0.440533	0.136128	-0.513553	0.200809		185.731	-0.472078	-1.07163	-1.174	2.01058	1.17048	1.31102	-0.246935	0.119854
	186.026	0.357687	0.842119	-0.525181	-0.0836591	0.632929	0.575109	0.060946	-0.647913	1.37938	-1.07039	-0.575224	0.0859822	0.225081		186.026	0.687965	1.3159	0.0368846	0.913224	0.0389063	0.598576	0.250027		186.026	-0.12451	-1.01332	-1.11319	-0.362351	-1.60609	0.477001	-0.374675	-0.577769	-1.4385	-0.427318	0.458309	0.122396	-0.498335	0.198306		186.026	-0.539634	-1.22302	-1.14008	2.08905	1.1379	1.42074	-0.205461	0.125873
	186.32	0.309814	0.684185	-0.579267	-0.0789465	0.78164	0.577245	0.081921	-0.603826	1.38675	-1.11596	-0.536551	0.0824554	0.225689		186.32	0.543897	1.36277	0.0618488	1.00433	-0.0555133	0.583465	0.270774		186.32	-0.0466776	-1.0149	-1.08244	-0.505374	-1.51005	0.403146	-0.225219	-0.502822	-1.30135	-0.361702	0.481842	0.00485795	-0.471724	0.186512		186.32	-0.515678	-1.29188	-1.10564	2.18364	1.13537	1.48	-0.0287259	0.0667227
	186.615	0.258635	0.700029	-0.563349	-0.111017	0.739225	0.611215	-0.0733564	-0.666212	1.30848	-1.12337	-0.437989	0.0583902	0.221242		186.615	0.553497	1.16768	0.000578891	1.0727	-0.0629292	0.546305	0.258092		186.615	0.0603411	-1.03172	-1.26596	-0.613462	-1.51413	0.420536	-0.303845	-0.453815	-1.2054	-0.423172	0.326804	0.0975814	-0.492187	0.187815		186.615	-0.492123	-1.18288	-1.03977	2.1976	1.11327	1.40499	0.0639644	0.0733627
	186.91	0.235442	0.62274	-0.578948	-0.243991	0.602699	0.448013	-0.0179282	-0.637879	1.26155	-1.14061	-0.507278	0.00398211	0.21232		186.91	0.447776	1.13961	-0.0677402	1.21664	-0.058849	0.535487	0.278724		186.91	0.0391277	-0.973292	-1.26326	-0.598534	-1.59706	0.394757	-0.44571	-0.407731	-1.16458	-0.417069	0.293576	0.0732652	-0.505543	0.185234		186.91	-0.471094	-1.06695	-0.971838	2.17727	1.11104	1.43213	0.0669557	0.0398196
	187.205	0.256452	0.620143	-0.600542	-0.2795	0.661365	0.317438	0.0462747	-0.69525	1.23692	-1.14469	-0.524477	-0.00962407	0.213779		187.205	0.397608	1.06126	-0.0751543	1.30484	-0.0821749	0.521275	0.28642		187.205	0.0536778	-0.964303	-1.24943	-0.444707	-1.56314	0.354962	-0.54701	-0.323917	-1.18323	-0.439958	0.242003	0.0197255	-0.503777	0.179903		187.205	-0.451906	-1.08344	-0.905709	2.20437	1.11381	1.36914	-0.0726102	0.0252806
	187.5	0.276811	0.666021	-0.662049	-0.395882	0.832893	0.443937	0.0800542	-0.672908	1.18592	-1.02637	-0.444817	0.0257821	0.215652		187.5	0.335177	0.972184	-0.204144	1.36556	-0.0539826	0.482958	0.300048		187.5	0.0172735	-0.93802	-1.27136	-0.346878	-1.59909	0.369765	-0.422616	-0.406986	-1.02243	-0.264374	0.247988	0.0292821	-0.467287	0.178636		187.5	-0.375239	-0.974627	-0.870662	2.34365	1.15685	1.39796	-0.157728	-0.10064
	187.795	0.284457	0.852951	-0.705711	-0.305982	1.02658	0.385233	0.0970907	-0.621844	1.02429	-0.947733	-0.35839	0.0664497	0.213749		187.795	0.217267	0.98695	-0.167285	1.39067	5.70841e-05	0.485533	0.300377		187.795	-0.0168666	-0.876387	-1.2672	-0.425866	-1.56984	0.394121	-0.421238	-0.51237	-0.935127	-0.290919	0.182616	-0.0750914	-0.484514	0.169586		187.795	-0.367371	-0.974033	-0.848879	2.31131	1.20202	1.61098	-0.0850244	-0.0206916
	188.09	0.303594	0.667982	-0.6629	-0.196944	1.0197	0.313234	0.233124	-0.593854	0.847686	-0.800063	-0.360961	0.070054	0.190609		188.09	0.0532922	0.95182	-0.207609	1.35145	-0.0206099	0.425668	0.306004		188.09	-0.180051	-0.874483	-1.25789	-0.433018	-1.57625	0.354187	-0.42513	-0.686719	-0.838392	-0.342774	0.048553	-0.0675122	-0.523289	0.159796		188.09	-0.378117	-0.970618	-0.935514	2.32488	1.21177	1.55909	-0.0049372	-0.0774675
	188.385	0.305459	0.647205	-0.716733	-0.262802	0.854557	0.120103	0.216138	-0.584968	0.787974	-0.779745	-0.384791	0.0183997	0.180952		188.385	0.108719	0.951251	-0.283874	1.38179	0.0322729	0.438032	0.312114		188.385	-0.1491	-0.868029	-1.22321	-0.466951	-1.54315	0.284565	-0.239014	-0.914763	-0.639689	-0.403407	0.0301813	-0.0262616	-0.513236	0.157124		188.385	-0.341823	-0.840256	-1.00791	2.33099	1.272	1.5941	0.00453595	-0.00543034
	188.68	0.28474	0.674701	-0.809838	-0.316596	0.8845	0.108968	0.395498	-0.529753	0.707186	-0.669645	-0.475425	0.0231215	0.183212		188.68	0.084504	0.944115	-0.366736	1.33081	-0.0261439	0.393309	0.318689		188.68	-0.167681	-0.883954	-1.26755	-0.460958	-1.40057	0.159915	-0.282654	-0.908779	-0.457971	-0.35506	-0.0141205	-0.039309	-0.506558	0.145122		188.68	-0.342463	-0.794858	-1.01241	2.32481	1.25538	1.60292	-0.0462515	0.00768825
	188.975	0.288093	0.780165	-0.865071	-0.30269	0.847268	0.0602411	0.417256	-0.537286	0.697167	-0.576366	-0.55364	0.0231942	0.186712		188.975	0.22468	0.932794	-0.35521	1.30794	-0.0282476	0.416391	0.307519		188.975	-0.193271	-0.886908	-1.27956	-0.444052	-1.27766	0.129053	-0.133694	-0.837166	-0.388171	-0.445643	-0.0119318	-0.0670079	-0.486334	0.138768		188.975	-0.359494	-0.809794	-1.00663	2.31572	1.21094	1.63909	-0.0573503	0.0546756
	189.27	0.280995	0.924533	-0.99888	-0.375165	0.78588	0.0678465	0.320764	-0.584906	0.690931	-0.437291	-0.635452	0.00356875	0.195674		189.27	0.225016	1.13223	-0.390708	1.42918	-0.0256877	0.474006	0.346773		189.27	-0.356134	-0.905102	-1.20747	-0.415848	-1.29712	-0.0289709	0.0249251	-0.776944	-0.32495	-0.38275	-0.161833	-0.0588006	-0.490916	0.130683		189.27	-0.399564	-0.68076	-0.952154	2.20145	1.18574	1.77628	-0.0302567	0.124645
	189.565	0.296113	0.888463	-1.03149	-0.400396	0.690136	0.016244	0.457855	-0.680502	0.67265	-0.477147	-0.676537	-0.0222371	0.199613		189.565	0.202843	1.26019	-0.267628	1.48055	-0.027151	0.529761	0.352873		189.565	-0.409392	-0.91418	-1.15078	-0.462326	-1.30948	0.00831561	0.163545	-0.894647	-0.218497	-0.510858	-0.323938	-0.0111546	-0.502782	0.136615		189.565	-0.349782	-0.573855	-0.899309	2.10622	1.18205	2.15005	0.075024	0.13794
	189.859	0.256659	0.922846	-1.04733	-0.369561	0.768439	-0.157966	0.372314	-0.581855	0.640178	-0.364808	-0.681095	-0.0220158	0.196448		189.859	0.159228	1.33689	-0.372419	1.50235	-0.0168889	0.521831	0.377301		189.859	-0.388034	-0.900148	-1.19593	-0.440354	-1.28332	0.00971444	0.176349	-1.01003	-0.170908	-0.51084	-0.372764	-0.0727929	-0.513254	0.139167		189.859	-0.408523	-0.419649	-0.928709	2.01948	1.21149	2.22997	0.166905	0.127675
	190.154	0.265997	0.980543	-1.07936	-0.34289	0.67023	-0.161494	0.334243	-0.428804	0.702071	-0.324227	-0.704484	-0.0080164	0.19492		190.154	0.0751672	1.25558	-0.327384	1.46505	-0.0229593	0.48909	0.363329		190.154	-0.389309	-0.896742	-1.21296	-0.354104	-1.28971	0.0349248	0.0965834	-1.01678	-0.0841875	-0.594593	-0.360634	-0.168501	-0.519668	0.138677		190.154	-0.366184	-0.481887	-0.911342	1.86962	1.24043	2.23311	0.219078	0.166621
	190.449	0.240966	0.991149	-1.05371	-0.311712	0.658847	-0.224064	0.287137	-0.277907	0.629659	-0.421881	-0.658171	-0.0126989	0.188239		190.449	0.0734601	1.26096	-0.415891	1.41516	0.0304718	0.472834	0.364291		190.449	-0.359359	-0.901781	-1.20419	-0.209846	-1.2282	0.0113488	0.113893	-1.11061	-0.0231702	-0.581604	-0.40066	-0.202892	-0.508089	0.141264		190.449	-0.405802	-0.589958	-0.930083	1.83687	1.22788	2.33483	0.324309	0.162118
	190.744	0.201762	0.811596	-1.06642	-0.35149	0.608454	-0.340926	0.327973	-0.298951	0.545236	-0.448923	-0.714113	-0.0659815	0.181019		190.744	0.104792	1.22152	-0.480821	1.38693	0.051695	0.456823	0.361738		190.744	-0.424446	-0.896632	-1.21959	-0.177296	-1.17777	0.00564687	-0.118958	-1.20121	0.105291	-0.592155	-0.318347	-0.226259	-0.520144	0.140746		190.744	-0.387604	-0.675885	-0.929903	1.80621	1.22297	2.18366	0.159962	0.194523
	191.039	0.218851	0.949999	-1.08516	-0.250168	0.641229	-0.350575	0.142354	-0.303353	0.547926	-0.500105	-0.727018	-0.065093	0.187549		191.039	0.0448511	1.1467	-0.531009	1.37615	0.0405661	0.415451	0.362721		191.039	-0.448549	-0.886388	-1.18872	-0.271567	-1.16292	0.0868241	-0.0718049	-1.42208	0.196579	-0.608593	-0.307154	-0.269596	-0.529497	0.152572		191.039	-0.428623	-0.767519	-1.01864	1.73965	1.21723	2.09263	0.0419632	0.269498
	191.334	0.232231	0.909009	-1.09449	-0.204818	0.580384	-0.286156	0.134453	-0.484273	0.507871	-0.505421	-0.613966	-0.0750156	0.181405		191.334	-0.047855	1.07595	-0.560857	1.37515	0.0465944	0.377797	0.364286		191.334	-0.456047	-0.83681	-1.17213	-0.26673	-1.11227	0.0681827	-0.339691	-1.45038	0.10735	-0.480547	-0.403381	-0.251518	-0.549497	0.141932		191.334	-0.468095	-0.776926	-1.11056	1.63797	1.24679	2.12915	0.0784127	0.187439
	191.629	0.1737	0.743388	-1.11781	-0.0948909	0.448088	-0.43789	0.261496	-0.436105	0.436929	-0.521383	-0.529708	-0.0976535	0.168708		191.629	-0.202462	1.16169	-0.689293	1.37816	0.0600521	0.34163	0.399063		191.629	-0.447685	-0.82819	-1.23492	-0.250519	-1.15145	0.0543329	-0.291559	-1.47542	0.0850525	-0.478021	-0.525287	-0.258048	-0.56681	0.145325		191.629	-0.395434	-0.688102	-1.17373	1.50871	1.13101	2.14451	-0.0121373	0.127456
	191.924	0.137331	0.694705	-1.11067	-0.0602877	0.416504	-0.67633	0.260072	-0.402481	0.370414	-0.554358	-0.435819	-0.12372	0.166933		191.924	-0.3198	1.21476	-0.73675	1.36484	0.0736065	0.319331	0.417077		191.924	-0.451651	-0.834685	-1.26694	-0.313579	-1.1119	0.00912592	-0.359079	-1.47469	0.10507	-0.530195	-0.493092	-0.1946	-0.576352	0.143843		191.924	-0.465166	-0.583336	-1.151	1.3301	1.05361	2.01086	-0.0220108	0.0975585
	192.219	0.0663254	0.680789	-1.04433	0.0997355	0.408297	-0.684714	0.21411	-0.327222	0.371634	-0.540525	-0.377083	-0.102999	0.159906		192.219	-0.475724	1.06876	-0.743153	1.38032	0.107568	0.267555	0.41712		192.219	-0.313003	-0.84783	-1.28835	-0.37983	-1.09908	-0.0156767	-0.442032	-1.47909	0.123402	-0.434191	-0.416919	-0.209721	-0.56686	0.145066		192.219	-0.513934	-0.606287	-1.17516	1.21616	1.05764	1.87442	-0.0830186	0.147896
	192.514	0.0362426	0.593164	-1.13074	0.144457	0.2585	-0.57135	0.285788	-0.160683	0.344317	-0.424786	-0.364025	-0.089919	0.150632		192.514	-0.421166	1.00116	-0.800145	1.44724	0.136215	0.272661	0.421976		192.514	-0.377322	-0.834051	-1.30956	-0.485639	-1.09426	-0.203676	-0.224522	-1.51703	0.138612	-0.375307	-0.420021	-0.18145	-0.573686	0.145631		192.514	-0.534129	-0.594875	-1.26435	1.13847	1.0083	1.80546	-0.180866	0.224248
	192.809	0.0129487	0.568431	-1.13053	0.2331	0.076218	-0.562638	0.177497	0.0551861	0.33212	-0.292633	-0.326227	-0.0778665	0.142966		192.809	-0.320608	1.15323	-0.889195	1.49879	0.138924	0.316229	0.446602		192.809	-0.448045	-0.831326	-1.35303	-0.62023	-1.05274	-0.23651	-0.168802	-1.41742	0.0717447	-0.368212	-0.441945	-0.123793	-0.582526	0.14003		192.809	-0.498632	-0.491514	-1.37145	1.08791	1.00332	1.79847	-0.316688	0.303737
	193.103	-0.0519786	0.537696	-0.976967	0.254585	0.0269128	-0.431337	0.25086	0.282008	0.293153	-0.176603	-0.223985	-0.0196051	0.128041		193.103	-0.315144	1.12827	-0.946563	1.5018	0.142118	0.302097	0.452083		193.103	-0.483399	-0.811762	-1.27347	-0.589493	-0.941688	-0.256664	-0.261947	-1.38127	0.000424301	-0.355894	-0.46018	-0.105785	-0.576761	0.127589		193.103	-0.527748	-0.377375	-1.39864	1.02315	1.04753	1.67567	-0.269238	0.300906
	193.398	-0.0532968	0.480676	-0.911726	0.263636	0.066224	-0.423056	0.31655	0.378801	0.236601	-0.188839	-0.176376	-0.000982324	0.123746		193.398	-0.421136	1.11557	-0.932523	1.59526	0.0849141	0.288416	0.47051		193.398	-0.574486	-0.79642	-1.26339	-0.540446	-0.898081	-0.326585	-0.439196	-1.28411	-0.0369569	-0.396532	-0.507635	-0.083012	-0.595571	0.115939		193.398	-0.54246	-0.253626	-1.32806	0.872971	1.04004	1.67914	-0.146754	0.237615
	193.693	-0.0642862	0.352967	-0.963183	0.247812	-0.0439698	-0.39071	0.269369	0.435896	0.179447	-0.117092	-0.0447926	-0.0125947	0.119893		193.693	-0.50981	1.02539	-1.01348	1.5246	0.0678091	0.218901	0.470525		193.693	-0.530574	-0.816859	-1.30489	-0.469898	-0.846513	-0.395553	-0.640236	-1.39577	-0.0529868	-0.391348	-0.455171	-0.0117273	-0.609294	0.123455		193.693	-0.539209	-0.257775	-1.26476	0.774582	1.01269	1.56035	-0.0948404	0.233457
	193.988	-0.0660685	0.373511	-0.977489	0.269133	0.0480055	-0.514691	0.0508048	0.44539	0.176801	-0.12666	0.0150374	-0.0278387	0.123545		193.988	-0.448551	0.973412	-0.972093	1.555	0.0169849	0.22495	0.461464		193.988	-0.526667	-0.80393	-1.33279	-0.526184	-0.82555	-0.444944	-0.747075	-1.34805	-0.0274677	-0.393422	-0.450704	0.0355661	-0.615935	0.124291		193.988	-0.512419	-0.291784	-1.26097	0.718663	0.974698	1.55061	-0.18672	0.185417
	194.283	-0.129179	0.517802	-1.13516	0.316047	0.152708	-0.579167	0.149969	0.381936	0.143381	-0.116951	0.129926	-0.0153356	0.142986		194.283	-0.351799	1.02525	-1.00264	1.59866	0.00802002	0.255499	0.469551		194.283	-0.56337	-0.828238	-1.35454	-0.468619	-0.781161	-0.474793	-0.573365	-1.31097	-0.0841109	-0.31623	-0.555265	0.0751884	-0.602956	0.123066		194.283	-0.520277	-0.311416	-1.34009	0.5461	1.0869	1.47849	-0.229499	0.156802
	194.578	-0.171033	0.407206	-1.06602	0.227973	0.185002	-0.694119	0.153463	0.569996	0.221731	-0.0429696	0.190435	-0.00166723	0.145701		194.578	-0.373747	1.03438	-0.88593	1.51937	-0.0691247	0.24499	0.447642		194.578	-0.63719	-0.798263	-1.37639	-0.487592	-0.737125	-0.503001	-0.55199	-1.43789	-0.0769071	-0.285638	-0.526641	0.117753	-0.608406	0.13145		194.578	-0.513153	-0.471992	-1.39495	0.41179	1.08678	1.44961	-0.217393	0.113567
	194.873	-0.183349	0.251843	-1.07514	0.4046	0.230741	-0.763911	0.236941	0.681731	0.136829	0.202331	0.248792	0.0337642	0.156187		194.873	-0.382511	0.94642	-0.814059	1.43278	-0.147633	0.207001	0.422205		194.873	-0.692335	-0.786496	-1.38915	-0.434216	-0.732615	-0.565112	-0.239316	-1.5351	-0.106106	-0.286101	-0.498954	0.111262	-0.596186	0.139676		194.873	-0.411394	-0.565032	-1.39148	0.288681	1.03918	1.29374	-0.0561777	0.14455
	195.168	-0.177049	0.136066	-1.03384	0.497311	0.0791579	-0.794526	0.22732	0.702776	0.073014	0.312944	0.293829	0.0288181	0.157526		195.168	-0.435553	0.811837	-0.768018	1.51096	-0.129967	0.197852	0.420881		195.168	-0.661783	-0.775576	-1.42673	-0.542696	-0.635732	-0.527967	-0.205587	-1.57636	-0.15861	-0.262449	-0.475952	0.0242612	-0.602099	0.139004		195.168	-0.318549	-0.61979	-1.3012	0.184687	0.963908	1.16651	-0.0420999	0.0356905
	195.463	-0.114012	0.162561	-0.973886	0.620216	0.0433329	-0.802538	0.170572	0.69249	0.0602947	0.269327	0.326935	0.04139	0.156419		195.463	-0.544986	0.779536	-0.840984	1.51578	-0.222855	0.137298	0.439599		195.463	-0.798421	-0.777648	-1.4441	-0.513195	-0.46667	-0.547253	-0.183965	-1.6834	-0.117458	-0.285894	-0.470823	0.0556438	-0.602766	0.149148		195.463	-0.277188	-0.713912	-1.24045	0.0241502	0.900552	0.950347	-0.0511496	0.135401
	195.758	-0.0833466	0.270392	-0.971122	0.672098	-0.0896331	-0.906485	0.308086	0.713056	0.0630157	0.283468	0.460564	0.065463	0.169418		195.758	-0.577005	0.696701	-1.11095	1.58523	-0.232539	0.0722859	0.479241		195.758	-0.815694	-0.722605	-1.45879	-0.349096	-0.357301	-0.606657	-0.00390345	-1.7227	-0.065178	-0.288726	-0.552447	0.0200291	-0.576923	0.158114		195.758	-0.290926	-0.684692	-1.25915	-0.135769	0.966705	0.823635	-0.0742698	0.141218
	196.053	-0.0679105	0.234514	-0.896571	0.731904	-0.185932	-0.883556	0.32693	0.668827	0.0499092	0.293205	0.569271	0.0764172	0.168331		196.053	-0.675681	0.491766	-1.20085	1.74469	-0.204228	0.0311395	0.510941		196.053	-0.83764	-0.690764	-1.45679	-0.338102	-0.251007	-0.625696	-0.130197	-1.80808	-0.0882145	-0.376383	-0.560653	0.0744291	-0.590759	0.161371		196.053	-0.274552	-0.57994	-1.31143	-0.221116	1.00824	0.829548	-0.0470047	0.219133
	196.347	-0.0604794	0.248746	-0.86673	0.712704	-0.194475	-0.831064	0.450842	0.623698	0.0758224	0.281341	0.498895	0.0853908	0.162342		196.347	-0.60754	0.266853	-1.3512	1.72709	-0.173534	-0.0276663	0.513575		196.347	-0.854218	-0.673018	-1.45923	-0.219784	-0.28863	-0.61514	-0.230915	-1.95302	-0.0904897	-0.381639	-0.434051	0.0831637	-0.593081	0.170067		196.347	-0.310006	-0.602753	-1.20735	-0.372759	0.986054	0.872729	-0.142123	0.259159
	196.642	-0.0402126	0.117856	-0.821466	0.906514	-0.115358	-0.816015	0.573919	0.599639	0.133615	0.309067	0.438027	0.116871	0.166111		196.642	-0.536838	0.32856	-1.34175	1.77483	-0.10909	0.0231429	0.51748		196.642	-0.907113	-0.63161	-1.3755	-0.159065	-0.223434	-0.681293	-0.148443	-2.07535	-0.059489	-0.355431	-0.278633	-0.0226523	-0.576501	0.17842		196.642	-0.338269	-0.583311	-1.084	-0.484293	1.07099	0.933271	-0.194971	0.2732
	196.937	-0.0556575	-0.011342	-0.75485	1.07305	0.0294984	-0.648509	0.577636	0.58049	0.151285	0.378249	0.446392	0.160567	0.162317		196.937	-0.576538	0.425561	-1.38766	1.70513	-0.027536	0.0277911	0.516888		196.937	-0.956995	-0.62248	-1.35274	-0.171663	-0.10528	-0.631957	-0.126332	-2.05981	0.00193695	-0.375488	-0.263737	0.0579459	-0.55055	0.182752		196.937	-0.423447	-0.71458	-1.02695	-0.628044	1.16001	0.988403	-0.135234	0.31397
	197.232	-0.128555	-0.00537657	-0.758558	1.02531	-0.044481	-0.53397	0.529738	0.468077	0.192386	0.408369	0.538572	0.153774	0.155615		197.232	-0.533411	0.528307	-1.38126	1.67852	0.0868878	0.0758095	0.513213		197.232	-1.00353	-0.643895	-1.33693	-0.286542	-0.0901443	-0.608284	-0.195635	-2.13089	0.0871471	-0.409775	-0.180528	0.18529	-0.551143	0.191596		197.232	-0.407895	-0.722983	-0.882308	-0.70338	1.17049	1.05919	-0.0175861	0.358069
	197.527	-0.179247	0.0411991	-0.688007	1.0075	-0.110292	-0.681274	0.684259	0.544474	0.281455	0.457754	0.538655	0.172407	0.165561		197.527	-0.534441	0.565578	-1.15274	1.68952	0.0961391	0.132811	0.485274		197.527	-1.06474	-0.647367	-1.32981	-0.321445	-0.0120151	-0.539787	-0.166334	-2.1298	0.127052	-0.436238	-0.205933	0.137656	-0.549064	0.193255		197.527	-0.468846	-0.825105	-0.821864	-0.856187	1.07731	0.950971	0.0983875	0.467876
	197.822	-0.199267	-0.0288956	-0.647793	0.960483	-0.291593	-0.778577	0.558889	0.48671	0.354971	0.363614	0.617446	0.126908	0.16748		197.822	-0.581929	0.626429	-1.09011	1.67108	0.0972899	0.144553	0.480463		197.822	-1.09298	-0.667801	-1.33361	-0.252158	-0.0355357	-0.549177	0.0409302	-2.13509	0.0835193	-0.458401	-0.188369	0.108058	-0.540051	0.196758		197.822	-0.624448	-0.859963	-0.81959	-0.931184	1.00669	0.66977	-0.0227068	0.462693
	198.117	-0.204123	-0.0215428	-0.549676	0.859594	-0.385191	-0.752891	0.465382	0.446218	0.521957	0.222429	0.673691	0.115986	0.160733		198.117	-0.570248	0.657639	-0.926813	1.73313	0.0987195	0.198485	0.470806		198.117	-0.998562	-0.634098	-1.37447	-0.332026	-0.0697806	-0.471744	0.0586488	-2.1146	0.105872	-0.457951	-0.112006	0.0321721	-0.530712	0.193759		198.117	-0.572859	-0.815164	-0.675978	-1.03048	0.97785	0.730646	-0.0258741	0.549437
	198.412	-0.255647	-0.147362	-0.483454	1.02371	-0.347548	-0.798	0.388174	0.470497	0.523277	0.192504	0.695285	0.114676	0.169171		198.412	-0.678796	0.663099	-0.815226	1.67473	0.114821	0.191726	0.458212		198.412	-1.09213	-0.599693	-1.44747	-0.283431	-0.0286875	-0.379051	-0.0363911	-1.98601	0.0304834	-0.351797	-0.119893	0.0352886	-0.521565	0.188573		198.412	-0.601319	-0.876424	-0.666673	-1.09639	0.860675	0.732849	-0.0690407	0.591255
	198.707	-0.280609	-0.243322	-0.420829	1.0961	-0.48655	-0.709731	0.324194	0.529981	0.676915	0.146089	0.678721	0.119178	0.176503		198.707	-0.630605	0.769888	-0.781565	1.7124	0.175444	0.249113	0.461197		198.707	-1.09472	-0.574374	-1.42712	-0.268721	-0.133932	-0.275708	0.121438	-1.9707	0.0377084	-0.321694	-0.183818	0.0649144	-0.502227	0.189611		198.707	-0.586649	-0.828136	-0.596342	-1.15695	0.915499	0.684628	0.0461507	0.527862
	199.002	-0.299527	-0.430537	-0.391493	1.11266	-0.595236	-0.645649	0.173004	0.602711	0.781543	0.0601058	0.702533	0.0972835	0.186708		199.002	-0.74986	0.809756	-0.856592	1.66641	0.102912	0.194525	0.476972		199.002	-1.19753	-0.544176	-1.48531	-0.242767	-0.0444995	-0.280811	0.00598895	-2.07301	0.0886537	-0.240439	-0.222774	0.000649911	-0.519669	0.199396		199.002	-0.594423	-0.782426	-0.451817	-1.18134	0.97918	0.627615	0.12295	0.494855
	199.297	-0.323012	-0.538957	-0.283851	1.13261	-0.636357	-0.668989	0.0634584	0.708322	0.791713	-0.0429622	0.729105	0.0846439	0.195352		199.297	-0.765895	0.782849	-0.95423	1.63253	0.0184926	0.142749	0.483405		199.297	-1.18616	-0.514663	-1.52694	-0.342376	0.0418866	-0.217124	0.134128	-2.20675	0.0157815	-0.317534	-0.102647	-0.0230278	-0.520452	0.211756		199.297	-0.555043	-0.94428	-0.359593	-1.13186	0.935485	0.661007	0.0519922	0.536075
	199.592	-0.439992	-0.63006	-0.237157	1.09363	-0.62504	-0.546135	-0.192092	0.748259	0.848688	0.103295	0.738454	0.0783504	0.19857		199.592	-0.687202	0.724288	-0.960074	1.56698	0.0621623	0.141231	0.462501		199.592	-1.25326	-0.485689	-1.54704	-0.359584	0.0322261	-0.171702	-0.144804	-2.09129	0.0736143	-0.316425	-0.0276139	-0.0562402	-0.528984	0.204231		199.592	-0.534802	-1.03879	-0.351007	-1.09083	0.920246	0.382607	-0.00901797	0.39682
	199.886	-0.42269	-0.819095	-0.279016	1.02004	-0.603753	-0.375188	-0.146813	0.703096	0.890684	0.175428	0.732477	0.0795608	0.197256		199.886	-0.674689	0.769458	-0.826915	1.49717	0.0477574	0.162556	0.438334		199.886	-1.17104	-0.469708	-1.57721	-0.249957	0.0703193	-0.122855	-0.129535	-2.07851	0.178676	-0.348915	-0.0483509	-0.0500977	-0.499765	0.207079		199.886	-0.482773	-1.05485	-0.164585	-1.10453	0.867373	0.21487	0.0131163	0.39491
	200.181	-0.440039	-0.978713	-0.293399	1.04007	-0.631516	-0.396351	-0.0949571	0.646895	0.945286	0.151034	0.72017	0.0607704	0.206643		200.181	-0.729954	0.711953	-0.863507	1.476	0.0428713	0.127472	0.44071		200.181	-1.19219	-0.434149	-1.55865	-0.240371	0.148145	-0.167397	-0.182037	-2.04232	0.204204	-0.301128	-0.131117	-0.00288591	-0.491658	0.205972		200.181	-0.509463	-0.995391	-0.0848235	-1.14064	0.75873	0.110648	-0.0880527	0.326038
	200.476	-0.443134	-1.07349	-0.362681	1.07883	-0.632175	-0.3634	-0.130335	0.573408	0.968411	0.222257	0.631285	0.0426343	0.210786		200.476	-0.75062	0.660519	-0.839475	1.47104	0.0165891	0.111611	0.436256		200.476	-1.30536	-0.413994	-1.55263	-0.245008	0.168199	-0.108533	-0.348878	-1.81753	0.304418	-0.319327	-0.11064	0.0471	-0.475182	0.200582		200.476	-0.461798	-0.958561	-0.0405734	-1.11565	0.682855	-0.0379036	-0.167537	0.340878
	200.771	-0.455223	-1.12113	-0.350771	1.24547	-0.582392	-0.300967	-0.063734	0.588198	0.941102	0.258795	0.582112	0.0674056	0.216579		200.771	-0.821216	0.620915	-0.798041	1.50763	-0.00839092	0.10018	0.442699		200.771	-1.20948	-0.392004	-1.57854	-0.111116	0.237852	-0.0286772	-0.46803	-1.64931	0.339643	-0.268014	-0.26073	0.0818028	-0.442217	0.195256		200.771	-0.477828	-0.957772	0.0339237	-1.16856	0.657155	-0.005246	-0.157184	0.251489
	201.066	-0.45257	-1.0512	-0.424754	1.21339	-0.654778	-0.179874	0.017342	0.660894	0.903659	0.197078	0.569517	0.0726098	0.212828		201.066	-0.863766	0.628118	-0.781016	1.58361	-0.0190258	0.109585	0.45819		201.066	-1.27785	-0.366664	-1.6617	0.109733	0.29736	-0.00211247	-0.609592	-1.6038	0.302705	-0.287515	-0.307203	0.0919037	-0.442895	0.204051		201.066	-0.453042	-0.884783	0.202655	-1.15194	0.620046	0.0821042	-0.0749489	0.19718
	201.361	-0.495394	-0.996264	-0.470741	1.25932	-0.716441	-0.181715	0.0247996	0.850677	0.961163	0.312089	0.531305	0.0980725	0.223886		201.361	-0.830882	0.692454	-0.915518	1.61546	-0.0213777	0.108028	0.477486		201.361	-1.30794	-0.352656	-1.56813	0.121419	0.439222	-0.086892	-0.524984	-1.57308	0.391863	-0.34759	-0.15897	0.0464754	-0.410105	0.204922		201.361	-0.390973	-0.933322	0.440405	-1.19291	0.571455	-0.0201176	-0.00228524	0.160216
	201.656	-0.485308	-0.87828	-0.365077	1.28674	-0.799123	-0.261445	-0.118448	0.83305	1.08421	0.363117	0.507642	0.106098	0.226677		201.656	-0.805786	0.69526	-0.903626	1.60268	-0.0331014	0.111085	0.47208		201.656	-1.33981	-0.340184	-1.51953	0.132273	0.546934	-0.111444	-0.650788	-1.44818	0.480728	-0.33828	0.0204364	0.0184688	-0.379115	0.207641		201.656	-0.457338	-0.98725	0.636814	-1.19341	0.594489	-0.0478485	0.0480433	0.185858
	201.951	-0.479612	-0.936931	-0.40484	1.2799	-0.813752	-0.232736	-0.0934879	0.823116	1.19413	0.381083	0.532637	0.113592	0.234045		201.951	-0.763582	0.654587	-1.02359	1.59409	-0.042454	0.0838099	0.477863		201.951	-1.33413	-0.313518	-1.4729	0.170165	0.558718	-0.0559354	-0.707701	-1.34572	0.48755	-0.344542	-0.00350154	-0.0270974	-0.365717	0.203303		201.951	-0.474041	-1.13014	0.845063	-1.10432	0.655795	-0.112918	0.072758	0.176088
	202.246	-0.486929	-0.942565	-0.45388	1.16167	-0.728821	-0.370032	-0.00910044	0.844935	1.18091	0.380075	0.643971	0.11093	0.231231		202.246	-0.661621	0.683102	-1.01797	1.61531	-0.121978	0.0993685	0.475152		202.246	-1.46579	-0.284372	-1.49707	0.271467	0.6239	-0.0227073	-0.518723	-1.26122	0.468272	-0.388236	-0.000128773	-0.0412078	-0.342984	0.208782		202.246	-0.455046	-1.12438	0.975696	-1.08492	0.678192	-0.120768	0.198376	0.151248
	202.541	-0.447557	-0.912211	-0.366197	1.21247	-0.503047	-0.5357	-0.0668658	0.63196	1.1367	0.282941	0.715974	0.104406	0.220441		202.541	-0.705864	0.506862	-1.07475	1.62047	-0.107531	0.0478359	0.47625		202.541	-1.47511	-0.26391	-1.48565	0.444888	0.721656	0.0437022	-0.805157	-1.13182	0.58948	-0.408761	0.0404069	-0.00587697	-0.311346	0.221148		202.541	-0.44781	-1.19064	1.21068	-1.04677	0.747201	-0.185485	0.236202	0.108493
	202.836	-0.453067	-0.910385	-0.373357	1.21099	-0.333923	-0.655527	0.0113402	0.488117	1.14184	0.239176	0.738806	0.100365	0.217749		202.836	-0.801873	0.36702	-1.12372	1.57038	-0.119693	-0.0215768	0.475318		202.836	-1.47159	-0.259158	-1.46618	0.639335	0.708779	-0.0512542	-0.936363	-1.26819	0.757584	-0.35101	0.0522171	-0.0314445	-0.30644	0.236054		202.836	-0.451023	-1.21654	1.33608	-1.04349	0.757845	-0.0934885	0.425442	0.134449
	203.13	-0.441355	-0.859948	-0.461479	1.30263	-0.247812	-0.739756	-0.0312199	0.404924	1.23152	0.203967	0.70838	0.0972587	0.2251		203.13	-0.95424	0.312721	-1.1744	1.58593	-0.120011	-0.0699994	0.494605		203.13	-1.52192	-0.228166	-1.49017	0.609626	0.698255	-0.147931	-0.895174	-1.24418	0.836109	-0.382387	0.103044	-0.0363225	-0.308268	0.23894		203.13	-0.4242	-1.31987	1.42701	-1.05863	0.688935	-0.0746558	0.459326	0.132894
	203.425	-0.448141	-0.938696	-0.387398	1.3279	-0.264581	-0.62808	-0.0452042	0.349425	1.29289	0.220529	0.702272	0.107356	0.227049		203.425	-0.961509	0.267066	-1.19237	1.56141	-0.0714915	-0.0793786	0.491384		203.425	-1.41941	-0.20637	-1.45116	0.491636	0.797924	-0.184558	-0.651764	-1.34991	0.834857	-0.30865	0.0966083	-0.122451	-0.289438	0.232477		203.425	-0.322457	-1.35981	1.5096	-1.02121	0.668532	-0.231893	0.386386	0.163246
	203.72	-0.485309	-0.801777	-0.345613	1.42156	-0.228382	-0.645499	-0.0249026	0.381976	1.39858	0.280836	0.684299	0.148706	0.231476		203.72	-0.968644	0.153207	-1.18363	1.58092	-0.126079	-0.108845	0.49085		203.72	-1.42327	-0.172003	-1.35433	0.468782	0.830429	-0.226965	-0.493226	-1.27153	0.811479	-0.271894	0.0698102	-0.182068	-0.267899	0.223939		203.72	-0.24054	-1.37712	1.57351	-1.0244	0.670106	-0.232147	0.400736	0.227408
	204.015	-0.462703	-0.803951	-0.300513	1.51616	-0.423842	-0.614136	0.119922	0.37495	1.46195	0.315618	0.682247	0.169609	0.240212		204.015	-1.0344	0.0518571	-1.08785	1.55483	-0.136958	-0.130505	0.479957		204.015	-1.51326	-0.139802	-1.33844	0.427548	0.871955	-0.144653	-0.411751	-1.21044	0.749102	-0.343599	0.0529451	-0.280149	-0.273379	0.222985		204.015	-0.246618	-1.42233	1.83866	-1.09911	0.626472	-0.369802	0.517368	0.241262
	204.31	-0.448997	-0.870394	-0.220616	1.57614	-0.643416	-0.670224	-0.0451223	0.432468	1.44736	0.261666	0.645154	0.133093	0.25098		204.31	-0.971925	0.117721	-1.09847	1.47647	-0.163741	-0.127989	0.463142		204.31	-1.47032	-0.11015	-1.36992	0.353473	0.844678	-0.139983	-0.824737	-1.1848	0.716972	-0.350508	0.109769	-0.327193	-0.312727	0.223184		204.31	-0.235393	-1.30775	2.07719	-1.05489	0.498876	-0.399516	0.575131	0.160172
	204.605	-0.442144	-0.798342	-0.267347	1.59493	-0.750056	-0.658204	-0.0538222	0.476185	1.47882	0.359304	0.591949	0.139206	0.254537		204.605	-1.00272	-0.0352862	-1.15954	1.53874	-0.155722	-0.162906	0.480131		204.605	-1.41866	-0.107794	-1.34433	0.490096	0.860564	-0.181676	-0.88656	-1.11562	0.716446	-0.289903	0.0701239	-0.393235	-0.300045	0.222798		204.605	-0.200277	-1.19677	2.27204	-1.12034	0.410631	-0.309444	0.580571	0.0960814
	204.9	-0.457779	-0.708144	-0.268199	1.53494	-0.732734	-0.533868	-0.111959	0.455553	1.55761	0.290041	0.663013	0.153497	0.249939		204.9	-1.1401	-0.0210872	-1.12297	1.54468	-0.160123	-0.17992	0.490467		204.9	-1.37405	-0.0731397	-1.24742	0.391257	0.928705	-0.281026	-1.13117	-1.11949	0.726962	-0.257613	0.0985015	-0.439462	-0.31483	0.225043		204.9	-0.21554	-1.08707	2.42971	-1.05826	0.393504	-0.332182	0.459531	0.0597647
	205.195	-0.488497	-0.611278	-0.289495	1.57684	-0.655889	-0.56457	-0.0228643	0.398637	1.5523	0.273361	0.659778	0.166211	0.24692		205.195	-1.05188	0.1272	-1.08994	1.49689	-0.18251	-0.140048	0.47363		205.195	-1.46164	-0.0335026	-1.19409	0.469523	0.88673	-0.237008	-1.23195	-1.0648	0.838429	-0.232756	0.0816842	-0.451403	-0.302565	0.232685		205.195	-0.32048	-1.07452	2.41228	-1.01331	0.327907	-0.212726	0.490348	0.0315371
	205.49	-0.555431	-0.628776	-0.293016	1.4859	-0.732502	-0.565286	-0.0918893	0.393689	1.70179	0.277371	0.61893	0.146434	0.254726		205.49	-1.07953	0.0726271	-0.992639	1.46626	-0.107106	-0.128078	0.460182		205.49	-1.33461	0.00192811	-1.14882	0.599187	0.863081	-0.287062	-1.28401	-0.966561	0.846195	-0.225344	0.0747096	-0.510878	-0.281015	0.229558		205.49	-0.312441	-1.03292	2.3526	-0.960269	0.293266	-0.208016	0.591314	-0.0270642
	205.785	-0.565327	-0.73667	-0.332595	1.41143	-0.695068	-0.549446	-0.135799	0.291826	1.61798	0.244383	0.507965	0.0962434	0.246565		205.785	-1.16297	0.0517248	-0.867104	1.35751	-0.101806	-0.144529	0.439079		205.785	-1.24514	0.0222234	-1.01637	0.390712	0.873915	-0.338364	-1.38449	-0.848262	0.826745	-0.181278	0.0512322	-0.611757	-0.288403	0.219266		205.785	-0.292853	-1.02126	2.47882	-0.912935	0.22812	-0.180949	0.643973	-0.0379729
	206.08	-0.596678	-0.628327	-0.409183	1.40909	-0.735065	-0.549003	-0.110876	0.218033	1.59671	0.291719	0.466727	0.0866493	0.244487		206.08	-1.13507	0.2467	-0.845326	1.23833	-0.132096	-0.125493	0.420474		206.08	-1.23173	0.0414914	-0.947663	0.318286	0.835753	-0.323144	-1.24532	-0.753421	0.864271	-0.152378	-0.0353957	-0.724204	-0.279455	0.209588		206.08	-0.299075	-1.05673	2.45659	-0.961752	0.165803	-0.219577	0.588541	-0.113533
	206.374	-0.608059	-0.610744	-0.419186	1.32113	-0.749474	-0.495686	-0.24155	0.239288	1.51765	0.41889	0.490796	0.0784597	0.238151		206.374	-1.21906	0.328829	-0.795874	1.12247	-0.142381	-0.141203	0.412805		206.374	-1.21544	0.0785829	-0.921175	0.284125	0.983069	-0.368054	-1.24978	-0.732028	0.949984	-0.193721	-0.239157	-0.749228	-0.281069	0.217127		206.374	-0.289358	-0.919664	2.39084	-0.9336	0.156742	-0.415987	0.50893	-0.141912
	206.669	-0.64727	-0.47069	-0.430562	1.23576	-0.808585	-0.512786	-0.307841	0.24688	1.46272	0.420669	0.454122	0.0584018	0.231805		206.669	-1.32886	0.133203	-0.767878	1.09022	-0.176219	-0.209907	0.410644		206.669	-1.13584	0.0830412	-0.884894	0.29317	0.981094	-0.349889	-1.25897	-0.593838	0.964118	-0.187013	-0.363042	-0.689064	-0.261761	0.212088		206.669	-0.230695	-1.03545	2.28265	-0.921632	0.053199	-0.485139	0.517972	-0.186735
	206.964	-0.636665	-0.261613	-0.431335	1.19592	-0.95354	-0.536517	-0.2536	0.340114	1.57717	0.375137	0.511661	0.0842488	0.238919		206.964	-1.32474	-0.0643101	-0.723452	1.04371	-0.193086	-0.252375	0.393103		206.964	-0.953344	0.101635	-0.925816	0.311744	0.977216	-0.411067	-1.21372	-0.750348	1.00342	-0.226351	-0.447618	-0.71564	-0.270824	0.211847		206.964	-0.269192	-0.924784	2.21977	-0.935008	-0.0612035	-0.548159	0.529358	-0.106871
	207.259	-0.592903	-0.342586	-0.46192	1.29563	-0.937466	-0.587024	-0.16436	0.474806	1.50841	0.35739	0.533021	0.0984544	0.241536		207.259	-1.39431	-0.0666421	-0.678978	1.00145	-0.250705	-0.277836	0.393023		207.259	-0.85851	0.168182	-0.88856	0.263214	1.07781	-0.425391	-1.14574	-0.784722	1.0635	-0.213663	-0.528015	-0.757446	-0.252445	0.21602		207.259	-0.300491	-0.845491	2.15777	-0.977152	-0.051995	-0.610458	0.542698	-0.149289
	207.554	-0.60145	-0.370899	-0.539533	1.53654	-0.889749	-0.582746	-0.274813	0.486352	1.51488	0.315871	0.584016	0.107133	0.255914		207.554	-1.49561	-0.0733971	-0.755377	0.953639	-0.253804	-0.32491	0.403661		207.554	-0.793619	0.181726	-0.811707	0.072413	1.07222	-0.523694	-1.23638	-0.723768	1.09789	-0.248413	-0.464721	-0.6928	-0.255904	0.212854		207.554	-0.286304	-0.784066	2.15316	-0.962339	0.00754323	-0.672215	0.495627	-0.128653
	207.849	-0.645243	-0.304571	-0.584001	1.45091	-0.773282	-0.536981	-0.323025	0.523609	1.5952	0.429716	0.614349	0.131516	0.254712		207.849	-1.48344	0.00642967	-0.914202	0.855718	-0.203381	-0.347776	0.400331		207.849	-0.615536	0.213743	-0.725047	-0.0321766	1.0442	-0.578307	-1.60023	-0.722805	1.29618	-0.231019	-0.528899	-0.677231	-0.263093	0.23193		207.849	-0.184951	-0.836303	2.25511	-1.03099	-0.0107843	-0.460013	0.590011	-0.0876042
	208.144	-0.680661	-0.235902	-0.688388	1.41272	-0.7446	-0.6294	-0.298751	0.676158	1.57976	0.559291	0.663822	0.146731	0.26108		208.144	-1.48978	0.130778	-0.957273	0.837596	-0.230657	-0.341867	0.407635		208.144	-0.734729	0.230317	-0.652493	-0.165768	1.03502	-0.593198	-1.72993	-0.59835	1.39546	-0.28682	-0.559848	-0.587919	-0.270688	0.240412		208.144	-0.264118	-0.8838	2.20432	-1.08859	-0.0782483	-0.54486	0.58381	-0.140069
	208.439	-0.638887	-0.0953746	-0.715802	1.3386	-0.75782	-0.660837	-0.205962	0.624707	1.55319	0.684962	0.685105	0.164717	0.256155		208.439	-1.40862	0.23371	-1.06001	0.877569	-0.229144	-0.317299	0.417234		208.439	-0.655514	0.238818	-0.601992	-0.316342	1.0692	-0.648497	-1.71887	-0.669593	1.42987	-0.346937	-0.606585	-0.570814	-0.283105	0.243283		208.439	-0.311328	-0.842779	2.24426	-1.15988	-0.0161227	-0.62035	0.539065	-0.184017
	208.734	-0.640429	-0.0386377	-0.769582	1.21662	-0.79586	-0.703516	-0.260199	0.469972	1.42258	0.652303	0.729299	0.116595	0.247396		208.734	-1.47785	0.334699	-1.08438	0.854234	-0.285771	-0.331813	0.43202		208.734	-0.79606	0.242243	-0.597883	-0.466479	1.15696	-0.794979	-1.83802	-0.746805	1.52075	-0.444603	-0.485165	-0.611957	-0.321834	0.26186		208.734	-0.326705	-0.810306	2.14126	-1.16695	-0.123129	-0.652981	0.457405	-0.15927
	209.029	-0.652025	0.0289478	-0.801069	1.10571	-0.821904	-0.706234	-0.210829	0.36819	1.35874	0.751628	0.714164	0.103211	0.242123		209.029	-1.34509	0.426079	-1.04807	0.851116	-0.179913	-0.259176	0.418937		209.029	-0.723813	0.254106	-0.536667	-0.593014	1.08771	-0.886854	-1.71983	-0.665377	1.54109	-0.429321	-0.404609	-0.573652	-0.304185	0.254357		209.029	-0.319129	-0.751406	2.08698	-1.26869	-0.150925	-0.751481	0.49568	-0.205784
	209.324	-0.662412	0.118778	-0.884865	1.1505	-0.800481	-0.695612	-0.146539	0.262571	1.31912	0.709755	0.731307	0.100193	0.242015		209.324	-1.29786	0.421294	-0.960056	0.743273	-0.164192	-0.251507	0.390305		209.324	-0.634826	0.280926	-0.50595	-0.484773	1.08248	-0.898349	-1.68535	-0.588126	1.75952	-0.370639	-0.441066	-0.471495	-0.246471	0.261973		209.324	-0.32681	-0.653141	2.10943	-1.36886	-0.22755	-0.826026	0.421667	-0.323288
	209.619	-0.624085	0.213476	-0.992194	1.17346	-0.815639	-0.654498	-0.197982	0.333517	1.26661	0.77926	0.669231	0.10465	0.244568		209.619	-1.4138	0.594475	-1.11007	0.752636	-0.133115	-0.261974	0.43735		209.619	-0.63149	0.302635	-0.453594	-0.641529	1.11869	-0.981388	-1.38411	-0.668603	1.77401	-0.300726	-0.444688	-0.436884	-0.228974	0.256463		209.619	-0.366634	-0.595487	2.06234	-1.41124	-0.304703	-0.785577	0.423121	-0.254387
	209.913	-0.619985	0.564852	-1.02692	1.20195	-0.818173	-0.70406	-0.126063	0.353026	1.22233	0.850115	0.733951	0.148275	0.252658		209.913	-1.38008	0.586593	-1.23477	0.790842	-0.142085	-0.275901	0.449355		209.913	-0.709245	0.3081	-0.385414	-0.670542	1.14346	-1.08967	-1.34178	-0.79459	1.85562	-0.262811	-0.460922	-0.398208	-0.233834	0.266146		209.913	-0.396327	-0.573894	1.8809	-1.39574	-0.322165	-0.564652	0.404846	-0.272555
	210.208	-0.622587	0.619184	-0.963876	1.0829	-0.781263	-0.763994	-0.171419	0.4156	1.15028	0.950807	0.846917	0.160232	0.251015		210.208	-1.41645	0.614846	-1.2662	0.848223	-0.216533	-0.287222	0.465913		210.208	-0.658321	0.319812	-0.364877	-0.830721	1.14084	-1.21312	-1.17751	-0.901109	1.90689	-0.245443	-0.483218	-0.415731	-0.243542	0.271383		210.208	-0.326219	-0.449846	1.80258	-1.33636	-0.322055	-0.576741	0.493165	-0.188559
	210.503	-0.61129	0.745864	-0.933896	1.02071	-0.877789	-0.77578	-0.200151	0.423563	1.10729	1.0279	0.982506	0.173538	0.258536		210.503	-1.32891	0.692542	-1.3047	0.872689	-0.301003	-0.273876	0.470372		210.503	-0.619439	0.323136	-0.361767	-0.987171	1.1026	-1.36501	-1.30356	-1.11086	1.86306	-0.302492	-0.540194	-0.406543	-0.30902	0.281762		210.503	-0.410763	-0.289708	1.67641	-1.29361	-0.29449	-0.492314	0.419056	-0.22589
	210.798	-0.620389	0.919747	-0.885896	0.872891	-1.00326	-0.844451	-0.228493	0.343974	1.08481	1.06807	1.09488	0.163807	0.267801		210.798	-1.18275	0.687277	-1.50068	0.818246	-0.288516	-0.293286	0.471487		210.798	-0.666856	0.331231	-0.302667	-1.10204	1.16429	-1.47962	-1.30143	-1.24154	1.72545	-0.362014	-0.475348	-0.437715	-0.345687	0.28514		210.798	-0.490621	-0.170452	1.4886	-1.25657	-0.351401	-0.521351	0.480789	-0.187355
	211.093	-0.620896	0.846368	-0.803785	0.766287	-1.06188	-1.0633	-0.284225	0.293178	1.02774	1.10417	1.13434	0.121636	0.272354		211.093	-1.12728	0.813264	-1.5515	0.725339	-0.280413	-0.284119	0.476469		211.093	-0.601028	0.350704	-0.26613	-1.2359	1.17571	-1.6196	-1.19721	-1.08372	1.71602	-0.41327	-0.415808	-0.442839	-0.336089	0.286366		211.093	-0.575064	-0.195389	1.3537	-1.17254	-0.347956	-0.598441	0.413968	-0.21688
	211.388	-0.649069	0.878867	-0.717188	0.698705	-0.966876	-1.16656	-0.203332	0.211795	0.980776	0.938801	1.1557	0.105602	0.263445		211.388	-1.11888	0.871644	-1.43657	0.623458	-0.26034	-0.264138	0.45733		211.388	-0.57748	0.357094	-0.32593	-1.17626	1.08393	-1.62935	-1.0289	-1.14922	1.62851	-0.380849	-0.510839	-0.427687	-0.344748	0.274891		211.388	-0.689506	-0.182998	1.2292	-1.1254	-0.361972	-0.556313	0.234366	-0.267961
	211.683	-0.684174	0.794953	-0.730748	0.637467	-0.850737	-1.08045	-0.108303	0.223889	0.966812	0.816293	1.18636	0.106487	0.250039		211.683	-1.1716	0.879514	-1.45343	0.531611	-0.300742	-0.302929	0.456775		211.683	-0.510121	0.362498	-0.338355	-1.29258	1.12922	-1.67547	-0.934365	-1.18385	1.54952	-0.359877	-0.476333	-0.44157	-0.347607	0.275739		211.683	-0.716292	-0.264111	1.04778	-1.0169	-0.412426	-0.525613	0.366065	-0.358497
	211.978	-0.743291	0.90257	-0.767765	0.727885	-0.947051	-0.996647	-0.0808823	0.290279	0.853569	0.770851	1.17	0.107229	0.25285		211.978	-1.21818	0.963665	-1.4257	0.493896	-0.326446	-0.302554	0.465728		211.978	-0.572535	0.379658	-0.390122	-1.35396	1.11408	-1.85701	-0.779929	-1.28046	1.423	-0.314293	-0.396261	-0.424724	-0.371046	0.278033		211.978	-0.740588	-0.292895	0.894837	-0.939767	-0.479659	-0.393013	0.290893	-0.347857
	212.273	-0.71365	0.927385	-0.782417	0.698706	-1.1964	-0.957247	-0.0883166	0.255969	0.823616	0.782517	1.09131	0.0764976	0.257752		212.273	-1.19485	1.07882	-1.49539	0.463726	-0.338272	-0.297195	0.48557		212.273	-0.505202	0.410563	-0.339921	-1.51587	1.09148	-1.927	-0.743268	-1.42067	1.4284	-0.257758	-0.328228	-0.43804	-0.378792	0.288638		212.273	-0.78996	-0.264956	0.800078	-0.905752	-0.50558	-0.381032	0.297305	-0.297702
	212.568	-0.788923	0.902844	-0.794018	0.710903	-1.43968	-0.901598	-0.0607654	0.363937	0.842286	0.80834	1.05307	0.0633094	0.270064		212.568	-1.13601	1.2803	-1.43693	0.372452	-0.355771	-0.255191	0.496696		212.568	-0.388961	0.432322	-0.301934	-1.78428	1.10348	-1.90428	-0.473214	-1.58053	1.25275	-0.330483	-0.333461	-0.510351	-0.40158	0.292508		212.568	-0.827006	-0.313437	0.66759	-0.926372	-0.575193	-0.257279	0.276353	-0.271339
	212.863	-0.789722	0.901526	-0.738249	0.676844	-1.65951	-0.883509	-0.225544	0.286567	0.776659	0.84638	1.08005	0.0246811	0.27939		212.863	-1.09607	1.45752	-1.47819	0.321107	-0.360628	-0.231251	0.523285		212.863	-0.325563	0.473062	-0.282117	-2.01118	1.15932	-1.78263	-0.452866	-1.55053	1.1111	-0.27541	-0.418967	-0.491879	-0.403972	0.293294		212.863	-0.977916	-0.384216	0.562038	-0.881693	-0.659832	-0.319204	0.239896	-0.333519
	213.157	-0.801945	0.971274	-0.767712	0.586013	-1.73189	-0.744348	-0.171973	0.304811	0.68255	0.920615	1.12753	0.034084	0.282315		213.157	-0.990332	1.41755	-1.4988	0.307845	-0.365757	-0.225899	0.510392		213.157	-0.231933	0.453451	-0.358944	-2.05256	1.17759	-1.73317	-0.423587	-1.58573	1.04595	-0.296086	-0.471393	-0.555569	-0.419332	0.292433		213.157	-1.112	-0.500375	0.434339	-0.826859	-0.665874	-0.30114	0.188098	-0.24437
	213.452	-0.831651	1.03177	-0.763976	0.485711	-1.81475	-0.657868	-0.145103	0.319178	0.730555	0.870311	1.15103	0.0341094	0.286484		213.452	-0.869138	1.3263	-1.58286	0.19399	-0.343986	-0.255139	0.492463		213.452	-0.240952	0.445472	-0.375702	-2.06358	1.18979	-1.63724	-0.754255	-1.43979	1.11421	-0.34173	-0.457496	-0.533251	-0.424543	0.289763		213.452	-1.2366	-0.519007	0.344786	-0.800085	-0.706794	-0.224974	0.27052	-0.285117
	213.747	-0.825819	1.04071	-0.70263	0.337253	-1.89811	-0.618381	-0.0375099	0.265254	0.619516	0.730607	1.0954	0.00057214	0.278746		213.747	-0.800812	1.39391	-1.63571	0.157721	-0.296184	-0.236216	0.504651		213.747	-0.234193	0.454116	-0.385597	-2.11683	1.25776	-1.68344	-0.799838	-1.44249	1.10867	-0.395967	-0.537707	-0.592075	-0.4473	0.297105		213.747	-1.3671	-0.484478	0.279888	-0.763238	-0.751485	-0.146796	0.236085	-0.277945
	214.042	-0.859755	1.02392	-0.698353	0.261173	-1.89183	-0.565238	-0.0440404	0.27185	0.549858	0.668464	1.13133	-0.0138744	0.275431		214.042	-0.737155	1.44711	-1.78876	0.0866118	-0.268461	-0.252129	0.529099		214.042	-0.27222	0.472956	-0.306506	-2.00092	1.31003	-1.71128	-0.845837	-1.53245	1.18286	-0.285148	-0.525784	-0.597567	-0.425989	0.302017		214.042	-1.45802	-0.487179	0.020367	-0.710812	-0.722216	-0.0950939	0.158666	-0.223348
	214.337	-0.882303	1.10686	-0.554693	0.245939	-1.84544	-0.349131	-0.00982367	0.151125	0.530343	0.679216	1.08625	0.0143947	0.267012		214.337	-0.778308	1.12918	-1.72988	0.0727472	-0.258707	-0.312994	0.472002		214.337	-0.440291	0.499486	-0.283365	-1.94145	1.29154	-1.75354	-0.472509	-1.5441	1.2362	-0.332099	-0.629127	-0.567796	-0.411421	0.30112		214.337	-1.47867	-0.551201	-0.159502	-0.565334	-0.731404	-0.075109	0.327239	-0.15555
	214.632	-0.883558	1.0756	-0.495602	0.318658	-1.79029	-0.34443	0.0808197	0.0365718	0.445517	0.560639	1.06248	0.00603779	0.256863		214.632	-0.756566	0.960222	-1.76522	-0.0337191	-0.227044	-0.364465	0.447153		214.632	-0.441397	0.529745	-0.19744	-2.0114	1.26134	-1.73687	-0.161477	-1.7169	1.26077	-0.478382	-0.574701	-0.578809	-0.403793	0.309799		214.632	-1.5157	-0.568452	-0.268797	-0.363466	-0.646569	-0.0907911	0.477528	-0.0995465
	214.927	-0.905244	1.11854	-0.430201	0.295798	-1.87767	-0.39217	0.0455154	-0.0241135	0.443886	0.50109	0.92489	-0.0272438	0.257975		214.927	-0.73277	0.916427	-1.85784	-0.0640221	-0.303263	-0.408294	0.452268		214.927	-0.544364	0.553473	-0.173019	-2.06732	1.19787	-1.575	-0.115748	-1.6989	1.39837	-0.509424	-0.54503	-0.464515	-0.378634	0.310535		214.927	-1.51316	-0.617113	-0.42911	-0.298353	-0.610873	-0.10261	0.581855	-0.0437716
	215.222	-0.92289	1.0692	-0.457445	0.256486	-1.90347	-0.344505	-0.0735546	-0.0675849	0.471444	0.523407	0.89393	-0.0504529	0.25742		215.222	-0.816906	0.944489	-1.95059	-0.187021	-0.225135	-0.447032	0.471734		215.222	-0.469788	0.562359	-0.195641	-2.03867	1.21969	-1.72235	-0.0423264	-1.77842	1.43672	-0.564139	-0.578166	-0.507344	-0.389839	0.319807		215.222	-1.39616	-0.681806	-0.536656	-0.132098	-0.511428	-0.195996	0.539791	0.0435613
	215.517	-0.897464	0.945663	-0.517767	0.292302	-1.91729	-0.318808	0.0129498	-0.0199745	0.34955	0.510406	0.891024	-0.0608554	0.251673		215.517	-0.78802	1.05914	-2.01711	-0.226506	-0.251709	-0.444841	0.496827		215.517	-0.6271	0.576424	-0.151113	-2.01743	1.14056	-1.73597	-0.0657256	-1.74296	1.43254	-0.577896	-0.515819	-0.456878	-0.395113	0.31578		215.517	-1.47637	-0.618853	-0.48849	-0.0683567	-0.521885	-0.121101	0.622439	0.0457719
	215.812	-0.925433	0.937234	-0.357055	0.244254	-2.05736	-0.200742	0.07456	0.072745	0.373735	0.47663	0.893457	-0.0425434	0.258511		215.812	-0.667779	1.09883	-1.99247	-0.333707	-0.22195	-0.423416	0.494344		215.812	-0.760589	0.581079	-0.193226	-1.90707	1.1356	-1.70149	-0.210087	-1.86392	1.46195	-0.552665	-0.508707	-0.45374	-0.414406	0.315508		215.812	-1.41673	-0.562335	-0.552985	0.00921734	-0.479087	-0.1454	0.56786	0.0292335
	216.107	-0.906003	0.828237	-0.256682	0.165794	-2.11595	-0.199494	0.0179078	0.254476	0.415989	0.410431	0.869263	-0.0469115	0.25682		216.107	-0.574838	0.906848	-1.79501	-0.378759	-0.206352	-0.409622	0.431391		216.107	-0.855226	0.591366	-0.197876	-1.91206	1.11133	-1.71986	-0.238894	-1.88244	1.46677	-0.486845	-0.458038	-0.441318	-0.418591	0.316949		216.107	-1.49389	-0.488951	-0.474234	0.135137	-0.456305	-0.111994	0.643462	-0.00386683
	216.402	-0.921562	0.922351	-0.188712	0.143637	-2.1633	-0.377197	0.0466386	0.321881	0.448941	0.384019	0.852867	-0.0482212	0.265176		216.402	-0.46011	0.870396	-1.77195	-0.318239	-0.157197	-0.36742	0.421906		216.402	-0.888127	0.603455	-0.187792	-1.87581	1.07601	-1.71899	-0.232762	-1.911	1.41792	-0.474101	-0.377906	-0.368505	-0.411466	0.313918		216.402	-1.53665	-0.529083	-0.540635	0.179552	-0.428075	-0.0256228	0.602632	0.0487009
	216.696	-0.854438	0.916917	-0.157522	0.155325	-2.11853	-0.37422	0.0109189	0.294997	0.427129	0.430638	0.89386	-0.0340845	0.260929		216.696	-0.40619	0.957961	-1.62076	-0.347319	-0.152455	-0.313752	0.409951		216.696	-0.920835	0.627587	-0.212387	-1.95202	1.10247	-1.80424	-0.19069	-2.08986	1.4608	-0.497766	-0.286083	-0.379887	-0.428576	0.330009		216.696	-1.51342	-0.46345	-0.621242	0.237573	-0.416014	0.0391065	0.64392	0.0348626
	216.991	-0.830005	0.850019	-0.0258465	0.284415	-2.1482	-0.376766	0.0140311	0.236976	0.324958	0.490905	0.891071	-0.0262217	0.260054		216.991	-0.39186	1.05173	-1.60159	-0.332757	-0.177155	-0.290325	0.421037		216.991	-0.959976	0.636747	-0.154533	-2.0051	1.04591	-1.82364	0.00739382	-1.99791	1.50456	-0.455716	-0.24566	-0.417856	-0.405481	0.331616		216.991	-1.48358	-0.508785	-0.666903	0.322375	-0.373879	0.074365	0.680766	0.0492856
	217.286	-0.852113	0.988384	0.105044	0.432694	-2.15173	-0.294235	0.0739928	0.243209	0.342477	0.498453	0.89566	0.0256213	0.267023		217.286	-0.399239	1.01871	-1.59449	-0.315183	-0.140421	-0.286125	0.415287		217.286	-0.988819	0.644282	-0.143519	-1.89234	1.03445	-1.89321	-0.0239489	-1.85328	1.48715	-0.495119	-0.142507	-0.432662	-0.391626	0.324595		217.286	-1.50468	-0.518578	-0.725473	0.402105	-0.387744	0.143626	0.696098	0.0688828
	217.581	-0.824759	0.973557	0.213005	0.184833	-2.18482	-0.259669	0.0985968	0.278357	0.255354	0.527225	0.884271	0.0132683	0.265584		217.581	-0.213113	1.03895	-1.63008	-0.334974	-0.0867367	-0.245191	0.42433		217.581	-1.0128	0.674427	-0.171682	-1.75553	1.04024	-1.78703	-0.045094	-1.89136	1.39002	-0.537959	-0.182821	-0.555203	-0.4029	0.314572		217.581	-1.44823	-0.437722	-0.76968	0.434162	-0.440912	0.202151	0.715073	0.0916682
	217.876	-0.79387	0.950808	0.232211	0.203702	-2.17618	-0.257068	0.233611	0.300258	0.138759	0.527371	0.807711	0.0152102	0.261525		217.876	-0.136215	0.816641	-1.52691	-0.332458	-0.145963	-0.26498	0.374009		217.876	-1.11738	0.717879	-0.185393	-1.69414	1.08235	-1.68691	0.0101058	-1.85646	1.30912	-0.562821	-0.114405	-0.521679	-0.384978	0.309806		217.876	-1.35197	-0.316143	-0.907306	0.576633	-0.441568	0.119218	0.750142	0.0403704
	218.171	-0.805958	0.901237	0.390872	0.0607721	-2.17698	-0.182718	0.509097	0.220968	0.109066	0.441104	0.739984	0.0188586	0.260228		218.171	-0.0617109	0.703293	-1.42255	-0.384585	-0.12874	-0.258858	0.342893		218.171	-0.986367	0.708978	-0.154501	-1.57849	1.12612	-1.7742	0.0983704	-1.96301	1.24953	-0.527148	-0.190529	-0.612213	-0.383622	0.310845		218.171	-1.39828	-0.268104	-0.926059	0.676542	-0.390802	0.0618983	0.762568	-0.0087318
	218.466	-0.808901	0.924322	0.492625	-0.0897021	-2.04896	-0.141552	0.71082	0.305524	0.105542	0.457612	0.741158	0.0589532	0.257752		218.466	0.0246561	0.532754	-1.30617	-0.402307	-0.190829	-0.26838	0.302378		218.466	-0.835232	0.72837	-0.0850403	-1.50104	1.12324	-1.81908	0.195061	-1.87844	1.30408	-0.512306	-0.150925	-0.62227	-0.337799	0.30932		218.466	-1.33614	-0.262481	-0.965684	0.86567	-0.436399	0.0727728	0.710974	-0.063138
	218.761	-0.819876	0.925146	0.637229	-0.157025	-1.94568	-0.158672	0.789309	0.411275	0.0802997	0.52563	0.775391	0.0966386	0.25837		218.761	0.0888595	0.321172	-1.19763	-0.405048	-0.169829	-0.272495	0.261439		218.761	-0.851919	0.744326	-0.0682363	-1.35383	1.08602	-1.70662	0.159664	-1.89078	1.24424	-0.379848	-0.161843	-0.680829	-0.321638	0.298361		218.761	-1.24257	-0.291525	-0.892392	0.933909	-0.426528	0.0627196	0.645814	-0.0643272
	219.056	-0.859393	0.776827	0.819557	-0.248716	-1.91954	-0.11803	0.825429	0.523165	0.0305945	0.490117	0.853604	0.106692	0.262397		219.056	-0.0113494	0.0577929	-1.18184	-0.427952	-0.195686	-0.351806	0.22392		219.056	-0.893331	0.766808	0.00724096	-1.3628	1.11008	-1.80997	0.243716	-1.84483	1.2276	-0.356254	-0.229276	-0.704686	-0.320475	0.303577		219.056	-1.19212	-0.242387	-0.988525	1.03283	-0.450929	0.0306257	0.610886	-0.0687938
	219.351	-0.830424	0.761974	0.982031	-0.270842	-1.98691	-0.182156	0.798437	0.623853	0.0487145	0.4547	0.904454	0.11853	0.272835		219.351	-0.074394	0.018693	-1.30887	-0.477861	-0.15039	-0.398564	0.242459		219.351	-0.948352	0.764084	0.0348154	-1.35286	1.1507	-1.83181	0.274731	-1.80314	1.10732	-0.343554	-0.171457	-0.73617	-0.321307	0.301483		219.351	-1.20706	-0.259414	-1.05009	1.15341	-0.387026	-0.00291023	0.631347	-0.0134391
	219.646	-0.809846	0.70279	1.12433	-0.203549	-1.97682	-0.27763	0.967594	0.568192	-0.033634	0.366447	0.923848	0.122884	0.278341		219.646	-0.0458727	-0.153066	-1.1739	-0.508127	-0.228496	-0.421893	0.20298		219.646	-0.918177	0.768505	0.00659113	-1.17441	1.16356	-1.80963	0.4336	-1.67291	1.05089	-0.359155	-0.197936	-0.784279	-0.291112	0.292571		219.646	-1.12887	-0.198725	-1.03429	1.20214	-0.248386	0.00104228	0.513598	-0.0192653
	219.94	-0.778523	0.626343	1.18034	-0.200137	-2.03426	-0.197252	0.909163	0.619888	-0.0855059	0.3705	0.882191	0.117522	0.279457		219.94	-0.0676149	-0.0792695	-1.10252	-0.536597	-0.186356	-0.394471	0.196345		219.94	-0.926161	0.792659	0.0653199	-1.21039	1.11357	-1.69898	0.388769	-1.66601	0.932264	-0.260308	-0.147202	-0.827849	-0.287027	0.284232		219.94	-1.12982	-0.176258	-1.00235	1.27181	-0.231887	-0.0547853	0.57537	-0.050308
	220.235	-0.740592	0.66758	1.2272	-0.192584	-1.96605	-0.165062	0.959172	0.668822	-0.152872	0.26219	0.820446	0.126205	0.276129		220.235	-0.0153145	-0.0661052	-0.933842	-0.528723	-0.116843	-0.332165	0.175812		220.235	-1.00025	0.837534	0.093808	-1.04427	1.14369	-1.54977	0.382069	-1.61069	0.838735	-0.320696	-0.0715376	-0.863368	-0.26373	0.274877		220.235	-1.12467	-0.262204	-1.00514	1.25127	-0.182785	-0.0807459	0.602811	-0.0651655
	220.53	-0.711948	0.609866	1.17991	-0.11839	-1.78856	-0.237652	0.985742	0.655325	-0.176731	0.245089	0.723674	0.124212	0.25914		220.53	-0.048534	-0.0541707	-0.755774	-0.555578	-0.0714101	-0.297093	0.149821		220.53	-1.00176	0.869591	0.153297	-1.00772	1.17751	-1.52822	0.596755	-1.53522	0.763109	-0.251929	-0.0171968	-0.871164	-0.221079	0.275959		220.53	-1.01631	-0.36082	-0.934448	1.12776	-0.179277	-0.148497	0.657457	-0.0681446
	220.825	-0.700095	0.513521	1.0709	-0.0081888	-1.56394	-0.125451	0.931574	0.642318	-0.246961	0.263805	0.637926	0.128674	0.233515		220.825	-0.0734932	0.0965327	-0.594531	-0.529818	-0.031755	-0.226613	0.140203		220.825	-1.0049	0.891066	0.213562	-1.03128	1.12491	-1.49349	0.914826	-1.47417	0.773853	-0.205115	0.0562109	-0.861778	-0.174691	0.281224		220.825	-0.895847	-0.375144	-0.912287	1.11213	-0.1146	-0.116851	0.583425	-0.0718271
	221.12	-0.673298	0.313564	1.01309	0.0914127	-1.22478	-0.0965585	0.985118	0.629864	-0.288997	0.230294	0.565015	0.14043	0.206746		221.12	-0.0262542	0.00510164	-0.509044	-0.49108	-0.00935976	-0.206127	0.120135		221.12	-1.124	0.918807	0.20029	-1.01947	1.17752	-1.36148	0.728972	-1.4403	0.796762	-0.218895	0.0638137	-0.860336	-0.178194	0.276326		221.12	-0.777248	-0.154246	-0.900312	1.04395	-0.0797546	-0.0508854	0.550428	-0.0305875
	221.415	-0.649948	0.307599	0.991829	0.051967	-0.978731	0.128303	1.02493	0.601149	-0.316268	0.297602	0.5226	0.180094	0.190565		221.415	-0.0417463	-0.114284	-0.3459	-0.433547	-0.0288236	-0.19286	0.0828459		221.415	-1.10484	0.957945	0.260467	-1.08338	1.16873	-1.30243	0.566749	-1.53223	0.914469	-0.254616	0.0857715	-0.837579	-0.180079	0.279772		221.415	-0.673943	-0.0675038	-0.90398	1.02048	-0.106927	-0.0922284	0.777011	0.0468488
	221.71	-0.618224	0.337314	1.09166	0.0646171	-0.912307	0.248107	1.01594	0.546306	-0.429091	0.308732	0.451793	0.191349	0.190623		221.71	-0.0201166	-0.0515578	-0.184417	-0.36299	-0.0333975	-0.130496	0.0651167		221.71	-1.1925	0.983527	0.368646	-0.993232	1.09177	-1.28455	0.446036	-1.65567	1.03396	-0.193678	-0.0286426	-0.822167	-0.187207	0.284137		221.71	-0.41634	0.0591006	-0.759032	1.00132	-0.0768605	-0.133813	0.746773	0.136499
	222.005	-0.585002	0.284984	1.23552	0.0777326	-0.78148	0.254799	0.879721	0.528946	-0.487468	0.284266	0.487157	0.198107	0.186093		222.005	0.0731694	-0.0707765	-0.0473388	-0.384494	-0.0895234	-0.103793	0.0756933		222.005	-1.10438	1.02898	0.480964	-1.00659	1.07443	-1.19738	0.350064	-1.73766	1.1985	-0.215769	-0.0875687	-0.82039	-0.169733	0.289607		222.005	-0.256736	0.272962	-0.787583	0.929682	-0.131177	-0.29594	0.724469	0.118983
	222.3	-0.574303	0.326791	1.30639	0.0897883	-0.571495	0.194631	0.725074	0.578728	-0.578791	0.247322	0.519943	0.205825	0.180327		222.3	0.0450819	-0.0825652	0.254252	-0.496991	-0.0897769	-0.0739998	0.122714		222.3	-1.11708	1.0432	0.514733	-1.03482	1.01834	-1.15731	0.363379	-1.60706	1.23973	-0.244415	-0.134511	-0.82952	-0.162111	0.285383		222.3	-0.25021	0.405083	-0.902745	0.838997	-0.127743	-0.318461	0.689699	-0.0541377
	222.595	-0.532181	0.253248	1.32348	0.0313821	-0.402589	0.27097	0.865498	0.660474	-0.614629	0.20798	0.529249	0.235716	0.181175		222.595	0.0347897	-0.141162	0.296498	-0.469925	-0.108763	-0.0777124	0.124802		222.595	-1.18594	1.05156	0.541822	-0.770552	0.969706	-1.11019	-0.0384803	-1.62564	1.30362	-0.201349	-0.212441	-0.8059	-0.173648	0.279194		222.595	-0.17887	0.587547	-1.00919	0.817747	-0.16343	-0.475186	0.743599	-0.110679
	222.89	-0.464476	0.300914	1.40642	0.110034	-0.316823	0.439029	0.895794	0.818708	-0.658013	0.135641	0.538343	0.291416	0.187551		222.89	0.0203705	-0.201276	0.460879	-0.473313	-0.126835	-0.064035	0.153777		222.89	-1.26177	1.04091	0.540415	-0.563608	0.982344	-1.12422	-0.00502264	-1.6354	1.34767	-0.309572	-0.206826	-0.799203	-0.16619	0.281377		222.89	-0.0190925	0.723918	-0.986925	0.769155	-0.125419	-0.409687	0.774608	-0.0697167
	223.184	-0.48149	0.288209	1.37911	0.143737	-0.131205	0.254178	0.867912	0.827186	-0.685237	0.0407421	0.540331	0.27668	0.182855		223.184	0.11379	-0.135574	0.535091	-0.483441	-0.187542	-0.0315351	0.170524		223.184	-1.22047	1.06691	0.579898	-0.517474	0.904396	-1.08562	-0.0325948	-1.7163	1.46132	-0.264994	-0.124917	-0.792011	-0.145154	0.285653		223.184	0.126206	0.845772	-0.98742	0.728106	-0.195436	-0.518988	0.772151	-0.128868
	223.479	-0.455188	0.280116	1.28244	0.271187	0.0323619	0.192528	0.778455	0.862525	-0.831367	0.00247301	0.644914	0.278222	0.182097		223.479	0.0375522	0.0260885	0.781943	-0.421472	-0.293192	0.0261838	0.209009		223.479	-1.26791	1.1015	0.5555	-0.475628	0.906105	-1.06559	0.0803867	-1.79684	1.43947	-0.289479	-0.15605	-0.796044	-0.147048	0.290007		223.479	0.243042	0.907871	-1.03499	0.689962	-0.150839	-0.485378	0.862584	-0.0903596
	223.774	-0.448189	0.235862	1.19676	0.429293	0.239974	0.214817	0.725154	0.862573	-0.894748	-0.0400832	0.743963	0.296852	0.181733		223.774	-0.0144198	0.0131817	0.951214	-0.343866	-0.318841	0.0574537	0.235435		223.774	-1.32767	1.11971	0.551547	-0.3816	0.839766	-0.938995	0.243915	-1.75117	1.42114	-0.303455	-0.0141235	-0.769754	-0.109225	0.285251		223.774	0.443385	0.9841	-1.03738	0.636859	-0.152854	-0.720737	1.02376	-0.133052
	224.069	-0.421014	0.12029	1.14187	0.571781	0.404015	0.181155	0.673258	0.84224	-0.966311	-0.0773553	0.658039	0.284361	0.18252		224.069	-0.088575	0.144726	1.08319	-0.30771	-0.259007	0.114524	0.254782		224.069	-1.25997	1.11994	0.496045	-0.504656	0.805106	-0.837547	0.193319	-1.76973	1.44073	-0.374566	0.0258624	-0.746732	-0.117683	0.28163		224.069	0.667009	0.977895	-0.959032	0.677499	-0.152842	-0.748742	1.1078	-0.162929
	224.364	-0.369068	-0.0211998	1.04863	0.674495	0.431701	0.00708192	0.700557	0.924378	-1.02542	-0.126289	0.69246	0.26703	0.190346		224.364	-0.225956	0.295052	1.20766	-0.251131	-0.2688	0.151364	0.284369		224.364	-1.17296	1.14439	0.580617	-0.680109	0.801353	-0.751447	-0.0568704	-1.73114	1.4601	-0.427037	0.111762	-0.729132	-0.120873	0.280356		224.364	0.717747	1.08688	-0.922209	0.551403	-0.145294	-0.702703	0.923184	-0.137717
	224.659	-0.354385	-0.0267056	0.922709	0.636878	0.485545	-0.092583	0.61412	0.791417	-0.992322	-0.182324	0.772685	0.234094	0.181992		224.659	-0.272597	0.717097	1.30108	-0.194052	-0.286758	0.252954	0.322592		224.659	-1.26768	1.13329	0.607872	-0.844235	0.817303	-0.715793	-0.165391	-1.56708	1.4312	-0.337003	0.0814856	-0.743232	-0.130772	0.277335		224.659	0.727503	1.22249	-0.91816	0.512131	-0.1884	-0.708651	0.885759	-0.154603
	224.954	-0.332188	-0.0800258	0.845964	0.513633	0.656603	-0.17826	0.59835	0.852117	-1.02632	-0.166827	0.863339	0.231489	0.187818		224.954	-0.208742	0.749984	1.45282	-0.149806	-0.201463	0.328558	0.334664		224.954	-1.31669	1.14022	0.605481	-0.734112	0.895336	-0.714915	-0.178036	-1.54479	1.38068	-0.339773	-0.00463108	-0.852801	-0.138669	0.277821		224.954	0.753807	1.40153	-0.76651	0.517	-0.203201	-0.746369	0.911407	-0.0906708
	225.249	-0.255678	-0.0658636	0.910823	0.611819	0.731586	-0.0675194	0.551367	0.958079	-1.13858	-0.270735	0.898763	0.260369	0.201518		225.249	-0.143366	0.604276	1.479	-0.0156878	-0.280366	0.328772	0.324927		225.249	-1.46883	1.15141	0.621494	-0.764364	0.906898	-0.657022	-0.130898	-1.47082	1.25494	-0.339009	-0.0195258	-0.746782	-0.138542	0.273942		225.249	0.72673	1.57267	-0.560343	0.404612	-0.161671	-0.799601	0.918756	-0.16067
	225.544	-0.241918	0.0376786	0.945731	0.62226	0.954484	-0.0604979	0.44554	0.919563	-1.08636	-0.3412	0.967471	0.287523	0.205018		225.544	-0.200372	0.594071	1.58039	0.0392224	-0.333226	0.336018	0.349195		225.544	-1.39294	1.15331	0.607483	-0.796396	0.991651	-0.494185	-0.0129819	-1.50861	1.23769	-0.365436	-0.0465139	-0.809145	-0.119673	0.274245		225.544	0.858673	1.68361	-0.451576	0.378919	-0.0710658	-0.913415	0.677681	-0.0865313
	225.839	-0.197206	0.14489	0.896558	0.652969	0.977216	-0.144965	0.350683	0.928695	-1.1388	-0.369158	0.984731	0.28051	0.208649		225.839	-0.298777	0.660024	1.65181	0.14202	-0.423531	0.346309	0.377708		225.839	-1.42109	1.1669	0.586446	-0.776183	1.0284	-0.41078	0.0465991	-1.46517	1.23187	-0.477418	-0.0474032	-0.812343	-0.112514	0.274668		225.839	0.848961	1.70255	-0.376742	0.318889	-0.102002	-1.01651	0.754984	-0.0948044
	226.134	-0.184953	0.210963	0.926542	0.724827	1.01606	-0.165436	0.265557	0.813994	-1.18249	-0.422231	1.01026	0.273918	0.213781		226.134	-0.329138	0.812514	1.65683	0.20211	-0.491798	0.370104	0.394426		226.134	-1.43297	1.16687	0.610389	-0.73316	1.02249	-0.33213	-0.0159944	-1.47024	1.24897	-0.546144	-0.103562	-0.894088	-0.123297	0.277005		226.134	0.935117	1.88975	-0.297862	0.342707	-0.161067	-1.11659	0.823663	0.002905
	226.429	-0.187776	0.136898	0.976172	0.842583	1.06772	-0.0186471	0.28241	0.69406	-1.23164	-0.551446	1.07891	0.280841	0.224342		226.429	-0.321814	0.833152	1.72854	0.258541	-0.517172	0.39625	0.408338		226.429	-1.4261	1.17565	0.574524	-0.813434	1.02996	-0.261166	0.0996948	-1.31217	1.23953	-0.64242	-0.103742	-0.935108	-0.114565	0.274486		226.429	1.01291	1.98429	-0.284105	0.417924	-0.182712	-1.1534	0.957896	-0.0660218
	226.723	-0.185851	0.0995987	1.04955	0.670378	0.965291	-0.123123	0.351943	0.652814	-1.25773	-0.710764	1.09185	0.236723	0.228736		226.723	-0.386283	0.956071	1.66751	0.32664	-0.529279	0.406931	0.412476		226.723	-1.45789	1.18193	0.57396	-0.63957	1.02203	-0.115379	0.018951	-1.17197	1.22763	-0.618484	-0.0877175	-0.980619	-0.0872612	0.267708		226.723	1.13237	2.05607	-0.179313	0.404928	-0.231841	-1.2714	1.09291	-0.0526129
	227.018	-0.181923	0.013297	1.04619	0.402989	1.04769	-0.219931	0.328976	0.665003	-1.27956	-0.833477	1.08838	0.188876	0.235696		227.018	-0.394944	0.900815	1.72705	0.350461	-0.51849	0.412978	0.417675		227.018	-1.39796	1.18485	0.543524	-0.535641	1.09285	0.00719922	-0.0287168	-1.12735	1.13203	-0.65788	-0.0573292	-1.00182	-0.0705212	0.262103		227.018	1.27347	2.26548	-0.131942	0.390361	-0.230212	-1.37517	0.953041	-0.107923
	227.313	-0.159445	-0.161296	1.07279	0.138043	1.00016	-0.201383	0.124098	0.630445	-1.33734	-1.01009	1.00439	0.100035	0.240881		227.313	-0.286676	0.731744	1.7073	0.491358	-0.533227	0.4221	0.397959		227.313	-1.41904	1.17882	0.51211	-0.455143	1.09369	0.117404	-0.0290459	-1.17335	1.05614	-0.670559	-0.0545693	-0.945049	-0.0657164	0.259218		227.313	1.35551	2.33233	-0.00320254	0.387735	-0.271147	-1.36347	1.02543	-0.197891
	227.608	-0.202372	-0.175484	1.11988	0.215854	1.0808	-0.309107	0.0603944	0.5798	-1.35465	-1.18912	1.00792	0.0758115	0.255445		227.608	-0.35395	0.835056	1.79494	0.469188	-0.573243	0.434399	0.42718		227.608	-1.4147	1.17237	0.490289	-0.453123	1.11264	0.153486	0.0872924	-1.20286	0.982271	-0.730446	-0.0153202	-0.951074	-0.0640978	0.259537		227.608	1.35819	2.36846	0.0262483	0.502873	-0.197042	-1.57395	1.15425	-0.204601
	227.903	-0.236194	-0.263688	1.18558	0.34193	0.954268	-0.196594	0.0390333	0.536916	-1.35434	-1.22538	1.0239	0.0732213	0.256056		227.903	-0.343913	0.934106	1.82064	0.477812	-0.548406	0.468049	0.432393		227.903	-1.38575	1.16713	0.488964	-0.460218	1.11022	0.180897	0.144173	-1.30804	0.827361	-0.757702	-0.112054	-1.00079	-0.092151	0.259681		227.903	1.43395	2.39672	0.117479	0.527094	-0.206064	-1.57568	1.12021	-0.19016
	228.198	-0.241199	-0.21896	1.14331	0.573775	0.887674	-0.183544	-0.392614	0.511939	-1.362	-1.27277	1.08559	0.0482902	0.262994		228.198	-0.417878	0.93759	1.74985	0.480433	-0.573515	0.435295	0.43174		228.198	-1.42659	1.20445	0.420477	-0.366821	1.15004	0.366358	0.16055	-1.2567	0.735698	-0.765305	-0.0687616	-0.985014	-0.0693011	0.259711		228.198	1.60314	2.53911	0.138726	0.555109	-0.267872	-1.60112	1.15683	-0.123341
	228.493	-0.246488	-0.313748	1.17543	0.752424	0.906034	0.0279418	-0.579678	0.53848	-1.34201	-1.38105	1.15851	0.0632589	0.278977		228.493	-0.512178	1.08171	1.76255	0.559339	-0.523512	0.473583	0.447467		228.493	-1.447	1.21846	0.32836	-0.274752	1.09502	0.375358	0.138564	-1.20656	0.636128	-0.808371	-0.132441	-0.969123	-0.0871967	0.253764		228.493	1.7381	2.53976	0.207356	0.516034	-0.285367	-1.56447	1.19754	-0.0371706
	228.788	-0.242405	-0.267991	1.11747	0.893767	0.940411	0.131162	-0.556872	0.549319	-1.32318	-1.45248	1.22036	0.0917789	0.285222		228.788	-0.562573	1.26973	1.7027	0.549576	-0.490131	0.49386	0.455558		228.788	-1.30313	1.24619	0.301969	-0.265386	1.05971	0.45101	0.000171472	-1.26021	0.541474	-0.833177	-0.21301	-0.953941	-0.10236	0.248393		228.788	1.75407	2.59711	0.25195	0.52356	-0.302362	-1.51557	1.15684	0.0499699
	229.083	-0.246925	-0.285025	0.978068	1.08036	1.07282	0.120274	-0.468408	0.579235	-1.26668	-1.54034	1.22252	0.113264	0.291031		229.083	-0.463822	1.50673	1.74566	0.605872	-0.506644	0.577559	0.47374		229.083	-1.33268	1.24151	0.262943	-0.226288	1.07404	0.598571	-0.25651	-1.21385	0.490254	-0.844408	-0.209303	-0.874	-0.107477	0.247889		229.083	1.80855	2.67733	0.264606	0.53114	-0.304296	-1.43814	1.11277	0.0173061
	229.378	-0.270181	-0.286417	0.947872	1.23427	1.17005	0.152752	-0.485402	0.570741	-1.25935	-1.50932	1.24849	0.137591	0.297644		229.378	-0.432232	1.52538	2.03516	0.654038	-0.551763	0.646116	0.514799		229.378	-1.43874	1.25056	0.314578	-0.337044	0.979451	0.709902	-0.192107	-1.21912	0.474796	-0.912092	-0.197499	-1.06005	-0.135614	0.258672		229.378	1.91027	2.67664	0.240186	0.535758	-0.389544	-1.25556	1.30334	0.0505101
	229.673	-0.29963	-0.26807	1.00345	1.37399	1.14101	0.186008	-0.696142	0.634292	-1.21614	-1.53026	1.34842	0.152447	0.311348		229.673	-0.408088	1.51005	2.08114	0.631331	-0.537306	0.655426	0.515621		229.673	-1.49104	1.25791	0.303699	-0.386663	1.00129	0.781487	-0.352734	-1.24526	0.448636	-0.94024	-0.183354	-1.06856	-0.156235	0.265483		229.673	1.92608	2.78273	0.303212	0.571026	-0.55561	-1.21559	1.42594	0.0501108
	229.967	-0.339417	-0.423296	1.05361	1.55898	1.17616	0.262225	-0.861304	0.680934	-1.24246	-1.62709	1.39315	0.148317	0.335512		229.967	-0.420465	1.3228	2.12393	0.558241	-0.528885	0.611125	0.508019		229.967	-1.44244	1.25959	0.336331	-0.328456	0.986383	0.807213	-0.261403	-1.16327	0.491733	-1.09871	-0.128673	-1.04703	-0.132394	0.265229		229.967	2.01821	2.77499	0.270246	0.508819	-0.667828	-1.15854	1.38826	0.00771674
	230.262	-0.318106	-0.461494	0.982548	1.48323	0.905227	0.243392	-0.902369	0.710206	-1.25191	-1.6754	1.459	0.106758	0.331037		230.262	-0.40362	1.27016	2.05214	0.595294	-0.540213	0.594754	0.493207		230.262	-1.57646	1.24244	0.326112	-0.382958	0.903874	0.703436	-0.115634	-1.08237	0.527754	-1.13727	-0.036161	-1.03323	-0.138373	0.263853		230.262	1.97139	2.6991	0.279407	0.634224	-0.81279	-1.1604	1.5693	0.053058
	230.557	-0.362558	-0.616835	0.987927	1.33951	0.693949	0.256676	-0.859164	0.793082	-1.26344	-1.78986	1.53357	0.0648059	0.334424		230.557	-0.45274	1.15234	2.00487	0.627434	-0.550859	0.556207	0.484903		230.557	-1.52134	1.25388	0.283476	-0.382552	0.917135	0.807982	-0.157697	-1.01589	0.595988	-1.17565	-0.0311944	-1.04373	-0.122466	0.265604		230.557	1.87667	2.72503	0.330782	0.711808	-0.793665	-1.17646	1.51803	0.0368595
	230.852	-0.365603	-0.618699	1.0488	1.32175	0.489571	0.32169	-0.77026	0.919402	-1.18825	-1.79984	1.62241	0.0891801	0.334953		230.852	-0.565652	0.911969	2.026	0.585184	-0.576319	0.476236	0.489739		230.852	-1.53881	1.25301	0.273994	-0.262223	0.903237	0.780949	-0.261701	-0.931698	0.579179	-1.17363	-0.198431	-1.08736	-0.138624	0.263256		230.852	1.84593	2.63781	0.415152	0.689035	-0.787306	-1.1411	1.57578	0.0679023
	231.147	-0.398757	-0.505818	1.17463	1.37412	0.214996	0.324338	-0.807711	1.00263	-1.16064	-1.79671	1.69033	0.101036	0.341282		231.147	-0.58359	1.02366	2.11499	0.537765	-0.582337	0.502099	0.511344		231.147	-1.41973	1.23585	0.347517	-0.290959	0.889142	0.798638	-0.272859	-0.898519	0.658884	-1.24923	-0.28204	-1.15064	-0.136163	0.264494		231.147	1.88632	2.64601	0.435919	0.762223	-0.893785	-1.04295	1.55019	0.117616
	231.442	-0.452654	-0.563792	1.17297	1.40854	-0.126037	0.31048	-0.703042	1.11726	-1.19338	-1.72342	1.76692	0.0921686	0.345889		231.442	-0.568654	1.06004	2.00247	0.547435	-0.565319	0.495196	0.49245		231.442	-1.4069	1.23808	0.401278	-0.38279	0.966749	0.778318	-0.380326	-0.832371	0.669256	-1.24598	-0.287955	-1.16229	-0.137077	0.266946		231.442	1.90651	2.67121	0.414437	0.902093	-0.913195	-1.03378	1.50153	0.133696
	231.737	-0.467267	-0.601372	1.00052	1.33172	-0.256148	0.264708	-0.677193	1.25805	-1.26688	-1.61684	1.85005	0.074485	0.345257		231.737	-0.579418	0.983739	1.97709	0.659791	-0.611806	0.485878	0.492015		231.737	-1.43628	1.23627	0.341237	-0.48453	0.965303	0.802584	-0.392859	-0.610142	0.563626	-1.35016	-0.257958	-1.13244	-0.146278	0.265116		231.737	1.76735	2.72832	0.34461	0.954133	-0.955923	-1.00157	1.44742	0.221259
	232.032	-0.454014	-0.638038	0.902174	1.31924	-0.194498	0.256551	-0.616747	1.44294	-1.18401	-1.53444	1.78509	0.0985677	0.338038		232.032	-0.566754	0.975107	1.97419	0.653826	-0.592798	0.488715	0.487554		232.032	-1.41685	1.1908	0.333168	-0.385379	0.958525	0.777059	-0.433481	-0.453663	0.413287	-1.36251	-0.155763	-1.09832	-0.136094	0.255794		232.032	1.77825	2.57515	0.31066	0.969147	-0.897196	-1.032	1.40761	0.26086
	232.327	-0.498473	-0.697455	0.86156	1.37548	-0.334937	0.356273	-0.381888	1.42456	-1.08009	-1.49245	1.71577	0.113487	0.330009		232.327	-0.558255	0.762229	1.89389	0.73846	-0.555004	0.456264	0.463246		232.327	-1.50882	1.18571	0.290716	-0.3268	0.948127	0.763311	-0.536719	-0.516942	0.355098	-1.36574	-0.233364	-1.15268	-0.174842	0.259928		232.327	1.87098	2.44151	0.379401	1.02741	-0.978501	-1.08719	1.41865	0.384746
	232.622	-0.51099	-0.702205	0.894509	1.42552	-0.379595	0.343025	-0.536319	1.43836	-1.14345	-1.55848	1.64541	0.0832529	0.338072		232.622	-0.541831	0.795256	2.02569	0.743238	-0.486707	0.50713	0.476069		232.622	-1.56365	1.20171	0.272554	-0.395916	0.967349	0.673034	-0.213263	-0.524519	0.398339	-1.35312	-0.227847	-1.19664	-0.163497	0.260858		232.622	1.89186	2.34996	0.415025	1.09134	-1.01033	-1.04326	1.36376	0.350896
	232.917	-0.553235	-0.721566	0.82172	1.28375	-0.434675	0.240549	-0.509837	1.35819	-1.09828	-1.58762	1.58115	0.0345584	0.326344		232.917	-0.534833	0.718568	1.99693	0.754689	-0.468624	0.493346	0.46703		232.917	-1.5609	1.22161	0.369699	-0.38858	0.897115	0.641384	-0.127753	-0.49484	0.442936	-1.32083	-0.198386	-1.17183	-0.140865	0.258331		232.917	1.9675	2.31924	0.35515	1.08118	-1.08081	-1.01778	1.28094	0.326026
	233.211	-0.561428	-0.673219	0.859382	1.33709	-0.624755	0.241008	-0.389016	1.38726	-0.997626	-1.44905	1.49937	0.0571826	0.318036		233.211	-0.668653	0.590105	2.07516	0.757739	-0.426905	0.465488	0.4886		233.211	-1.58712	1.22969	0.448591	-0.428617	0.942027	0.521377	-0.0705828	-0.511818	0.427084	-1.31564	-0.241076	-1.19685	-0.148579	0.260844		233.211	1.95918	2.33022	0.326014	1.12625	-1.06583	-0.845491	1.31902	0.329098
	233.506	-0.557294	-0.779937	0.932783	1.26331	-0.647066	0.247687	-0.33397	1.4412	-0.880379	-1.2157	1.36744	0.0761892	0.303204		233.506	-0.734359	0.511607	1.97054	0.755689	-0.357344	0.429226	0.472315		233.506	-1.63933	1.2537	0.613186	-0.391796	0.878232	0.35907	-0.146599	-0.481168	0.416082	-1.30711	-0.205019	-1.17447	-0.152101	0.260643		233.506	1.93823	2.35995	0.346648	1.24389	-1.11217	-0.797929	1.28368	0.367371
	233.801	-0.563249	-0.822276	0.978161	1.28712	-0.710633	0.32915	-0.312257	1.35536	-0.783899	-0.81864	1.30444	0.113025	0.286045		233.801	-0.702659	0.577643	2.01446	0.705082	-0.381296	0.442646	0.47688		233.801	-1.67701	1.25354	0.683122	-0.438857	0.924936	0.245159	-0.28671	-0.550625	0.46305	-1.2758	-0.267222	-1.23215	-0.179881	0.266676		233.801	1.85764	2.4028	0.316638	1.35006	-1.08451	-0.647411	1.31509	0.368414
	234.096	-0.581887	-0.811495	0.996782	1.05135	-0.824003	0.381525	-0.219825	1.37172	-0.646775	-0.663874	1.3124	0.124174	0.274066		234.096	-0.707345	0.293554	2.07167	0.723555	-0.438247	0.388638	0.49187		234.096	-1.71186	1.25753	0.726704	-0.475859	0.898332	0.131125	-0.0216496	-0.472535	0.518906	-1.24834	-0.259472	-1.33773	-0.166237	0.270622		234.096	1.76387	2.37029	0.208124	1.29503	-1.14768	-0.493286	1.28354	0.286556
	234.391	-0.60232	-0.810606	1.04251	0.89185	-0.81895	0.375867	-0.204833	1.30386	-0.548626	-0.683251	1.34513	0.117329	0.26768		234.391	-0.673511	0.347202	2.01606	0.653229	-0.48634	0.371328	0.480233		234.391	-1.7383	1.25966	0.714968	-0.321364	1.01249	0.0348863	0.249935	-0.41706	0.597852	-1.27757	-0.258492	-1.33486	-0.123155	0.277187		234.391	1.75142	2.34557	0.108488	1.3847	-1.20172	-0.428506	1.32974	0.236476
	234.686	-0.577677	-0.867664	1.16461	0.785502	-0.752353	0.441757	-0.202562	1.33118	-0.533683	-0.651717	1.36657	0.136723	0.269773		234.686	-0.570232	0.212564	1.91958	0.57924	-0.572901	0.31365	0.459727		234.686	-1.72002	1.26489	0.787366	-0.203636	0.947276	0.0166492	0.513173	-0.429915	0.693039	-1.21318	-0.255581	-1.28748	-0.0739509	0.277639		234.686	1.8483	2.37062	0.0877559	1.41575	-1.20183	-0.301751	1.25166	0.243179
	234.981	-0.56854	-0.915819	1.19471	0.853345	-0.782493	0.699706	-0.239725	1.23694	-0.443268	-0.595856	1.35894	0.163449	0.271549		234.981	-0.666188	0.292751	1.85046	0.673136	-0.575965	0.314839	0.460594		234.981	-1.58663	1.269	0.822956	-0.242145	0.861987	-0.0647442	0.634199	-0.446839	0.710872	-1.25292	-0.182367	-1.26893	-0.0621302	0.273654		234.981	1.86295	2.22561	-0.030333	1.37623	-1.22919	-0.125483	1.13687	0.220723
	235.276	-0.564901	-1.00984	1.20729	0.641393	-0.754777	0.705119	-0.301461	1.18645	-0.30156	-0.462636	1.33801	0.153008	0.263041		235.276	-0.62519	0.2398	1.87603	0.642217	-0.488599	0.328852	0.451571		235.276	-1.5576	1.2868	0.856809	-0.248121	0.861555	-0.111168	0.612219	-0.428311	0.809138	-1.23799	-0.0892171	-1.30807	-0.0461636	0.276221		235.276	1.94546	2.17047	-0.103077	1.43257	-1.35367	0.123139	1.11488	0.187397
	235.571	-0.597655	-1.09495	1.21632	0.547283	-0.833273	0.84218	-0.346736	1.14542	-0.318963	-0.272927	1.29508	0.143797	0.266234		235.571	-0.565513	0.0702814	1.83113	0.658637	-0.359674	0.326972	0.430488		235.571	-1.60116	1.30012	0.859847	-0.264468	0.840317	-0.311586	0.347683	-0.453174	0.846827	-1.15213	-0.107294	-1.30333	-0.0831956	0.273369		235.571	1.90645	2.16906	-0.251095	1.51135	-1.36855	0.139491	1.28681	0.0996243
	235.866	-0.62084	-1.25746	1.16779	0.668058	-0.709817	0.801825	-0.337008	1.12878	-0.147276	-0.262353	1.28398	0.15597	0.265992		235.866	-0.49208	-0.0892205	1.65036	0.721425	-0.327628	0.292572	0.398347		235.866	-1.47971	1.29084	0.943688	-0.265006	0.718602	-0.474793	0.226739	-0.545622	0.791448	-1.16045	-0.137403	-1.27604	-0.113976	0.266456		235.866	1.91914	2.18496	-0.409096	1.53614	-1.34539	0.323097	1.16742	0.0977351
	236.161	-0.628743	-1.3231	1.10403	0.668929	-0.720334	0.821515	-0.249509	1.17836	-0.112409	-0.166572	1.27135	0.167593	0.266366		236.161	-0.5841	-0.149687	1.63342	0.759983	-0.30342	0.271239	0.408253		236.161	-1.43842	1.33062	1.01876	-0.210905	0.753472	-0.553011	0.245072	-0.596459	0.788473	-1.03008	-0.141364	-1.16731	-0.0834289	0.263903		236.161	1.94721	2.10003	-0.466703	1.52467	-1.33878	0.405753	1.1123	0.0139403
	236.456	-0.630556	-1.27405	1.02426	0.694067	-0.74945	0.760779	-0.25498	1.26678	-0.0479164	-0.091879	1.18694	0.171272	0.260397		236.456	-0.707405	-0.124418	1.6825	0.677889	-0.378798	0.229954	0.429264		236.456	-1.54057	1.35486	1.10444	-0.124068	0.732478	-0.622601	0.0308962	-0.599195	0.796537	-0.938453	-0.200217	-1.11405	-0.0933283	0.267142		236.456	1.96711	2.02122	-0.466511	1.50166	-1.36094	0.482127	0.992712	0.0420874
	236.75	-0.704021	-1.35982	0.972553	0.774241	-0.58184	0.895142	-0.253657	1.34958	0.0239317	0.0575261	1.14091	0.210414	0.265161		236.75	-0.761798	-0.118147	1.73142	0.650023	-0.398741	0.220552	0.443307		236.75	-1.50632	1.37204	1.13142	-0.289148	0.766387	-0.812856	0.234091	-0.602619	0.834582	-0.979942	-0.245639	-1.08011	-0.098176	0.274543		236.75	1.8576	1.95263	-0.48979	1.58263	-1.39014	0.547828	0.804768	0.0287356
	237.045	-0.734931	-1.30089	0.879141	0.87564	-0.540923	0.924511	-0.2468	1.45417	0.0541438	0.179252	1.16111	0.245857	0.266514		237.045	-0.810618	-0.088689	1.88739	0.659881	-0.400394	0.249514	0.474957		237.045	-1.62988	1.36813	1.18699	-0.393986	0.762838	-0.965523	0.0193192	-0.683589	0.873223	-0.963839	-0.255989	-1.02505	-0.14228	0.2839		237.045	1.75341	1.86121	-0.609921	1.62408	-1.44712	0.693889	0.875982	0.00870052
	237.34	-0.71524	-1.31006	0.801541	0.940032	-0.512087	0.919593	-0.255341	1.52207	0.206832	0.344091	1.23971	0.289195	0.270048		237.34	-0.893723	0.00592762	1.98721	0.544177	-0.422496	0.244219	0.496195		237.34	-1.53589	1.37724	1.24819	-0.604222	0.761594	-1.04205	0.0803949	-0.544567	0.904434	-0.943606	-0.320535	-1.10914	-0.144013	0.287889		237.34	1.70727	1.82323	-0.801916	1.65396	-1.46251	0.641511	0.781015	0.101422
	237.635	-0.678371	-1.41266	0.648821	0.979675	-0.534304	1.03312	-0.245839	1.60048	0.266562	0.601304	1.27538	0.321288	0.281797		237.635	-0.893017	-0.181855	2.05868	0.599923	-0.419746	0.232797	0.516422		237.635	-1.52544	1.40698	1.23211	-0.552356	0.722417	-1.2668	-0.0773894	-0.333914	0.997118	-0.832659	-0.361707	-0.978502	-0.130845	0.287944		237.635	1.65283	1.79813	-0.85941	1.49375	-1.5739	0.816816	0.749099	-0.037686
	237.93	-0.665019	-1.35705	0.558899	1.01838	-0.405407	0.956253	-0.461809	1.52899	0.287005	0.814114	1.37858	0.332084	0.281162		237.93	-0.950413	-0.206554	2.0706	0.658763	-0.42864	0.228751	0.528649		237.93	-1.58148	1.42613	1.20542	-0.617086	0.717398	-1.37727	0.211335	-0.241432	1.13178	-0.738216	-0.272728	-0.986712	-0.0935713	0.297108		237.93	1.56239	1.72764	-0.955978	1.48494	-1.63168	0.907751	0.618055	-0.0841054
	238.225	-0.642646	-1.47437	0.441408	1.06163	-0.353007	0.84935	-0.393546	1.52409	0.333987	0.964916	1.38265	0.335859	0.285178		238.225	-0.90887	-0.119761	2.08062	0.672809	-0.380341	0.268892	0.519865		238.225	-1.57765	1.42498	1.22085	-0.578747	0.727054	-1.57124	0.151365	-0.222124	1.23461	-0.732114	-0.310076	-0.99171	-0.102068	0.306859		238.225	1.4961	1.61101	-0.950362	1.43192	-1.59362	1.02015	0.424735	-0.0851557
	238.52	-0.651436	-1.44299	0.31705	1.03146	-0.377688	0.60322	-0.413078	1.41662	0.422186	1.02808	1.32838	0.296528	0.276135		238.52	-0.98302	-0.251825	2.12471	0.625302	-0.409208	0.221192	0.541201		238.52	-1.64914	1.42963	1.2123	-0.695949	0.753557	-1.67445	0.293561	-0.214244	1.39043	-0.73446	-0.244946	-1.02371	-0.0964524	0.322047		238.52	1.40242	1.64939	-0.922662	1.4987	-1.54474	1.01309	0.420742	-0.127367
	238.815	-0.6247	-1.53292	0.378042	1.11461	-0.459449	0.492271	-0.384197	1.35613	0.49695	0.953346	1.21043	0.272775	0.275813		238.815	-1.00703	-0.466832	2.18422	0.614285	-0.388428	0.187243	0.563727		238.815	-1.75144	1.42006	1.19377	-0.842951	0.800211	-1.79195	0.30555	-0.113491	1.61916	-0.756801	-0.213714	-1.00252	-0.0945094	0.340626		238.815	1.37396	1.53962	-0.943709	1.41856	-1.50203	1.10473	0.65992	-0.201031
	239.11	-0.570832	-1.39885	0.433219	1.11054	-0.528182	0.429679	-0.417776	1.32364	0.451149	1.06937	1.08485	0.271529	0.266403		239.11	-1.13237	-0.62104	2.20224	0.587414	-0.304926	0.146263	0.585188		239.11	-1.67123	1.42608	1.10494	-1.0045	0.761831	-1.90889	0.36915	-0.168477	1.66412	-0.719996	-0.190761	-1.06567	-0.11695	0.345327		239.11	1.42504	1.45427	-0.900433	1.43332	-1.50483	1.19303	0.826626	-0.204368
	239.405	-0.527237	-1.42854	0.365801	1.02992	-0.677175	0.388161	-0.414603	1.2351	0.480941	1.0205	0.954781	0.220696	0.260566		239.405	-1.16425	-0.659719	2.04742	0.643887	-0.22089	0.12929	0.564023		239.405	-1.52208	1.44671	1.05712	-0.952049	0.805024	-1.98131	0.446745	-0.130118	1.67786	-0.691522	-0.28699	-0.905715	-0.0863607	0.340792		239.405	1.28041	1.47829	-0.915037	1.50448	-1.44011	1.11947	0.781247	-0.317533
	239.7	-0.515555	-1.50108	0.289104	0.954975	-0.85436	0.452998	-0.274967	1.14783	0.561326	1.02034	0.848548	0.19356	0.261238		239.7	-1.247	-0.584754	1.93039	0.655189	-0.131812	0.124403	0.547386		239.7	-1.44835	1.4612	1.03991	-0.953211	0.791407	-2.16745	0.348423	-0.149425	1.66322	-0.626821	-0.239515	-0.814275	-0.0912392	0.342345		239.7	1.20759	1.35996	-0.992595	1.49852	-1.40266	1.09988	0.76492	-0.369228
	239.994	-0.515718	-1.53139	0.289584	0.924904	-0.929593	0.341112	-0.13332	1.06612	0.578928	1.00263	0.824868	0.174375	0.258873		239.994	-1.15795	-0.495511	1.86246	0.757255	-0.0729068	0.178669	0.523176		239.994	-1.32392	1.45742	0.905881	-0.986371	0.811397	-2.25071	0.121268	-0.144787	1.62734	-0.544746	-0.433679	-0.802362	-0.130272	0.337137		239.994	1.24216	1.30645	-1.00557	1.50995	-1.40385	0.99396	0.711458	-0.327181
	240.289	-0.567835	-1.61342	0.327708	1.22192	-0.871813	0.420221	-0.161648	1.0028	0.628814	0.972899	0.83738	0.19973	0.271339		240.289	-1.14352	-0.421799	1.88994	0.71937	-0.0243309	0.203932	0.518053		240.289	-1.11185	1.44807	0.848537	-0.962639	0.897715	-2.22599	-0.303442	-0.111357	1.68948	-0.485744	-0.537728	-0.866606	-0.143464	0.334037		240.289	1.30425	1.23788	-1.03909	1.35748	-1.38197	1.06526	0.493904	-0.343779
	240.584	-0.546165	-1.5636	0.36952	1.43863	-0.82048	0.376191	-0.238416	0.943224	0.70112	0.993621	0.803123	0.223342	0.274454		240.584	-1.10201	-0.254008	1.93273	0.764911	0.0285006	0.274024	0.511118		240.584	-1.08828	1.44217	0.861609	-0.908897	0.888307	-2.27197	-0.274188	-0.136558	1.65544	-0.449883	-0.622289	-0.858453	-0.146917	0.333547		240.584	1.44002	1.20399	-1.0897	1.30245	-1.4061	1.14795	0.501595	-0.344643
	240.879	-0.546388	-1.64631	0.406146	1.43724	-0.783371	0.233789	-0.306805	0.942577	0.709203	1.02105	0.782996	0.204557	0.279427		240.879	-1.06926	-0.179688	1.88974	0.769515	0.0349827	0.289058	0.4961		240.879	-0.995581	1.45874	0.836292	-1.11923	0.861065	-2.26201	-0.479423	-0.0995945	1.68902	-0.485517	-0.530634	-0.789282	-0.15968	0.335479		240.879	1.59092	1.22292	-1.177	1.32209	-1.48497	1.179	0.518197	-0.327653
	241.174	-0.575204	-1.60653	0.419305	1.55355	-0.682441	0.190106	-0.344752	0.890735	0.783966	1.03962	0.746674	0.219548	0.280227		241.174	-1.0707	-0.290973	1.89258	0.791962	0.0550806	0.275589	0.50316		241.174	-0.878847	1.48031	0.765677	-1.12483	0.804906	-2.33381	-0.501606	-0.205876	1.66899	-0.388119	-0.450458	-0.760889	-0.160379	0.332724		241.174	1.57886	1.08294	-1.09593	1.34972	-1.45898	1.13667	0.561551	-0.350659
	241.469	-0.532133	-1.59364	0.462049	1.52474	-0.643592	0.0256879	-0.500817	0.870664	0.856295	0.992293	0.758791	0.201849	0.280104		241.469	-1.04977	-0.213018	1.9477	0.794972	0.0915544	0.314289	0.504352		241.469	-0.879275	1.48078	0.686183	-0.95654	0.755046	-2.35847	-0.439507	-0.135563	1.69591	-0.39338	-0.39485	-0.762816	-0.141873	0.32825		241.469	1.46917	1.09064	-1.07085	1.26623	-1.4369	1.17736	0.541436	-0.404942
	241.764	-0.53948	-1.62478	0.55716	1.5862	-0.570962	0.0014949	-0.576427	0.774212	1.05747	1.01446	0.77459	0.223085	0.289435		241.764	-1.10574	-0.237054	1.85022	0.669963	0.16374	0.268225	0.490821		241.764	-0.800962	1.46669	0.639211	-0.827756	0.665018	-2.42186	-0.363409	-0.181983	1.84617	-0.349177	-0.292738	-0.774478	-0.116273	0.330437		241.764	1.42592	1.0128	-1.03531	1.23753	-1.37849	1.26063	0.462259	-0.451372
	242.059	-0.524088	-1.70138	0.653183	1.72283	-0.789527	0.145872	-0.449598	0.700955	1.00583	1.00447	0.84156	0.237283	0.301689		242.059	-1.09032	-0.112473	1.92042	0.743355	0.21526	0.33525	0.496307		242.059	-0.742881	1.48477	0.5755	-0.941209	0.664674	-2.40217	-0.539766	-0.0589051	1.96853	-0.315184	-0.349296	-0.811252	-0.122265	0.337726		242.059	1.31685	1.11205	-0.902278	1.20525	-1.4556	1.42502	0.386114	-0.37677
	242.354	-0.522783	-1.6517	0.73738	1.71823	-0.777026	0.144211	-0.657307	0.706528	0.973147	1.06787	0.893906	0.239314	0.306145		242.354	-1.09788	0.240333	1.98149	0.769947	0.22058	0.422894	0.496823		242.354	-0.652732	1.4748	0.583381	-0.842347	0.693976	-2.49849	-0.784851	-0.122915	2.0254	-0.300956	-0.310012	-0.851689	-0.132203	0.34609		242.354	1.2879	1.23205	-0.814637	1.24077	-1.40123	1.60212	0.546911	-0.398959
	242.649	-0.540514	-1.63302	0.844684	1.67706	-0.855508	0.122957	-0.682595	0.590112	1.05428	1.28405	0.949014	0.255501	0.316069		242.649	-1.1346	0.309178	2.06639	0.772436	0.152498	0.433181	0.516458		242.649	-0.647757	1.44583	0.551839	-0.956112	0.677349	-2.59808	-0.788968	-0.079877	1.97396	-0.378384	-0.282648	-0.843193	-0.160503	0.349109		242.649	1.28973	1.32014	-0.769099	1.22901	-1.39954	1.66981	0.604957	-0.37275
	242.944	-0.530174	-1.65868	1.02002	1.71554	-0.78725	0.203438	-0.743406	0.687094	1.09101	1.35065	0.936325	0.298597	0.324909		242.944	-1.2551	0.369263	1.99447	0.78936	0.137114	0.40702	0.524552		242.944	-0.590856	1.44212	0.444365	-1.1939	0.727495	-2.52667	-0.947927	-0.103171	1.94197	-0.348337	-0.254142	-0.873174	-0.190186	0.349889		242.944	1.22568	1.38241	-0.641847	1.30643	-1.42474	1.72724	0.606443	-0.379616
	243.238	-0.54713	-1.70189	1.16771	1.6462	-0.654312	0.244186	-0.804999	0.67122	1.0793	1.27574	0.953129	0.30265	0.324021		243.238	-1.26408	0.578612	1.8836	0.717048	0.179915	0.41902	0.507409		243.238	-0.484532	1.41376	0.318608	-1.08074	0.680454	-2.49637	-1.04712	-0.214347	1.91029	-0.405102	-0.236967	-0.804119	-0.203849	0.341096		243.238	1.2617	1.52273	-0.460287	1.2775	-1.41761	1.63575	0.584887	-0.340148
	243.533	-0.553018	-1.57288	1.22142	1.81639	-0.64838	0.151459	-0.944996	0.55626	1.06595	1.13601	1.00585	0.294007	0.326195		243.533	-1.24434	0.516873	1.81948	0.77201	0.212621	0.415331	0.495215		243.533	-0.453682	1.40556	0.170463	-1.07006	0.708992	-2.42478	-1.04432	-0.279409	1.95936	-0.368524	-0.302487	-0.855823	-0.212892	0.338908		243.533	1.29941	1.54613	-0.29864	1.16839	-1.46547	1.58353	0.622755	-0.408816
	243.828	-0.568602	-1.50715	1.27319	1.77478	-0.629636	0.160847	-0.951048	0.719986	1.08246	1.00353	1.05167	0.310001	0.32247		243.828	-1.28621	0.483048	1.79716	0.834015	0.326086	0.43082	0.499568		243.828	-0.369244	1.41291	0.0909131	-1.07775	0.684862	-2.39913	-1.03273	-0.317801	1.97804	-0.350012	-0.37388	-0.805077	-0.213241	0.336788		243.828	1.31926	1.52591	-0.186939	1.07638	-1.49501	1.6359	0.549088	-0.369724
	244.123	-0.526223	-1.44106	1.46223	1.94192	-0.534897	0.0826097	-1.02146	0.72343	1.01942	0.917736	1.10274	0.338767	0.329704		244.123	-1.26666	0.595917	1.65005	0.834727	0.270149	0.416838	0.478706		244.123	-0.283796	1.40368	0.00120104	-1.01751	0.756052	-2.41633	-1.18632	-0.27768	1.95767	-0.299808	-0.457544	-0.737366	-0.213145	0.338346		244.123	1.39717	1.66087	-0.120203	1.02764	-1.50925	1.46272	0.656685	-0.349644
	244.418	-0.536902	-1.34026	1.55746	2.03758	-0.524824	0.0718817	-1.03231	0.736504	1.00379	0.940218	1.02565	0.358071	0.331442		244.418	-1.21148	0.488298	1.60196	0.88483	0.318913	0.416505	0.463122		244.418	-0.193762	1.40987	-0.0780681	-1.06284	0.714928	-2.43276	-1.48317	-0.317664	1.88616	-0.273791	-0.523683	-0.817739	-0.264376	0.344083		244.418	1.40392	1.64732	-0.0272508	0.876928	-1.48484	1.3157	0.612083	-0.278772
	244.713	-0.551817	-1.35535	1.55118	2.19761	-0.631694	0.0599449	-0.977081	0.766638	0.94479	0.911532	0.996489	0.355659	0.33908		244.713	-1.2615	0.318753	1.61336	0.93942	0.329504	0.387908	0.476164		244.713	-0.0960978	1.40466	-0.263106	-1.08254	0.741681	-2.50132	-1.77325	-0.350349	1.81766	-0.386951	-0.520521	-0.802659	-0.317733	0.353067		244.713	1.32366	1.5281	-0.005433	0.724715	-1.51047	1.0784	0.515899	-0.309163
	245.008	-0.552968	-1.25889	1.64582	2.25235	-0.691126	-0.0736144	-0.85704	0.746779	0.875776	0.916053	1.03256	0.366882	0.338974		245.008	-1.21787	0.254255	1.6328	0.841311	0.291638	0.360427	0.466756		245.008	-0.132247	1.39522	-0.414483	-1.0598	0.752752	-2.41151	-1.97392	-0.38368	1.78951	-0.416345	-0.579266	-0.811749	-0.353794	0.354119		245.008	1.24732	1.46454	0.0900613	0.687927	-1.50047	0.955621	0.507623	-0.332527
	245.303	-0.629969	-1.18384	1.75879	2.47885	-0.67023	-0.201338	-0.857786	0.705216	0.839187	0.86388	1.05556	0.378029	0.353579		245.303	-1.19216	0.294913	1.64025	0.768471	0.196271	0.341549	0.460674		245.303	0.0287126	1.38145	-0.514767	-0.949779	0.69592	-2.27523	-1.82303	-0.42201	1.68265	-0.464521	-0.613529	-0.884474	-0.346551	0.337139		245.303	1.09962	1.36779	0.0594934	0.652904	-1.48243	0.776214	0.565756	-0.214031
	245.598	-0.573875	-1.11676	1.83169	2.60438	-0.699586	-0.282656	-0.877202	0.822976	0.83275	0.844189	1.09638	0.407481	0.36322		245.598	-1.29367	0.450503	1.75449	0.626111	0.0519611	0.317878	0.492151		245.598	0.210924	1.39442	-0.629845	-0.961467	0.657136	-2.17711	-1.46317	-0.424755	1.73873	-0.496612	-0.567075	-0.899354	-0.301516	0.326972		245.598	1.11444	1.25917	0.182674	0.553896	-1.5281	0.701516	0.574163	-0.205021
	245.893	-0.587861	-0.941062	2.00955	2.51918	-0.849402	-0.218902	-0.872552	0.793026	0.688478	0.975801	1.16941	0.425969	0.363982		245.893	-1.27955	0.570651	1.82565	0.625113	0.0475424	0.357881	0.502421		245.893	0.264912	1.39361	-0.681232	-0.87263	0.665835	-2.08854	-1.46468	-0.231484	1.80009	-0.542998	-0.561155	-0.914396	-0.269389	0.326337		245.893	1.10475	1.11654	0.287202	0.448507	-1.59592	0.527905	0.589996	-0.220933
	246.188	-0.569084	-1.02783	2.07907	2.48104	-0.957445	-0.182913	-0.871233	0.712986	0.712384	0.882734	1.25338	0.410281	0.370282		246.188	-1.20476	0.571728	1.70002	0.609045	0.031379	0.341482	0.472083		246.188	0.388667	1.35299	-0.796643	-0.92749	0.657934	-2.08839	-1.53673	-0.211453	1.73867	-0.617408	-0.525813	-0.920871	-0.290545	0.327903		246.188	0.980305	1.11538	0.384971	0.27921	-1.60274	0.510846	0.559945	-0.227998
	246.483	-0.551813	-1.01182	2.2104	2.45757	-1.02244	-0.22486	-0.859809	0.723243	0.696781	0.803802	1.31749	0.412595	0.376671		246.483	-1.1294	0.499367	1.65273	0.686565	0.167574	0.375367	0.450077		246.483	0.570219	1.34149	-0.866302	-0.984279	0.584826	-2.06836	-1.40707	-0.119523	1.75164	-0.67503	-0.528475	-0.91497	-0.27632	0.327784		246.483	0.90907	1.12519	0.44258	0.219835	-1.62008	0.460038	0.76211	-0.223195
	246.777	-0.517936	-0.949592	2.27263	2.51592	-1.23009	-0.359593	-0.969017	0.69007	0.592729	0.647468	1.30423	0.363347	0.390124		246.777	-0.959041	0.425708	1.56563	0.711902	0.152697	0.379378	0.41004		246.777	0.55927	1.31786	-0.925006	-0.903079	0.579713	-2.0143	-1.57246	-0.00583021	1.67583	-0.68635	-0.555217	-0.926584	-0.288013	0.326109		246.777	0.966806	1.1182	0.434876	0.0755326	-1.60316	0.367926	0.793942	-0.238335
	247.072	-0.518316	-1.02723	2.33068	2.60266	-1.46791	-0.424738	-0.935	0.61663	0.597511	0.533054	1.2816	0.326267	0.407119		247.072	-0.959421	0.413021	1.41245	0.710146	0.128904	0.34102	0.388943		247.072	0.612437	1.3389	-0.993317	-0.868876	0.539911	-1.84158	-1.4937	0.128993	1.71247	-0.679671	-0.526067	-0.988948	-0.254954	0.32227		247.072	1.04953	1.12273	0.58128	-0.037316	-1.62084	0.232008	0.671349	-0.241939
	247.367	-0.554645	-0.962709	2.372	2.65259	-1.51132	-0.443575	-0.912751	0.690114	0.447251	0.354475	1.23517	0.306054	0.410191		247.367	-0.95136	0.45138	1.30755	0.698592	0.0766213	0.316558	0.374926		247.367	0.615243	1.33516	-1.03771	-0.803481	0.484924	-1.84145	-1.50906	0.112465	1.69644	-0.577596	-0.516071	-0.936016	-0.248096	0.318792		247.367	1.08178	1.21036	0.697829	-0.175198	-1.59192	0.108302	0.579235	-0.196569
	247.662	-0.548966	-0.880256	2.51855	2.64637	-1.38999	-0.548864	-0.886349	0.682064	0.44121	0.0954542	1.19048	0.30179	0.410387		247.662	-0.970705	0.411475	1.23515	0.719449	0.0263995	0.284353	0.37089		247.662	0.749382	1.32434	-1.01024	-0.925071	0.493169	-1.73655	-1.47583	0.00193578	1.63427	-0.570219	-0.426295	-1.00013	-0.245103	0.314857		247.662	1.11573	1.11876	0.86632	-0.189969	-1.56628	-0.0581684	0.574238	-0.111345
	247.957	-0.534153	-0.828173	2.66089	2.53193	-1.35694	-0.597365	-0.668534	0.808101	0.513145	-0.186532	1.14237	0.316794	0.407425		247.957	-0.887905	0.345157	1.22428	0.688832	-0.0766271	0.258748	0.35721		247.957	0.875167	1.30395	-1.02212	-1.02461	0.492033	-1.65681	-1.77577	0.0469741	1.55391	-0.583888	-0.45686	-1.0127	-0.271727	0.32342		247.957	1.20481	0.884549	0.956272	-0.290867	-1.4539	-0.0907125	0.677848	-0.111977
	248.252	-0.548798	-0.689264	2.81873	2.50787	-1.34131	-0.567666	-0.671084	0.892445	0.505069	-0.33618	1.1238	0.335783	0.41308		248.252	-0.835685	0.312157	1.25141	0.700772	-0.224245	0.240882	0.361462		248.252	0.947537	1.31843	-1.03339	-1.17577	0.473685	-1.57003	-1.91515	0.184362	1.48986	-0.546652	-0.437475	-1.06381	-0.277367	0.330243		248.252	1.22635	0.857517	1.08469	-0.304904	-1.42076	-0.212892	0.872818	-0.130932
	248.547	-0.530495	-0.698915	2.97096	2.47329	-1.31616	-0.614854	-0.588296	1.06302	0.424873	-0.399614	1.20572	0.362684	0.422623		248.547	-0.750555	0.462117	1.17228	0.73434	-0.354235	0.25279	0.353296		248.547	1.00771	1.31831	-1.05247	-1.07895	0.458567	-1.46438	-2.15488	0.202863	1.40955	-0.445355	-0.486476	-1.01367	-0.274934	0.332654		248.547	1.23863	0.895849	1.06369	-0.482492	-1.45559	-0.270903	1.03446	-0.0917715
	248.842	-0.540005	-0.662894	3.03169	2.37564	-1.42654	-0.587186	-0.685713	0.967393	0.330782	-0.299322	1.30503	0.346261	0.425707		248.842	-0.598429	0.54295	1.05574	0.764769	-0.507119	0.251583	0.338606		248.842	1.07555	1.32284	-1.05225	-0.933682	0.414577	-1.33011	-1.95896	0.268162	1.28762	-0.499656	-0.412314	-1.02077	-0.236583	0.316038		248.842	1.18666	0.887741	1.07855	-0.456094	-1.54776	-0.362853	1.04513	-0.0407456
	249.137	-0.574801	-0.665264	3.11258	2.41261	-1.31727	-0.548783	-0.794837	0.894906	0.348534	-0.404989	1.47365	0.357849	0.434839		249.137	-0.503529	0.650401	1.02675	0.795304	-0.664984	0.260787	0.351101		249.137	1.05378	1.34167	-1.06209	-0.842522	0.422891	-1.21612	-1.91722	0.453964	1.27342	-0.581534	-0.43475	-0.988633	-0.208095	0.312548		249.137	1.0754	0.796611	1.11598	-0.502921	-1.50969	-0.467154	1.08262	0.00303948
	249.432	-0.577687	-0.656441	3.18315	2.33518	-1.34902	-0.570391	-0.759087	0.949868	0.243951	-0.411796	1.55802	0.358704	0.439162		249.432	-0.527014	0.653183	1.08325	0.803876	-0.81439	0.239782	0.380776		249.432	1.0857	1.34264	-1.09295	-0.887874	0.470155	-1.13288	-2.1651	0.451716	1.27892	-0.56501	-0.462653	-1.01882	-0.22468	0.325223		249.432	1.25432	0.708565	1.13902	-0.617462	-1.50334	-0.546929	0.948258	0.122959
	249.727	-0.545317	-0.683391	3.19642	2.29375	-1.2196	-0.72832	-0.75636	0.95857	0.177075	-0.493215	1.61868	0.347118	0.440258		249.727	-0.448129	0.64497	1.18514	0.895915	-0.905646	0.274451	0.404204		249.727	1.04158	1.34298	-1.06263	-0.791536	0.485763	-1.00633	-2.02578	0.534296	1.28991	-0.596181	-0.53087	-1.17337	-0.20768	0.319119		249.727	1.31516	0.682865	1.20458	-0.699902	-1.56563	-0.634361	0.925315	0.186789
	250.021	-0.594235	-0.57942	3.17986	2.23453	-1.08765	-0.742739	-0.870046	0.990995	0.19552	-0.54725	1.67999	0.350869	0.437691		250.021	-0.539446	0.715681	1.15693	0.759378	-1.04644	0.20922	0.42394		250.021	0.963102	1.34398	-1.02141	-0.731379	0.493916	-0.98481	-2.09895	0.599121	1.24979	-0.62417	-0.385487	-1.20243	-0.199893	0.318101		250.021	1.28126	0.727114	1.37713	-0.803871	-1.50283	-0.761126	0.970744	0.186079
	250.316	-0.570903	-0.476376	3.27423	2.08421	-1.05673	-0.751483	-0.728688	1.0366	0.0813835	-0.379556	1.71334	0.384185	0.430295		250.316	-0.568337	0.786299	1.20025	0.72863	-1.1573	0.197908	0.450349		250.316	0.813673	1.33905	-1.06321	-0.727345	0.448555	-0.873046	-1.8652	0.607218	1.14785	-0.53893	-0.306136	-1.20468	-0.185182	0.2973		250.316	1.26708	0.800767	1.36346	-0.833083	-1.53018	-0.795766	1.05206	0.0967865
	250.611	-0.587574	-0.33444	3.37396	2.08032	-1.07929	-0.615206	-0.851839	1.07523	-0.0380104	-0.272548	1.71885	0.406314	0.434926		250.611	-0.540276	0.719909	1.06579	0.689568	-1.1925	0.148497	0.432052		250.611	0.786565	1.33475	-1.13341	-0.768366	0.431595	-0.959095	-1.89486	0.810113	1.17767	-0.567133	-0.225222	-1.26937	-0.18973	0.30855		250.611	1.21118	0.757059	1.36627	-0.877769	-1.59014	-0.859276	1.07504	0.117653
	250.906	-0.581715	-0.292426	3.41491	2.16859	-0.990547	-0.548765	-1.06914	1.03167	-0.0275414	-0.156803	1.78361	0.430167	0.441579		250.906	-0.499414	0.806082	1.05281	0.754976	-1.22474	0.177943	0.442676		250.906	0.804059	1.34884	-1.12574	-0.7455	0.494258	-0.87215	-1.62636	0.742919	1.22022	-0.479471	-0.195934	-1.35001	-0.148739	0.299053		250.906	1.12441	0.757911	1.46178	-0.993837	-1.51026	-0.914044	1.01885	0.0347012
	251.201	-0.531638	-0.315961	3.45658	1.97237	-1.01739	-0.480695	-1.24582	1.05313	-0.0457727	-0.0105176	1.81145	0.422339	0.441788		251.201	-0.539746	0.917557	1.1669	0.824033	-1.28425	0.216899	0.478957		251.201	0.764013	1.3256	-1.12797	-0.74311	0.453359	-0.754148	-1.64964	0.886772	1.1501	-0.515745	-0.17001	-1.32661	-0.142282	0.296214		251.201	1.09259	0.774899	1.49368	-1.13905	-1.52778	-0.9373	1.06561	0.00222082
	251.496	-0.533244	-0.137442	3.37463	2.00951	-1.00074	-0.384331	-1.46976	0.972121	-0.189442	0.0698285	1.76873	0.407259	0.440337		251.496	-0.536624	0.87895	1.28066	0.816137	-1.42347	0.203131	0.509246		251.496	0.781693	1.31927	-1.1476	-0.714766	0.402397	-0.70463	-1.52476	0.968122	1.03253	-0.508244	-0.14648	-1.35483	-0.133108	0.289577		251.496	1.18841	0.759182	1.47228	-1.25942	-1.55946	-1.00833	1.02686	0.00490084
	251.791	-0.543284	-0.0869442	3.38541	1.99732	-0.958537	-0.374519	-1.61403	0.963633	-0.300224	0.0403277	1.75319	0.387486	0.445784		251.791	-0.471755	0.826715	1.27891	0.838002	-1.56728	0.180919	0.526145		251.791	0.830534	1.33096	-1.18119	-0.71202	0.40936	-0.722661	-1.66686	0.983404	0.970346	-0.607269	-0.231967	-1.39422	-0.165965	0.298687		251.791	1.23617	0.8763	1.49042	-1.30349	-1.56439	-1.07598	1.15613	-0.0320074
	252.086	-0.549252	0.14633	3.38293	1.89979	-0.845177	-0.420925	-1.90078	0.896188	-0.273711	0.0927544	1.70975	0.376172	0.448577		252.086	-0.536337	0.857092	1.11453	0.843051	-1.68197	0.119274	0.5354		252.086	0.881654	1.31501	-1.12709	-0.574188	0.363578	-0.687544	-1.57301	0.955928	0.964881	-0.577628	-0.209631	-1.37408	-0.136844	0.289614		252.086	1.2869	0.993682	1.47722	-1.43298	-1.53841	-1.09144	1.18458	-0.0864471
	252.381	-0.553364	0.159217	3.36414	1.90714	-0.748207	-0.372537	-2.06458	0.873173	-0.303532	0.0530534	1.72869	0.367564	0.45334		252.381	-0.445781	0.605837	1.00922	0.830505	-1.75292	0.0493715	0.516458		252.381	0.825255	1.31559	-1.1656	-0.610271	0.288641	-0.590275	-1.21846	1.1089	0.944784	-0.623278	-0.23292	-1.32987	-0.107292	0.278724		252.381	1.31523	0.935365	1.50891	-1.59227	-1.58825	-1.2885	0.945963	-0.0868997
	252.676	-0.531915	0.289297	3.34227	1.95957	-0.730595	-0.373514	-2.23532	0.889347	-0.331297	0.0436843	1.8103	0.375621	0.463926		252.676	-0.389817	0.410226	0.932385	0.823102	-1.8294	-0.0107006	0.510549		252.676	0.952435	1.33818	-1.15473	-0.587922	0.25683	-0.53247	-1.5047	1.19391	0.975981	-0.57324	-0.310452	-1.30666	-0.104404	0.29349		252.676	1.35786	0.934984	1.56636	-1.70217	-1.59965	-1.43437	0.88894	-0.115492
	252.971	-0.530161	0.310337	3.26153	1.95358	-0.740511	-0.450041	-2.28738	0.770418	-0.35167	0.288286	1.92776	0.377469	0.464795		252.971	-0.212104	0.279641	1.05214	0.837805	-1.93203	0.00509209	0.532198		252.971	0.981911	1.34018	-1.0918	-0.332334	0.170832	-0.526704	-1.34924	1.32761	0.945883	-0.600747	-0.23353	-1.33871	-0.0588878	0.288845		252.971	1.35518	0.898378	1.5942	-1.78948	-1.55614	-1.63407	0.905153	-0.0978355
	253.266	-0.491192	0.317378	3.2006	1.98156	-0.818283	-0.527116	-2.56084	0.645664	-0.386643	0.443354	2.01003	0.346774	0.481458		253.266	-0.110106	0.154366	1.11008	0.890211	-2.02092	0.00472636	0.554288		253.266	0.864055	1.34321	-1.03369	-0.344002	0.204862	-0.563476	-1.42833	1.56507	0.95138	-0.664594	-0.263494	-1.30167	-0.0558895	0.297207		253.266	1.29319	0.746929	1.58293	-1.84384	-1.52927	-1.71511	0.889931	-0.0884761
	253.56	-0.506175	0.252516	3.19876	1.81077	-0.976647	-0.642964	-2.58728	0.653719	-0.49443	0.405357	2.02211	0.285067	0.485456		253.56	-0.106677	0.298973	1.32833	0.849754	-2.08589	0.0568984	0.588304		253.56	0.989778	1.34048	-0.969394	-0.391607	0.224476	-0.544609	-1.30918	1.74475	0.983146	-0.696892	-0.31883	-1.28185	-0.0191433	0.303606		253.56	1.27319	0.639502	1.47342	-1.87029	-1.47187	-1.78054	0.692717	-0.157603
	253.855	-0.530539	0.254122	3.15874	1.78043	-0.981619	-0.825677	-2.80948	0.569593	-0.535709	0.202484	2.02418	0.209684	0.498162		253.855	-0.0128955	0.35343	1.24546	0.80546	-2.15534	0.0472231	0.589889		253.855	1.00934	1.34041	-0.967778	-0.37566	0.171069	-0.546956	-1.45726	1.82809	0.975537	-0.696146	-0.257034	-1.2346	-0.0175821	0.310303		253.855	1.23473	0.581665	1.41968	-1.9103	-1.47151	-1.87392	0.614137	-0.194382
	254.15	-0.547783	0.267398	3.03079	1.80587	-1.06981	-0.866344	-2.89842	0.581677	-0.54177	0.0608314	2.03465	0.168826	0.500692		254.15	0.0638476	0.339353	1.35906	0.848291	-2.14199	0.093712	0.601252		254.15	0.992523	1.34633	-0.93383	-0.311985	0.126602	-0.506375	-1.5065	1.88618	0.952016	-0.779426	-0.267938	-1.21681	-0.0182684	0.312964		254.15	1.21206	0.517995	1.55907	-1.93565	-1.40081	-1.76475	0.53066	-0.227115
	254.445	-0.51413	0.236802	3.01354	1.67936	-0.971961	-0.979255	-2.98879	0.669061	-0.63667	-0.0182017	2.16526	0.150456	0.50768		254.445	0.12527	0.399259	1.33459	0.811295	-2.19251	0.0955821	0.607283		254.445	1.00193	1.33001	-0.983416	-0.25558	0.120477	-0.450381	-1.37333	1.9232	0.945573	-0.73469	-0.290734	-1.1694	0.00530481	0.307641		254.445	1.2426	0.601814	1.64015	-1.93209	-1.39106	-1.72046	0.566851	-0.263901
	254.74	-0.559176	0.289067	3.11927	1.51808	-0.868336	-1.03797	-3.34103	0.763811	-0.728067	-0.0205331	2.22627	0.123762	0.533652		254.74	0.217293	0.541294	1.14703	0.83333	-2.25355	0.0970791	0.607524		254.74	1.04077	1.33219	-1.0385	-0.140562	0.0672318	-0.416009	-1.38238	2.04946	0.989463	-0.673955	-0.27648	-1.21687	0.0278628	0.316541		254.74	1.2313	0.595581	1.66866	-1.95723	-1.45225	-1.60338	0.570382	-0.190721
	255.035	-0.556524	0.289114	3.10949	1.47324	-0.898025	-1.1765	-3.62715	0.864722	-0.7121	-0.0572841	2.22092	0.084536	0.553431		255.035	0.258657	0.622947	1.03178	0.855407	-2.3237	0.0890192	0.616896		255.035	1.11083	1.32794	-1.01733	-0.18337	0.0407086	-0.444886	-1.42096	2.10714	0.992483	-0.651677	-0.267911	-1.15034	0.0368861	0.319956		255.035	1.29141	0.579131	1.71815	-2.01553	-1.4755	-1.51366	0.601137	-0.142821
	255.33	-0.526531	0.245856	3.10446	1.42301	-0.977046	-1.19652	-3.79689	0.889908	-0.737793	-0.22271	2.29493	0.0455162	0.567552		255.33	0.223155	0.724055	0.901084	0.938686	-2.33992	0.0894115	0.62058		255.33	1.10718	1.31702	-0.949983	-0.218377	0.0523391	-0.472252	-1.70137	2.2352	1.06633	-0.576231	-0.223375	-1.16157	0.0395759	0.33571		255.33	1.31507	0.670774	1.83327	-2.14563	-1.4581	-1.59474	0.532796	-0.185422
	255.625	-0.545295	0.302056	3.11503	1.39922	-0.944396	-1.19327	-3.91718	0.817516	-0.751178	-0.409918	2.34111	0.0194271	0.576725		255.625	0.332838	0.727147	0.85554	1.0998	-2.31733	0.139598	0.626643		255.625	1.01325	1.33049	-0.889758	-0.195774	0.0435832	-0.535795	-1.99647	2.32311	1.02541	-0.593842	-0.240121	-1.10889	0.0145998	0.348018		255.625	1.39939	0.557435	1.89957	-2.16772	-1.48256	-1.48317	0.559085	-0.136159
	255.92	-0.521315	0.297508	3.06004	1.36402	-0.776522	-1.16084	-3.99594	0.829998	-0.678013	-0.521862	2.35149	0.0225981	0.575623		255.92	0.322621	0.69584	0.802734	1.11576	-2.34877	0.117637	0.629489		255.92	1.01215	1.33368	-0.997007	-0.364462	-0.0157403	-0.520205	-1.88684	2.24088	0.978008	-0.54802	-0.205024	-1.09396	-0.00554554	0.340207		255.92	1.38676	0.595293	1.91396	-2.12512	-1.4907	-1.33639	0.601777	-0.101285
	256.215	-0.541601	0.381435	3.00891	1.38766	-0.578778	-1.15638	-4.28715	0.885626	-0.705248	-0.425046	2.36406	0.0303173	0.591692		256.215	0.389366	0.659793	0.90273	1.14218	-2.39609	0.139595	0.646151		256.215	1.01881	1.35143	-0.995507	-0.393317	-0.127887	-0.521777	-1.88583	2.14797	1.0234	-0.670625	-0.12567	-1.09625	-0.0229372	0.339084		256.215	1.43642	0.519222	1.87249	-2.04784	-1.47734	-1.35097	0.742199	-0.0781458
	256.51	-0.54632	0.316362	2.98487	1.36705	-0.618109	-1.22654	-4.54353	0.89864	-0.774274	-0.354828	2.46121	-0.00322402	0.612724		256.51	0.417045	0.705811	0.953791	1.15622	-2.52635	0.141302	0.67828		256.51	0.987709	1.35873	-1.00656	-0.316935	-0.105555	-0.568469	-1.89385	2.0077	0.985122	-0.627828	-0.0649316	-1.09641	-0.0284404	0.330844		256.51	1.48535	0.534128	1.84053	-2.10365	-1.45646	-1.32469	0.644409	-0.0700989
	256.804	-0.530782	0.285836	2.98897	1.27404	-0.441918	-1.24167	-4.65426	0.849819	-0.727077	-0.158978	2.57501	0.0199089	0.619547		256.804	0.428764	0.61131	1.04023	1.17112	-2.53081	0.144122	0.68236		256.804	0.989875	1.37066	-0.980237	-0.242262	-0.196918	-0.589843	-1.91351	1.93997	0.960759	-0.626959	0.00792425	-1.07723	-0.0298138	0.327476		256.804	1.52387	0.576062	1.82647	-2.13848	-1.47379	-1.25653	0.675416	0.0130103
	257.099	-0.497485	0.354314	3.0002	1.13901	-0.144428	-1.17586	-4.68063	0.725127	-0.795638	-0.110995	2.63967	0.0412077	0.618676		257.099	0.524624	0.619042	0.927149	1.16563	-2.55459	0.13637	0.682265		257.099	1.02957	1.36413	-0.981729	-0.27972	-0.169182	-0.724994	-1.96382	1.90522	0.964284	-0.640284	-0.0402402	-1.07971	-0.0513734	0.331196		257.099	1.481	0.468115	1.8068	-2.15866	-1.5201	-1.14631	0.792993	-0.070208
	257.394	-0.474216	0.356978	2.95558	1.09263	-0.0783075	-1.231	-4.81513	0.603908	-0.837824	0.0316292	2.67094	0.0250166	0.626558		257.394	0.49094	0.606259	0.916691	1.25779	-2.55789	0.142758	0.68818		257.394	1.00951	1.38788	-1.00634	-0.135644	-0.180134	-0.73252	-1.68212	1.74033	0.984453	-0.74149	0.038603	-1.08233	-0.0333166	0.314815		257.394	1.43739	0.39442	1.7862	-2.17034	-1.52396	-0.906406	0.99518	-0.0935471
	257.689	-0.498681	0.34667	2.9543	1.06871	-0.218045	-1.12368	-4.91835	0.599395	-0.86039	0.0849661	2.71264	0.0134119	0.633909		257.689	0.465075	0.626236	0.959026	1.22441	-2.60205	0.134539	0.69669		257.689	1.00801	1.38557	-1.05896	0.0466059	-0.232106	-0.731431	-1.47004	1.76036	1.0078	-0.753109	-0.00162315	-1.11036	-0.0124405	0.31045		257.689	1.3183	0.451263	1.6823	-2.17984	-1.54709	-0.72323	0.970376	-0.170449
	257.984	-0.52624	0.2965	2.88404	1.18299	-0.220502	-1.1237	-5.18774	0.584662	-0.946392	0.236985	2.7181	-0.00920981	0.653569		257.984	0.494337	0.604029	0.93605	1.22767	-2.61837	0.128743	0.698769		257.984	1.06076	1.39626	-1.08576	0.162202	-0.22394	-0.834898	-1.62646	1.67048	1.03536	-0.743918	0.0285796	-1.04787	-0.0174342	0.316031		257.984	1.1645	0.673686	1.70783	-2.19123	-1.55226	-0.713241	1.0051	-0.106161
	258.279	-0.504928	0.238521	2.82296	1.27608	-0.25521	-1.05776	-5.29988	0.518924	-0.982612	0.205877	2.73015	-0.0279903	0.65992		258.279	0.503131	0.49457	0.783401	1.17203	-2.55477	0.0796727	0.670083		258.279	1.02981	1.3709	-1.06332	0.102646	-0.208359	-0.937282	-1.49371	1.63857	1.08228	-0.773001	0.0532724	-1.06378	-0.0218318	0.311602		258.279	1.01819	0.629582	1.54327	-2.24347	-1.54043	-0.673554	1.02721	-0.0817554
	258.574	-0.535294	0.228274	2.73853	1.36827	-0.236567	-0.853684	-5.57429	0.347288	-1.00399	0.280585	2.67027	-0.0518743	0.673363		258.574	0.603876	0.413801	0.859396	1.25048	-2.50233	0.125044	0.671627		258.574	1.03884	1.38563	-0.994289	0.113884	-0.191796	-1.02489	-1.34551	1.59403	1.05643	-0.830853	0.069705	-1.10237	-0.0192664	0.307251		258.574	0.913147	0.521672	1.5328	-2.20361	-1.54385	-0.492048	1.04556	-0.133473
	258.869	-0.526951	0.235036	2.72591	1.45721	-0.133329	-0.875734	-5.76024	0.434458	-1.02394	0.261855	2.69831	-0.0461285	0.690291		258.869	0.569257	0.315956	0.98221	1.22831	-2.47694	0.123759	0.66918		258.869	1.07359	1.36704	-1.00068	0.0492881	-0.23378	-1.11853	-1.33604	1.4298	0.998177	-0.832644	0.0230907	-1.08532	-0.0555009	0.301404		258.869	0.904879	0.513206	1.44965	-2.27718	-1.49088	-0.55375	0.919964	-0.20751
	259.164	-0.515269	0.227682	2.7554	1.33468	-0.109206	-0.844292	-5.78114	0.483633	-1.03271	0.319465	2.7026	-0.0417421	0.691011		259.164	0.580054	0.31851	1.00889	1.19623	-2.48632	0.123473	0.670533		259.164	1.06965	1.35106	-0.985502	-0.0301296	-0.214099	-1.2058	-1.27684	1.26019	0.959024	-0.775245	-0.0124212	-1.10963	-0.080812	0.29302		259.164	0.783226	0.578064	1.39721	-2.32979	-1.52764	-0.43116	0.788234	-0.224479
	259.459	-0.508601	0.244167	2.73757	1.31644	0.0175466	-0.77715	-5.92673	0.483884	-0.985673	0.409042	2.73087	-0.0235114	0.701301		259.459	0.686854	0.241656	1.05679	1.16518	-2.45424	0.13925	0.668242		259.459	1.00262	1.35328	-1.01744	0.0627846	-0.269779	-1.30492	-0.917204	1.27878	0.902919	-0.800451	0.0364103	-1.11711	-0.0658426	0.285789		259.459	0.633258	0.701648	1.4544	-2.45095	-1.5751	-0.325583	0.839483	-0.270697
	259.754	-0.515363	0.229981	2.71688	1.27916	0.0575951	-0.783665	-6.15659	0.495784	-1.0013	0.528836	2.76841	-0.0345693	0.720077		259.754	0.666616	0.171536	1.0832	1.18442	-2.50319	0.120515	0.679828		259.754	1.03968	1.32952	-0.974224	-0.0379433	-0.288219	-1.39107	-0.749284	1.30824	0.894775	-0.788677	-0.00967673	-1.00844	-0.0562767	0.281928		259.754	0.519146	0.715755	1.53973	-2.48191	-1.49152	-0.279494	0.659876	-0.241242
	260.048	-0.50097	0.186068	2.63252	1.17983	0.0843128	-0.72714	-6.26185	0.549116	-0.950387	0.658552	2.76519	-0.0349774	0.723788		260.048	0.759122	0.131313	1.13883	1.3506	-2.47623	0.180727	0.695808		260.048	1.09088	1.33533	-0.88987	-0.0811275	-0.323777	-1.42185	-0.560797	1.20787	0.826284	-0.740465	0.0185019	-1.00788	-0.0455754	0.273775		260.048	0.474841	0.687521	1.45622	-2.44952	-1.46122	-0.151005	0.583536	-0.275019
	260.343	-0.515433	0.164367	2.59312	1.24563	0.148942	-0.641048	-6.44037	0.574949	-0.835367	0.66093	2.72231	-0.0292689	0.734518		260.343	0.679608	0.225758	1.09009	1.44357	-2.45737	0.19633	0.693937		260.343	1.20988	1.38599	-0.792349	-0.133488	-0.277592	-1.44107	-0.319138	1.14712	0.872053	-0.870714	-0.0140739	-0.94624	-0.0149677	0.275425		260.343	0.418482	0.647821	1.49782	-2.43248	-1.4356	-0.0611171	0.546516	-0.21374
	260.638	-0.468465	0.182176	2.54612	1.20733	0.19406	-0.64472	-6.49553	0.536518	-0.759553	0.606086	2.8096	-0.0260349	0.738283		260.638	0.653151	0.212637	1.09957	1.43231	-2.5126	0.177011	0.703167		260.638	1.17171	1.39004	-0.7018	-0.0761682	-0.331169	-1.45093	-0.420958	0.983318	0.837433	-0.940308	-0.0922617	-0.961573	-0.0493894	0.270406		260.638	0.234866	0.654582	1.53683	-2.42704	-1.36696	-0.0618748	0.547547	-0.156113
	260.933	-0.506373	0.249055	2.51368	1.23961	0.276434	-0.565339	-6.43241	0.497071	-0.693956	0.512159	2.81121	-0.00898746	0.731366		260.933	0.583838	0.141501	1.03903	1.43793	-2.52849	0.13476	0.700378		260.933	1.15336	1.37973	-0.653896	0.0729479	-0.406064	-1.50392	-0.66645	0.928174	0.817028	-0.949551	-0.1703	-0.946564	-0.078792	0.272736		260.933	0.118355	0.573242	1.57913	-2.49711	-1.35022	-0.24559	0.453894	-0.125754
	261.228	-0.46583	0.271293	2.45094	1.43957	0.275491	-0.639083	-6.47725	0.471233	-0.707713	0.563772	2.89869	0.00737397	0.740096		261.228	0.611118	0.0413229	0.90331	1.42511	-2.54353	0.0874659	0.694742		261.228	1.10539	1.38764	-0.710841	0.143489	-0.334654	-1.73489	-0.505861	0.786285	0.849073	-0.958717	-0.281535	-0.935851	-0.0992062	0.277248		261.228	0.0530902	0.519231	1.44322	-2.54397	-1.31367	-0.3976	0.405454	-0.124764
	261.523	-0.491282	0.187094	2.53894	1.62713	0.373974	-0.798153	-6.412	0.483453	-0.6551	0.472514	3.01441	0.0309975	0.746038		261.523	0.605238	-0.0619069	0.775067	1.47231	-2.49268	0.0596063	0.683163		261.523	1.05848	1.36192	-0.705556	0.0367941	-0.320307	-1.6956	-0.313093	0.721049	0.816619	-0.888183	-0.344871	-0.939574	-0.101027	0.266926		261.523	-0.0237458	0.551514	1.51404	-2.56003	-1.30436	-0.536772	0.233721	-0.0484806
	261.818	-0.470876	0.280345	2.58363	1.69434	0.388074	-0.833173	-6.43756	0.532679	-0.563925	0.470493	3.12465	0.06988	0.754779		261.818	0.532682	-0.141413	0.813035	1.50677	-2.43264	0.0556866	0.675921		261.818	1.07114	1.3647	-0.695874	-0.00683611	-0.250227	-1.65337	0.215001	0.699624	0.798278	-0.862224	-0.374187	-0.979579	-0.05613	0.264982		261.818	-0.224443	0.404122	1.45619	-2.55097	-1.30714	-0.673196	0.143668	-0.0457533
	262.113	-0.456973	0.244845	2.58358	1.60181	0.409896	-0.989983	-6.45637	0.536986	-0.527579	0.423356	3.26078	0.0573048	0.760889		262.113	0.624498	-0.294021	0.957941	1.51424	-2.35961	0.0886098	0.678804		262.113	1.00666	1.3829	-0.724553	-0.029183	-0.256584	-1.62129	0.418412	0.584836	0.746	-0.892317	-0.362834	-1.04127	-0.0657679	0.263713		262.113	-0.391251	0.286114	1.43751	-2.46672	-1.36179	-0.731327	0.169464	-0.117931
	262.408	-0.426307	0.215658	2.52049	1.4997	0.415456	-0.990089	-6.25078	0.544596	-0.531638	0.34006	3.32043	0.0597791	0.743066		262.408	0.573528	-0.366999	0.94891	1.555	-2.3191	0.0782665	0.675636		262.408	1.08837	1.39488	-0.701047	0.00475485	-0.202111	-1.64809	0.424004	0.571418	0.700329	-0.887269	-0.302524	-0.986495	-0.0453152	0.264043		262.408	-0.511609	0.258838	1.32267	-2.38197	-1.35743	-0.535075	0.230632	-0.0611765
	262.703	-0.411953	0.189213	2.50115	1.43507	0.575297	-1.08322	-6.21727	0.64633	-0.588282	0.20076	3.33083	0.0525402	0.741912		262.703	0.507182	-0.523359	0.8489	1.63809	-2.2591	0.0423441	0.671925		262.703	1.06086	1.37898	-0.667156	0.013304	-0.249432	-1.5754	0.705876	0.513592	0.675851	-0.876305	-0.30369	-1.021	-0.02871	0.262965		262.703	-0.677752	0.256603	1.32093	-2.25232	-1.3051	-0.49325	0.307576	-0.02367
	262.998	-0.441428	0.139309	2.59212	1.42806	0.661604	-1.05075	-6.19197	0.757718	-0.764175	-0.0526571	3.36196	0.0399817	0.746513		262.998	0.468844	-0.503359	0.743647	1.68288	-2.17735	0.0429337	0.65536		262.998	1.04008	1.3692	-0.725836	-0.115593	-0.174606	-1.66667	0.631375	0.388879	0.64714	-0.8175	-0.342908	-1.02604	-0.0660393	0.261984		262.998	-0.81263	0.187362	1.3624	-2.24182	-1.28995	-0.352919	0.299874	0.01223
	263.293	-0.470372	0.129333	2.59383	1.39256	0.790216	-0.945091	-6.18688	0.861341	-0.797649	-0.0703725	3.38772	0.0622392	0.74783		263.293	0.364307	-0.465921	0.769726	1.69385	-2.16079	0.0402336	0.650857		263.293	1.03315	1.37513	-0.751182	-0.0949226	-0.204758	-1.71008	0.607451	0.423217	0.652119	-0.74875	-0.390185	-1.11592	-0.0770608	0.266263		263.293	-1.11475	0.105558	1.30531	-2.24942	-1.28261	-0.330972	0.249994	0.0316919
	263.587	-0.459725	0.10872	2.64948	1.3841	0.872435	-0.792269	-6.14902	0.88514	-0.820385	-0.0185445	3.42655	0.0987708	0.747412		263.587	0.486803	-0.634519	0.634002	1.72355	-2.13554	0.0148591	0.654661		263.587	1.01124	1.36563	-0.792604	-0.050101	-0.283824	-1.75917	0.459872	0.284106	0.57012	-0.764893	-0.298497	-1.09913	-0.113104	0.261689		263.587	-1.23771	0.120648	1.31751	-2.24803	-1.32967	-0.375501	0.331802	0.151761
	263.882	-0.445286	0.134815	2.67517	1.38014	0.91641	-0.683732	-6.07679	0.862788	-0.830368	0.134021	3.48808	0.141386	0.744136		263.882	0.462771	-0.730131	0.57611	1.73002	-2.15212	-0.0226706	0.659589		263.882	1.04546	1.34361	-0.762653	-0.0347161	-0.300836	-1.73102	0.522365	0.220537	0.540856	-0.757461	-0.25037	-1.11655	-0.106732	0.260077		263.882	-2.36366	0.0817576	1.29377	-2.21188	-1.39685	-0.396589	0.410251	0.195816
	264.177	-0.454357	0.1471	2.6752	1.25815	1.04165	-0.616627	-6.07502	0.82486	-0.855959	0.317525	3.53056	0.163008	0.744833		264.177	0.464064	-0.739946	0.557474	1.7669	-2.12032	-0.0143645	0.659177		264.177	0.982808	1.35232	-0.783698	-0.158039	-0.247024	-1.77736	0.313443	0.171246	0.499215	-0.769339	-0.158965	-1.11336	-0.140729	0.255985		264.177	-2.41773	-0.00572825	1.1039	-2.21864	-1.48549	-0.573601	0.31521	0.265168
	264.472	-0.501879	0.211866	2.64579	1.33238	1.06478	-0.494238	-6.07755	0.694924	-0.837672	0.451401	3.54471	0.184955	0.744457		264.472	0.463532	-0.799253	0.630488	1.85624	-2.07824	0.0145519	0.671373		264.472	0.989898	1.32351	-0.701681	-0.229107	-0.266288	-1.77228	0.258481	0.0541056	0.525476	-0.714756	-0.17473	-1.11002	-0.15145	0.251247		264.472	-2.48016	-0.131685	1.03503	-2.23049	-1.48307	-0.560647	0.37553	0.246403
	264.767	-0.447946	0.21091	2.49949	1.46248	1.16703	-0.373558	-5.99984	0.602713	-0.830055	0.60756	3.53003	0.220802	0.735324		264.767	0.249476	-0.791272	0.825556	1.89035	-2.05368	0.0240859	0.676684		264.767	0.957871	1.3144	-0.556654	-0.278683	-0.17538	-1.75992	0.298137	-0.131354	0.517921	-0.772573	-0.251001	-1.10662	-0.161988	0.24779		264.767	-2.65294	-0.102926	0.980209	-2.16908	-1.52065	-0.483716	0.452631	0.159392
	265.062	-0.472178	0.184919	2.4101	1.52104	1.3865	-0.456083	-5.98353	0.600943	-0.844624	0.678018	3.55581	0.234629	0.73784		265.062	0.256309	-0.855926	0.911743	1.96913	-1.98911	0.0584283	0.687261		265.062	1.01744	1.32121	-0.533456	-0.323426	-0.120274	-1.77835	0.480442	-0.151722	0.526574	-0.752633	-0.224703	-1.12947	-0.139031	0.254338		265.062	-2.78934	-0.0253838	1.00663	-2.11636	-1.52244	-0.570697	0.548182	0.12003
	265.357	-0.482372	0.33011	2.28557	1.39105	1.40082	-0.646343	-5.80584	0.638218	-0.987953	0.859141	3.56584	0.231657	0.7251		265.357	0.211821	-1.00051	1.08463	1.93706	-1.97347	0.051906	0.701983		265.357	0.954873	1.32941	-0.559288	-0.309711	-0.0876223	-1.77478	0.564294	-0.277676	0.439884	-0.787917	-0.419728	-1.0752	-0.166955	0.253057		265.357	-2.83107	-0.0879649	0.899278	-2.04296	-1.58984	-0.532353	0.672482	0.119717
	265.652	-0.482093	0.293733	2.26352	1.42736	1.41053	-0.706069	-5.74103	0.701426	-1.02045	1.06299	3.65032	0.26002	0.727208		265.652	0.172938	-1.08172	1.08349	1.89204	-1.94969	0.0234108	0.698295		265.652	0.983041	1.29701	-0.488156	-0.284762	-0.0839483	-1.73892	0.838121	-0.349595	0.438829	-0.806274	-0.521767	-0.993763	-0.142515	0.256466		265.652	-2.98466	-0.0537798	0.85614	-1.90737	-1.58347	-0.59036	0.674557	0.129975
	265.947	-0.518739	0.218342	2.23862	1.69028	1.489	-0.73407	-5.88651	0.755536	-1.1758	1.13357	3.71615	0.266034	0.74992		265.947	0.109352	-0.941544	1.10815	1.90774	-1.94315	0.0481101	0.690297		265.947	0.992638	1.2854	-0.35802	-0.240804	0.0192232	-1.80243	0.770805	-0.313184	0.456038	-0.821528	-0.623376	-0.933165	-0.1307	0.256763		265.947	-3.10094	0.0257899	0.789569	-1.82295	-1.55113	-0.620428	0.652839	0.196444
	266.242	-0.544463	0.269273	2.23031	1.71397	1.58119	-0.832069	-5.91701	0.723432	-1.23711	1.17716	3.78473	0.268129	0.759529		266.242	0.0611648	-0.870335	1.06801	1.85883	-1.91428	0.0406777	0.671317		266.242	0.983171	1.26675	-0.377339	-0.280494	0.101259	-1.73201	0.576998	-0.220204	0.453868	-0.737624	-0.702275	-0.975991	-0.136991	0.248549		266.242	-3.17804	0.0366945	0.765428	-1.81132	-1.5486	-0.586053	0.569666	0.206254
	266.537	-0.566624	0.253654	2.20639	1.85146	1.68978	-0.77581	-5.9206	0.713407	-1.23246	1.26854	3.85218	0.303627	0.766661		266.537	0.0587197	-0.874486	1.01686	1.85922	-1.8986	0.0323408	0.66552		266.537	0.938081	1.26395	-0.295347	-0.402507	0.135766	-1.61673	0.41519	-0.19949	0.472923	-0.65425	-0.8658	-0.973176	-0.148449	0.240819		266.537	-3.28866	0.032436	0.844767	-1.75719	-1.51038	-0.658853	0.565513	0.179404
	266.831	-0.55566	0.281464	2.13231	1.87643	1.67161	-0.713847	-6.0212	0.777519	-1.20625	1.30947	3.94181	0.317604	0.775869		266.831	0.0794879	-0.753014	1.09675	1.89441	-1.91342	0.0808427	0.670578		266.831	0.940179	1.24964	-0.261465	-0.431051	0.10244	-1.5524	0.494788	-0.202886	0.539738	-0.630293	-1.0143	-0.948672	-0.142857	0.242752		266.831	-3.44553	-0.0808694	0.920586	-1.60759	-1.48446	-0.598817	0.5464	0.115013
	267.126	-0.584191	0.33165	2.08102	1.98866	1.47685	-0.761536	-6.19468	0.889642	-1.09317	1.42066	4.1006	0.332319	0.794736		267.126	0.0441421	-0.784951	1.20854	1.89135	-1.92636	0.0865457	0.682982		267.126	0.944404	1.23685	-0.187287	-0.356535	0.0793138	-1.53252	0.544738	-0.262568	0.500267	-0.673053	-1.0669	-0.947137	-0.143369	0.24303		267.126	-3.59721	-0.034084	1.11515	-1.48643	-1.40412	-0.622525	0.596387	0.200696
	267.421	-0.585787	0.375915	2.1055	2.06326	1.41986	-0.772535	-6.31421	0.910074	-1.06498	1.46473	4.19941	0.345567	0.809523		267.421	0.145914	-0.938159	1.16377	1.82753	-1.791	0.0816105	0.662194		267.421	1.04286	1.20151	-0.076473	-0.319075	0.0978517	-1.49405	0.351203	-0.272091	0.509612	-0.640097	-1.22903	-0.935308	-0.146924	0.244232		267.421	-3.65779	-1.36456e-05	1.21311	-1.36271	-1.37346	-0.736707	0.558791	0.15979
	267.716	-0.606236	0.256323	2.05203	2.25783	1.38813	-0.740304	-6.31917	0.883918	-1.17482	1.66316	4.22487	0.353248	0.81772		267.716	0.157885	-0.791322	0.999949	1.82877	-1.69886	0.099284	0.625789		267.716	0.970922	1.2027	-0.0911071	-0.252324	0.199591	-1.50309	0.17705	-0.24728	0.536315	-0.718953	-1.30786	-0.924943	-0.163248	0.244694		267.716	-3.72719	-0.0289674	1.36086	-1.26802	-1.32299	-0.807293	0.549867	0.236166
	268.011	-0.606364	0.338714	2.12933	2.26685	1.54235	-0.757939	-6.33099	0.944914	-1.25447	1.59616	4.31053	0.379916	0.826807		268.011	0.0499745	-0.73034	0.926242	1.88806	-1.57139	0.112509	0.606819		268.011	0.879412	1.16997	-0.0112098	-0.0484272	0.219106	-1.45401	0.373947	-0.270744	0.538115	-0.725761	-1.33456	-0.976796	-0.136747	0.243818		268.011	-3.76464	0.0577902	1.39607	-1.18367	-1.45912	-0.910627	0.615209	0.255191
	268.306	-0.617427	0.262515	2.14293	2.23071	1.75558	-0.883285	-6.40334	0.99873	-1.35135	1.82582	4.4293	0.399108	0.846958		268.306	0.0411044	-0.634452	0.958835	1.98124	-1.51894	0.165557	0.609057		268.306	0.889678	1.16496	0.0143833	0.0702777	0.189741	-1.42403	0.680085	-0.331814	0.500767	-0.663843	-1.42524	-0.91145	-0.103874	0.249459		268.306	-3.81071	0.154171	1.41877	-1.06619	-1.49709	-0.850549	0.489607	0.281561
	268.601	-0.632564	0.32316	2.16077	2.25523	1.90652	-1.06999	-6.30195	1.0403	-1.44316	1.95007	4.42858	0.419725	0.849578		268.601	0.0118069	-0.536972	0.764564	1.95334	-1.44835	0.148878	0.577731		268.601	0.965482	1.15323	0.0122469	0.0553608	0.203455	-1.36549	0.601033	-0.470365	0.522918	-0.633984	-1.62943	-0.873598	-0.121595	0.256284		268.601	-3.90652	0.198232	1.43714	-0.994842	-1.51995	-1.04351	0.544947	0.371099
	268.896	-0.697526	0.463831	2.069	2.30536	2.14869	-1.18548	-6.27107	1.11256	-1.54519	1.96881	4.46266	0.43924	0.857801		268.896	-0.0940607	-0.531063	0.716449	1.95741	-1.39	0.131747	0.569252		268.896	0.912988	1.15058	0.0835923	0.0840184	0.261553	-1.34017	0.638059	-0.482701	0.606288	-0.58658	-1.63399	-0.847166	-0.0961276	0.256202		268.896	-3.97277	0.25608	1.56768	-0.999301	-1.50488	-1.16489	0.588939	0.495327
	269.191	-0.709689	0.428417	2.03892	2.42755	2.2342	-1.34609	-6.42444	1.0836	-1.58479	2.04253	4.55059	0.430982	0.880788		269.191	-0.106364	-0.510536	0.697242	2.06354	-1.27731	0.173315	0.569985		269.191	0.950415	1.14332	0.192952	0.24288	0.198374	-1.33572	0.521694	-0.474819	0.731988	-0.597984	-1.655	-0.799924	-0.0734848	0.258716		269.191	-3.96801	0.357554	1.55831	-0.903907	-1.5449	-1.42624	0.576177	0.523933
	269.486	-0.710449	0.409233	2.13065	2.64931	2.20537	-1.36693	-6.46715	1.0854	-1.59453	1.95251	4.63673	0.448194	0.89244		269.486	-0.16978	-0.352473	0.562824	2.13463	-1.20654	0.193733	0.561006		269.486	0.901586	1.11164	0.274041	0.269608	0.151497	-1.2422	0.310133	-0.490361	0.834718	-0.7049	-1.80291	-0.808055	-0.0996006	0.262232		269.486	-3.9655	0.268332	1.56423	-0.755414	-1.51662	-1.52553	0.591672	0.555889
	269.781	-0.757274	0.56992	2.19851	2.65768	2.3462	-1.40986	-6.43398	1.12385	-1.65476	1.81651	4.80939	0.478744	0.902489		269.781	-0.0857491	-0.413405	0.406462	2.07644	-1.17872	0.161006	0.543822		269.781	0.989707	1.13489	0.269927	0.314384	0.10461	-1.21941	0.311318	-0.663574	0.907878	-0.653496	-1.84202	-0.815714	-0.0967924	0.270685		269.781	-4.00443	0.223315	1.49417	-0.68828	-1.49289	-1.50147	0.841857	0.586832
	270.075	-0.751672	0.649232	2.27001	2.76817	2.39813	-1.56259	-6.50458	1.05224	-1.80445	1.73203	4.72604	0.45205	0.913312		270.075	-0.151637	-0.475531	0.458578	2.02677	-1.15486	0.140665	0.538608		270.075	0.94026	1.1227	0.21795	0.258134	0.0262673	-1.26095	0.429094	-0.676511	1.04063	-0.679885	-2.08879	-0.759282	-0.119197	0.28611		270.075	-4.06781	0.247036	1.51993	-0.623694	-1.51751	-1.49959	0.859605	0.646989
	270.37	-0.7469	0.659553	2.28681	2.69212	2.39974	-1.50428	-6.59068	1.0291	-1.93103	1.69232	4.78107	0.433438	0.921326		270.37	-0.0792488	-0.473002	0.454243	2.05944	-1.20697	0.150893	0.548661		270.37	0.976519	1.07589	0.189043	0.406594	-0.0589847	-1.26691	0.296033	-0.680599	1.01232	-0.643932	-2.21272	-0.755515	-0.138522	0.290607		270.37	-4.14013	0.348752	1.40863	-0.61471	-1.54643	-1.68006	0.780296	0.731563
	270.665	-0.759329	0.622059	2.30253	2.75582	2.41195	-1.57637	-6.66728	1.13193	-2.01015	1.62991	4.73483	0.415991	0.929851		270.665	-0.164683	-0.559957	0.424821	2.14256	-1.15495	0.137558	0.563516		270.665	1.14139	1.07326	0.163344	0.385255	-0.12513	-1.17358	0.555844	-0.68947	1.01649	-0.581217	-2.27947	-0.685487	-0.0998968	0.298027		270.665	-4.16896	0.459088	1.43235	-0.520748	-1.57542	-1.62761	0.73581	0.606559
	270.96	-0.751634	0.682279	2.26747	2.76728	2.24783	-1.70969	-6.69655	1.20584	-2.08651	1.4736	4.75907	0.37809	0.932761		270.96	-0.218142	-0.562503	0.409137	2.08334	-1.13884	0.114597	0.552403		270.96	1.30527	1.05692	0.112433	0.353469	-0.167147	-1.21932	0.838351	-0.621628	1.03061	-0.641952	-2.36975	-0.632804	-0.0796286	0.313541		270.96	-4.15706	0.535204	1.38667	-0.379173	-1.69184	-1.59575	0.743989	0.565071
	271.255	-0.760637	0.75682	2.31758	2.63612	2.45219	-1.77975	-6.73722	1.41824	-2.10905	1.24775	4.89762	0.394514	0.945484		271.255	-0.269394	-0.474575	0.43598	2.05693	-1.1553	0.118729	0.54695		271.255	1.28815	1.03387	0.203604	0.2794	-0.222319	-1.12141	0.922478	-0.513938	1.09248	-0.704298	-2.45923	-0.526399	-0.0606342	0.316709		271.255	-4.25543	0.552324	1.51625	-0.254845	-1.64483	-1.37475	0.87219	0.513262
	271.55	-0.754405	0.736019	2.346	2.49254	2.46306	-1.78502	-6.70599	1.61159	-2.17287	1.24178	5.06081	0.412137	0.951814		271.55	-0.183113	-0.320931	0.41894	2.06061	-1.16327	0.162447	0.537561		271.55	1.43142	1.04178	0.215282	0.339155	-0.250134	-1.21984	0.768998	-0.432866	1.17361	-0.780822	-2.54979	-0.448519	-0.0593102	0.328822		271.55	-4.29033	0.486274	1.46156	-0.144998	-1.58678	-1.2293	1.07738	0.481133
	271.845	-0.737994	0.65863	2.33245	2.52048	2.54331	-1.3848	-6.67491	1.58413	-2.19063	1.24202	5.20779	0.46368	0.950211		271.845	-0.123468	-0.270981	0.298606	2.10027	-1.18149	0.164587	0.540808		271.845	1.35657	1.04061	0.216901	0.470895	-0.329575	-1.26149	0.329317	-0.397519	1.12143	-0.742521	-2.65632	-0.422867	-0.106214	0.326446		271.845	-4.18007	0.56472	1.50589	-0.180041	-1.61877	-1.13565	1.31063	0.498921
	272.14	-0.741836	0.544909	2.30929	2.63595	2.74135	-0.916603	-6.75639	1.78115	-2.27011	1.11888	5.33346	0.52546	0.96351		272.14	-0.190246	-0.177975	0.315416	2.09749	-1.27253	0.15443	0.550768		272.14	1.39091	1.02057	0.216324	0.466558	-0.356778	-1.20458	0.389879	-0.295127	1.18404	-0.703157	-2.85206	-0.37093	-0.0928621	0.338477		272.14	-4.1463	0.650351	1.53384	-0.14565	-1.5758	-1.17455	1.39693	0.55102
	272.435	-0.739921	0.541629	2.41965	2.73857	3.04132	-0.921935	-6.96485	1.81838	-2.13345	1.19314	5.46385	0.586944	0.991555		272.435	-0.287238	-0.0199447	0.372356	2.06218	-1.31001	0.163469	0.550301		272.435	1.32296	1.00685	0.268976	0.537812	-0.389339	-1.08289	0.307708	-0.299635	1.25111	-0.606447	-2.91264	-0.345502	-0.0784189	0.338181		272.435	-4.15784	0.686485	1.58874	-0.108009	-1.55124	-1.32867	1.24589	0.468078
	272.73	-0.752677	0.396169	2.43835	2.95551	3.02394	-0.858066	-7.06344	2.07148	-1.99449	1.1574	5.60781	0.634726	1.00815		272.73	-0.135992	0.276502	0.332788	1.99413	-1.5345	0.186587	0.564042		272.73	1.35698	0.998956	0.252482	0.683324	-0.421134	-1.1645	-0.0661495	-0.273634	1.24016	-0.596604	-2.99506	-0.28959	-0.106231	0.345922		272.73	-4.13345	0.58382	1.49225	-0.193509	-1.58212	-1.29878	1.26216	0.442448
	273.025	-0.739424	0.540777	2.39625	3.14471	3.16997	-1.06032	-7.3025	2.35573	-1.81519	1.09763	5.69943	0.680642	1.03751		273.025	-0.170751	0.379003	0.396058	1.97465	-1.68548	0.178696	0.587797		273.025	1.41953	0.992578	0.371227	0.687536	-0.490442	-1.06905	0.0276595	-0.237194	1.26357	-0.647089	-3.15712	-0.25634	-0.0912612	0.358868		273.025	-4.0568	0.534816	1.40697	-0.250848	-1.61713	-1.38463	1.34316	0.475285
	273.32	-0.748348	0.461185	2.40027	3.34123	3.22321	-1.27893	-7.38782	2.42127	-1.76951	0.984723	5.84214	0.680857	1.05872		273.32	-0.146368	0.490295	0.422077	1.97419	-1.66791	0.214458	0.586913		273.32	1.45832	1.01804	0.411733	0.630189	-0.543109	-0.977354	0.289169	-0.186743	1.31706	-0.554297	-3.14557	-0.159831	-0.036866	0.359336		273.32	-3.93719	0.611583	1.40767	-0.287153	-1.63603	-1.30503	1.46983	0.392639
	273.614	-0.757988	0.391827	2.35524	3.47804	2.99153	-1.41069	-7.45158	2.19859	-1.61603	0.969249	5.9858	0.648545	1.06355		273.614	-0.144262	0.486544	0.437377	1.97178	-1.73102	0.204083	0.596864		273.614	1.48108	1.03106	0.38143	0.714272	-0.564092	-0.939019	0.320781	-0.106869	1.36655	-0.514301	-3.28164	-0.149128	-0.0216567	0.370752		273.614	-3.87439	0.669938	1.45717	-0.353658	-1.55816	-1.22556	1.44034	0.363091
	273.909	-0.740076	0.344397	2.31324	3.59031	2.69826	-1.37775	-7.53763	1.88625	-1.48215	0.873234	6.12684	0.608631	1.06551		273.909	-0.203405	0.659537	0.487595	1.96006	-1.84135	0.212488	0.621319		273.909	1.56132	1.03272	0.376829	0.73137	-0.567305	-0.955618	0.0966416	0.0708055	1.42161	-0.570776	-3.42347	-0.117625	-0.0286244	0.384368		273.909	-2.97905	0.751992	1.49242	-0.409674	-1.47748	-1.23519	1.48269	0.387175
	274.204	-0.773507	0.388783	2.35839	3.67891	2.70525	-1.4313	-7.72924	1.66669	-1.61721	0.892295	6.26396	0.582094	1.08984		274.204	-0.302285	0.775681	0.42657	1.94254	-1.88558	0.191386	0.633275		274.204	1.75446	1.03706	0.402763	0.794186	-0.629332	-0.982242	0.283491	0.244862	1.47757	-0.512572	-3.49717	-0.0970709	0.0230005	0.400066		274.204	-3.00928	0.85825	1.59196	-0.470395	-1.44687	-1.09333	1.63354	0.355556
	274.499	-0.787133	0.336042	2.41962	3.65783	2.43686	-1.33516	-7.79888	1.56069	-1.73051	0.842523	6.35325	0.541375	1.09457		274.499	-0.351449	0.840452	0.529485	1.93203	-1.94816	0.20047	0.649513		274.499	1.76707	1.06852	0.417837	0.905913	-0.686847	-0.978396	0.277949	0.267575	1.53033	-0.557226	-3.52844	-0.0526958	0.0359655	0.40757		274.499	-3.17027	0.852216	1.57622	-0.469883	-1.4279	-1.05178	1.64187	0.388834
	274.794	-0.800618	0.348128	2.57124	3.78188	2.19703	-1.30028	-7.80588	1.78637	-1.79299	0.770667	6.50979	0.569578	1.10755		274.794	-0.260545	0.84644	0.566643	1.89034	-2.09684	0.189207	0.666955		274.794	1.85976	1.08684	0.367897	0.910968	-0.807174	-0.997128	0.158347	0.282702	1.44584	-0.540194	-3.63439	0.0598385	0.0161083	0.416946		274.794	-3.21179	0.834867	1.62844	-0.586169	-1.32453	-1.05361	1.75571	0.38506
	275.089	-0.782731	0.372925	2.69832	3.7567	2.59864	-1.20609	-7.90486	1.8619	-1.93008	0.792059	6.66879	0.629598	1.13126		275.089	-0.223201	0.931759	0.497896	1.82646	-2.28351	0.14988	0.692962		275.089	1.84971	1.08847	0.385982	1.00066	-0.959453	-1.01899	0.0597628	0.332355	1.35904	-0.468497	-3.67962	0.158122	0.00896054	0.421573		275.089	-3.16161	0.812818	1.53512	-0.662663	-1.31847	-1.12476	1.73739	0.378218
	275.384	-0.809519	0.238666	2.81282	3.94146	2.97826	-1.0931	-8.08904	1.90616	-2.11716	0.797661	6.79497	0.669199	1.1664		275.384	-0.301225	1.0145	0.431225	1.8131	-2.59592	0.0723348	0.75186		275.384	1.93394	1.08912	0.363074	0.961094	-1.04857	-1.03271	0.0452932	0.363663	1.39917	-0.393816	-3.65558	0.175183	0.0166552	0.424492		275.384	-3.24597	0.83987	1.60683	-0.730236	-1.26445	-1.06969	1.68534	0.360755
	275.679	-0.824462	0.251312	2.80093	4.00869	3.18704	-1.13032	-8.3561	1.77848	-2.3868	0.656685	6.88656	0.624729	1.19977		275.679	-0.328893	1.06633	0.439511	1.73628	-3.51042	-0.119438	0.913915		275.679	2.0311	1.09803	0.306826	0.978408	-1.12775	-0.978276	-0.143061	0.425668	1.41377	-0.3876	-3.62558	0.192411	0.0153305	0.427652		275.679	-3.29201	1.00862	1.56791	-0.900928	-1.2372	-1.1159	1.6482	0.317489
	275.974	-0.836259	0.331474	2.82325	3.83424	3.13889	-1.14439	-8.40389	1.84036	-2.50641	0.555306	6.97388	0.600586	1.20572		275.974	-0.34851	1.065	0.496775	1.64894	-4.64802	-0.357165	1.12222		275.974	1.98056	1.0919	0.248646	0.967227	-1.19177	-1.09531	-0.0102538	0.532281	1.36086	-0.423723	-3.57483	0.204052	0.00746997	0.425223		275.974	-3.05276	0.975849	1.57995	-1.11968	-1.2098	-1.09456	1.75085	0.225217
	276.269	-0.788631	0.285516	2.87537	3.88905	3.19413	-1.16697	-8.34093	1.84325	-2.60477	0.473235	6.88987	0.595375	1.20306		276.269	-0.445759	1.11531	0.513951	1.6269	-4.71398	-0.380717	1.13689		276.269	1.9861	1.09708	0.244881	1.00148	-1.29527	-1.18547	0.166312	0.658069	1.27047	-0.475208	-3.57537	0.29991	0.0160819	0.430511		276.269	-3.10246	0.967994	1.56985	-1.19021	-1.24023	-1.15466	1.80306	0.223853
	276.564	-0.74504	0.369424	2.8665	3.90357	3.45516	-1.19701	-8.3929	1.73736	-2.56629	0.328557	6.83279	0.599284	1.20758		276.564	-0.553497	1.17857	0.549386	1.57892	-4.75147	-0.399618	1.14604		276.564	1.9614	1.08459	0.196544	0.973728	-1.34623	-1.23927	0.586677	0.787927	1.19936	-0.606076	-3.59496	0.313703	0.026449	0.436436		276.564	-3.15052	0.947864	1.49881	-1.26125	-1.20754	-1.14214	1.90449	0.212433
	276.858	-0.802693	0.37672	2.89659	3.98257	3.62659	-1.25017	-8.29295	1.51988	-2.72479	0.194767	6.75326	0.570889	1.20725		276.858	-0.684989	1.13921	0.729854	1.49267	-4.84167	-0.432984	1.16259		276.858	1.95637	1.05845	0.233192	0.944261	-1.26433	-1.23159	0.561587	0.730016	1.1642	-0.598136	-3.58467	0.343331	0.0260571	0.431084		276.858	-3.1949	0.997529	1.41302	-1.31436	-1.27491	-1.18648	2.0655	0.247239
	277.153	-0.848584	0.308943	2.992	3.98805	3.68217	-1.24963	-8.30001	1.59255	-2.81714	0.161437	6.68651	0.5633	1.21131		277.153	-0.630742	1.34217	1.37554	1.5022	-4.96298	-0.274763	1.23697		277.153	1.92695	1.05385	0.285039	1.00144	-1.35989	-1.19592	0.528328	0.805628	1.18815	-0.598782	-3.56064	0.451757	0.0438255	0.432969		277.153	-3.23303	1.07856	1.20406	-1.49489	-1.35652	-1.18363	1.94896	0.320676
	277.448	-0.873935	0.172765	3.04915	3.93462	3.86982	-1.15566	-8.14827	1.69271	-2.84131	0.0214436	6.71388	0.58502	1.20803		277.448	-0.603266	1.4666	1.35393	1.47659	-5.14538	-0.290306	1.27636		277.448	1.90757	1.04517	0.330697	0.972076	-1.47161	-1.17483	0.44117	0.985511	1.15713	-0.648094	-3.60142	0.465976	0.0341128	0.438917		277.448	-3.29399	1.1167	1.18982	-1.65077	-1.48149	-1.21446	2.13145	0.388503
	277.743	-0.857941	0.262577	3.08324	3.78861	4.0334	-1.32043	-8.17533	1.77045	-2.92426	-0.200375	6.81487	0.570436	1.22141		277.743	-0.636715	1.43868	1.38897	1.44966	-5.31971	-0.335824	1.30846		277.743	1.98164	1.02823	0.71743	0.76608	-1.60521	-1.16895	0.731111	0.936355	1.13338	-0.677086	-3.57826	0.544617	0.0674441	0.445764		277.743	-3.35044	1.25237	1.20205	-1.78788	-1.58122	-1.1632	2.32756	0.335729
	278.038	-0.832922	0.192639	3.00962	3.73496	3.99906	-1.23961	-8.14232	2.11626	-2.95367	-0.218809	6.71481	0.580001	1.21432		278.038	-0.777706	1.48326	1.3005	1.39864	-5.47451	-0.413965	1.33353		278.038	2.1191	1.04792	0.857624	0.610785	-1.71582	-1.19912	0.890468	0.964757	1.12087	-0.69339	-3.70567	0.625539	0.0769232	0.465412		278.038	-3.4016	1.32577	1.23912	-1.91798	-1.52215	-1.08333	2.33271	0.284733
	278.333	-0.848619	0.247144	3.07534	3.67925	3.92479	-1.23363	-8.09661	2.43599	-2.95682	-0.416156	6.70224	0.592083	1.2142		278.333	-0.911564	1.54663	1.41149	1.32138	-5.63665	-0.453743	1.37302		278.333	2.16813	1.02539	0.750797	0.505165	-1.82669	-1.06223	0.333057	0.906022	1.16368	-0.750838	-3.81805	0.610893	0.000443758	0.467397		278.333	-3.40291	1.38698	1.37657	-2.08478	-1.56896	-1.01103	2.47472	0.249499
	278.628	-0.757408	0.168846	3.1067	3.62199	3.78036	-1.28025	-8.12529	2.51286	-2.95192	-0.672591	6.80103	0.564029	1.21938		278.628	-0.978673	1.48919	1.73498	1.26115	-5.84438	-0.467546	1.42899		278.628	2.13095	0.991779	0.753421	0.470776	-2.01422	-1.06056	0.373257	1.07595	1.22849	-0.814744	-3.88854	0.628955	-0.0103751	0.480536		278.628	-3.39201	1.39444	1.43677	-2.1408	-1.57629	-1.02276	2.46273	0.156583
	278.923	-0.655891	0.109195	3.10844	3.58582	3.62979	-1.16635	-8.24798	2.42149	-2.87994	-0.616881	6.80074	0.553492	1.2171		278.923	-1.04017	1.67946	1.91597	1.27761	-5.92787	-0.419001	1.47424		278.923	2.15996	0.991788	0.762037	0.415596	-2.15068	-1.06872	0.516736	1.16408	1.17832	-0.810758	-4.03464	0.64619	-0.0191745	0.496422		278.923	-3.4927	1.39663	1.46663	-2.04517	-1.63794	-0.77351	2.51022	0.041398
	279.218	-0.557031	-0.0204242	3.06941	3.58297	3.5157	-1.1203	-8.12744	2.35417	-2.89262	-0.824432	6.7847	0.524062	1.20544		279.218	-1.05462	1.70932	1.95732	1.10251	-6.09376	-0.475845	1.50137		279.218	2.2593	0.965503	0.734946	0.294305	-2.16603	-1.04737	0.472191	1.37213	1.11868	-0.862407	-4.01328	0.600319	-0.0226436	0.500103		279.218	-3.51334	1.44265	1.56321	-2.07328	-1.59429	-0.612643	2.65083	-0.0179003
[truncated: 5,156 more rows]
[truncated: 10 more columns]

## Sheet: panel 3c (right)
Figure 3c: NOPLight dose dependent response to Ro 64-6198
Averaged z-score 20-25min post-injection
								Mann Whitney test	Vehicle (A) vs Ro 1 mg/kg (B)	Vehicle (A) vs Ro 5 mg/kg (B)	Vehicle (A) vs Ro 10 mg/kg (B)	Ro 1 mg/kg (A) vs Ro 5 mg/kg (B)	Ro 1 mg/kg (A) vs Ro 10 mg/kg (B)	Ro 5 mg/kg (A) vs Ro 10 mg/kg (B)
[truncated: 52 more rows]

## Sheet: panel 3d (left)
Figure 3d: NOPLight Ro 64-6198 +/- LY2940094
[truncated: 6,100 more rows]

[truncated: 5 more sheets: panel 3d (right), panel 3e (left), panel 3e (right), panel 3g, panel 3h]
