# Supplementary material for: Development of a genetically encoded sensor for probing endogenous nociceptin opioid peptide release
Source: Nat Commun. 2024 Jun 25;15:5353. doi: 10.1038/s41467-024-49712-0 (PMC11199706; doi:10.1038/s41467-024-49712-0)
Supplement: Supplementary file 4 — Source data [file 41467_2024_49712_MOESM4_ESM.zip › Figure4_SourceData_NOPLightMS.xlsx]

## Sheet: panel 4b (left)
Figure 4b: Flex-NOPLight + hM3D(Gq) or mCherry response to 5 mg/kg CNO
Representative Photometry Trace
	Flex-NOPLight hM3d(Gq)	CNO 5 mg/kg				Flex-NOPLight mCherry	CNO 5 mg/kg
	Time (s)	mouse 2				Time (s)	mouse 3
	2.00049	-1.0647				2.00049	-3.25224
	2.2954	-1.06626				2.2954	-3.1926
	2.59031	-1.10715				2.59031	-3.16076
	2.88522	-1.20459				2.88522	-3.15763
	3.18013	-1.24626				3.18013	-3.15692
	3.47505	-1.27187				3.47505	-3.16731
	3.76996	-1.30844				3.76996	-3.14506
	4.06487	-1.32403				4.06487	-3.07852
	4.35978	-1.29292				4.35978	-3.07581
	4.65469	-1.29682				4.65469	-3.04645
	4.94961	-1.43187				4.94961	-3.02652
	5.24452	-1.50244				5.24452	-3.00735
	5.53943	-1.44271				5.53943	-2.98004
	5.83434	-1.38522				5.83434	-2.9623
	6.12925	-1.41976				6.12925	-2.94563
	6.42417	-1.39139				6.42417	-2.92736
	6.71908	-1.32053				6.71908	-2.90608
	7.01399	-1.35412				7.01399	-2.89246
	7.3089	-1.2687				7.3089	-2.82655
	7.60381	-1.20665				7.60381	-2.81741
	7.89873	-1.22737				7.89873	-2.78243
	8.19364	-1.22725				8.19364	-2.75595
	8.48855	-1.30153				8.48855	-2.71371
	8.78346	-1.46656				8.78346	-2.68979
	9.07837	-1.44821				9.07837	-2.61822
	9.37329	-1.47917				9.37329	-2.59916
	9.6682	-1.43788				9.6682	-2.57321
	9.96311	-1.32745				9.96311	-2.51023
	10.258	-1.26748				10.258	-2.42477
	10.5529	-1.25596				10.5529	-2.37071
	10.8478	-1.28391				10.8478	-2.31693
	11.1428	-1.25463				11.1428	-2.29154
	11.4377	-1.2535				11.4377	-2.27522
	11.7326	-1.23083				11.7326	-2.27296
	12.0275	-1.14031				12.0275	-2.22723
	12.3224	-1.14857				12.3224	-2.26091
	12.6173	-1.18289				12.6173	-2.2428
	12.9122	-1.18277				12.9122	-2.24105
	13.2071	-1.19937				13.2071	-2.1796
	13.5021	-1.23743				13.5021	-2.11207
	13.797	-1.28748				13.797	-2.08141
	14.0919	-1.23594				14.0919	-2.10192
	14.3868	-1.25002				14.3868	-2.04685
	14.6817	-1.22438				14.6817	-2.01873
	14.9766	-1.14644				14.9766	-1.96153
	15.2715	-1.11398				15.2715	-1.90207
	15.5664	-1.25536				15.5664	-1.83658
	15.8614	-1.39257				15.8614	-1.75954
	16.1563	-1.50713				16.1563	-1.68363
	16.4512	-1.68398				16.4512	-1.63675
	16.7461	-1.78824				16.7461	-1.63698
	17.041	-1.78457				17.041	-1.63034
	17.3359	-1.71424				17.3359	-1.63923
	17.6308	-1.71189				17.6308	-1.63867
	17.9257	-1.72393				17.9257	-1.65083
	18.2206	-1.72276				18.2206	-1.69085
	18.5156	-1.69744				18.5156	-1.704
	18.8105	-1.65887				18.8105	-1.70033
	19.1054	-1.53218				19.1054	-1.74486
	19.4003	-1.40234				19.4003	-1.76092
	19.6952	-1.3885				19.6952	-1.76547
	19.9901	-1.47891				19.9901	-1.74251
	20.285	-1.57693				20.285	-1.72951
	20.5799	-1.54907				20.5799	-1.72056
	20.8749	-1.60394				20.8749	-1.70204
	21.1698	-1.64189				21.1698	-1.70556
	21.4647	-1.66712				21.4647	-1.71336
	21.7596	-1.63942				21.7596	-1.69693
	22.0545	-1.55818				22.0545	-1.70531
	22.3494	-1.44866				22.3494	-1.67084
	22.6443	-1.27094				22.6443	-1.67469
	22.9392	-1.16893				22.9392	-1.66346
	23.2342	-1.11817				23.2342	-1.69276
	23.5291	-1.00234				23.5291	-1.6863
	23.824	-0.862364				23.824	-1.67288
	24.1189	-0.804982				24.1189	-1.66535
	24.4138	-0.726022				24.4138	-1.69408
	24.7087	-0.84195				24.7087	-1.70407
	25.0036	-0.882266				25.0036	-1.73105
	25.2985	-0.906924				25.2985	-1.76634
	25.5934	-0.735185				25.5934	-1.82446
	25.8884	-0.594409				25.8884	-1.88206
	26.1833	-0.371366				26.1833	-1.92891
	26.4782	-0.197633				26.4782	-1.94462
	26.7731	-0.164477				26.7731	-1.93752
	27.068	-0.141935				27.068	-1.8947
	27.3629	-0.212131				27.3629	-1.89838
	27.6578	-0.283691				27.6578	-1.8644
	27.9527	-0.185116				27.9527	-1.83023
	28.2477	-0.153042				28.2477	-1.76707
	28.5426	-0.144859				28.5426	-1.72104
	28.8375	-0.112342				28.8375	-1.71028
	29.1324	-0.165215				29.1324	-1.65495
	29.4273	-0.322321				29.4273	-1.62381
	29.7222	-0.402856				29.7222	-1.58531
	30.0171	-0.481962				30.0171	-1.58166
	30.312	-0.525537				30.312	-1.5847
	30.607	-0.690082				30.607	-1.57101
	30.9019	-0.718261				30.9019	-1.58756
	31.1968	-0.69193				31.1968	-1.54279
	31.4917	-0.700914				31.4917	-1.48632
	31.7866	-0.747446				31.7866	-1.49745
	32.0815	-0.847849				32.0815	-1.47241
	32.3764	-0.883183				32.3764	-1.43231
	32.6713	-0.93888				32.6713	-1.37168
	32.9662	-0.941837				32.9662	-1.30994
	33.2612	-0.898306				33.2612	-1.29225
	33.5561	-0.908913				33.5561	-1.29974
	33.851	-0.913288				33.851	-1.28953
	34.1459	-0.954557				34.1459	-1.25815
	34.4408	-0.943463				34.4408	-1.24208
	34.7357	-0.749983				34.7357	-1.2207
	35.0306	-0.659069				35.0306	-1.18548
	35.3255	-0.602544				35.3255	-1.17093
	35.6205	-0.645041				35.6205	-1.12292
	35.9154	-0.646788				35.9154	-1.09225
	36.2103	-0.782337				36.2103	-1.03228
	36.5052	-0.943444				36.5052	-0.98009
	36.8001	-1.02888				36.8001	-0.922928
	37.095	-1.10595				37.095	-0.888928
	37.3899	-1.12167				37.3899	-0.829495
	37.6848	-1.14804				37.6848	-0.788554
	37.9798	-1.18136				37.9798	-0.766492
	38.2747	-1.18075				38.2747	-0.75143
	38.5696	-1.22856				38.5696	-0.725431
	38.8645	-1.17218				38.8645	-0.718596
	39.1594	-1.1887				39.1594	-0.723181
	39.4543	-1.05358				39.4543	-0.708372
	39.7492	-0.954116				39.7492	-0.695376
	40.0441	-0.74976				40.0441	-0.65602
	40.339	-0.578629				40.339	-0.651185
	40.634	-0.405156				40.634	-0.625276
	40.9289	-0.348285				40.9289	-0.598614
	41.2238	-0.221702				41.2238	-0.57732
	41.5187	-0.117662				41.5187	-0.569362
	41.8136	-0.00326305				41.8136	-0.52103
	42.1085	0.041962				42.1085	-0.480476
	42.4034	0.112571				42.4034	-0.445206
	42.6983	0.166067				42.6983	-0.44313
	42.9933	0.109885				42.9933	-0.436241
	43.2882	0.124509				43.2882	-0.391542
	43.5831	0.156225				43.5831	-0.3502
	43.878	0.143176				43.878	-0.337028
	44.1729	0.0600157				44.1729	-0.315992
	44.4678	-0.00240658				44.4678	-0.289118
	44.7627	-0.0890235				44.7627	-0.27907
	45.0576	-0.117878				45.0576	-0.265974
	45.3526	-0.0878448				45.3526	-0.233635
	45.6475	-0.0808854				45.6475	-0.237098
	45.9424	-0.129145				45.9424	-0.229183
	46.2373	-0.0415356				46.2373	-0.246655
	46.5322	0.0665999				46.5322	-0.177469
	46.8271	0.150793				46.8271	-0.163395
	47.122	0.325407				47.122	-0.108067
	47.4169	0.454353				47.4169	-0.0310464
	47.7118	0.521726				47.7118	0.0322155
	48.0068	0.55794				48.0068	0.0167972
	48.3017	0.513112				48.3017	0.016611
	48.5966	0.509668				48.5966	-0.0296152
	48.8915	0.414746				48.8915	0.0114873
	49.1864	0.361988				49.1864	0.0118465
	49.4813	0.215787				49.4813	0.0261707
	49.7762	0.121689				49.7762	0.0321996
	50.0711	-0.00230859				50.0711	0.016181
	50.3661	-0.111635				50.3661	0.0538779
	50.661	-0.199152				50.661	0.0435004
	50.9559	-0.128259				50.9559	0.0513703
	51.2508	-0.213355				51.2508	0.0782058
	51.5457	-0.247342				51.5457	0.0983984
	51.8406	-0.400425				51.8406	0.122625
	52.1355	-0.452088				52.1355	0.121083
	52.4304	-0.644886				52.4304	0.115468
	52.7254	-0.59682				52.7254	0.127245
	53.0203	-0.490682				53.0203	0.144985
	53.3152	-0.490541				53.3152	0.162072
	53.6101	-0.449955				53.6101	0.179269
	53.905	-0.416306				53.905	0.19603
	54.1999	-0.352739				54.1999	0.21144
	54.4948	-0.35391				54.4948	0.245392
	54.7897	-0.394132				54.7897	0.264622
	55.0846	-0.398486				55.0846	0.249414
	55.3796	-0.431307				55.3796	0.218661
	55.6745	-0.440721				55.6745	0.219072
	55.9694	-0.489184				55.9694	0.193728
	56.2643	-0.462465				56.2643	0.163163
	56.5592	-0.393423				56.5592	0.0692342
	56.8541	-0.319908				56.8541	0.0261357
	57.149	-0.275488				57.149	-0.0575889
	57.4439	-0.326373				57.4439	-0.156478
	57.7389	-0.285988				57.7389	-0.205006
	58.0338	-0.228047				58.0338	-0.182815
	58.3287	-0.105473				58.3287	-0.175288
	58.6236	0.103159				58.6236	-0.132489
	58.9185	0.257353				58.9185	-0.108895
	59.2134	0.349268				59.2134	-0.0685498
	59.5083	0.392478				59.5083	-0.0436694
	59.8032	0.430891				59.8032	-0.0286387
	60.0982	0.461842				60.0982	0.00439317
	60.3931	0.512047				60.3931	0.00290429
	60.688	0.603934				60.688	0.0285782
	60.9829	0.517735				60.9829	0.0348624
	61.2778	0.580168				61.2778	0.0223623
	61.5727	0.598821				61.5727	0.00648447
	61.8676	0.734501				61.8676	0.00862487
	62.1625	0.783662				62.1625	0.0205322
	62.4574	0.820137				62.4574	0.0175297
	62.7524	0.712363				62.7524	0.00446459
	63.0473	0.70477				63.0473	0.00668985
	63.3422	0.656076				63.3422	-0.034495
	63.6371	0.595832				63.6371	-0.0609293
	63.932	0.59719				63.932	-0.064174
	64.2269	0.644001				64.2269	-0.0663036
	64.5218	0.69142				64.5218	-0.0594618
	64.8167	0.697873				64.8167	-0.0592812
	65.1117	0.725823				65.1117	-0.0338214
	65.4066	0.762486				65.4066	-0.00234189
	65.7015	0.822562				65.7015	0.0303894
	65.9964	0.942317				65.9964	0.0697012
	66.2913	1.03				66.2913	0.104133
	66.5862	1.06671				66.5862	0.126365
	66.8811	1.09942				66.8811	0.168485
	67.176	1.00889				67.176	0.198225
	67.471	1.03675				67.471	0.225257
	67.7659	1.07018				67.7659	0.247998
	68.0608	1.02014				68.0608	0.255616
	68.3557	1.06024				68.3557	0.270211
	68.6506	0.928925				68.6506	0.254508
	68.9455	0.842019				68.9455	0.224927
	69.2404	0.834873				69.2404	0.221273
	69.5353	0.865361				69.5353	0.192669
	69.8302	0.859908				69.8302	0.181509
	70.1252	0.84213				70.1252	0.163569
	70.4201	0.793027				70.4201	0.183806
	70.715	0.73786				70.715	0.172521
	71.0099	0.679533				71.0099	0.188681
	71.3048	0.579797				71.3048	0.201155
	71.5997	0.470841				71.5997	0.203896
	71.8946	0.440468				71.8946	0.177358
	72.1895	0.468023				72.1895	0.190588
	72.4845	0.453467				72.4845	0.189854
	72.7794	0.43322				72.7794	0.206119
	73.0743	0.436761				73.0743	0.215375
	73.3692	0.451649				73.3692	0.221991
	73.6641	0.465789				73.6641	0.225467
	73.959	0.415951				73.959	0.230915
	74.2539	0.375173				74.2539	0.252768
	74.5488	0.363327				74.5488	0.241087
	74.8438	0.432267				74.8438	0.225531
	75.1387	0.474834				75.1387	0.240925
	75.4336	0.464726				75.4336	0.247305
	75.7285	0.431569				75.7285	0.214481
	76.0234	0.472669				76.0234	0.217971
	76.3183	0.47959				76.3183	0.238853
	76.6132	0.403799				76.6132	0.272255
	76.9081	0.354547				76.9081	0.283697
	77.203	0.441873				77.203	0.302763
	77.498	0.492601				77.498	0.32433
	77.7929	0.575427				77.7929	0.336107
	78.0878	0.556543				78.0878	0.352848
	78.3827	0.399572				78.3827	0.388149
	78.6776	0.340412				78.6776	0.450001
	78.9725	0.292602				78.9725	0.50018
	79.2674	0.222585				79.2674	0.544289
	79.5623	0.1661				79.5623	0.572842
	79.8573	0.164253				79.8573	0.613226
	80.1522	0.175618				80.1522	0.649865
	80.4471	0.168246				80.4471	0.654674
	80.742	0.184144				80.742	0.671631
	81.0369	0.174276				81.0369	0.679708
	81.3318	0.153103				81.3318	0.707041
	81.6267	0.147869				81.6267	0.728021
	81.9216	0.0991005				81.9216	0.752864
	82.2166	0.10921				82.2166	0.772921
	82.5115	0.17577				82.5115	0.795862
	82.8064	0.175986				82.8064	0.794501
	83.1013	0.151988				83.1013	0.819553
	83.3962	0.201289				83.3962	0.881925
	83.6911	0.248309				83.6911	0.943192
	83.986	0.287092				83.986	0.990797
	84.2809	0.379638				84.2809	1.02769
	84.5758	0.56564				84.5758	1.08295
	84.8708	0.693622				84.8708	1.11766
	85.1657	0.724801				85.1657	1.15848
	85.4606	0.79849				85.4606	1.22116
	85.7555	0.858234				85.7555	1.28421
	86.0504	0.849967				86.0504	1.32414
	86.3453	0.903536				86.3453	1.36104
	86.6402	1.09236				86.6402	1.35841
	86.9351	1.07167				86.9351	1.35509
	87.2301	0.928181				87.2301	1.32644
	87.525	0.756401				87.525	1.31062
	87.8199	0.638739				87.8199	1.27466
	88.1148	0.68159				88.1148	1.27876
	88.4097	0.795798				88.4097	1.26727
	88.7046	0.851464				88.7046	1.24622
	88.9995	0.961083				88.9995	1.23613
	89.2944	1.12795				89.2944	1.21621
	89.5894	1.31458				89.5894	1.22693
	89.8843	1.42252				89.8843	1.21135
	90.1792	1.5027				90.1792	1.18291
	90.4741	1.59309				90.4741	1.16891
	90.769	1.64586				90.769	1.16938
	91.0639	1.74012				91.0639	1.15215
	91.3588	1.83957				91.3588	1.11176
	91.6537	1.90094				91.6537	1.09935
	91.9486	1.90685				91.9486	1.099
	92.2436	1.87839				92.2436	1.08642
	92.5385	1.87005				92.5385	1.08096
	92.8334	1.84194				92.8334	1.07986
	93.1283	1.77153				93.1283	1.06623
	93.4232	1.64833				93.4232	1.03714
	93.7181	1.59507				93.7181	1.00207
	94.013	1.56553				94.013	0.964336
	94.3079	1.41836				94.3079	0.922046
	94.6029	1.18433				94.6029	0.892164
	94.8978	1.05298				94.8978	0.888518
	95.1927	0.930409				95.1927	0.862761
	95.4876	0.833492				95.4876	0.845527
	95.7825	0.676966				95.7825	0.836114
	96.0774	0.573921				96.0774	0.806412
	96.3723	0.417119				96.3723	0.778188
	96.6672	0.242912				96.6672	0.782629
	96.9622	0.177848				96.9622	0.828233
	97.2571	0.157843				97.2571	0.847934
	97.552	0.116943				97.552	0.91401
	97.8469	0.00635796				97.8469	0.980323
	98.1418	-0.0782518				98.1418	1.02492
	98.4367	-0.213717				98.4367	1.09611
	98.7316	-0.244492				98.7316	1.14111
	99.0265	-0.403265				99.0265	1.1902
	99.3214	-0.575568				99.3214	1.21741
	99.6164	-0.76573				99.6164	1.21548
	99.9113	-0.956981				99.9113	1.23691
	100.206	-1.0678				100.206	1.21728
	100.501	-1.23214				100.501	1.23767
	100.796	-1.34701				100.796	1.23252
	101.091	-1.46796				101.091	1.23929
	101.386	-1.58775				101.386	1.22844
	101.681	-1.62901				101.681	1.21218
	101.976	-1.64991				101.976	1.19877
	102.271	-1.73611				102.271	1.18092
	102.565	-1.87789				102.565	1.17177
	102.86	-1.94196				102.86	1.15662
	103.155	-1.95038				103.155	1.11829
	103.45	-1.9583				103.45	1.10498
	103.745	-2.00937				103.745	1.09333
	104.04	-2.05283				104.04	1.09213
	104.335	-2.05869				104.335	1.10121
	104.63	-2.04666				104.63	1.10798
	104.925	-2.03737				104.925	1.08659
	105.22	-2.08726				105.22	1.10175
	105.515	-2.13437				105.515	1.07699
	105.81	-2.09773				105.81	1.08275
	106.104	-2.12089				106.104	1.09551
	106.399	-2.12632				106.399	1.10632
	106.694	-2.19008				106.694	1.10595
	106.989	-2.14327				106.989	1.06684
	107.284	-2.07592				107.284	1.07808
	107.579	-2.04818				107.579	1.04756
	107.874	-1.98463				107.874	1.02838
	108.169	-1.93822				108.169	0.991732
	108.464	-1.92072				108.464	0.917888
	108.759	-1.90424				108.759	0.874625
	109.054	-1.85859				109.054	0.824075
	109.348	-1.86751				109.348	0.778406
	109.643	-1.92024				109.643	0.792837
	109.938	-1.9414				109.938	0.792896
	110.233	-1.95391				110.233	0.866243
	110.528	-1.91781				110.528	0.888933
	110.823	-1.91956				110.823	0.956089
	111.118	-1.93591				111.118	1.02626
	111.413	-1.91281				111.413	1.12231
	111.708	-1.8514				111.708	1.19086
	112.003	-1.84756				112.003	1.26191
	112.298	-1.74769				112.298	1.34194
	112.592	-1.65465				112.592	1.43098
	112.887	-1.51243				112.887	1.50488
	113.182	-1.34969				113.182	1.60701
	113.477	-1.24772				113.477	1.68663
	113.772	-1.25841				113.772	1.74914
	114.067	-1.25734				114.067	1.81691
	114.362	-1.21269				114.362	1.87628
	114.657	-1.24068				114.657	1.93916
	114.952	-1.22106				114.952	2.01066
	115.247	-1.14849				115.247	2.05121
	115.542	-1.12324				115.542	2.09677
	115.837	-1.09936				115.837	2.12993
	116.131	-1.09304				116.131	2.18085
	116.426	-1.04898				116.426	2.22874
	116.721	-0.931032				116.721	2.28601
	117.016	-0.816142				117.016	2.34171
	117.311	-0.774078				117.311	2.38179
	117.606	-0.653897				117.606	2.43377
	117.901	-0.585316				117.901	2.46153
	118.196	-0.595058				118.196	2.50646
	118.491	-0.516442				118.491	2.53841
	118.786	-0.433257				118.786	2.53261
	119.081	-0.351299				119.081	2.51887
	119.375	-0.266914				119.375	2.51214
	119.67	-0.129688				119.67	2.49111
	119.965	0.00832278				119.965	2.48062
	120.26	0.107477				120.26	2.44176
	120.555	0.167336				120.555	2.37803
	120.85	0.246022				120.85	2.32605
	121.145	0.379478				121.145	2.25803
	121.44	0.4386				121.44	2.17645
	121.735	0.472554				121.735	2.12471
	122.03	0.516145				122.03	2.01783
	122.325	0.514473				122.325	1.94012
	122.619	0.49081				122.619	1.82702
	122.914	0.429996				122.914	1.74934
	123.209	0.362758				123.209	1.66067
	123.504	0.383548				123.504	1.58263
	123.799	0.36356				123.799	1.51433
	124.094	0.389737				124.094	1.47158
	124.389	0.35777				124.389	1.40258
	124.684	0.441708				124.684	1.34904
	124.979	0.401063				124.979	1.33246
	125.274	0.4351				125.274	1.2615
	125.569	0.545993				125.569	1.21588
	125.864	0.631269				125.864	1.15005
	126.158	0.685205				126.158	1.0603
	126.453	0.689969				126.453	0.995607
	126.748	0.648026				126.748	0.909576
	127.043	0.59812				127.043	0.838945
	127.338	0.685292				127.338	0.797248
	127.633	0.644983				127.633	0.751165
	127.928	0.711946				127.928	0.70105
	128.223	0.739462				128.223	0.630894
	128.518	0.781675				128.518	0.60645
	128.813	0.810826				128.813	0.611261
	129.108	0.886387				129.108	0.623725
	129.402	0.941396				129.402	0.640653
	129.697	0.94629				129.697	0.621898
	129.992	0.948063				129.992	0.625507
	130.287	0.950147				130.287	0.61963
	130.582	0.914268				130.582	0.63234
	130.877	0.826196				130.877	0.638797
	131.172	0.770088				131.172	0.63305
	131.467	0.729704				131.467	0.647079
	131.762	0.773973				131.762	0.664089
	132.057	0.811984				132.057	0.681182
	132.352	0.869066				132.352	0.66985
	132.647	0.964582				132.647	0.679442
	132.941	1.03973				132.941	0.698603
	133.236	1.1905				133.236	0.738313
	133.531	1.26879				133.531	0.732821
	133.826	1.41975				133.826	0.732211
	134.121	1.45688				134.121	0.709842
	134.416	1.55572				134.416	0.699019
	134.711	1.59922				134.711	0.671833
	135.006	1.66712				135.006	0.628075
	135.301	1.62245				135.301	0.655722
	135.596	1.51987				135.596	0.665154
	135.891	1.3862				135.891	0.703517
	136.185	1.40235				136.185	0.758434
	136.48	1.41613				136.48	0.739908
	136.775	1.40801				136.775	0.747121
	137.07	1.30671				137.07	0.749551
	137.365	1.12795				137.365	0.722348
	137.66	1.0377				137.66	0.731854
	137.955	0.937643				137.955	0.724474
	138.25	0.918562				138.25	0.749613
	138.545	0.808766				138.545	0.778641
	138.84	0.705989				138.84	0.81195
	139.135	0.521236				139.135	0.804396
	139.429	0.485873				139.429	0.80969
	139.724	0.475887				139.724	0.799738
	140.019	0.434674				140.019	0.79059
	140.314	0.40774				140.314	0.787174
	140.609	0.441566				140.609	0.784223
	140.904	0.544822				140.904	0.776523
	141.199	0.596155				141.199	0.798199
	141.494	0.624699				141.494	0.79689
	141.789	0.55754				141.789	0.764921
	142.084	0.433671				142.084	0.821709
	142.379	0.418282				142.379	0.831047
	142.674	0.365011				142.674	0.854731
	142.968	0.36521				142.968	0.879773
	143.263	0.156827				143.263	0.885089
	143.558	0.0148447				143.558	0.940352
	143.853	-0.0912542				143.853	0.999769
	144.148	-0.15816				144.148	1.06943
	144.443	-0.222304				144.443	1.13064
	144.738	-0.27399				144.738	1.16191
	145.033	-0.412939				145.033	1.18425
	145.328	-0.440785				145.328	1.19314
	145.623	-0.455486				145.623	1.21634
	145.918	-0.507948				145.918	1.19658
	146.212	-0.580623				146.212	1.19973
	146.507	-0.660645				146.507	1.28193
	146.802	-0.687031				146.802	1.33593
	147.097	-0.687943				147.097	1.40075
	147.392	-0.60955				147.392	1.45557
	147.687	-0.563847				147.687	1.44439
	147.982	-0.452978				147.982	1.44469
	148.277	-0.367539				148.277	1.42662
	148.572	-0.259691				148.572	1.3833
	148.867	-0.17286				148.867	1.34195
	149.162	-0.0716528				149.162	1.32023
	149.456	0.0396251				149.456	1.32406
	149.751	0.125191				149.751	1.3299
	150.046	0.170414				150.046	1.3119
	150.341	0.258757				150.341	1.33837
	150.636	0.313009				150.636	1.32154
	150.931	0.243909				150.931	1.31071
	151.226	0.290345				151.226	1.29355
	151.521	0.249437				151.521	1.2991
	151.816	0.256679				151.816	1.33253
	152.111	0.275273				152.111	1.30382
	152.406	0.261722				152.406	1.31532
	152.701	0.343276				152.701	1.29791
	152.995	0.265632				152.995	1.28927
	153.29	0.316373				153.29	1.26692
	153.585	0.399252				153.585	1.25429
	153.88	0.490647				153.88	1.22966
	154.175	0.570599				154.175	1.17185
	154.47	0.63598				154.47	1.12641
	154.765	0.620078				154.765	1.10369
	155.06	0.720573				155.06	1.0902
	155.355	0.730277				155.355	1.0721
	155.65	0.759037				155.65	1.04389
	155.945	0.817839				155.945	1.02416
	156.239	0.852846				156.239	0.968244
	156.534	0.945139				156.534	0.895223
	156.829	0.993244				156.829	0.840305
	157.124	1.00516				157.124	0.799862
	157.419	1.08727				157.419	0.758589
	157.714	1.16434				157.714	0.76062
	158.009	1.10868				158.009	0.775505
	158.304	1.06267				158.304	0.779487
	158.599	1.01729				158.599	0.821814
	158.894	1.01176				158.894	0.84466
	159.189	1.05915				159.189	0.889619
	159.483	0.976954				159.483	0.901514
	159.778	0.877378				159.778	0.926168
	160.073	0.821771				160.073	0.949734
	160.368	0.692989				160.368	0.965828
	160.663	0.602907				160.663	1.00855
	160.958	0.654761				160.958	1.02558
	161.253	0.488906				161.253	1.05688
	161.548	0.481093				161.548	1.0486
	161.843	0.377759				161.843	1.04066
	162.138	0.340551				162.138	1.02757
	162.433	0.292642				162.433	1.00519
	162.728	0.247262				162.728	0.991901
	163.022	0.278586				163.022	0.962907
	163.317	0.253136				163.317	0.950549
	163.612	0.241981				163.612	0.929391
	163.907	0.25447				163.907	0.893818
	164.202	0.280194				164.202	0.872049
	164.497	0.360498				164.497	0.876026
	164.792	0.426821				164.792	0.852098
	165.087	0.456961				165.087	0.827836
	165.382	0.554729				165.382	0.793582
	165.677	0.6596				165.677	0.780917
	165.972	0.784913				165.972	0.7747
	166.266	0.839717				166.266	0.79559
	166.561	0.86159				166.561	0.788027
	166.856	0.842893				166.856	0.784576
	167.151	0.934629				167.151	0.772799
	167.446	0.877341				167.446	0.797432
	167.741	0.899885				167.741	0.791433
	168.036	0.911392				168.036	0.801301
	168.331	0.786528				168.331	0.822853
	168.626	0.709565				168.626	0.824352
	168.921	0.736732				168.921	0.815182
	169.216	0.687578				169.216	0.804227
	169.511	0.659981				169.511	0.815315
	169.805	0.775612				169.805	0.810961
	170.1	0.843508				170.1	0.801302
	170.395	0.949623				170.395	0.802697
	170.69	0.989245				170.69	0.801765
	170.985	1.05594				170.985	0.786776
	171.28	1.16767				171.28	0.761542
	171.575	1.15806				171.575	0.792629
	171.87	1.22319				171.87	0.791601
	172.165	1.32324				172.165	0.781506
	172.46	1.32613				172.46	0.808615
	172.755	1.28214				172.755	0.819003
	173.049	1.32228				173.049	0.823866
	173.344	1.31919				173.344	0.824264
	173.639	1.29933				173.639	0.822776
	173.934	1.3598				173.934	0.843811
	174.229	1.29986				174.229	0.830777
	174.524	1.18981				174.524	0.799877
	174.819	1.16726				174.819	0.796345
	175.114	1.16461				175.114	0.826538
	175.409	1.12659				175.409	0.888252
	175.704	1.09342				175.704	0.916563
	175.999	1.03319				175.999	0.964751
	176.293	0.990995				176.293	1.00166
	176.588	0.927205				176.588	1.04354
	176.883	0.867007				176.883	1.05315
	177.178	0.808486				177.178	1.01137
	177.473	0.6995				177.473	0.945012
	177.768	0.595826				177.768	0.896775
	178.063	0.494074				178.063	0.834016
	178.358	0.596437				178.358	0.772003
	178.653	0.59527				178.653	0.723849
	178.948	0.467866				178.948	0.687116
	179.243	0.410239				179.243	0.637977
	179.538	0.345444				179.538	0.58913
	179.832	0.209465				179.832	0.558529
	180.127	0.0743947				180.127	0.526433
	180.422	-0.0275786				180.422	0.464903
	180.717	-0.0521298				180.717	0.438867
	181.012	-0.133461				181.012	0.422929
	181.307	-0.261383				181.307	0.40939
	181.602	-0.322201				181.602	0.360748
	181.897	-0.329976				181.897	0.347247
	182.192	-0.389402				182.192	0.333475
	182.487	-0.384731				182.487	0.309415
	182.782	-0.335862				182.782	0.307781
	183.076	-0.427052				183.076	0.324807
	183.371	-0.456047				183.371	0.309632
	183.666	-0.530783				183.666	0.272491
	183.961	-0.693472				183.961	0.239611
	184.256	-0.678494				184.256	0.248927
	184.551	-0.66043				184.551	0.277857
	184.846	-0.691051				184.846	0.299151
	185.141	-0.660929				185.141	0.261464
	185.436	-0.553571				185.436	0.228469
	185.731	-0.499146				185.731	0.213815
	186.026	-0.415587				186.026	0.153641
	186.32	-0.295073				186.32	0.114087
	186.615	-0.197305				186.615	0.0845618
	186.91	-0.11167				186.91	0.0596249
	187.205	-0.0517566				187.205	0.115545
	187.5	0.0731243				187.5	0.134158
	187.795	0.16635				187.795	0.155205
	188.09	0.242766				188.09	0.183418
	188.385	0.263427				188.385	0.190898
	188.68	0.331537				188.68	0.18712
	188.975	0.422488				188.975	0.173959
	189.27	0.483683				189.27	0.179106
	189.565	0.552128				189.565	0.193306
	189.859	0.562005				189.859	0.214094
	190.154	0.595907				190.154	0.242255
	190.449	0.6915				190.449	0.260328
	190.744	0.724063				190.744	0.275024
	191.039	0.688736				191.039	0.27053
	191.334	0.772548				191.334	0.285217
	191.629	0.857333				191.629	0.297527
	191.924	0.883101				191.924	0.303363
	192.219	0.890177				192.219	0.286258
	192.514	0.757001				192.514	0.290363
	192.809	0.635544				192.809	0.288672
	193.103	0.61333				193.103	0.273942
	193.398	0.610843				193.398	0.259204
	193.693	0.636802				193.693	0.260811
	193.988	0.684415				193.988	0.266852
	194.283	0.674431				194.283	0.274172
	194.578	0.567194				194.578	0.272356
	194.873	0.501582				194.873	0.238214
	195.168	0.455598				195.168	0.233589
	195.463	0.369766				195.463	0.214977
	195.758	0.294636				195.758	0.222519
	196.053	0.0997687				196.053	0.231112
	196.347	-0.113252				196.347	0.209748
	196.642	-0.28173				196.642	0.187339
	196.937	-0.346405				196.937	0.194906
	197.232	-0.4074				197.232	0.169694
	197.527	-0.503062				197.527	0.182072
	197.822	-0.69577				197.822	0.199856
	198.117	-0.813275				198.117	0.224777
	198.412	-0.96495				198.412	0.250283
	198.707	-1.03071				198.707	0.278121
	199.002	-1.08541				199.002	0.291579
	199.297	-1.24045				199.297	0.323091
	199.592	-1.32023				199.592	0.290181
	199.886	-1.3033				199.886	0.28342
	200.181	-1.27266				200.181	0.250953
	200.476	-1.40708				200.476	0.245616
	200.771	-1.45561				200.771	0.253761
	201.066	-1.54241				201.066	0.299835
	201.361	-1.53262				201.361	0.323825
	201.656	-1.50108				201.656	0.356299
	201.951	-1.38385				201.951	0.369384
	202.246	-1.39788				202.246	0.430204
	202.541	-1.31211				202.541	0.457054
	202.836	-1.2165				202.836	0.479943
	203.13	-1.1953				203.13	0.516953
	203.425	-1.24957				203.425	0.558504
	203.72	-1.28798				203.72	0.611465
	204.015	-1.41045				204.015	0.660049
	204.31	-1.44635				204.31	0.690695
	204.605	-1.35029				204.605	0.72
	204.9	-1.32122				204.9	0.766783
	205.195	-1.37943				205.195	0.815185
	205.49	-1.45826				205.49	0.848455
	205.785	-1.45807				205.785	0.874504
	206.08	-1.38093				206.08	0.930686
	206.375	-1.28322				206.375	0.971224
	206.669	-1.21394				206.669	1.04341
	206.964	-1.27974				206.964	1.10775
	207.259	-1.36744				207.259	1.16258
	207.554	-1.38499				207.554	1.19812
	207.849	-1.36739				207.849	1.21884
	208.144	-1.35461				208.144	1.25122
	208.439	-1.25796				208.439	1.28738
	208.734	-1.25673				208.734	1.31995
	209.029	-1.1747				209.029	1.37378
	209.324	-1.03563				209.324	1.41721
	209.619	-0.910514				209.619	1.51401
	209.913	-0.876541				209.913	1.59021
	210.208	-0.894777				210.208	1.65292
	210.503	-0.914074				210.503	1.70792
	210.798	-0.930352				210.798	1.73705
	211.093	-0.846178				211.093	1.75481
	211.388	-0.884771				211.388	1.78895
	211.683	-0.901891				211.683	1.82091
	211.978	-1.08137				211.978	1.87045
	212.273	-1.19872				212.273	1.90735
	212.568	-1.2387				212.568	1.95422
	212.863	-1.25195				212.863	2.01033
	213.157	-1.25193				213.157	2.0483
	213.452	-1.29922				213.452	2.08203
	213.747	-1.3197				213.747	2.12208
	214.042	-1.32705				214.042	2.13261
	214.337	-1.38829				214.337	2.18024
	214.632	-1.47824				214.632	2.1929
	214.927	-1.50477				214.927	2.1897
	215.222	-1.42193				215.222	2.2026
	215.517	-1.44863				215.517	2.23199
	215.812	-1.48084				215.812	2.25649
	216.107	-1.53615				216.107	2.22679
	216.402	-1.59197				216.402	2.19387
	216.696	-1.61899				216.696	2.12882
	216.991	-1.62866				216.991	2.05934
	217.286	-1.65406				217.286	2.00536
	217.581	-1.57551				217.581	1.93559
	217.876	-1.48757				217.876	1.89482
	218.171	-1.39524				218.171	1.84167
	218.466	-1.40103				218.466	1.79358
	218.761	-1.37854				218.761	1.74039
	219.056	-1.39288				219.056	1.6943
	219.351	-1.40206				219.351	1.63462
	219.646	-1.45929				219.646	1.56295
	219.94	-1.44579				219.94	1.49316
	220.235	-1.41768				220.235	1.43797
	220.53	-1.33538				220.53	1.38962
	220.825	-1.3616				220.825	1.34221
	221.12	-1.30947				221.12	1.27812
	221.415	-1.27873				221.415	1.1995
	221.71	-1.27487				221.71	1.14256
	222.005	-1.2136				222.005	1.10947
	222.3	-1.12431				222.3	1.04054
	222.595	-1.07847				222.595	0.982192
	222.89	-1.04766				222.89	0.890163
	223.184	-0.950816				223.184	0.812205
	223.479	-0.91257				223.479	0.757115
	223.774	-0.832414				223.774	0.679115
	224.069	-0.816398				224.069	0.632534
	224.364	-0.912358				224.364	0.550189
	224.659	-0.978219				224.659	0.455583
	224.954	-0.9785				224.954	0.444924
	225.249	-1.10864				225.249	0.371518
	225.544	-1.11165				225.544	0.319649
	225.839	-1.10963				225.839	0.252373
	226.134	-1.01147				226.134	0.226185
	226.429	-0.902318				226.429	0.21807
	226.723	-0.798491				226.723	0.193488
	227.018	-0.753846				227.018	0.192569
	227.313	-0.700339				227.313	0.227692
	227.608	-0.796373				227.608	0.254812
	227.903	-0.821248				227.903	0.239126
	228.198	-0.931895				228.198	0.253697
	228.493	-1.00077				228.493	0.250458
	228.788	-1.12804				228.788	0.280836
	229.083	-1.20923				229.083	0.300614
	229.378	-1.19563				229.378	0.313538
	229.673	-1.1958				229.673	0.329906
	229.967	-1.23642				229.967	0.367924
	230.262	-1.33068				230.262	0.36504
	230.557	-1.43069				230.557	0.391859
	230.852	-1.50294				230.852	0.414486
	231.147	-1.59754				231.147	0.421945
	231.442	-1.65753				231.442	0.443531
	231.737	-1.69573				231.737	0.452037
	232.032	-1.68364				232.032	0.450163
	232.327	-1.702				232.327	0.462079
	232.622	-1.672				232.622	0.429623
	232.917	-1.82764				232.917	0.453367
	233.211	-1.94696				233.211	0.464971
	233.506	-2.00166				233.506	0.485023
	233.801	-2.10554				233.801	0.480986
	234.096	-2.16309				234.096	0.480491
	234.391	-2.03205				234.391	0.483888
	234.686	-1.92215				234.686	0.524382
	234.981	-1.92193				234.981	0.486136
	235.276	-1.88533				235.276	0.511641
	235.571	-1.89144				235.571	0.490294
	235.866	-1.9335				235.866	0.502988
	236.161	-2.03172				236.161	0.509788
	236.456	-2.18493				236.456	0.507583
	236.75	-2.3112				236.75	0.497006
	237.045	-2.31917				237.045	0.481094
	237.34	-2.33693				237.34	0.445126
	237.635	-2.36415				237.635	0.465963
	237.93	-2.46294				237.93	0.460228
	238.225	-2.48357				238.225	0.408561
	238.52	-2.50486				238.52	0.41158
	238.815	-2.43417				238.815	0.361479
	239.11	-2.38835				239.11	0.329558
	239.405	-2.42663				239.405	0.309058
	239.7	-2.44695				239.7	0.3011
	239.994	-2.39153				239.994	0.274875
	240.289	-2.22891				240.289	0.27213
	240.584	-2.03805				240.584	0.258619
	240.879	-1.92513				240.879	0.26885
	241.174	-1.80619				241.174	0.262661
	241.469	-1.72511				241.469	0.2467
	241.764	-1.7391				241.764	0.25445
	242.059	-1.74513				242.059	0.226657
	242.354	-1.75966				242.354	0.221964
	242.649	-1.75186				242.649	0.22421
	242.944	-1.5699				242.944	0.207904
	243.239	-1.47343				243.239	0.193268
	243.533	-1.30229				243.533	0.174145
	243.828	-1.16069				243.828	0.166571
	244.123	-0.993634				244.123	0.162756
	244.418	-0.927264				244.418	0.14531
	244.713	-0.882281				244.713	0.10794
	245.008	-0.82243				245.008	0.101454
	245.303	-0.777484				245.303	0.0866194
	245.598	-0.683375				245.598	0.109914
	245.893	-0.651504				245.893	0.0895597
	246.188	-0.601651				246.188	0.103749
	246.483	-0.507824				246.483	0.131624
	246.777	-0.391024				246.777	0.172841
	247.072	-0.277675				247.072	0.211002
	247.367	-0.15213				247.367	0.228708
	247.662	0.000235904				247.662	0.238621
	247.957	0.0838711				247.957	0.29459
	248.252	0.165316				248.252	0.3759
	248.547	0.149778				248.547	0.394764
	248.842	0.117214				248.842	0.443553
	249.137	0.0780841				249.137	0.493476
	249.432	0.0743009				249.432	0.556292
	249.727	0.0271702				249.727	0.585995
	250.021	-0.0678691				250.021	0.635016
	250.316	-0.176095				250.316	0.676347
	250.611	-0.279069				250.611	0.690773
	250.906	-0.35223				250.906	0.685749
	251.201	-0.402067				251.201	0.74051
	251.496	-0.467243				251.496	0.797963
	251.791	-0.471788				251.791	0.819836
	252.086	-0.446235				252.086	0.87502
	252.381	-0.425807				252.381	0.916483
	252.676	-0.591272				252.676	0.969484
	252.971	-0.740038				252.971	0.995993
	253.266	-0.802649				253.266	1.04451
	253.56	-0.921934				253.56	1.01969
	253.855	-1.00118				253.855	1.0387
	254.15	-1.02322				254.15	1.02875
	254.445	-1.11103				254.445	1.04039
	254.74	-1.22729				254.74	1.05463
	255.035	-1.31856				255.035	1.05792
	255.33	-1.47691				255.33	1.03288
	255.625	-1.54965				255.625	1.00364
	255.92	-1.54433				255.92	0.968871
	256.215	-1.49778				256.215	0.935973
	256.51	-1.54003				256.51	0.901492
	256.804	-1.57896				256.804	0.899492
	257.099	-1.56523				257.099	0.873712
	257.394	-1.57604				257.394	0.832021
	257.689	-1.61922				257.689	0.771822
	257.984	-1.52104				257.984	0.717993
	258.279	-1.52402				258.279	0.665677
	258.574	-1.453				258.574	0.634509
	258.869	-1.47725				258.869	0.603213
	259.164	-1.52615				259.164	0.532901
	259.459	-1.63566				259.459	0.457882
	259.754	-1.75369				259.754	0.395109
	260.048	-1.78589				260.048	0.347971
	260.343	-1.77819				260.343	0.314515
	260.638	-1.83209				260.638	0.282274
	260.933	-1.71804				260.933	0.249259
	261.228	-1.68335				261.228	0.192733
	261.523	-1.63549				261.523	0.133256
	261.818	-1.60753				261.818	0.0696432
	262.113	-1.62543				262.113	0.0124227
	262.408	-1.57654				262.408	-0.0332326
	262.703	-1.42499				262.703	-0.0919553
	262.998	-1.32472				262.998	-0.130761
	263.293	-1.3034				263.293	-0.195918
	263.587	-1.1924				263.587	-0.201826
	263.882	-1.13595				263.882	-0.22988
	264.177	-1.12712				264.177	-0.229026
	264.472	-0.987053				264.472	-0.239207
	264.767	-0.807254				264.767	-0.221113
	265.062	-0.633566				265.062	-0.228138
	265.357	-0.426714				265.357	-0.226513
	265.652	-0.287907				265.652	-0.207166
	265.947	-0.281073				265.947	-0.183861
	266.242	-0.377756				266.242	-0.159664
	266.537	-0.442272				266.537	-0.185148
	266.831	-0.484603				266.831	-0.226114
	267.126	-0.628163				267.126	-0.216049
	267.421	-0.731022				267.421	-0.197049
	267.716	-0.84087				267.716	-0.1863
	268.011	-0.947075				268.011	-0.182749
	268.306	-0.998436				268.306	-0.160705
	268.601	-1.0986				268.601	-0.151957
	268.896	-1.11883				268.896	-0.150857
	269.191	-1.08166				269.191	-0.108323
	269.486	-1.02598				269.486	-0.100143
	269.781	-0.933663				269.781	-0.0927872
	270.075	-0.875627				270.075	-0.107556
	270.37	-0.927612				270.37	-0.122716
	270.665	-0.948679				270.665	-0.118954
	270.96	-1.03178				270.96	-0.125305
	271.255	-1.069				271.255	-0.120589
	271.55	-1.13645				271.55	-0.107693
	271.845	-1.20722				271.845	-0.102957
	272.14	-1.21223				272.14	-0.083714
	272.435	-1.35395				272.435	-0.0662532
	272.73	-1.50713				272.73	-0.0380667
	273.025	-1.61881				273.025	-0.00884414
	273.32	-1.7016				273.32	0.0397059
	273.614	-1.81963				273.614	0.0827369
	273.909	-1.84228				273.909	0.143187
	274.204	-1.92277				274.204	0.217047
	274.499	-2.05403				274.499	0.286156
	274.794	-2.08748				274.794	0.342459
	275.089	-2.18032				275.089	0.394871
	275.384	-2.18378				275.384	0.506907
	275.679	-2.3199				275.679	0.548149
	275.974	-2.33751				275.974	0.56682
	276.269	-2.26856				276.269	0.574507
	276.564	-2.10796				276.564	0.623257
	276.858	-2.06742				276.858	0.625621
	277.153	-1.96637				277.153	0.624612
	277.448	-1.90481				277.448	0.634493
	277.743	-1.84083				277.743	0.638335
	278.038	-1.73853				278.038	0.63301
	278.333	-1.54422				278.333	0.618713
	278.628	-1.28026				278.628	0.605494
	278.923	-1.10571				278.923	0.581845
	279.218	-1.06244				279.218	0.557979
	279.513	-1.08222				279.513	0.528781
	279.808	-1.07605				279.808	0.525726
	280.103	-1.01403				280.103	0.513482
	280.397	-1.05137				280.397	0.527664
	280.692	-0.998911				280.692	0.522864
	280.987	-1.03604				280.987	0.557164
	281.282	-1.0993				281.282	0.54266
	281.577	-1.03888				281.577	0.555836
	281.872	-0.97764				281.872	0.556091
	282.167	-0.897206				282.167	0.557391
	282.462	-0.840826				282.462	0.568953
	282.757	-0.721803				282.757	0.555958
	283.052	-0.598074				283.052	0.557551
	283.347	-0.494411				283.347	0.565448
	283.641	-0.495224				283.641	0.58648
	283.936	-0.456628				283.936	0.563098
	284.231	-0.40326				284.231	0.544077
	284.526	-0.370454				284.526	0.495502
	284.821	-0.305994				284.821	0.453887
	285.116	-0.268265				285.116	0.430026
	285.411	-0.244026				285.411	0.365948
	285.706	-0.150566				285.706	0.354927
	286.001	-0.0867467				286.001	0.361191
	286.296	-0.0735035				286.296	0.381659
	286.591	-0.144209				286.591	0.400109
	286.885	-0.141879				286.885	0.456085
	287.18	-0.167551				287.18	0.498949
	287.475	-0.129181				287.475	0.537554
	287.77	-0.10641				287.77	0.574004
	288.065	-0.0916248				288.065	0.641458
	288.36	-0.186713				288.36	0.656253
	288.655	-0.344553				288.655	0.62105
	288.95	-0.393184				288.95	0.65508
	289.245	-0.378699				289.245	0.652701
	289.54	-0.317335				289.54	0.692131
	289.835	-0.221466				289.835	0.686894
	290.13	-0.156366				290.13	0.694079
	290.424	-0.008159				290.424	0.657118
	290.719	0.0711054				290.719	0.669548
	291.014	0.157177				291.014	0.666342
	291.309	0.284822				291.309	0.632487
	291.604	0.292571				291.604	0.581468
	291.899	0.208852				291.899	0.544584
	292.194	0.11394				292.194	0.501737
	292.489	0.160423				292.489	0.439529
	292.784	0.152785				292.784	0.401743
	293.079	0.0914115				293.079	0.371401
	293.374	0.0759904				293.374	0.330081
	293.668	0.108562				293.668	0.310864
	293.963	0.0516134				293.963	0.28418
	294.258	-0.0557144				294.258	0.242814
	294.553	-0.0900388				294.553	0.262148
	294.848	-0.164026				294.848	0.287474
	295.143	-0.259969				295.143	0.321126
	295.438	-0.368209				295.438	0.341781
	295.733	-0.381952				295.733	0.368384
	296.028	-0.514851				296.028	0.381341
	296.323	-0.563914				296.323	0.340131
	296.618	-0.687291				296.618	0.28992
	296.912	-0.719842				296.912	0.230413
	297.207	-0.786723				297.207	0.15042
	297.502	-0.711119				297.502	0.105828
	297.797	-0.685051				297.797	0.0369748
	298.092	-0.772328				298.092	-0.0323377
	298.387	-0.797475				298.387	-0.0442662
	298.682	-0.789253				298.682	-0.0328569
	298.977	-0.817341				298.977	-0.0746128
	299.272	-0.77902				299.272	-0.101065
	299.567	-0.668853				299.567	-0.135999
	299.862	-0.748933				299.862	-0.15514
	300.157	-0.684949				300.157	-0.147098
	300.451	-0.707516				300.451	-0.168832
	300.746	-0.750539				300.746	-0.206539
	301.041	-0.806992				301.041	-0.241987
	301.336	-0.975883				301.336	-0.200251
	301.631	-0.961821				301.631	-0.207302
	301.926	-0.98557				301.926	-0.176044
	302.221	-1.05323				302.221	-0.157589
	302.516	-1.08759				302.516	-0.120597
	302.811	-1.0262				302.811	-0.112514
	303.106	-0.894048				303.106	-0.123254
	303.401	-0.836748				303.401	-0.12548
	303.695	-0.777888				303.695	-0.148446
	303.99	-0.714021				303.99	-0.152322
	304.285	-0.551083				304.285	-0.169753
	304.58	-0.461769				304.58	-0.209565
	304.875	-0.398545				304.875	-0.250786
	305.17	-0.245343				305.17	-0.301677
	305.465	-0.194464				305.465	-0.341659
	305.76	-0.110633				305.76	-0.400825
	306.055	-0.00558969				306.055	-0.414127
	306.35	0.0475441				306.35	-0.376386
	306.645	0.199915				306.645	-0.340264
	306.939	0.303704				306.939	-0.301998
	307.234	0.38751				307.234	-0.264791
	307.529	0.2093				307.529	-0.266307
	307.824	0.193428				307.824	-0.233545
	308.119	0.211652				308.119	-0.177289
	308.414	0.234996				308.414	-0.147098
	308.709	0.265662				308.709	-0.08955
	309.004	0.272598				309.004	-0.0181413
	309.299	0.294955				309.299	0.0446416
	309.594	0.157495				309.594	0.11998
	309.889	0.103186				309.889	0.178115
	310.184	0.00268401				310.184	0.227427
	310.478	-0.0335594				310.478	0.29692
	310.773	-0.0287874				310.773	0.348926
	311.068	0.0501138				311.068	0.387323
	311.363	0.138186				311.363	0.391659
	311.658	0.14217				311.658	0.439152
	311.953	0.319659				311.953	0.502759
	312.248	0.507228				312.248	0.559904
	312.543	0.626632				312.543	0.618007
	312.838	0.609211				312.838	0.691707
	313.133	0.590021				313.133	0.776883
	313.428	0.581513				313.428	0.833557
	313.722	0.604859				313.722	0.847673
	314.017	0.616215				314.017	0.855317
	314.312	0.521947				314.312	0.834135
	314.607	0.40966				314.607	0.819304
	314.902	0.319866				314.902	0.80404
	315.197	0.260519				315.197	0.80629
	315.492	0.203826				315.492	0.769853
	315.787	0.144499				315.787	0.739028
	316.082	0.22058				316.082	0.691344
	316.377	0.220387				316.377	0.645658
	316.672	0.234718				316.672	0.602775
	316.967	0.208789				316.967	0.56982
	317.261	0.336391				317.261	0.565461
	317.556	0.446972				317.556	0.552592
	317.851	0.566792				317.851	0.527296
	318.146	0.663519				318.146	0.467678
	318.441	0.656223				318.441	0.419459
	318.736	0.594795				318.736	0.374063
	319.031	0.561476				319.031	0.311874
	319.326	0.431283				319.326	0.253428
	319.621	0.455423				319.621	0.189268
	319.916	0.511463				319.916	0.131608
	320.211	0.459696				320.211	0.0684632
	320.505	0.430556				320.505	0.00977914
	320.8	0.385451				320.8	-0.0438873
	321.095	0.347831				321.095	-0.0788028
	321.39	0.344981				321.39	-0.0742607
	321.685	0.331724				321.685	-0.0973767
	321.98	0.310579				321.98	-0.144715
	322.275	0.229417				322.275	-0.193261
	322.57	0.156739				322.57	-0.2696
	322.865	0.147173				322.865	-0.318979
	323.16	0.122879				323.16	-0.367101
	323.455	0.131883				323.455	-0.430739
	323.749	0.0526685				323.749	-0.422542
	324.044	-0.00356673				324.044	-0.433546
	324.339	0.058579				324.339	-0.395401
	324.634	0.0267006				324.634	-0.337145
	324.929	-0.108693				324.929	-0.305005
	325.224	-0.197427				325.224	-0.289185
	325.519	-0.264669				325.519	-0.242488
	325.814	-0.293447				325.814	-0.172127
	326.109	-0.42144				326.109	-0.0966766
	326.404	-0.452843				326.404	-0.0216339
	326.699	-0.567399				326.699	0.0404905
	326.994	-0.660855				326.994	0.0975262
	327.288	-0.784597				327.288	0.126074
	327.583	-0.941181				327.583	0.169473
	327.878	-1.03394				327.878	0.209837
	328.173	-1.08963				328.173	0.277631
	328.468	-1.10057				328.468	0.332285
	328.763	-1.02654				328.763	0.381261
	329.058	-0.936403				329.058	0.433994
	329.353	-0.812575				329.353	0.514878
	329.648	-0.753545				329.648	0.594956
	329.943	-0.702734				329.943	0.678683
	330.238	-0.59915				330.238	0.756748
	330.532	-0.506229				330.532	0.829091
	330.827	-0.353863				330.827	0.8876
	331.122	-0.346086				331.122	0.934596
	331.417	-0.314453				331.417	0.975702
	331.712	-0.266576				331.712	1.02397
	332.007	-0.353383				332.007	1.05498
	332.302	-0.395819				332.302	1.09012
	332.597	-0.388482				332.597	1.13732
	332.892	-0.332782				332.892	1.15561
	333.187	-0.362009				333.187	1.18853
	333.482	-0.355113				333.482	1.24041
	333.776	-0.367971				333.776	1.27294
	334.071	-0.335146				334.071	1.32649
	334.366	-0.249086				334.366	1.37076
	334.661	-0.197493				334.661	1.40897
	334.956	-0.0657256				334.956	1.46774
	335.251	0.0859252				335.251	1.49769
	335.546	0.30032				335.546	1.5499
	335.841	0.491766				335.841	1.558
	336.136	0.592962				336.136	1.55543
	336.431	0.667759				336.431	1.54883
	336.726	0.75456				336.726	1.56037
	337.021	0.879369				337.021	1.577
	337.315	1.00692				337.315	1.60146
	337.61	1.14955				337.61	1.6478
	337.905	1.18905				337.905	1.69676
	338.2	1.22087				338.2	1.72631
	338.495	1.26132				338.495	1.73609
	338.79	1.35575				338.79	1.75716
	339.085	1.35509				339.085	1.79232
	339.38	1.38536				339.38	1.79156
	339.675	1.37751				339.675	1.79053
	339.97	1.32012				339.97	1.77804
	340.265	1.23226				340.265	1.76862
	340.559	1.23345				340.559	1.77742
	340.854	1.09926				340.854	1.79094
	341.149	1.18287				341.149	1.82846
	341.444	1.2303				341.444	1.83291
	341.739	1.29206				341.739	1.82069
	342.034	1.46492				342.034	1.81523
	342.329	1.62877				342.329	1.82288
	342.624	1.68684				342.624	1.85171
	342.919	1.71367				342.919	1.87511
	343.214	1.72908				343.214	1.87316
	343.509	1.75823				343.509	1.86488
	343.803	1.8177				343.803	1.8541
	344.098	1.75112				344.098	1.81662
	344.393	1.63432				344.393	1.75655
	344.688	1.59724				344.688	1.64518
	344.983	1.50843				344.983	1.55724
	345.278	1.45561				345.278	1.47957
	345.573	1.32007				345.573	1.39293
	345.868	1.16522				345.868	1.3458
	346.163	1.12687				346.163	1.28391
	346.458	1.05372				346.458	1.23348
	346.753	0.939634				346.753	1.19373
	347.048	0.824868				347.048	1.12826
	347.342	0.775194				347.342	1.07483
	347.637	0.721758				347.637	1.01557
	347.932	0.741002				347.932	0.92466
	348.227	0.775445				348.227	0.843609
	348.522	0.656021				348.522	0.795408
	348.817	0.504283				348.817	0.729818
	349.112	0.427513				349.112	0.630673
	349.407	0.371445				349.407	0.568941
	349.702	0.336781				349.702	0.483695
	349.997	0.374942				349.997	0.415284
	350.292	0.372222				350.292	0.339194
	350.586	0.314533				350.586	0.254005
	350.881	0.361351				350.881	0.184371
	351.176	0.387585				351.176	0.0821806
	351.471	0.372864				351.471	0.0118655
	351.766	0.306544				351.766	-0.0444198
	352.061	0.160545				352.061	-0.105273
	352.356	-0.0241495				352.356	-0.172287
	352.651	-0.170192				352.651	-0.238237
	352.946	-0.279926				352.946	-0.298743
	353.241	-0.412513				353.241	-0.371297
	353.536	-0.519883				353.536	-0.412242
	353.831	-0.605696				353.831	-0.461931
	354.125	-0.617624				354.125	-0.480511
	354.42	-0.652772				354.42	-0.476815
	354.715	-0.667861				354.715	-0.437637
	355.01	-0.680228				355.01	-0.469737
	355.305	-0.744152				355.305	-0.442341
	355.6	-0.782124				355.6	-0.439302
	355.895	-0.78106				355.895	-0.462733
	356.19	-0.780619				356.19	-0.473229
	356.485	-0.69965				356.485	-0.508297
	356.78	-0.6682				356.78	-0.545725
	357.075	-0.701956				357.075	-0.556368
	357.369	-0.805307				357.369	-0.596333
	357.664	-0.844498				357.664	-0.61755
	357.959	-0.895085				357.959	-0.64509
	358.254	-0.969293				358.254	-0.655023
	358.549	-0.976528				358.549	-0.67705
	358.844	-0.922718				358.844	-0.663879
	359.139	-0.879113				359.139	-0.661742
	359.434	-0.925791				359.434	-0.658311
	359.729	-0.926438				359.729	-0.634653
	360.024	-0.936841				360.024	-0.622914
	360.319	-0.901809				360.319	-0.60291
	360.613	-0.883263				360.613	-0.577171
	360.908	-0.980349				360.908	-0.563916
	361.203	-1.0778				361.203	-0.556238
	361.498	-1.09437				361.498	-0.559471
	361.793	-1.05775				361.793	-0.55748
	362.088	-0.972468				362.088	-0.562206
	362.383	-0.895498				362.383	-0.566082
	362.678	-0.832833				362.678	-0.594357
	362.973	-0.759748				362.973	-0.600114
	363.268	-0.645883				363.268	-0.591391
	363.563	-0.532954				363.563	-0.612802
	363.858	-0.389208				363.858	-0.597385
	364.152	-0.254562				364.152	-0.608568
	364.447	-0.11514				364.447	-0.617399
	364.742	0.0720164				364.742	-0.650063
	365.037	0.184242				365.037	-0.621796
	365.332	0.280717				365.332	-0.625778
	365.627	0.38788				365.627	-0.612053
	365.922	0.458828				365.922	-0.570466
	366.217	0.479644				366.217	-0.533286
	366.512	0.468497				366.512	-0.501778
	366.807	0.580385				366.807	-0.459242
	367.102	0.647525				367.102	-0.435369
	367.396	0.794535				367.396	-0.384071
	367.691	0.896629				367.691	-0.335439
	367.986	0.965676				367.986	-0.26115
	368.281	0.992758				368.281	-0.195125
	368.576	1.08963				368.576	-0.117778
	368.871	1.11461				368.871	-0.0727496
	369.166	1.15982				369.166	-0.000850366
	369.461	1.28				369.461	0.0570944
	369.756	1.36274				369.756	0.1128
	370.051	1.40053				370.051	0.179412
	370.346	1.43567				370.346	0.237026
	370.64	1.47683				370.64	0.261398
	370.935	1.52088				370.935	0.295953
	371.23	1.63374				371.23	0.339586
	371.525	1.62346				371.525	0.390756
	371.82	1.59237				371.82	0.480505
	372.115	1.67979				372.115	0.552821
	372.41	1.71666				372.41	0.619545
	372.705	1.7948				372.705	0.713965
	373	1.754				373	0.763917
	373.295	1.74976				373.295	0.827681
	373.59	1.80225				373.59	0.904801
	373.885	1.79137				373.885	0.956427
	374.179	1.8222				374.179	1.01449
	374.474	1.79017				374.474	1.06669
	374.769	1.75682				374.769	1.14251
	375.064	1.76882				375.064	1.19401
	375.359	1.74371				375.359	1.25487
	375.654	1.75778				375.654	1.29801
	375.949	1.75889				375.949	1.28718
	376.244	1.84537				376.244	1.26475
	376.539	1.83977				376.539	1.25127
	376.834	1.79191				376.834	1.21989
	377.129	1.8721				377.129	1.19285
	377.423	1.84252				377.423	1.15091
	377.718	1.79088				377.718	1.10143
	378.013	1.85608				378.013	1.06612
	378.308	1.89621				378.308	1.01957
	378.603	1.89597				378.603	0.977841
	378.898	1.85901				378.898	0.907286
	379.193	1.83891				379.193	0.834587
	379.488	1.86477				379.488	0.754835
	379.783	1.86469				379.783	0.693685
	380.078	2.00811				380.078	0.637987
	380.373	2.05962				380.373	0.582686
	380.667	2.12783				380.667	0.568038
	380.962	2.1629				380.962	0.510247
	381.257	2.09718				381.257	0.460413
	381.552	2.11748				381.552	0.407406
	381.847	2.10564				381.847	0.330093
	382.142	1.97937				382.142	0.255226
	382.437	1.97626				382.437	0.204375
	382.732	2.02515				382.732	0.1208
	383.027	2.05388				383.027	0.0846306
	383.322	2.03388				383.322	0.0235318
	383.617	1.9203				383.617	-0.0396664
	383.912	1.73576				383.912	-0.096186
	384.206	1.59285				384.206	-0.170753
	384.501	1.5307				384.501	-0.225782
	384.796	1.48541				384.796	-0.286598
	385.091	1.38471				385.091	-0.339116
	385.386	1.28136				385.386	-0.418992
	385.681	1.1727				385.681	-0.471028
	385.976	1.12712				385.976	-0.510551
	386.271	0.951217				386.271	-0.523245
	386.566	0.82255				386.566	-0.528317
	386.861	0.730551				386.861	-0.525693
	387.156	0.576752				387.156	-0.509119
	387.45	0.537708				387.45	-0.507776
	387.745	0.488833				387.745	-0.51307
	388.04	0.360379				388.04	-0.516394
	388.335	0.380226				388.335	-0.520894
	388.63	0.26875				388.63	-0.524656
	388.925	0.222106				388.925	-0.511919
	389.22	0.224354				389.22	-0.481025
	389.515	0.123788				389.515	-0.483172
	389.81	0.0198877				389.81	-0.48326
	390.105	-0.163134				390.105	-0.49515
	390.4	-0.260337				390.4	-0.507008
	390.695	-0.234109				390.695	-0.514363
	390.989	-0.267067				390.989	-0.52316
	391.284	-0.303508				391.284	-0.514884
	391.579	-0.286227				391.579	-0.508832
	391.874	-0.199135				391.874	-0.52282
	392.169	-0.187239				392.169	-0.527387
	392.464	-0.111257				392.464	-0.536228
	392.759	-0.115622				392.759	-0.535567
	393.054	-0.163659				393.054	-0.568111
	393.349	-0.142388				393.349	-0.556757
	393.644	-0.11834				393.644	-0.57082
	393.939	-0.0681325				393.939	-0.581876
	394.233	-0.0346722				394.233	-0.570206
	394.528	-0.0955225				394.528	-0.570617
	394.823	-0.0864596				394.823	-0.59569
	395.118	-0.0303438				395.118	-0.601845
	395.413	0.027232				395.413	-0.60495
	395.708	0.0359915				395.708	-0.607523
	396.003	0.0275842				396.003	-0.594932
	396.298	0.0458476				396.298	-0.576595
	396.593	0.140969				396.593	-0.574453
	396.888	0.199216				396.888	-0.565298
	397.183	0.203471				397.183	-0.578619
	397.477	0.155024				397.477	-0.575185
	397.772	0.195912				397.772	-0.590668
	398.067	0.15891				398.067	-0.616326
	398.362	-0.00106291				398.362	-0.609152
	398.657	-0.028121				398.657	-0.668462
	398.952	-0.0802266				398.952	-0.693094
	399.247	-0.0682256				399.247	-0.7358
	399.542	-0.0619352				399.542	-0.74545
	399.837	0.00661224				399.837	-0.752642
	400.132	-0.0197547				400.132	-0.756945
	400.427	0.0186919				400.427	-0.770066
	400.722	-0.0470878				400.722	-0.813075
	401.016	-0.0931347				401.016	-0.79467
	401.311	-0.044999				401.311	-0.793577
	401.606	-0.1325				401.606	-0.815438
	401.901	-0.179793				401.901	-0.791307
	402.196	-0.205531				402.196	-0.78292
	402.491	-0.278206				402.491	-0.798545
	402.786	-0.294303				402.786	-0.80755
	403.081	-0.271908				403.081	-0.813456
	403.376	-0.376566				403.376	-0.857287
	403.671	-0.29446				403.671	-0.869677
	403.966	-0.207553				403.966	-0.907463
	404.26	-0.143126				404.26	-0.930622
	404.555	-0.118817				404.555	-0.951902
	404.85	-0.155462				404.85	-0.943966
	405.145	-0.184615				405.145	-0.960545
	405.44	-0.160287				405.44	-0.96929
	405.735	-0.0991745				405.735	-0.986236
	406.03	-0.0796539				406.03	-0.999325
	406.325	-0.0712979				406.325	-1.0118
	406.62	-0.069093				406.62	-1.04189
	406.915	-0.0399072				406.915	-1.04527
	407.21	0.0552961				407.21	-1.06622
	407.504	0.20189				407.504	-1.0711
	407.799	0.188769				407.799	-1.0627
	408.094	0.24895				408.094	-1.06125
	408.389	0.413712				408.389	-1.09065
	408.684	0.517857				408.684	-1.08535
	408.979	0.602712				408.979	-1.07353
	409.274	0.586021				409.274	-1.04332
	409.569	0.593519				409.569	-1.01978
	409.864	0.651912				409.864	-1.03084
	410.159	0.712704				410.159	-1.02805
	410.454	0.789059				410.454	-1.02512
	410.749	0.799698				410.749	-0.980231
	411.043	0.793543				411.043	-0.980586
	411.338	0.783168				411.338	-1.00038
	411.633	0.799702				411.633	-0.995456
	411.928	0.778568				411.928	-1.03113
	412.223	0.739978				412.223	-1.03741
	412.518	0.633987				412.518	-1.02595
	412.813	0.553867				412.813	-1.02821
	413.108	0.466564				413.108	-1.02447
	413.403	0.505484				413.403	-0.994369
	413.698	0.416049				413.698	-0.986218
	413.993	0.411367				413.993	-0.946507
	414.287	0.452939				414.287	-0.941538
	414.582	0.497744				414.582	-0.92124
	414.877	0.495733				414.877	-0.924689
	415.172	0.593023				415.172	-0.917369
	415.467	0.597042				415.467	-0.899445
	415.762	0.579911				415.762	-0.899772
	416.057	0.59086				416.057	-0.866843
	416.352	0.671461				416.352	-0.842395
	416.647	0.661812				416.647	-0.797135
	416.942	0.722095				416.942	-0.769922
	417.237	0.814592				417.237	-0.731301
	417.531	0.792616				417.531	-0.718972
	417.826	0.736214				417.826	-0.673574
	418.121	0.72799				418.121	-0.644943
	418.416	0.672353				418.416	-0.59065
	418.711	0.610127				418.711	-0.545692
	419.006	0.620066				419.006	-0.512851
	419.301	0.614499				419.301	-0.494045
	419.596	0.575205				419.596	-0.471021
	419.891	0.480922				419.891	-0.455075
	420.186	0.424192				420.186	-0.445193
	420.481	0.35797				420.481	-0.432556
	420.776	0.27874				420.776	-0.434743
	421.07	0.286243				421.07	-0.41945
	421.365	0.310665				421.365	-0.385666
	421.66	0.321103				421.66	-0.364584
	421.955	0.339383				421.955	-0.334299
	422.25	0.39042				422.25	-0.305304
	422.545	0.475378				422.545	-0.274935
	422.84	0.538916				422.84	-0.237362
	423.135	0.579566				423.135	-0.191375
	423.43	0.609634				423.43	-0.181536
	423.725	0.778298				423.725	-0.201992
	424.02	0.771033				424.02	-0.185369
	424.314	0.711439				424.314	-0.161415
	424.609	0.732228				424.609	-0.143022
	424.904	0.822288				424.904	-0.104695
	425.199	0.833238				425.199	-0.074638
	425.494	0.74105				425.494	-0.0685523
	425.789	0.728099				425.789	-0.0451661
	426.084	0.63787				426.084	-0.0309761
	426.379	0.461166				426.379	-0.0094929
	426.674	0.398992				426.674	-0.00345948
	426.969	0.257093				426.969	0.00485702
	427.264	0.107609				427.264	0.0282043
	427.559	0.0494675				427.559	-0.0123545
	427.853	0.0673829				427.853	-0.0181074
	428.148	0.0941426				428.148	-0.0719132
	428.443	0.12146				428.443	-0.131119
	428.738	0.0928476				428.738	-0.148046
	429.033	0.114439				429.033	-0.187197
	429.328	0.062631				429.328	-0.209337
	429.623	0.0796599				429.623	-0.253108
	429.918	0.230272				429.918	-0.261246
	430.213	0.279469				430.213	-0.265887
	430.508	0.251895				430.508	-0.270997
	430.803	0.349646				430.803	-0.279868
	431.097	0.318772				431.097	-0.269242
	431.392	0.262717				431.392	-0.294101
	431.687	0.262669				431.687	-0.319565
	431.982	0.154907				431.982	-0.325003
	432.277	0.102836				432.277	-0.310464
	432.572	0.0474443				432.572	-0.320365
	432.867	0.0435335				432.867	-0.300245
	433.162	0.0550727				433.162	-0.291868
	433.457	0.0160345				433.457	-0.291004
	433.752	-0.0945135				433.752	-0.235257
	434.047	-0.232814				434.047	-0.223839
	434.341	-0.370793				434.341	-0.201104
	434.636	-0.470817				434.636	-0.20248
	434.931	-0.605747				434.931	-0.223114
	435.226	-0.696787				435.226	-0.233518
	435.521	-0.6902				435.521	-0.241748
	435.816	-0.676058				435.816	-0.269471
	436.111	-0.672698				436.111	-0.276538
	436.406	-0.556573				436.406	-0.291408
	436.701	-0.516903				436.701	-0.316528
	436.996	-0.426937				436.996	-0.32974
	437.291	-0.404338				437.291	-0.358881
	437.586	-0.344117				437.586	-0.319189
	437.88	-0.309761				437.88	-0.329586
	438.175	-0.351272				438.175	-0.326477
	438.47	-0.371784				438.47	-0.308999
	438.765	-0.358782				438.765	-0.31066
	439.06	-0.474811				439.06	-0.278834
	439.355	-0.535616				439.355	-0.278441
	439.65	-0.596226				439.65	-0.267872
	439.945	-0.661654				439.945	-0.289465
	440.24	-0.72011				440.24	-0.311351
	440.535	-0.640165				440.535	-0.326002
	440.83	-0.726657				440.83	-0.340082
	441.124	-0.670349				441.124	-0.361921
	441.419	-0.677718				441.419	-0.338404
	441.714	-0.696155				441.714	-0.32833
	442.009	-0.599291				442.009	-0.306867
	442.304	-0.55085				442.304	-0.347281
	442.599	-0.437111				442.599	-0.346213
	442.894	-0.403473				442.894	-0.398091
	443.189	-0.366576				443.189	-0.442458
	443.484	-0.392007				443.484	-0.452844
	443.779	-0.434289				443.779	-0.489214
	444.074	-0.348168				444.074	-0.515302
	444.368	-0.321996				444.368	-0.571883
	444.663	-0.22749				444.663	-0.6133
	444.958	-0.172746				444.958	-0.629158
	445.253	-0.0778732				445.253	-0.641211
	445.548	0.0280205				445.548	-0.645383
	445.843	0.0182501				445.843	-0.62473
	446.138	0.123221				446.138	-0.657343
	446.433	0.213877				446.433	-0.674318
	446.728	0.256254				446.728	-0.698057
	447.023	0.31256				447.023	-0.729277
	447.318	0.331202				447.318	-0.746607
	447.613	0.352627				447.613	-0.759943
	447.907	0.376809				447.907	-0.779829
	448.202	0.46061				448.202	-0.771907
	448.497	0.523055				448.497	-0.791264
	448.792	0.638056				448.792	-0.816685
	449.087	0.809992				449.087	-0.84851
	449.382	0.925562				449.382	-0.859588
	449.677	1.06457				449.677	-0.887642
	449.972	1.09796				449.972	-0.876423
	450.267	1.14703				450.267	-0.858857
	450.562	1.13547				450.562	-0.855717
	450.857	1.15294				450.857	-0.874348
	451.151	1.21587				451.151	-0.893345
	451.446	1.31521				451.446	-0.921809
	451.741	1.3573				451.741	-0.957275
	452.036	1.34105				452.036	-0.97726
	452.331	1.37764				452.331	-0.985735
	452.626	1.39862				452.626	-1.00453
	452.921	1.45444				452.921	-0.96176
	453.216	1.46447				453.216	-0.928448
	453.511	1.45754				453.511	-0.921813
	453.806	1.52821				453.806	-0.888126
	454.101	1.51403				454.101	-0.833867
	454.395	1.52898				454.395	-0.751836
	454.69	1.5087				454.69	-0.687756
	454.985	1.54925				454.985	-0.669958
	455.28	1.50653				455.28	-0.669072
	455.575	1.43297				455.575	-0.698685
	455.87	1.45954				455.87	-0.712889
	456.165	1.39426				456.165	-0.714
	456.46	1.37309				456.46	-0.731941
	456.755	1.2618				456.755	-0.720886
	457.05	1.02443				457.05	-0.731451
	457.345	0.970673				457.345	-0.728188
	457.64	0.869209				457.64	-0.730282
	457.934	0.815732				457.934	-0.720032
	458.229	0.705954				458.229	-0.723869
	458.524	0.67667				458.524	-0.692348
	458.819	0.658421				458.819	-0.646359
	459.114	0.646407				459.114	-0.591974
	459.409	0.583904				459.409	-0.530057
	459.704	0.550639				459.704	-0.433204
	459.999	0.566441				459.999	-0.372283
	460.294	0.52857				460.294	-0.365135
	460.589	0.523214				460.589	-0.36092
	460.884	0.474624				460.884	-0.335971
	461.178	0.377881				461.178	-0.322947
	461.473	0.239739				461.473	-0.315329
	461.768	0.170799				461.768	-0.310483
	462.063	0.106674				462.063	-0.321581
	462.358	-0.018419				462.358	-0.334571
	462.653	-0.160406				462.653	-0.337847
	462.948	-0.350305				462.948	-0.373335
	463.243	-0.492193				463.243	-0.422566
	463.538	-0.538202				463.538	-0.443293
	463.833	-0.627237				463.833	-0.488419
	464.128	-0.62328				464.128	-0.576102
	464.423	-0.664641				464.423	-0.64519
	464.717	-0.721633				464.717	-0.708842
	465.012	-0.931977				465.012	-0.724632
	465.307	-0.932831				465.307	-0.719837
	465.602	-0.889821				465.602	-0.699793
	465.897	-0.874093				465.897	-0.704563
	466.192	-0.832603				466.192	-0.695878
	466.487	-0.848515				466.487	-0.690949
	466.782	-0.744991				466.782	-0.664933
	467.077	-0.533505				467.077	-0.607532
	467.372	-0.43421				467.372	-0.586138
	467.667	-0.355686				467.667	-0.55374
	467.961	-0.348635				467.961	-0.540988
	468.256	-0.295972				468.256	-0.515908
	468.551	-0.295678				468.551	-0.498322
	468.846	-0.266839				468.846	-0.530275
	469.141	-0.23548				469.141	-0.58164
	469.436	-0.21921				469.436	-0.634599
	469.731	-0.232824				469.731	-0.676891
	470.026	-0.275474				470.026	-0.703444
	470.321	-0.187971				470.321	-0.686103
	470.616	-0.162091				470.616	-0.688576
	470.911	-0.0470856				470.911	-0.679576
	471.205	0.0367939				471.205	-0.683721
	471.5	0.188133				471.5	-0.659106
	471.795	0.279602				471.795	-0.631967
	472.09	0.461848				472.09	-0.618001
	472.385	0.562417				472.385	-0.601556
	472.68	0.6034				472.68	-0.61259
	472.975	0.677532				472.975	-0.606264
	473.27	0.728812				473.27	-0.586012
	473.565	0.759405				473.565	-0.602147
	473.86	0.91536				473.86	-0.578757
	474.155	0.954168				474.155	-0.571722
	474.45	1.05479				474.45	-0.563524
	474.744	1.10845				474.744	-0.535194
	475.039	1.17372				475.039	-0.546819
	475.334	1.09871				475.334	-0.564373
	475.629	1.00522				475.629	-0.573591
	475.924	0.843831				475.924	-0.578206
	476.219	0.75549				476.219	-0.599831
	476.514	0.72548				476.514	-0.594599
	476.809	0.669732				476.809	-0.626086
	477.104	0.6365				477.104	-0.67705
	477.399	0.62097				477.399	-0.710297
	477.694	0.605673				477.694	-0.749938
	477.988	0.735783				477.988	-0.775807
	478.283	0.747449				478.283	-0.799823
	478.578	0.727843				478.578	-0.842578
	478.873	0.679392				478.873	-0.84497
	479.168	0.615829				479.168	-0.870019
	479.463	0.617669				479.463	-0.902817
	479.758	0.600471				479.758	-0.947719
	480.053	0.587935				480.053	-0.984996
	480.348	0.572832				480.348	-1.01867
	480.643	0.65931				480.643	-1.01122
	480.938	0.685684				480.938	-1.04357
	481.232	0.684474				481.232	-1.03989
	481.527	0.587115				481.527	-1.06083
	481.822	0.538878				481.822	-1.06664
	482.117	0.515769				482.117	-1.07221
	482.412	0.614308				482.412	-1.07798
	482.707	0.699281				482.707	-1.08313
	483.002	0.765354				483.002	-1.07462
	483.297	0.800337				483.297	-1.07551
	483.592	0.934294				483.592	-1.07472
	483.887	0.961485				483.887	-1.0997
	484.182	1.07442				484.182	-1.07922
	484.477	1.16283				484.477	-1.07135
	484.771	1.31179				484.771	-1.09746
	485.066	1.51973				485.066	-1.05099
	485.361	1.70089				485.361	-1.01719
	485.656	1.88158				485.656	-0.976221
	485.951	2.05252				485.951	-0.959701
	486.246	2.20255				486.246	-0.91323
	486.541	2.33431				486.541	-0.95683
	486.836	2.3884				486.836	-0.974252
	487.131	2.40844				487.131	-0.992495
	487.426	2.45574				487.426	-1.01139
	487.721	2.4713				487.721	-1.02691
	488.015	2.3804				488.015	-1.04789
	488.31	2.34102				488.31	-1.07087
	488.605	2.30749				488.605	-1.08253
	488.9	2.30603				488.9	-1.09527
	489.195	2.36281				489.195	-1.08438
	489.49	2.38696				489.49	-1.08297
	489.785	2.38026				489.785	-1.08938
	490.08	2.368				490.08	-1.09859
	490.375	2.34587				490.375	-1.11387
	490.67	2.2668				490.67	-1.11997
	490.965	2.22663				490.965	-1.12152
	491.259	2.25251				491.259	-1.13137
	491.554	2.35305				491.554	-1.13575
	491.849	2.44304				491.849	-1.15819
	492.144	2.42512				492.144	-1.17596
	492.439	2.40767				492.439	-1.18002
	492.734	2.46685				492.734	-1.19752
	493.029	2.46928				493.029	-1.20917
	493.324	2.50441				493.324	-1.22919
	493.619	2.44219				493.619	-1.25338
	493.914	2.36274				493.914	-1.26098
	494.209	2.22293				494.209	-1.28067
	494.504	2.05122				494.504	-1.29622
	494.798	1.86904				494.798	-1.29707
	495.093	1.70884				495.093	-1.31834
	495.388	1.48881				495.388	-1.34101
	495.683	1.41188				495.683	-1.38432
	495.978	1.31777				495.978	-1.38751
	496.273	1.15171				496.273	-1.40882
	496.568	1.03752				496.568	-1.36676
	496.863	0.992878				496.863	-1.34405
	497.158	0.966562				497.158	-1.30174
	497.453	0.959972				497.453	-1.27262
	497.748	1.00362				497.748	-1.2523
	498.042	1.0806				498.042	-1.21176
	498.337	1.10771				498.337	-1.20829
	498.632	1.14307				498.632	-1.19696
	498.927	1.13214				498.927	-1.17055
	499.222	1.08862				499.222	-1.16424
	499.517	1.09252				499.517	-1.14622
	499.812	1.12485				499.812	-1.12016
	500.107	1.14887				500.107	-1.08624
	500.402	1.05897				500.402	-1.05643
	500.697	0.939763				500.697	-1.04301
	500.992	0.830459				500.992	-1.02749
	501.287	0.738308				501.287	-1.02506
	501.581	0.654179				501.581	-1.02945
	501.876	0.544285				501.876	-0.99476
	502.171	0.487722				502.171	-0.988648
	502.466	0.373798				502.466	-0.968043
	502.761	0.286428				502.761	-0.953512
	503.056	0.224594				503.056	-0.965593
	503.351	0.216288				503.351	-0.961104
	503.646	0.220449				503.646	-0.929644
	503.941	0.204775				503.941	-0.909252
	504.236	0.246008				504.236	-0.909089
	504.531	0.337895				504.531	-0.906027
	504.825	0.334515				504.825	-0.926078
	505.12	0.438903				505.12	-0.941437
	505.415	0.45836				505.415	-0.968801
	505.71	0.464436				505.71	-0.955359
	506.005	0.546082				506.005	-0.95471
	506.3	0.590623				506.3	-0.951181
	506.595	0.659275				506.595	-0.933118
	506.89	0.622543				506.89	-0.920337
	507.185	0.54831				507.185	-0.909665
	507.48	0.396388				507.48	-0.889392
	507.775	0.33448				507.775	-0.867711
	508.069	0.193589				508.069	-0.833115
	508.364	0.10679				508.364	-0.788457
	508.659	0.00867525				508.659	-0.754727
	508.954	-0.0573612				508.954	-0.719355
	509.249	-0.115197				509.249	-0.679316
	509.544	-0.174549				509.544	-0.629917
	509.839	-0.214402				509.839	-0.601082
	510.134	-0.21604				510.134	-0.597482
	510.429	-0.125428				510.429	-0.563353
	510.724	0.0249338				510.724	-0.540055
	511.019	0.123972				511.019	-0.536321
	511.314	0.0991915				511.314	-0.51146
	511.608	0.158069				511.608	-0.524425
	511.903	0.184015				511.903	-0.525251
	512.198	0.11849				512.198	-0.534305
	512.493	0.121151				512.493	-0.507005
	512.788	0.129024				512.788	-0.488595
	513.083	0.162226				513.083	-0.49108
	513.378	0.189377				513.378	-0.489965
	513.673	0.186495				513.673	-0.488396
	513.968	0.188008				513.968	-0.496473
	514.263	0.166392				514.263	-0.482211
	514.558	0.125353				514.558	-0.481346
	514.852	0.209873				514.852	-0.447024
	515.147	0.230945				515.147	-0.443547
	515.442	0.275013				515.442	-0.419723
	515.737	0.211428				515.737	-0.443269
	516.032	0.16154				516.032	-0.481235
	516.327	0.161752				516.327	-0.509432
	516.622	0.210765				516.622	-0.557158
	516.917	0.282974				516.917	-0.573865
	517.212	0.309268				517.212	-0.60893
	517.507	0.330268				517.507	-0.648913
	517.802	0.273951				517.802	-0.68635
	518.096	0.270893				518.096	-0.724112
	518.391	0.336579				518.391	-0.73251
	518.686	0.428786				518.686	-0.786693
	518.981	0.497939				518.981	-0.833476
	519.276	0.500822				519.276	-0.866739
	519.571	0.526019				519.571	-0.936648
	519.866	0.521291				519.866	-0.971168
	520.161	0.556705				520.161	-0.99981
	520.456	0.497887				520.456	-1.061
	520.751	0.424006				520.751	-1.10296
	521.046	0.337154				521.046	-1.08974
	521.341	0.39787				521.341	-1.12439
	521.635	0.431823				521.635	-1.10727
	521.93	0.415861				521.93	-1.13625
	522.225	0.448624				522.225	-1.10099
	522.52	0.501166				522.52	-1.13823
	522.815	0.464604				522.815	-1.14118
	523.11	0.520616				523.11	-1.13133
	523.405	0.551237				523.405	-1.1323
	523.7	0.535129				523.7	-1.11544
	523.995	0.543891				523.995	-1.11223
	524.29	0.569615				524.29	-1.11207
	524.585	0.659001				524.585	-1.12318
	524.879	0.658241				524.879	-1.11504
	525.174	0.714939				525.174	-1.12096
	525.469	0.800189				525.469	-1.11132
	525.764	0.879685				525.764	-1.10251
	526.059	0.910842				526.059	-1.08713
	526.354	0.953626				526.354	-1.07985
	526.649	0.870094				526.649	-1.05101
	526.944	0.919743				526.944	-1.05526
	527.239	1.07139				527.239	-1.08113
	527.534	1.1696				527.534	-1.08344
	527.829	1.14135				527.829	-1.12616
	528.123	1.19078				528.123	-1.19513
	528.418	1.08328				528.418	-1.24845
	528.713	1.00441				528.713	-1.25484
	529.008	0.946445				529.008	-1.26343
	529.303	0.954827				529.303	-1.29044
	529.598	0.910841				529.598	-1.30001
	529.893	0.870853				529.893	-1.35284
	530.188	0.8651				530.188	-1.37396
	530.483	0.867758				530.483	-1.36334
	530.778	0.837488				530.778	-1.37589
	531.073	0.837455				531.073	-1.42653
	531.368	0.858996				531.368	-1.43207
	531.662	0.773295				531.662	-1.45052
	531.957	0.790323				531.957	-1.46439
	532.252	0.746253				532.252	-1.49729
	532.547	0.638486				532.547	-1.51116
	532.842	0.573173				532.842	-1.52506
	533.137	0.425548				533.137	-1.51877
	533.432	0.336714				533.432	-1.53398
	533.727	0.294969				533.727	-1.54657
	534.022	0.295268				534.022	-1.54715
	534.317	0.300265				534.317	-1.57575
	534.612	0.170298				534.612	-1.57799
	534.906	0.0812611				534.906	-1.61438
	535.201	-0.0623117				535.201	-1.62778
	535.496	-0.189839				535.496	-1.66007
	535.791	-0.239894				535.791	-1.6963
	536.086	-0.162745				536.086	-1.71674
	536.381	-0.11971				536.381	-1.72977
	536.676	-0.110669				536.676	-1.77584
	536.971	-0.107033				536.971	-1.78583
	537.266	-0.175726				537.266	-1.77708
	537.561	-0.20491				537.561	-1.77871
	537.856	-0.100903				537.856	-1.7414
	538.151	-0.00943113				538.151	-1.69578
	538.445	0.205129				538.445	-1.67697
	538.74	0.337516				538.74	-1.65668
	539.035	0.420692				539.035	-1.65488
	539.33	0.473754				539.33	-1.63717
	539.625	0.501672				539.625	-1.61611
	539.92	0.636853				539.92	-1.58591
	540.215	0.590998				540.215	-1.59083
	540.51	0.638781				540.51	-1.62241
	540.805	0.685168				540.805	-1.6351
	541.1	0.746881				541.1	-1.6515
	541.395	0.833316				541.395	-1.64779
	541.689	0.934352				541.689	-1.65017
	541.984	0.977361				541.984	-1.65911
	542.279	1.07345				542.279	-1.6584
	542.574	1.07892				542.574	-1.67516
	542.869	1.15988				542.869	-1.672
	543.164	1.24962				543.164	-1.68422
	543.459	1.21102				543.459	-1.68228
	543.754	1.17789				543.754	-1.69343
	544.049	1.15293				544.049	-1.68093
	544.344	1.01662				544.344	-1.68917
	544.639	1.00701				544.639	-1.69417
	544.933	0.951938				544.933	-1.67713
	545.228	0.895956				545.228	-1.6525
	545.523	0.895194				545.523	-1.63945
	545.818	0.8597				545.818	-1.57819
	546.113	0.636096				546.113	-1.53993
	546.408	0.480255				546.408	-1.49467
	546.703	0.502941				546.703	-1.44478
	546.998	0.563507				546.998	-1.413
	547.293	0.62381				547.293	-1.35954
	547.588	0.708794				547.588	-1.34408
	547.883	0.764788				547.883	-1.3047
	548.178	0.732681				548.178	-1.27648
	548.472	0.606655				548.472	-1.23047
	548.767	0.635332				548.767	-1.21821
	549.062	0.584212				549.062	-1.18525
	549.357	0.595311				549.357	-1.15861
	549.652	0.516768				549.652	-1.11064
	549.947	0.407908				549.947	-1.05334
	550.242	0.374937				550.242	-0.993501
	550.537	0.298788				550.537	-0.916445
	550.832	0.249013				550.832	-0.87103
	551.127	0.158816				551.127	-0.777076
	551.422	-0.041633				551.422	-0.711139
	551.716	-0.199845				551.716	-0.636014
	552.011	-0.273236				552.011	-0.567637
	552.306	-0.324262				552.306	-0.499754
	552.601	-0.258288				552.601	-0.435315
	552.896	-0.306187				552.896	-0.364343
	553.191	-0.307139				553.191	-0.320943
	553.486	-0.349851				553.486	-0.283348
	553.781	-0.327091				553.781	-0.226789
	554.076	-0.265922				554.076	-0.179355
	554.371	-0.0656495				554.371	-0.102762
	554.666	0.0775133				554.666	-0.0551616
	554.96	0.291186				554.96	-0.0422117
	555.255	0.504292				555.255	-0.0498247
	555.55	0.58217				555.55	-0.0375116
	555.845	0.51444				555.845	-0.0569256
	556.14	0.686066				556.14	-0.0801959
	556.435	0.836379				556.435	-0.101368
	556.73	0.816883				556.73	-0.120177
	557.025	0.645212				557.025	-0.14009
	557.32	0.60239				557.32	-0.157767
	557.615	0.487731				557.615	-0.164712
	557.91	0.336113				557.91	-0.182265
	558.205	0.268841				558.205	-0.210786
	558.499	0.292492				558.499	-0.232273
	558.794	0.227306				558.794	-0.223908
	559.089	0.288553				559.089	-0.214492
	559.384	0.331583				559.384	-0.226663
	559.679	0.491072				559.679	-0.242298
	559.974	0.595549				559.974	-0.292355
	560.269	0.64278				560.269	-0.33762
	560.564	0.661602				560.564	-0.386867
	560.859	0.779213				560.859	-0.421554
	561.154	0.877988				561.154	-0.465624
	561.449	1.04638				561.449	-0.502801
	561.743	1.10885				561.743	-0.548914
	562.038	1.2147				562.038	-0.593925
	562.333	1.34041				562.333	-0.642721
	562.628	1.47368				562.628	-0.671163
	562.923	1.55656				562.923	-0.719745
	563.218	1.64751				563.218	-0.747221
	563.513	1.84358				563.513	-0.795306
	563.808	1.94949				563.808	-0.834953
	564.103	2.00324				564.103	-0.876433
	564.398	1.98307				564.398	-0.925335
	564.693	1.95387				564.693	-0.951028
	564.987	1.87176				564.987	-0.945386
	565.282	1.81375				565.282	-0.955428
	565.577	1.85295				565.577	-0.951294
	565.872	1.9384				565.872	-0.94969
	566.167	1.9262				566.167	-0.925063
	566.462	1.84255				566.462	-0.939942
	566.757	1.71649				566.757	-0.928194
	567.052	1.6603				567.052	-0.950455
	567.347	1.43222				567.347	-0.974084
	567.642	1.34942				567.642	-1.0008
	567.937	1.22459				567.937	-1.00909
	568.232	1.1165				568.232	-1.03196
	568.526	0.973172				568.526	-1.06476
	568.821	0.882218				568.821	-1.09407
	569.116	0.739079				569.116	-1.11984
	569.411	0.63019				569.411	-1.12928
	569.706	0.461729				569.706	-1.16026
	570.001	0.399219				570.001	-1.17807
	570.296	0.312679				570.296	-1.1793
	570.591	0.299151				570.591	-1.17499
	570.886	0.165076				570.886	-1.15143
	571.181	0.158185				571.181	-1.1422
	571.476	0.0191261				571.476	-1.14238
	571.77	-0.0448835				571.77	-1.13821
	572.065	-0.169852				572.065	-1.12792
	572.36	-0.342373				572.36	-1.09451
	572.655	-0.536622				572.655	-1.1145
	572.95	-0.605601				572.95	-1.11718
	573.245	-0.703122				573.245	-1.14029
	573.54	-0.7455				573.54	-1.14934
	573.835	-0.793555				573.835	-1.16979
	574.13	-0.904042				574.13	-1.19777
	574.425	-0.995746				574.425	-1.21127
	574.72	-1.08767				574.72	-1.21434
	575.015	-1.18692				575.015	-1.22069
	575.309	-1.32447				575.309	-1.21037
	575.604	-1.39556				575.604	-1.2042
	575.899	-1.45732				575.899	-1.16819
	576.194	-1.53694				576.194	-1.13902
	576.489	-1.56329				576.489	-1.11122
	576.784	-1.56039				576.784	-1.09535
	577.079	-1.5095				577.079	-1.03928
	577.374	-1.41183				577.374	-1.0228
	577.669	-1.31205				577.669	-1.00324
	577.964	-1.22056				577.964	-0.985683
	578.259	-1.12409				578.259	-0.937783
	578.553	-1.07594				578.553	-0.895152
	578.848	-1.06983				578.848	-0.856908
	579.143	-0.986357				579.143	-0.835949
	579.438	-1.04636				579.438	-0.816615
	579.733	-1.05201				579.733	-0.794601
	580.028	-1.10786				580.028	-0.738169
	580.323	-1.06324				580.323	-0.703525
	580.618	-1.03419				580.618	-0.667521
	580.913	-1.08698				580.913	-0.654763
	581.208	-1.11977				581.208	-0.65762
	581.503	-1.1038				581.503	-0.680319
	581.797	-1.08543				581.797	-0.660913
	582.092	-1.05556				582.092	-0.700514
	582.387	-0.990463				582.387	-0.735793
	582.682	-1.11824				582.682	-0.695707
	582.977	-1.22321				582.977	-0.641412
	583.272	-1.25651				583.272	-0.575419
	583.567	-1.37553				583.567	-0.487929
	583.862	-1.35493				583.862	-0.433063
	584.157	-1.38555				584.157	-0.374226
	584.452	-1.41395				584.452	-0.299042
	584.747	-1.38131				584.747	-0.251701
	585.042	-1.32461				585.042	-0.199842
	585.336	-1.24967				585.336	-0.149017
	585.631	-1.2232				585.631	-0.1514
	585.926	-1.16025				585.926	-0.145288
	586.221	-1.07869				586.221	-0.150846
	586.516	-1.0214				586.516	-0.171168
	586.811	-0.983547				586.811	-0.243935
	587.106	-0.930549				587.106	-0.273093
	587.401	-0.864601				587.401	-0.292815
	587.696	-0.852121				587.696	-0.302137
	587.991	-0.773134				587.991	-0.356048
	588.286	-0.708421				588.286	-0.394886
	588.58	-0.611699				588.58	-0.455685
	588.875	-0.513467				588.875	-0.511964
	589.17	-0.505646				589.17	-0.538541
	589.465	-0.326188				589.465	-0.574429
	589.76	-0.254857				589.76	-0.591733
	590.055	-0.15478				590.055	-0.63351
	590.35	-0.116642				590.35	-0.671497
[truncated: 9,187 more rows]

## Sheet: panel 4b (right)
Figure 4b: Flex-NOPLight + hM3D(Gq) or mCherry response to 5 mg/kg CNO
Averaged z-score 50-55min
									Wilcoxon matched-pairs signed rank test	Flex-NOPLight hM3d(Gq): BL vs 50-55 min	Flex-NOPLight mCherry: BL vs 50-55 min
	Flex-NOPLight hM3d(Gq)	Mouse	Averaged z-score BL	Averaged z-score 50-55min					P value	0.0391	>0.9999
		mouse 1	-0.000667882	7.0846					Exact or approximate P value?	Exact	Exact
		mouse 2	-0.000340275	10.8774					P value summary	*	ns
		mouse 3	-5.87558e-05	1.96291					Significantly different (P < 0.05)?	Yes	No
		mouse 4	0.000232716	-2.70587					One- or two-tailed P value?	Two-tailed	Two-tailed
		mouse 5	-0.00037239	8.83231					Sum of positive, negative ranks	33.00 , -3.000	3.000 , -3.000
		mouse 6	2.70393e-05	4.22843					Sum of signed ranks (W)	30	0
		mouse 7	-3.88492e-05	2.68258					Number of pairs	8	3
		mouse 8	-0.000284925	7.07398					Number of ties (ignored)	0	0
		SEM	9.99162e-05	1.5379
									Median of differences
									Median	5.651	-0.4305
	Flex-NOPLight mCherry	Mouse	Averaged z-score BL	Averaged z-score 50-55min
		mouse 1	0.000449005	-0.568907					How effective was the pairing?
		mouse 2	-0.000254358	1.93796					rs (Spearman)	-0.8095	-1
		mouse 3	0.000178729	-0.430289					P value (one tailed)	0.0109	0.1667
		SEM	0.000204849	0.813505					P value summary	*	ns
									Was the pairing significantly effective?	Yes	No

## Sheet: panel 4c (left)
Figure 4c: Flex-NOPLight + hM3D(Gq) response to 5 mg/kg CNO +/- 10 mg/kg LY2940094
Photometry signal averaged in 5-minute bins
														2way ANOVA - ANOVA results								2way ANOVA - multiple comparisons
														CNO 5 mg/kg; LY 10 mg/kg + CNO 5 mg/kg	Matching: Stacked							Compare each cell mean with the other cell mean in that row	CNO 5 mg/kg - LY 10 mg/kg + CNO 5 mg/kg
	CNO 5 mg/kg	Flex-NOPLight hM3d(Gq) fluorescence												Assume sphericity?	Yes							Number of families	1
	Time (s)	mouse 1	mouse 2	mouse 3	mouse 4	mouse 5	mouse 6	mouse 7	mouse 8	averaged	SEM			Alpha	0.05							Number of comparisons per family	10
	Average BL period (0-10 min)	-0.000667882	-0.000340275	-5.87558e-05	0.000232716	-0.00037239	2.70393e-05	-3.88492e-05	-0.000284925	-0.000187915	9.99162e-05											Alpha	0.05
	Average 0-5 post injection	2.45963	4.02838	-11.0882	-3.7951	3.27961	1.96163	2.02039	1.95828	0.103079	1.80309			Source of Variation	% of total variation	P value	P value summary	Significant?
	Average 5-10 post injection	3.34367	5.94594	-5.30651	-1.49867	5.88296	3.02598	3.15879	2.76153	2.16421	1.3419			Time x Treatment	8.487	<0.0001	****	Yes				Bonferroni's multiple comparisons test	Predicted (LS) mean diff.	95.00% CI of diff.	Below threshold?	Summary	Adjusted P Value
	Average 10-15 post injection	4.92324	7.26332	-1.47339	-0.82149	6.66265	2.46182	2.73782	3.69233	3.18079	1.12187			Time	0.699	0.8932	ns	No				Average BL period	-0.000774	-6.568 to 6.566	No	ns	>0.9999
	Average 15-20 post injection	4.68843	7.36776	0.627756	-0.277536	7.21577	1.9848	3.08791	2.6292	3.41551	0.998796			Treatment	30.37	0.0318	*	Yes				Average 0-5 post injection	1.061	-5.506 to 7.628	No	ns	>0.9999
	Average 20-25 post injection	6.22613	8.37382	0.0834016	-2.06918	8.87402	2.55738	3.36059	2.41586	3.72775	1.36554			Subject	42.39	<0.0001	****	Yes				Average 5-10 post injection	3.658	-2.909 to 10.22	No	ns	>0.9999
	Average 25-30 post injection	5.51153	9.0629	0.146044	-2.50047	7.41924	2.23881	3.98916	1.67504	3.44278	1.3545											Average 10-15 post injection	5.271	-1.296 to 11.84	No	ns	0.2318
	Average 30-35 post injection	5.91042	8.94893	2.29315	-2.89377	8.65757	2.3141	5.39585	3.68049	4.28834	1.36604			ANOVA table	SS	DF	MS	F (DFn, DFd)	P value			Average 15-20 post injection	4.953	-1.614 to 11.52	No	ns	0.3259
	Average 35-40 post injection	6.15807	9.68648	2.4838	-0.874674	8.48542	2.95006	4.01366	3.68236	4.57315	1.20822			Time x Treatment	155.3	9	17.25	F (9, 81) = 5.659	P<0.0001			Average 20-25 post injection	6.371	-0.1964 to 12.94	No	ns	0.064
	Average 40-45 post injection	7.0846	10.8774	1.96291	-2.70587	8.83231	4.22843	2.68258	7.07398	5.00454	1.5379			Time	12.79	9	1.421	F (9, 81) = 0.4660	P=0.8932			Average 25-30 post injection	5.376	-1.191 to 11.94	No	ns	0.2066
														Treatment	555.5	1	555.5	F (1, 9) = 6.447	P=0.0318			Average 30-35 post injection	7.239	0.6718 to 13.81	Yes	*	0.0207
														Subject	775.5	9	86.17	F (9, 81) = 28.27	P<0.0001			Average 35-40 post injection	7.809	1.242 to 14.38	Yes	**	0.0094
														Residual	246.9	81	3.049					Average 40-45 post injection	8.723	2.156 to 15.29	Yes	**	0.0024
	LY 10 mg/kg + CNO 5 mg/kg	Flex-NOPLight hM3d(Gq) fluorescence
	Time (s)	mouse 1	mouse 2	mouse 3	averaged	SEM								Difference between column means								Test details	Predicted (LS) mean 1	Predicted (LS) mean 2	Predicted (LS) mean diff.	SE of diff.	N1	N2	t	DF
	Average BL period (0-10 min)	0.000576651	0.0010451	0.00013637	0.000586039	0.000262368								Mean of CNO 5 mg/kg	2.99							Average BL period	-0.0001879	0.000586	-0.000774	2.282	8	3	0.0003392	90
	Average 0-5 post injection	-2.12724	-0.63935	-0.107153	-0.957913	0.60451								Mean of LY 10 mg/kg + CNO 5 mg/kg	-2.056							Average 0-5 post injection	0.1031	-0.9579	1.061	2.282	8	3	0.465	90
	Average 5-10 post injection	-3.14367	-0.775821	-0.56148	-1.49366	0.827323								Difference between means	5.046							Average 5-10 post injection	2.164	-1.494	3.658	2.282	8	3	1.603	90
	Average 10-15 post injection	-4.14891	-0.420083	-1.70169	-2.09023	1.09381								SE of difference	1.987							Average 10-15 post injection	3.181	-2.09	5.271	2.282	8	3	2.31	90
	Average 15-20 post injection	-2.58359	-0.0915576	-1.93766	-1.5376	0.746679								95% CI of difference	0.5503 to 9.542							Average 15-20 post injection	3.416	-1.538	4.953	2.282	8	3	2.171	90
	Average 20-25 post injection	-4.35281	-0.900411	-2.67509	-2.64277	0.996753																Average 20-25 post injection	3.728	-2.643	6.371	2.282	8	3	2.792	90
	Average 25-30 post injection	-3.84459	1.24545	-3.19908	-1.93274	1.59998								Data summary								Average 25-30 post injection	3.443	-1.933	5.376	2.282	8	3	2.356	90
	Average 30-35 post injection	-5.81398	0.621973	-3.65926	-2.95042	1.8914								Number of columns (Treatment)	2							Average 30-35 post injection	4.288	-2.95	7.239	2.282	8	3	3.172	90
	Average 35-40 post injection	-4.36014	-1.43916	-3.90943	-3.23624	0.907912								Number of rows (Time)	10							Average 35-40 post injection	4.573	-3.236	7.809	2.282	8	3	3.422	90
	Average 40-45 post injection	-6.83287	-0.13127	-4.19047	-3.7182	1.94894								Number of subjects (Subject)	11							Average 40-45 post injection	5.005	-3.718	8.723	2.282	8	3	3.823	90
														Number of missing values	0

## Sheet: panel 4c (right)
Figure 4c: Flex-NOPLight + hM3D(Gq) response to 5 mg/kg CNO +/- 10 mg/kg LY2940094
Area under the curve post CNO injection
								Mann Whitney test	AUC CNO (A) vs AUC LY + CNO (B)
	CNO 5 mg/kg	Mouse	Flex-NOPLight hm3d(Gq) AUC post CNO injection					P value	0.0485
		mouse 1	14786.4					Exact or approximate P value?	Exact
		mouse 2	24617.2					P value summary	*
		mouse 3	-3541.82					Significantly different (P < 0.05)?	Yes
		mouse 4	-6235.87					One- or two-tailed P value?	Two-tailed
		mouse 5	22069					Sum of ranks in column A,B	58 , 8
		mouse 6	8024.68					Mann-Whitney U	2
		mouse 7	10345.7
		mouse 8	10412.5					Difference between medians
		SEM	3857.69					Median of column A	10379, n=8
								Median of column B	-8111, n=3
								Difference: Actual	-18491
	LY 10 mg/kg + CNO 5 mg/kg	Mouse	Flex-NOPLight hm3d(Gq) AUC post CNO injection					Difference: Hodges-Lehmann	-18491
		mouse 1	-12761.9
		mouse 2	-889.595
		mouse 3	-8111.41
		SEM	3453.92
