# Supplementary material for: Development of a genetically encoded sensor for probing endogenous nociceptin opioid peptide release
Source: Nat Commun. 2024 Jun 25;15:5353. doi: 10.1038/s41467-024-49712-0 (PMC11199706; doi:10.1038/s41467-024-49712-0)
Supplement: Supplementary file 4 — Source data [file 41467_2024_49712_MOESM4_ESM.zip › Figure5_SourceData_NOPLightMS.xlsx]

## Sheet: panel 5c, 5e
Figure 5c,e: NOPLight +/- J11 during head-fixed cued sucrose access
Photometry Trace
	NOPLight + veh	Time from cue onset (s)	-4.9152	-4.8169	-4.71859	-4.62029	-4.52198	-4.42368	-4.32538	-4.22707	-4.12877	-4.03046	-3.93216	-3.83386	-3.73555	-3.63725	-3.53894	-3.44064	-3.34234	-3.24403	-3.14573	-3.04742	-2.94912	-2.85082	-2.75251	-2.65421	-2.5559	-2.4576	-2.3593	-2.26099	-2.16269	-2.06438	-1.96608	-1.86778	-1.76947	-1.67117	-1.57286	-1.47456	-1.37626	-1.27795	-1.17965	-1.08134	-0.98304	-0.884736	-0.786432	-0.688128	-0.589824	-0.49152	-0.393216
	Subject	Trial Number
	mouse 1	1	0.52544	0.822497	0.387124	0.305714	0.383702	0.461671	0.687334	0.340549	0.519377	0.800374	0.651157	0.632168	0.585784	0.571797	0.646422	0.419983	0.458416	0.390107	0.535467	-0.0285319	0.33453	0.367508	0.305682	-0.311455	0.124616	0.143267	0.455384	0.849626	1.24051	1.43158	1.48437	1.17232	1.33244	1.69818	2.02197	1.72755	1.65681	0.84464	0.573953	0.164497	0.511064	0.710232	0.783032	0.686724	0.60589	0.54703	0.482672
		2	-0.147198	-0.788729	-0.661531	-0.900422	-0.918063	-0.772913	-0.798807	-0.730086	-1.20942	-1.2571	-1.53258	-1.49906	-1.06489	-0.712185	-0.743007	-0.331961	-0.1445	-0.344467	-0.684425	0.0657404	0.014444	0.502167	-0.0617498	0.419001	0.123555	0.949008	0.51822	0.382514	0.279609	0.439405	0.105702	0.158126	-0.309956	0.59065	-0.408426	-0.488466	-1.09528	-1.67699	-1.13471	-1.36923	-1.43782	-0.965545	-1.33063	-1.48988	-1.6862	-1.43242	-1.46403
		3	-0.103835	0.287336	0.559761	0.844601	0.713813	0.889919	1.15135	1.4397	1.6265	1.09111	1.39763	1.22538	1.03545	1.14174	1.27769	1.32914	1.25081	0.933225	0.433375	0.209402	0.678564	0.335557	0.440155	0.329403	0.259846	-0.057123	0.0752596	-0.0249877	0.446539	0.5962	0.498686	0.00152715	0.118026	0.30819	0.282266	0.0333013	0.445933	0.148734	0.309161	-0.0650173	-0.271239	-0.186896	-0.0513789	0.0572102	-0.423853	-0.366856	-0.35493
		4	-1.23857	-1.6113	-1.39528	-1.40501	-1.06855	-1.03928	-0.753517	-0.603788	-0.631005	-0.155271	0.257287	-0.022331	0.63964	0.668631	0.615594	0.515783	0.95188	0.752584	1.06757	0.870748	1.1442	1.06945	1.49304	1.20959	1.00464	1.21189	1.21827	0.712368	0.962585	0.636893	0.749815	0.422195	-0.149175	-0.296133	-0.634897	-0.497789	-0.727196	-0.579093	-0.57116	-0.896378	-0.755008	-0.658137	-0.668038	-0.483039	-0.773872	-0.434764	-0.677414
		5	0.0191171	0.102003	0.283622	0.143557	0.0728699	0.221482	-0.303622	-0.167988	-0.128111	-0.16332	-0.422989	-0.388107	-0.590372	-0.720599	-0.938342	-0.995188	-1.33807	-1.2061	-1.4258	-1.52015	-1.54229	-1.35905	-1.36012	-1.02799	-1.2456	-1.34215	-1.26102	-1.10161	-1.07558	-1.1251	-1.30145	-0.993438	-0.734601	-0.962891	-1.12629	-0.965873	-0.663078	-0.447582	-0.310097	-0.0742055	-0.0890462	0.183262	0.056562	0.236884	0.839797	1.06023	0.751467
		6	0.715945	0.819016	0.381708	-0.126907	0.0102122	0.249209	0.134339	-0.0376313	-0.00974276	-0.407962	0.0743896	0.0557944	-0.378559	-0.473136	-0.262701	-0.793258	-1.14387	-1.14398	-1.31214	-1.60173	-1.66918	-2.31653	-2.45176	-2.54016	-2.17412	-2.35752	-2.03908	-1.7214	-1.72565	-1.21685	-0.878398	-0.359911	-0.145594	-0.0919526	0.515188	0.296412	0.364108	0.194445	0.0425944	0.106063	-0.298793	-0.533547	-0.881344	-0.756952	-0.773395	-0.641803	-1.00648
		7	1.87447	1.16528	0.964984	0.912534	0.380742	0.158095	0.552633	0.130155	-0.00983813	-0.7741	-0.111877	-0.474301	0.206155	-0.357992	-0.304818	-0.589327	-0.189698	-0.446754	-0.157698	0.0445277	0.711198	0.396127	0.433158	0.418737	1.187	1.65676	1.23513	1.68814	1.44144	1.53626	1.708	1.19752	1.11051	1.02207	0.376706	-0.373311	-0.834493	-0.708242	-1.25894	-1.01837	-0.921013	-0.928547	-1.1379	-1.22779	-1.83883	-1.44799	-0.759525
		8	1.39219	0.77837	0.512888	0.869411	1.11285	0.381867	-0.105881	0.109431	0.459136	1.12998	1.42643	1.00737	0.653574	0.867471	0.211641	-0.0310716	0.115831	-0.0260755	0.0183386	-0.721959	-0.709341	-0.38364	-0.229692	-0.830169	-0.441998	-0.102556	0.0951354	0.224679	0.465462	-0.148224	-0.93816	-1.33241	-1.57211	-1.71565	-0.625783	-1.51385	-2.10251	-2.87163	-3.46434	-2.8394	-2.22836	-1.48232	-1.49849	-2.27026	-2.0501	-2.42008	-1.90882
		9	-0.390824	-0.896896	-0.742858	-0.991979	-0.955057	-0.855019	-0.7585	-0.793018	-0.62388	-0.734718	-0.241709	-0.595862	-0.00743034	-0.157545	0.319732	0.73711	0.734162	1.05171	1.14501	1.27255	1.7027	1.35669	1.90559	1.74959	1.82565	1.52752	1.22753	1.29315	1.16214	1.43926	1.46482	1.29038	1.50712	1.11499	1.15849	1.18834	1.24738	1.43362	1.60979	1.32	1.13989	1.3815	1.31227	0.969661	0.950996	0.628229	0.812388
		10	-0.918631	-1.28166	-1.55407	-1.67929	-2.28995	-2.13813	-2.6809	-2.53422	-2.46843	-1.7767	-1.55674	-1.62084	-1.43333	-0.700321	-0.531051	0.110624	-0.282523	0.319657	-0.458942	-0.39064	-0.142266	-0.193465	0.408519	0.794817	0.874243	1.0722	0.713733	0.718982	0.414519	1.30624	1.59819	0.93407	1.30681	1.32284	0.87185	0.705001	-0.0394951	-0.303711	-0.0221308	0.334947	-0.750594	-0.897488	-0.444979	-0.891136	-1.80372	-1.06973	-2.01684
		11	-0.58109	-0.295392	-0.85188	-0.449387	-0.109214	-0.132699	-0.290229	-0.753433	-0.0321243	-0.0332034	0.351796	-0.246242	-0.623295	-0.543242	-0.661738	-0.673751	-1.00258	-0.68037	0.130936	-0.55007	-0.649018	-0.73739	-0.453611	-0.890478	-0.653294	-0.224482	0.13285	0.12269	-0.511905	-0.379003	-0.136546	0.208615	-0.333509	0.252289	0.365548	0.725065	1.04759	1.38818	2.08498	2.32162	2.31814	2.82271	3.58645	3.72312	3.82244	4.67333	4.31505
		12	-0.689316	-1.33804	-2.10559	-2.0177	-1.95303	-2.93155	-1.9404	-1.47566	-1.2019	-1.87228	-1.57941	-0.954273	-0.772051	-0.121471	0.183158	0.173971	0.132376	-0.0263217	0.0181795	-0.3413	0.259531	-0.0768411	-0.0238211	-0.434094	-0.294824	-0.799638	-0.890106	-0.801069	-0.687488	-0.0720533	0.287649	1.0239	1.58532	1.08559	1.69235	0.976773	1.3131	1.41712	1.50789	1.04179	0.529403	0.303006	-0.273937	-0.105664	-0.0611076	0.537287	0.505694
		13	-0.168322	-0.468026	0.0715056	0.366619	0.393317	0.7908	0.497476	0.832598	0.6562	0.33258	-0.340227	-0.323429	-0.377516	-0.101647	-0.756144	-0.311006	-0.269332	-0.131808	-0.187579	-0.245002	0.232462	0.353455	-0.182205	0.242799	-0.254744	-0.110038	-0.144744	-0.597135	-0.611655	-0.817463	-1.01534	-0.464062	-0.71193	-0.0684159	-0.712537	-0.841257	-0.721166	-0.541276	-0.0602756	-0.561741	-0.129311	-0.242967	-0.433724	0.0578605	0.293605	0.799392	0.603608
		14	0.755378	1.15292	1.06546	0.270025	1.33611	0.802216	0.563099	1.1776	0.973006	0.915411	1.2655	0.619009	0.475701	0.179038	0.554642	0.132335	0.508213	0.438093	0.563254	0.594234	0.65325	0.258395	0.177588	0.379176	0.869311	0.810356	0.691846	0.494999	0.552325	-0.0494656	-0.00508405	0.154802	-0.262589	-0.0424353	0.0191623	-0.170032	-0.169331	0.298853	0.328407	-0.0998039	0.16074	-0.0149305	-0.62249	-1.16856	-1.11542	-1.29862	-1.72502
		15	1.14295	0.845251	0.666982	0.693802	1.87255	1.33514	0.782122	0.637512	0.409041	0.973325	0.591691	0.745258	0.0291835	-0.363106	-0.029153	-0.771299	-1.13428	-0.958074	-1.63928	-1.83158	-2.15678	-2.73335	-2.48541	-1.80105	-1.33553	-1.63455	-1.10541	-0.943956	-0.72347	-0.148731	0.214705	0.14102	0.988148	0.317238	0.300627	0.55418	0.67375	0.561165	0.171955	0.255069	0.40973	0.644823	1.12359	0.137615	0.246219	0.454539	-0.133748
	mouse 2	1	-0.180576	-0.0495007	0.371702	0.533089	0.651688	0.295296	0.841734	1.0682	1.17275	1.00362	1.09937	0.670915	0.818375	0.691586	0.695327	0.503644	0.829647	1.162	0.850854	0.875666	0.98128	1.43923	2.00206	2.03865	1.78541	1.88407	2.30544	2.01451	1.52382	1.42487	1.40722	1.15612	1.08304	0.915429	0.240508	0.0984444	-0.244338	-0.319432	0.34731	0.929291	1.44045	1.09042	0.844873	0.755708	1.07954	1.69054	2.52867
		2	-1.46482	-1.20826	-1.07293	-0.707884	-0.87231	-1.12089	-1.10891	-0.806057	0.341611	0.0654256	0.561481	0.519475	0.281987	-0.179768	0.730902	1.1083	0.735482	1.14778	1.02017	0.282055	1.01687	0.446204	1.10107	1.33071	1.46658	0.65865	0.450799	0.68028	-0.0460458	-0.063306	0.025956	-0.493022	-0.699882	-1.1778	-1.71784	-1.92507	-2.17464	-2.20434	-2.54141	-1.69274	-1.42519	-1.25242	-0.491012	0.612669	0.844346	0.431821	1.07321
		3	0.614142	1.25689	1.17039	0.734689	1.12516	1.17301	0.331339	-0.0467306	0.454697	1.16493	1.10732	1.31312	1.47291	1.4922	1.26735	0.819124	-0.043878	0.688522	0.689387	0.168411	0.48211	0.0610682	-0.0980954	-0.330992	-0.287945	-1.12874	-1.10048	-1.39384	-1.93829	-2.1659	-2.123	-2.46472	-2.03866	-2.16767	-1.7311	-1.95946	-0.771874	-0.355633	-0.174672	-0.135137	0.150918	-0.788448	-0.765412	-1.37268	-1.62258	-2.28183	-2.16661
		4	-0.661515	-0.89976	-1.17331	-1.18973	-1.95035	-1.7237	-1.72924	-1.42387	-1.77556	-1.51676	-1.5414	-1.08003	-1.22694	-0.894136	-0.533675	-0.466063	-0.733414	-0.168485	-0.209431	0.191506	0.234024	-0.141801	-0.37303	0.381938	0.896924	0.904879	1.1506	1.41343	1.14296	0.639361	0.11724	-0.289598	-0.191515	-0.233461	-0.724801	-0.960464	-1.14675	-1.15785	-1.20522	-1.43123	-0.814858	-0.759209	-0.551889	0.165746	0.49005	0.594239	0.816785
		5	0.389642	0.699097	1.22191	0.679329	0.777407	0.754499	0.0728287	-0.180857	-1.2112	-0.891174	-1.24383	-0.952069	-1.02714	-1.36253	-0.368742	-0.923739	-0.905019	-0.297991	0.38125	1.28164	0.63316	0.976193	0.591546	0.946903	0.759372	0.363855	0.555284	0.276464	-0.496753	-0.698084	-0.254621	-0.0159456	0.0765113	-0.839193	-1.31566	-1.12265	-0.367116	-0.460537	0.58613	0.855012	0.921567	0.157552	0.799866	0.728267	1.79477	1.78651	2.45104
		6	1.11454	1.13697	0.697203	0.0764119	-1.35808	-0.928644	-1.41989	-1.30151	-1.51596	-0.595912	-1.09697	-0.0967288	0.285783	0.759664	1.24717	1.7405	1.43766	1.6355	1.76528	2.22545	1.58292	2.16387	1.29754	0.628102	0.110405	-0.479983	-0.597297	-0.0609385	0.191758	-0.424782	0.0068099	-0.646737	-0.822756	-0.644473	-0.455506	0.0865786	-0.249639	-0.354813	-0.351176	-1.00902	0.379345	0.187826	0.426216	-0.0294976	-0.329506	-0.572162	-1.38062
		7	-0.419783	-0.119014	-0.0541531	-0.267577	-0.313565	-0.0751182	0.493662	0.498281	0.332853	0.219785	0.276936	0.308289	0.396195	0.048952	0.605983	0.839517	0.91808	0.554249	0.475118	0.724873	1.00162	0.73301	0.627187	0.0931453	0.216035	-0.015128	-0.068723	0.176319	-0.0875673	-0.167785	-0.304989	-0.265729	-0.480592	0.0922951	0.721961	0.741069	0.680523	0.380179	0.281461	0.219096	0.250286	0.17506	0.347198	0.832902	0.400126	0.25201	0.140769
		8	-1.83324	-2.15328	-2.17858	-2.43422	-2.29313	-2.08844	-1.48937	-1.34665	-1.18828	-0.782311	-0.816699	-0.753409	-0.311	-0.0953228	0.169017	0.0120845	-0.0889999	-0.263747	-0.294458	-0.193629	-0.372372	-0.242645	-0.200214	-0.157755	-0.217619	-0.305312	-0.159651	-0.230296	-0.529224	-0.661723	-0.619823	-0.6284	-0.468724	-0.581594	-0.928517	-0.698823	-0.622379	-0.850258	-0.626065	-0.294161	-0.253143	-0.357786	0.057667	0.086934	-0.0610129	-0.112933	-0.334464
		9	-0.944136	-0.0707391	0.558699	0.377699	0.00801816	-0.232565	-0.287464	-0.56014	-0.221239	-0.0585799	-1.32412	-1.16043	-1.66247	-2.50136	-1.28188	-1.42624	-0.0775659	-0.328967	0.785408	0.137921	0.851353	1.82127	1.66454	2.05853	2.37055	1.50894	1.57002	0.395219	1.01511	1.12701	1.01992	1.05195	0.759553	0.597307	0.116641	0.0823757	0.395778	0.783023	0.769801	-0.345239	-0.989654	-0.743268	-1.58681	-2.02995	-2.02549	-2.38455	-2.18279
		10	1.3796	1.52439	1.43682	0.917891	0.892816	0.147974	0.621842	0.297738	0.135449	-0.0886253	-0.477453	-0.517891	-0.641014	-0.188008	-0.646179	-0.036978	0.368274	0.330888	0.612942	1.07094	0.986067	1.11581	1.27427	1.03346	0.566745	1.04643	0.318091	-0.156867	-0.130079	-0.268936	-0.810899	-1.11281	-1.37725	-1.57404	-1.16161	-1.83264	-1.6921	-0.825101	-1.06704	-0.419604	-0.931218	-0.715598	-0.690366	-0.249166	-0.711032	-0.816762	-0.412206
		11	-1.88726	-1.35218	-0.663547	-0.487527	-0.485066	-0.0400696	-0.0394119	0.179198	0.456524	0.378957	0.0940213	-0.280092	-0.572263	-1.17533	-1.02554	-1.05627	-1.42962	-1.57	-1.35934	-1.45984	-1.45486	-1.42674	-1.03222	-1.25729	-0.822218	-0.969866	-0.891114	-0.550053	-0.422812	-0.52282	-0.4919	-0.390217	-0.221414	0.518636	0.504205	0.032384	-0.0399132	0.205305	-0.0975285	0.322926	0.43251	0.793222	0.781561	1.14851	0.36105	1.00132	0.612599
		12	0.303179	-0.435173	-0.970369	-0.972317	-1.71051	-1.98339	-2.35619	-1.86839	-1.68162	-1.42936	-2.11117	-1.73938	-1.04937	-0.711495	-0.580265	-0.261094	0.255561	0.579634	0.0431041	0.676871	0.841961	1.05986	1.10843	1.24746	1.27926	0.949738	1.38036	0.684031	0.253409	0.999482	0.476236	0.79312	0.400101	0.0557647	-0.205806	-0.430861	0.093031	-0.380083	0.0163308	0.190328	-0.365866	-0.372032	-0.871043	-0.354391	0.0507985	-0.159997	-0.246484
		13	-0.607892	0.116665	-0.685253	-0.727326	-1.12085	-0.0542944	-0.0604867	-0.199699	0.0567438	0.069603	1.10968	1.09103	0.943612	2.2038	1.85364	2.0305	1.60954	1.71652	1.43486	0.906497	0.996264	0.541866	1.34624	1.22187	0.595528	1.25862	1.26898	1.31701	1.07962	1.8313	1.7224	1.29612	0.985616	0.780048	0.738299	-0.190429	-0.743806	-1.14742	-1.14932	-0.671483	-1.07724	-0.641676	0.159833	0.732092	-0.284574	-0.0806384	1.03938
		14	1.83914	1.4936	1.60559	1.19933	0.986306	1.15006	1.22044	1.10587	0.46625	0.19913	0.0104235	-0.136588	0.16207	0.0250202	0.637613	0.735648	0.766633	0.541701	0.533316	0.616689	0.85926	0.904001	0.562216	0.729611	0.578794	0.224919	-0.0185159	0.0323464	0.068481	-0.0201032	0.363052	0.0885171	-0.0415184	0.118464	-0.523528	-0.514515	-0.422952	-0.260375	-0.758454	-1.08469	-1.24489	-1.23056	-1.38629	-1.25056	-1.05434	-0.867086	-0.845731
		15	-1.35168	-1.26319	-1.51086	-1.41212	-1.49844	-1.34306	-0.978325	-1.37623	-1.25941	-1.44864	-1.37111	-1.32556	-1.84608	-1.49002	-1.68037	-1.16312	-1.19371	-1.30717	-0.881392	-1.08408	-0.712617	-0.425343	-0.324937	0.143478	-0.256434	0.125783	-0.347109	-0.265197	0.0178035	-0.0689444	-0.113407	-0.19827	-0.43041	-0.332028	-0.568361	-0.313362	-0.617343	-0.588729	-0.394405	-0.753323	-1.17194	-0.905292	-1.21932	-1.0364	-1.09621	-0.826312	-1.11579
	mouse 3	1	0.703441	0.714144	0.876605	0.177475	0.162328	0.625256	0.830601	0.66741	0.503041	-0.425147	-0.494607	-0.786844	-0.631515	-0.788397	-0.11177	-0.443925	-0.379972	-1.1931	-0.823858	-1.44939	-0.692806	-0.923969	-1.16585	-1.6989	-1.1962	-1.16468	-0.944468	-0.833629	0.350886	0.171055	0.663099	0.342646	0.40745	0.768199	0.875695	1.19254	1.18915	1.3952	1.23541	0.906421	1.04871	0.590266	0.552053	0.15894	-0.632239	-0.821698	-0.414226
		2	0.14684	0.215623	-0.551955	-0.808077	-0.468244	-0.847491	-1.04376	-0.977258	-1.56544	-1.46828	-1.2505	-1.6486	-2.22703	-1.44832	-1.65949	-1.55507	-1.68425	-1.58629	-1.74689	-1.10785	-0.903361	-1.06968	-1.22657	-0.876285	-1.61444	-0.884878	-0.771873	-0.907872	-1.03969	-0.72562	-0.693395	-0.276284	0.0668994	0.482345	0.610261	0.717472	0.207237	-0.110755	0.347482	0.382486	0.182032	0.0149646	-0.282994	-0.0917408	-0.481483	-0.291581	0.26671
		3	1.92597	1.82628	1.63209	1.1463	0.838851	0.710525	0.527371	0.838494	0.812801	0.581013	0.605663	0.4536	0.440766	0.501278	0.503925	0.7193	0.585356	0.533914	-0.00357763	-0.128872	-0.419869	-0.679228	-1.00555	-1.04847	-1.32588	-0.900967	-1.13303	-0.986657	-1.20938	-1.06317	-1.09728	-0.623553	-0.566883	-0.813305	-0.580515	-0.586189	-0.913579	-1.59482	-1.67915	-1.73466	-1.53956	-1.64369	-1.974	-2.17028	-2.14153	-2.1651	-2.63436
		4	1.19491	0.00361067	0.417393	0.53072	0.992759	0.444458	0.838262	0.484151	0.401253	0.402737	0.490446	0.14589	0.464344	-0.385038	-0.861925	-1.38488	-1.483	-2.09833	-1.43865	-1.39314	-1.92508	-2.17567	-2.17395	-2.04998	-1.40583	-0.731004	-0.140717	0.55762	0.808014	0.538266	0.640818	1.01093	1.32405	1.44293	1.82076	0.907136	0.0600749	-0.420288	-0.949813	-0.322813	-0.670515	-0.813882	-1.24376	-1.4009	-1.14452	-1.17457	-0.532456
		5	-1.34244	-1.18845	-1.30545	-0.913508	-1.14255	-1.06704	-1.23933	-0.849556	-0.787385	-0.816307	-0.704483	-0.270114	-0.258332	-0.10767	-0.113506	-0.134536	0.106769	0.373995	-0.226655	-0.216058	-0.460858	-0.528037	-0.0959297	-0.360495	-0.0696947	-0.35577	-0.556497	-0.809391	-0.64349	-0.300242	-0.41439	-0.408112	-0.38904	-0.789847	-0.54752	-0.913891	-0.211094	0.304673	0.423635	0.266088	0.392087	0.674162	0.820568	1.02399	1.16293	1.03473	0.985613
		6	0.108771	0.262123	0.508844	0.59518	0.423899	0.0471574	-0.197483	-0.272201	-0.00365528	-0.453682	-0.930038	-0.763716	-0.797956	-0.791535	-0.712427	-0.8212	-0.826907	-0.743235	-0.747647	-1.17262	-0.129699	-0.434525	-0.586582	-0.543487	-0.199729	-0.23496	0.408987	0.497123	0.92685	1.16954	1.30745	0.941104	1.41434	1.83218	1.60958	1.85669	1.73665	1.77715	1.98652	1.94992	1.46019	1.9989	1.82314	2.28745	1.96277	1.97512	1.08216
		7	1.05209	0.731192	0.74072	1.05707	0.889705	0.543544	0.619642	0.157198	-0.0529456	-0.331445	-0.417694	-0.686443	-1.25051	-1.49354	-1.65849	-2.1579	-2.0099	-1.78686	-2.12619	-1.7554	-1.61575	-1.84708	-1.30267	-0.870772	-0.500926	0.0504218	0.386752	0.0360779	-0.405712	-0.145377	-0.0921751	0.505291	0.755744	0.461256	0.701999	0.587024	0.414772	0.459631	0.904341	0.797855	1.34198	1.14051	0.958458	0.898432	1.46862	0.540679	0.721571
		8	-0.413098	-0.354596	-0.507328	-0.803282	-0.403726	-0.438743	-0.656881	-0.551036	-0.753719	-0.717623	-0.826078	-0.711111	-0.826675	-0.647002	-0.405248	-0.181238	-0.279804	-0.0146524	0.019184	0.358042	0.276025	0.709465	0.944679	1.71528	1.68761	1.82812	1.85312	2.23629	1.7978	1.60265	1.67507	1.76957	1.22212	1.12813	0.903384	0.924984	1.01733	0.825956	0.712813	0.888801	1.45923	1.22822	0.950166	0.907453	0.572387	0.436565	0.438563
		9	-1.24849	-0.998232	-0.985486	-0.525795	-0.19672	0.717183	0.887541	1.22929	1.35279	1.43633	1.48148	1.55876	1.83851	1.98884	1.56715	1.49708	1.0616	1.02713	0.517356	0.356571	0.282776	0.407715	0.39953	0.284671	0.0565021	0.0144717	0.161083	-0.0491082	0.207566	0.728611	0.822856	0.760405	0.613608	0.553118	0.573248	0.039325	0.0848695	-0.668656	-0.739564	-1.34027	-1.83107	-2.21952	-2.77095	-3.14953	-3.71342	-4.09979	-3.7796
		10	1.35905	0.84372	0.335906	-0.169894	-0.0485744	-0.51423	-0.242259	-0.668688	-0.276819	-0.56993	-0.484131	-0.354778	-0.163783	0.458814	1.04563	1.02946	1.40129	1.01506	1.28747	1.06894	1.01325	0.853484	0.821987	0.728228	0.629727	0.749018	0.495136	0.476167	0.784064	0.752457	0.986917	1.21103	0.991632	0.935669	1.30378	1.39775	1.18801	1.07709	1.00664	0.688995	0.349539	-0.186172	-0.342825	-0.0271965	-0.0117591	-0.23218	-0.419662
		11	-1.03175	-0.730066	-0.215793	-0.295292	-0.283857	-0.195938	-0.399956	-0.509038	-0.1758	-0.181632	-0.604346	-0.0905555	-0.0200064	0.0974065	-0.0463564	0.0295847	-0.126046	0.11791	0.0298021	0.25137	0.2914	0.381395	0.085319	0.215926	0.00483257	0.378067	-0.166571	-0.0349787	-0.172998	0.00682413	-0.278192	-0.0168183	0.126052	-0.00481835	-0.254097	-0.527013	-1.36881	-1.37148	-2.09779	-2.13909	-2.64299	-2.91882	-3.15834	-3.04238	-3.08298	-3.25554	-3.16211
		12	-0.155691	-0.780474	-1.70272	-2.14706	-2.24661	-2.75733	-2.64362	-2.6058	-2.23826	-2.02822	-1.77417	-1.47549	-1.0893	-0.515921	0.120452	0.143688	0.259714	0.552423	0.957233	0.31875	0.717176	0.530952	0.660103	0.788287	0.630084	0.595892	0.407637	0.910453	0.665686	0.323395	0.702338	0.387615	0.107569	0.195959	-0.182131	-0.134242	-0.290134	0.0328487	-0.146788	0.0127218	-0.0977684	-0.0249164	0.0184334	0.509623	0.357122	0.686561	0.840711
		13	-0.195495	0.0505331	0.220721	0.523476	0.593206	0.7846	0.849683	0.859325	1.16633	1.02209	1.14233	1.13918	0.998642	1.28067	1.19651	1.39911	1.61768	1.56992	1.7049	1.23363	1.09079	1.02469	0.608559	0.826868	0.803647	0.784059	0.300102	-0.217427	-0.0744316	-0.12783	0.262702	0.115229	0.272929	0.654042	0.276616	-0.0112862	0.138843	0.405089	0.635896	0.165729	-0.0655156	-0.366044	-0.247728	-0.263527	-0.145588	0.00782941	0.00308971
		14	1.04286	0.596449	0.521033	0.414274	0.259486	0.508918	0.189226	0.190788	0.450388	0.119856	-0.224532	-0.0365927	0.0441202	0.0555294	0.205298	0.397829	0.119355	0.412561	0.149724	0.159109	0.442527	0.637492	0.686951	0.314509	0.098667	0.139519	0.147429	0.0882367	-0.0802623	-0.290584	-0.806487	-0.804926	-1.23648	-1.33404	-1.25805	-0.982792	-0.950591	-0.683673	-0.304704	-0.528813	-0.0877457	0.393658	0.317296	0.519228	0.822644	0.689058	0.0776881
		15	-1.02107	-1.08053	-1.37117	-1.55187	-1.51713	-1.21385	-1.64572	-1.88963	-1.67911	-1.52708	-1.20295	-1.02355	-1.01379	-0.984036	-1.07107	-1.35935	-1.40066	-0.958081	-0.97195	-0.715741	-0.715652	-0.9421	-0.996372	-0.901235	-0.503699	-0.244158	0.487734	0.576052	0.555024	0.986585	1.20936	0.992684	1.14626	1.32285	1.49896	1.25266	1.24247	1.06223	1.09206	1.22889	0.902962	0.377058	0.381529	0.458121	0.0189054	-0.47842	-0.647056
	mouse 4	1	-0.954465	-0.652367	-1.05216	-0.920045	-1.72564	-0.885242	-0.774071	-0.8733	-1.11957	-0.576378	-1.12972	-0.291436	0.350422	1.17124	0.205234	1.19738	0.457669	0.0287097	0.555063	1.85425	1.48361	1.26558	1.14425	-0.759103	-1.53169	-0.244109	-0.882127	-0.331325	0.106846	0.84334	0.410498	0.657909	0.784217	-0.16752	1.59186	1.73193	1.81335	1.75249	2.52296	1.42027	0.533051	0.266847	0.443795	0.891014	1.36593	0.701601	1.44941
		2	-0.17863	-0.426444	-0.193608	0.0272694	-0.303628	0.353474	-0.169723	0.64599	0.735509	1.26206	1.88687	1.26528	1.22791	1.53244	0.933848	0.742821	0.626347	0.625515	-0.0838424	0.29534	0.237035	-0.533109	-0.212291	-0.181678	-0.549489	-0.111685	0.224712	0.243733	0.538423	1.06089	0.667669	0.542726	0.50303	0.870206	1.3693	2.18002	2.47898	2.51913	2.46824	2.69379	1.99311	2.06521	2.04803	2.09843	1.95441	1.06497	0.800068
		3	-0.710157	0.0480552	-0.1779	0.914551	0.406919	1.04988	0.00891785	0.055148	0.322684	0.368309	1.327	0.276501	0.20746	0.64283	0.17623	0.0512934	-0.917305	-1.27622	-1.21224	-0.830717	-0.636583	-1.75256	-0.744911	-1.35582	-1.86814	-1.28248	-1.37042	-0.320099	0.0347782	-0.56523	-0.727751	-1.31661	-0.428933	-0.488574	0.0286007	-0.141994	-0.0492161	0.45852	1.01643	1.35719	2.66166	2.87838	3.30373	3.01009	3.07156	3.33822	3.27274
		4	1.38993	1.30372	1.104	1.36574	1.67431	1.33879	0.886184	-0.0741328	0.264119	0.222443	-0.232973	-0.593305	-0.579734	-0.326072	-0.616201	-1.36471	-1.14708	-1.04974	-0.697462	-1.29187	-1.85334	-1.00306	-0.957632	0.0253613	-0.403784	-0.0320613	0.409688	0.273174	0.418648	0.300011	1.05785	1.03178	-0.239853	0.374648	-0.499585	-0.261816	-0.336729	-0.55535	-1.59466	-1.54346	-2.19557	-2.71654	-1.93545	-2.18871	-1.96623	-2.57088	-2.46733
		5	2.25652	2.39253	2.35589	1.82744	1.54293	1.1617	0.654767	0.143764	-0.17276	0.184168	-0.529158	-1.12604	-1.17561	-1.79816	-0.981722	-0.957302	-0.456604	-0.0260857	0.311821	0.0625897	-0.0848076	-0.358831	-0.518395	-0.518409	-0.371095	-0.614101	-0.939155	-1.14346	-1.44298	-1.99117	-2.10252	-1.64741	-1.44831	-0.795558	-0.813956	-0.152805	-0.148955	0.244311	-0.0788159	0.343191	0.748317	1.09195	1.14788	1.50523	0.806884	0.569445	0.223313
		6	1.11082	1.39403	0.929237	1.07938	0.894409	0.323647	0.303068	-0.17854	-0.575872	-0.968874	-0.727308	-0.78106	-0.681798	-0.605968	-0.373308	-0.00490238	-0.0219214	0.00736701	-0.0965425	-0.432473	0.725099	1.06318	0.546765	1.18384	1.20152	2.00714	1.60734	1.46143	0.515886	0.277901	0.323733	0.255294	-0.455075	-0.955098	-1.89699	-2.05711	-2.55612	-1.97329	-2.1206	-1.11884	-0.627047	-0.522718	-0.627629	-0.570816	0.415159	0.156465	0.114136
		7	-0.256223	-0.21108	-0.186416	-0.382153	0.0651819	0.373163	0.902172	1.29882	1.48403	1.8709	1.38574	1.46075	0.896017	0.866742	0.460376	-0.177877	-0.5012	-0.867702	-0.834551	-1.48943	-1.57547	-0.849244	-0.929854	-0.628628	-0.84333	-0.108433	0.188167	0.488509	0.256418	0.126062	0.723626	0.382053	0.445513	0.041112	-0.104408	-0.577625	-0.188146	-0.568576	-0.763679	0.22737	0.317718	-0.295232	-0.154611	-0.987101	-0.569903	-0.333226	0.0494058
		8	0.387484	0.888352	1.3354	1.23737	0.924797	0.567155	-0.299371	-0.28395	-0.383735	-0.891016	-1.21892	-0.58232	-1.2781	-1.2776	-1.3836	-1.01715	-0.600588	-0.500861	-0.400325	-0.359784	-0.426517	0.320073	-0.152919	-0.124496	-0.426405	-0.423557	-0.979336	-1.65844	-1.44152	-1.46656	-1.06307	-1.16088	-1.28509	-1.40643	-1.26469	-0.784775	-0.792753	-0.712638	-0.458367	0.438103	-0.417325	-0.656514	0.0166027	0.061714	0.0785305	0.460842	-0.147039
		9	-0.612822	-1.15148	-1.32527	-0.379951	-0.0638579	-0.270386	-0.655521	-0.534759	-0.921103	-0.508223	-0.515887	0.102414	-0.316477	-0.11493	0.221423	-0.142519	0.752889	1.08526	1.34167	1.5475	1.89029	1.44698	0.956103	1.0151	0.682724	-0.229381	0.246615	-0.677504	-0.905876	-0.447198	-0.962871	-1.79187	-1.92063	-1.40025	-1.38442	-1.00045	-1.69046	-1.74268	-1.8396	-1.87319	-2.62353	-1.33584	-0.603822	0.261525	-0.662717	-0.447388	0.26546
		10	0.269795	-0.37244	-0.158994	-0.405411	-0.490446	-0.168374	-0.133177	-0.343027	0.550469	0.586248	0.736232	0.684225	0.320337	-0.0718894	-0.199019	0.253761	0.187661	-0.220614	-0.240745	-1.02312	-1.10191	-1.28728	-1.15452	-1.07676	-1.22579	-1.15548	-1.46191	-1.28827	-0.597697	-0.996471	0.246267	0.262634	0.335151	0.745677	0.952837	1.46229	1.6897	1.69888	1.50845	1.07291	1.12347	0.113088	0.558108	0.437352	-0.0326346	-0.280291	-0.652823
		11	-1.61757	-1.20952	-1.14613	-1.44871	-0.992267	-0.818558	-0.860627	0.122459	0.61489	0.41466	0.510224	0.542691	0.242689	0.370249	0.869227	0.472842	0.527125	1.0705	0.487708	0.605481	0.41152	0.506715	0.803779	0.612769	0.54761	0.0314694	0.159438	0.836366	0.767974	1.33606	1.2179	1.26646	1.29096	0.650865	0.978224	1.24021	1.69473	1.61071	0.875311	0.376729	0.248762	0.547735	0.688221	0.934912	1.34685	1.68985	1.18501
		12	-0.288618	-0.831365	-0.962958	-0.542525	-1.05731	-1.94157	-1.77525	-1.39691	-1.65107	-1.35199	-2.04481	-1.39246	-1.35827	-1.21982	-1.00179	-0.567289	-0.486599	0.217624	-0.471801	-0.436231	-0.544308	0.293782	0.811525	0.711923	0.651778	0.750152	0.649133	1.70978	0.88512	0.736766	0.474941	0.818598	-0.147237	-0.214082	0.0844484	0.290108	-0.404275	-0.60791	-0.967076	-0.322503	0.175699	0.225335	-0.0980035	0.299847	0.281965	0.00386934	0.510383
		13	0.866218	0.653014	0.865695	0.325515	0.274243	0.472144	0.54123	0.527112	0.170235	0.319387	-0.0352933	-0.205327	0.313588	0.171018	0.871717	0.716085	0.358373	0.870652	0.797045	0.99541	0.480569	0.930701	0.316918	0.225313	0.0114229	-0.0791033	0.0358514	-0.493746	-0.75608	-0.455823	-0.560612	-0.847822	-1.63556	-1.23461	-1.26842	-0.850378	-0.87923	-0.986398	-0.750816	-1.22188	-1.37197	-1.42287	-0.615938	0.100724	0.236249	0.605006	0.30704
		14	-0.251112	0.254964	0.0924352	-0.06406	0.0384018	-0.0312011	-0.273806	0.082072	-0.936083	-0.739712	-0.228356	-0.410176	-0.439222	-0.0106635	-0.113165	-0.323581	-0.330422	0.357245	0.376739	1.44673	1.31126	0.816957	1.45725	1.6086	1.53013	2.18112	2.56829	2.93763	2.42591	2.44897	1.83397	1.79611	1.20887	1.15769	0.975367	0.550109	0.231502	-0.503644	-0.975869	-0.804344	-1.15667	-0.689539	-0.773178	-0.691629	-0.913904	-1.06395	-1.2485
		15	0.880363	1.03947	1.09625	0.389335	0.217261	0.878561	1.44035	1.20056	1.32419	0.93331	0.900665	0.947312	0.34861	0.514555	0.65373	1.2386	0.83503	0.88572	0.898817	0.566884	1.01218	0.844413	0.985805	1.12492	0.980005	1.65728	1.01572	0.183235	0.183763	0.316722	0.653207	-0.0180311	0.0356346	-0.153225	0.252716	0.634113	0.109035	-0.157873	0.282613	-0.289114	-0.140391	-0.238505	0.0761519	-0.070844	-0.333308	-0.774551	-1.6339
	mouse 5	1	1.28204	1.30155	1.09621	1.03867	1.04175	-0.137179	0.213982	-0.0284827	0.251045	-0.316489	0.389884	0.633093	0.233165	0.562279	0.425577	-0.440819	-0.0284273	-0.444173	-0.667546	-0.695396	-0.973201	-0.835511	-0.501466	-0.0265566	-0.840485	-0.799383	-0.944806	-1.3353	-1.53235	-1.01984	-1.47008	-1.17134	-1.79274	-2.3551	-2.26391	-1.89429	-2.44756	-2.42482	-1.96228	-1.21459	-1.21544	-0.778823	-0.601837	0.154537	0.225611	0.33197	1.04435
		2	-1.13513	-1.00095	-0.602084	-0.670931	-0.235317	-0.617426	-0.512727	-0.474026	0.382631	0.110366	1.06751	1.21975	1.72871	1.62589	2.28473	2.12031	2.18595	2.08391	1.84858	1.66931	1.53428	1.19036	1.3181	0.7401	0.40677	-0.417773	-0.945675	-0.825027	-0.979206	-0.585453	-0.664935	-0.501188	-0.83063	-1.06565	-1.68475	-1.32459	-0.9263	-0.309815	-0.85702	-0.754217	-1.20871	-0.998038	-1.37369	-1.28605	-1.28247	-1.09556	-1.37792
		3	-0.535307	-0.492652	-0.288094	-0.0382106	0.648936	1.21272	1.19823	1.59874	1.72911	1.70908	2.3453	1.97949	1.62672	1.92156	0.81599	0.17088	-0.601835	-1.23828	-0.733102	-1.50857	-1.75628	-1.89801	-1.44969	-0.776237	-0.568319	0.241623	0.394225	0.789811	1.41513	0.875264	1.20834	1.20458	0.849429	0.959615	0.0245315	-0.218216	-0.604577	-0.476128	-0.418947	-0.428049	-0.0946986	-0.34151	-0.354324	0.023642	-0.386396	0.262429	-0.822701
		4	0.85783	0.382345	0.738771	0.344008	-0.278787	-0.104052	-0.50087	-0.405582	-0.823145	-0.653258	-0.72216	-1.4374	-1.44953	-1.54494	-1.30682	-0.232265	-1.09144	-1.34259	-1.70702	-1.84645	-1.09279	-0.800109	-0.346608	-0.435851	-0.115726	-0.147289	-0.264047	0.226016	0.550808	0.648241	0.963311	0.499888	-1.1125	-0.883328	-0.696389	-0.534853	-0.342916	-0.36167	-0.15067	-0.104191	0.394356	0.889115	1.5509	1.83926	2.0099	2.08419	1.02865
		5	-1.61093	-1.71211	-0.723446	-0.306238	-0.611394	0.0473029	0.343053	1.14634	1.74426	1.15377	0.455984	0.432199	0.265345	0.105798	-0.175632	0.0499978	-0.216314	0.104569	-0.431289	-1.18072	-0.446167	0.104663	0.019654	0.542767	0.300296	0.165526	0.344425	-0.0922343	-0.628198	-0.877168	-1.08946	-1.49721	-0.95163	-1.14137	-1.17655	-0.675153	-1.07987	-0.976933	-1.52003	-0.926861	0.0448407	0.0190185	0.568385	0.00541064	0.532203	0.250115	-0.339745
		6	-1.20813	-0.317747	-0.164996	0.0717677	-0.207736	-0.102097	0.341423	0.426517	0.302363	0.662826	0.113169	0.453079	0.54761	0.6342	0.591336	0.424135	0.305327	0.23911	0.410964	-0.675356	-0.534842	-0.695157	0.0902742	0.00311276	0.210262	-0.211411	0.144197	1.21127	1.5127	0.253809	1.29785	0.475619	1.71163	0.972022	0.867461	1.34167	1.48623	0.931021	0.0366157	-0.387624	-0.225326	0.421729	2.10841	1.0357	0.80326	1.27362	0.533159
		7	-0.778041	-1.8382	-2.34279	-2.67173	-2.43492	-2.05708	-2.39485	-1.77592	-1.55803	-1.08301	-1.41751	-1.30811	-1.76901	-0.696325	0.439379	0.610896	0.491964	1.28539	0.870232	0.916556	0.549424	0.737542	0.0941179	0.304129	0.261428	-0.324788	0.115559	-0.0700775	0.130653	-0.35905	-0.0394849	0.177077	0.857773	1.92446	2.20215	1.77073	1.65584	0.937321	0.957693	0.68804	0.974514	0.533205	0.706174	0.0250541	-0.638582	-0.549403	-0.535222
		8	0.284589	0.1802	-0.185991	-0.0351588	-0.604577	0.215557	-0.401405	-0.65259	-0.631707	-0.595218	-0.568074	-0.791076	-1.5185	-1.47539	-1.7264	-1.18828	-1.71107	-1.41929	-1.70447	-1.44733	-1.70049	-1.70716	-1.38241	-0.857477	-0.906184	-0.65859	-0.583841	-0.585733	0.281357	0.441167	0.577896	0.347312	0.494427	0.792514	0.715511	1.36678	0.690007	0.368933	0.272105	-0.20752	-0.843883	-0.91404	-0.721603	-0.297704	-0.324784	-0.596034	-1.10689
		9	1.59028	1.59068	1.47808	1.26309	0.976016	1.25846	0.752521	0.848757	0.558315	0.617964	-0.0238681	0.558862	0.511071	0.401092	0.290231	0.736912	0.897717	1.0561	1.41272	1.43844	1.14869	1.63292	1.06631	1.34249	1.11008	0.779803	0.86565	0.963699	0.735514	0.265133	0.00863074	0.114932	-0.153183	-0.192009	0.00465431	-0.146901	0.216092	0.107421	-0.2454	0.179321	0.317158	0.644194	0.975916	1.19688	1.59551	1.20415	1.45351
		10	-0.515424	-0.12518	0.326946	0.386305	0.447164	-0.399207	0.832918	0.256113	1.02873	1.54283	0.226432	0.0543421	-0.412713	-0.67079	-0.849621	-0.674032	-0.580711	-0.310628	-0.824195	-0.899769	-1.4557	-1.24224	-1.10684	-0.568108	0.00273009	-0.00182128	-0.0880862	0.267701	-0.744225	-0.030537	0.227672	0.843131	1.61129	1.25521	1.76262	1.35794	1.45172	1.13285	1.65153	1.85867	2.12553	1.91881	1.83432	1.84761	1.9344	0.898942	0.0450323
		11	0.698144	-0.014406	0.321659	0.738896	0.470754	1.67867	1.51134	1.87489	1.17782	-0.0062356	0.986393	0.76691	1.30672	1.18886	0.973565	0.842992	-0.253697	-0.942731	-0.541232	-0.20719	0.6373	-0.598943	0.520978	-0.697536	0.484405	0.589699	0.871633	0.162582	0.27947	-0.2292	-0.134217	-0.0799634	-0.11349	-0.984831	-0.450458	-1.57347	-1.10221	-0.908651	-0.870132	-0.814029	-1.31972	-0.0874054	-1.08017	-0.0956661	0.0430054	-0.0213243	1.49759
		12	0.78693	0.968414	1.09967	0.49344	0.144165	0.186189	0.154194	-0.274258	-0.333726	-0.437254	-0.220244	0.128447	-0.135711	-0.515393	-0.234097	0.0989892	-0.113518	0.0920772	0.437658	0.522114	0.455941	0.220155	-0.0270451	0.088016	-0.0075769	-0.584701	-0.3894	-0.483505	-0.447553	-0.772661	-1.30402	-1.58259	-1.72346	-1.40823	-1.93202	-1.44398	-1.24843	-1.31743	-0.926653	-0.822644	-0.810429	-0.650494	-0.0465309	0.142562	0.0383231	0.485771	0.145003
		13	-1.16304	-0.807173	-1.05681	-2.23016	-1.58739	-1.00165	-1.0733	-1.0751	-0.0276324	0.0449556	-0.63256	-0.187732	0.392585	0.139029	0.796318	0.874795	0.155706	0.79455	0.650735	-0.444706	0.587183	1.2934	1.74635	0.697658	1.13049	1.04226	1.02214	0.114617	1.01529	0.505212	1.17854	1.30549	1.42029	0.801734	1.62197	0.54927	0.703504	0.163782	1.47594	1.08737	1.43054	1.23021	1.61928	1.75732	2.73618	2.13282	3.07719
		14	-0.13879	0.0456509	-0.217107	-0.869087	-1.79935	-1.70461	-1.36982	-0.886266	-0.741797	-0.613294	-1.57431	-1.33572	-1.39282	-1.33374	-1.3642	-0.0982496	-0.303814	-0.599275	-0.770448	-0.197189	-0.849897	-0.135772	-0.1055	0.439513	0.467033	1.2273	1.218	0.959699	1.96563	1.5339	0.890162	1.56467	1.87584	2.14398	1.92468	1.8479	1.69508	0.77042	0.750714	0.495979	0.296778	0.573306	0.854948	0.756198	0.664322	0.655749	0.963563
		15	0.665692	0.893314	0.892106	1.20891	1.76098	1.42678	1.79196	1.4001	1.09897	0.309562	0.41244	0.360086	0.50212	0.80682	0.471646	0.089883	-0.124549	-0.275774	-0.63966	-0.676337	-0.551484	-0.24794	-0.379349	-0.949848	-1.65804	-1.68088	-2.16591	-1.8512	-1.81461	-1.58584	-1.5185	-1.18373	-1.4901	-0.963813	-0.749869	-0.438292	-0.476947	0.155498	0.152403	0.374577	1.13978	1.0428	0.82837	0.641204	0.358236	0.247474	0.664518
	mouse 6	1	0.330775	0.793111	0.827228	1.77381	2.72568	1.90285	1.20825	1.87366	1.74259	1.27852	0.442449	0.87126	0.0666331	0.107408	-1.24488	-1.70283	-1.7765	-0.768181	-0.568256	-0.639413	-0.499768	-0.393985	-0.253495	0.110876	0.757782	1.47232	1.35349	1.57355	0.865458	0.528136	0.345317	0.459964	0.378921	1.22121	0.568797	0.12827	0.358815	0.709203	0.19729	0.775193	1.01893	1.51979	1.55251	1.98995	1.40929	2.13189	2.41854
		2	-0.711704	-0.767868	-0.725349	-0.752515	-1.08236	-1.40529	-1.3692	-0.53252	-0.51753	-0.136168	0.869037	0.796118	0.418546	0.314939	0.0107705	0.267183	0.454676	0.589712	0.3515	0.491027	0.00044488	-0.610368	-0.89534	-0.212298	0.0581342	0.675157	0.706054	0.678099	0.303235	-0.257247	-0.49798	-0.506718	-0.340407	-0.14747	-0.486191	-0.772713	-1.00229	-0.804245	-0.424148	-0.298072	0.336268	0.476323	0.927302	1.23802	1.18928	1.14421	1.06465
		3	0.436574	0.777628	-0.0972396	0.413791	0.384025	0.120894	0.779215	0.625567	0.430929	0.486388	-0.201303	-0.893844	-0.854412	-0.815942	-0.882114	-1.1707	-0.894531	-0.890678	-1.2347	-1.12266	-0.459727	-1.37321	-1.11076	-0.77448	-0.854669	-1.19121	-1.28401	-1.70014	-1.66978	-1.42375	-0.667593	-1.36575	-0.0536119	-0.418445	-0.584575	-0.104444	-0.240518	-0.558705	0.076018	-0.628957	-0.365033	-1.06896	-0.611363	-0.642336	-0.789438	-0.580989	-0.79689
		4	-0.422991	-0.857462	-0.700728	-0.831459	-0.331491	-0.465777	-0.412573	-0.293014	0.36947	0.977314	1.11756	1.96655	1.53347	0.87651	0.652372	0.377077	0.0302386	0.187048	-0.226414	-0.207433	-1.23462	-1.64516	-2.80915	-2.40671	-1.79598	-1.38652	-1.32389	-0.83135	-1.63401	-1.36971	-1.60079	-1.46145	-0.674872	-0.19749	-0.336802	-0.34878	-1.12073	-1.50058	-1.17284	-0.891738	-1.27777	-1.54908	-0.279996	-0.539293	0.566251	0.797678	0.224456
		5	1.00265	0.77123	0.479245	0.366711	-0.0524621	-0.333781	0.071277	0.402589	-0.33179	-0.151988	-0.314055	-0.421625	0.153797	-0.0466289	0.155414	0.66961	0.78735	0.116756	-0.063231	-0.183203	-0.335515	-0.656308	-0.916989	-1.28196	-1.12357	-1.28424	-1.41544	-1.67155	-1.36882	-1.19061	-0.831886	-0.692014	-0.56406	-0.426423	-1.05835	-0.960702	-0.804987	-0.988073	-0.900133	-1.0354	-1.0948	-0.267634	0.462776	0.00849495	0.213968	0.989387	0.692924
		6	2.19608	2.05283	2.15472	1.47055	-0.234283	0.179502	-1.02104	-1.09371	-0.664035	-0.0728212	-1.19971	-0.848153	-1.15503	-0.516781	-0.36024	-0.335479	-0.715845	-0.763255	-1.38254	-1.80794	-1.82061	-1.04415	-1.07395	-0.0659231	-1.39804	-1.29749	-0.609555	0.0910924	0.287357	0.983794	0.93118	0.0662593	0.226838	0.187084	-0.678521	-0.206393	-0.997998	-0.718282	-1.96549	-1.72534	-2.31784	-1.15093	-1.0332	-1.07448	-1.50308	-1.41087	-1.59742
		7	-0.862098	-0.713997	-0.638436	-0.99867	-0.765614	-0.612008	-0.93728	-0.0148265	-0.00454471	0.0710268	0.358483	0.908596	0.390142	0.234921	0.631891	0.875388	1.12348	0.590549	0.640925	0.501903	0.520957	0.815313	0.410884	0.0163885	0.0828209	-0.789878	-1.19041	-1.43667	-1.56679	-1.63114	-0.559708	-1.21648	-1.6168	-1.71275	-0.703966	-0.0482837	1.05505	1.87007	1.76556	2.73495	2.98349	1.94282	2.29289	2.2304	1.30011	1.19354	0.785451
		8	0.555177	0.756572	0.637803	0.835278	0.341352	0.214165	-0.19395	-0.424784	-0.0293183	-0.0741212	-0.0821702	0.129447	1.01957	-0.093704	0.323156	-0.00908651	0.628524	0.235698	0.440197	0.179212	1.05803	1.0707	1.58466	1.00551	0.424555	-0.0723836	-0.389917	-0.68821	-1.08467	-0.990307	-1.4694	-1.63456	-1.72761	-1.95116	-2.10237	-0.314573	-0.760603	0.0707166	0.167019	1.15918	0.672165	1.31683	0.470556	-0.1538	0.354145	0.724958	0.919234
		9	-1.82261	-0.78381	-0.171956	-0.0921082	0.0785103	-0.226502	0.707299	0.410754	0.78623	0.819651	0.896973	0.172935	0.810515	0.208783	-0.297598	-0.438976	0.991992	0.586203	0.60485	0.679044	0.779454	0.665697	0.669799	0.267232	0.88139	1.54619	1.38225	1.08432	1.61253	1.83193	1.42726	1.04935	1.7064	1.23965	0.834978	0.616139	0.249571	0.652047	0.811836	-0.466702	-0.28566	-0.11213	-0.6479	-1.35	-0.00759685	-0.485641	0.346284
		10	0.47146	0.0837914	-0.308778	-1.21981	-0.528556	-0.567732	-0.389974	-0.878702	-1.76646	-1.28366	-1.21647	-1.50217	-1.77568	-1.60664	-0.680611	-0.90971	-1.44842	-1.14104	-0.80125	-0.926159	-0.62994	-1.17244	-0.841534	0.225811	0.216976	-0.107716	0.111801	0.499352	-0.126082	0.0272681	0.664609	0.318713	0.783002	0.230957	-0.0151286	0.151305	0.023713	-0.207441	-0.355896	0.086936	0.117592	-0.586901	0.130374	0.0622619	0.314043	0.427179	0.115784
		11	0.775849	-0.253676	-0.0969256	-1.05455	0.357679	-0.841705	-0.393239	-0.793856	-0.486757	0.114423	1.2145	-0.00561684	0.645916	0.598073	0.771448	-0.282735	0.936842	0.236187	0.119023	0.289775	-0.534832	0.230395	0.984804	0.739895	1.02154	0.858235	0.649547	0.579721	0.592078	0.941192	-0.149422	-0.0056114	-0.387636	-0.198053	-0.234398	0.25607	0.118479	0.600811	1.44119	0.708784	0.729285	0.657287	0.932024	0.488519	0.479437	-0.0535489	-0.941123
		12	-1.35371	-0.496458	-0.832122	-1.75788	-1.99466	-2.3242	-1.95267	-1.5438	-1.36122	-1.47691	-0.572258	-0.820931	-1.35968	-1.17381	-0.773262	-0.836623	-0.194221	-0.408056	-1.07574	-0.997632	-0.489144	-0.651647	-0.541129	-0.281573	-0.198933	-0.463406	-0.163494	-0.566016	-0.20395	0.392264	0.685647	0.528553	0.563837	0.693758	0.787445	1.73414	1.7569	2.01596	2.44636	2.78959	2.45131	2.24826	2.15238	2.10886	1.9514	1.64682	0.767086
		13	1.64785	1.88091	2.26434	1.96483	2.30994	2.47205	2.26936	1.62114	1.06355	0.555562	0.156221	-0.00492361	-0.187997	-0.0816632	-0.195845	-0.0491117	-0.245447	-0.23357	0.220223	0.985335	0.899361	0.804222	0.365604	0.152164	0.0971169	-0.230276	-0.493178	-0.188327	-0.375736	-0.226374	-0.848741	-0.435839	-0.970627	-0.820573	-0.439965	-0.890057	-0.76898	-0.527503	-0.466771	-0.351754	-0.140767	0.2198	0.115363	0.284281	0.548422	0.88641	0.776328
		14	-1.16595	-1.11391	-1.42442	-1.10515	-1.00394	-1.38665	-0.828209	-0.479546	-0.357869	-0.0803406	-0.369735	0.0500914	-0.371743	0.0604191	0.102719	0.212002	0.833341	0.790608	1.09803	1.10429	1.32729	1.58927	1.96274	2.26441	1.83719	1.67862	1.61239	1.2786	1.29031	0.794109	0.89149	0.865672	0.800607	0.643574	0.952395	1.42942	1.5175	0.78829	0.916885	1.00322	1.18975	1.42131	0.66126	1.1095	0.450441	-0.220842	-0.458142
		15	-0.934858	-1.15026	-0.973321	-1.18305	-1.45558	-1.35776	-1.23082	-1.26708	-0.950838	-0.581758	-0.621872	-0.0976985	0.579002	0.20433	0.32417	0.106093	0.264404	0.190204	0.208774	0.390218	0.574408	0.489869	0.214627	-0.0645977	0.67564	0.076588	0.930824	1.10686	1.32305	1.02018	0.962927	1.01845	0.378114	0.572172	0.444072	-0.502224	-0.252957	-0.589236	-1.3953	-1.79198	-1.54109	-2.00651	-1.70668	-0.455848	-0.241301	-0.424513	0.169136
	mouse 7	1	-0.176455	-0.701218	-0.35787	-0.249979	0.0323094	-0.777356	0.0525589	0.293805	0.991536	1.22358	1.39656	0.489673	1.06292	0.476021	0.198637	-0.274537	-0.350578	-0.344	-0.865509	-0.581671	-1.27223	-0.907656	-1.15212	-1.20006	-1.1431	-0.378876	-0.463681	0.0371226	0.261978	0.378788	-0.476102	0.871874	-0.0208072	0.199098	0.424801	0.920771	0.441698	0.701678	1.52287	0.215704	0.657206	1.20223	1.02976	1.35599	1.85096	2.26862	0.743042
		2	0.0229604	0.131741	-0.105388	-0.19838	-0.238174	0.448241	0.483891	0.420557	0.616015	0.415977	0.695296	0.98803	0.942233	1.12555	1.07566	0.68835	0.413825	0.184592	0.26226	0.702435	0.92895	1.0219	0.309704	0.435602	0.415691	-0.0786228	0.251444	0.146797	0.378608	-0.101725	-0.696247	-0.351789	-0.547916	0.0734481	-0.0288089	-0.367311	0.380042	-0.0511476	-0.0772953	-0.0153501	0.585732	0.409666	0.0285883	-0.410181	0.164354	-0.285388	0.660226
		3	0.234439	0.80329	0.443678	0.622804	0.695093	0.777862	0.764882	0.599405	1.16856	0.854619	0.709998	1.60949	1.30903	1.91628	1.72449	1.60962	1.36828	1.27179	1.14856	1.20255	1.14615	2.07379	1.60509	1.59137	1.27263	1.33546	1.54793	1.25945	0.988512	0.7543	-0.0764136	0.449543	-0.681783	-0.629047	-0.74063	-0.923174	-1.00873	-1.11534	-0.913581	-0.164913	0.0901157	0.449984	-0.24275	-0.156783	-0.299084	-0.348009	-0.00581539
		4	0.258252	0.776942	0.408989	-0.071164	0.55878	0.990187	1.03603	1.8486	2.1429	2.98505	3.0304	2.36412	1.95016	1.09097	1.33158	1.22822	1.25733	0.794385	0.532047	0.840274	0.425704	-0.52368	0.10153	0.786486	1.26973	0.406539	-0.609252	-0.788588	-0.162937	-0.81381	-1.1463	-1.40538	-0.800875	-0.811757	-1.15461	-0.713983	0.484655	1.07524	1.47986	1.51443	1.89545	1.88413	1.6053	1.70447	2.23615	2.08964	1.78424
		5	1.06713	1.04952	1.10843	1.44315	2.02177	1.66061	0.907366	1.08069	1.64688	1.7236	2.07247	1.58693	0.778091	0.896702	0.724762	0.160432	0.78435	0.307912	1.18635	1.41324	1.17624	1.17007	1.37878	1.53504	0.782066	0.573507	0.00295526	-0.64301	-0.0617892	-0.559057	-0.939488	-0.52309	-1.53797	-1.91213	-1.67861	-0.989861	-0.787511	-0.00677828	0.0719012	0.0676024	0.81953	0.39019	0.514584	1.41488	2.17413	2.69199	2.32676
		6	0.144736	0.0967993	0.0854681	-0.280186	0.137252	0.754771	0.10262	0.506833	0.15149	-0.214495	-0.88127	-0.948796	-1.03651	-1.4133	-1.21508	-1.51426	-1.47544	-1.45037	-2.61891	-2.04968	-1.97378	-1.97652	-2.06005	-2.29025	-2.18857	-2.05087	-1.4291	-1.77215	-1.15819	-0.29509	-0.189845	-0.0190932	-0.074461	0.341712	1.13652	1.26524	0.882401	0.206972	0.444212	-0.0656117	-0.21671	0.34595	0.463822	0.741347	1.14994	0.242575	-0.166766
		7	-1.65562	-1.06959	-0.171309	0.1805	0.716791	1.59574	0.719848	1.02166	0.643818	0.811393	0.942826	1.07905	1.04289	0.590856	0.283676	-0.00321087	-0.45272	0.463	0.603269	0.792347	0.725012	0.678084	0.412018	-0.954135	-1.14088	-1.28276	-1.23267	-2.01782	-2.52929	-1.9312	-2.10781	-1.35735	-1.479	-1.04692	-0.242209	-0.409827	-0.55163	-1.53606	-1.05534	-1.55473	-1.76982	-1.69058	-2.04057	-2.29076	-2.69098	-2.21226	-1.50723
		8	-1.00576	-0.751408	-0.0799287	-0.78624	-0.475692	-0.679097	0.404516	0.354744	0.163313	-0.391278	-0.0122143	-0.0736265	0.438185	-0.0474868	1.30318	1.36695	1.53257	0.850258	0.156432	0.678156	1.48687	1.35507	1.25893	0.778498	0.830757	0.38781	0.51508	0.227194	0.467332	1.08778	0.979909	0.79331	0.244056	-0.320898	-0.688105	-0.874064	-0.549663	-0.630739	-0.168788	-0.520455	-0.919381	-0.625294	-0.458195	-0.658504	-0.649843	0.194834	-0.217342
		9	-0.347577	0.0818997	-0.165615	0.0347819	0.48732	0.266097	0.0450202	0.00285918	0.0634991	-0.40277	-0.440883	-1.10031	-0.73133	-0.696913	-0.825981	-1.035	-0.888122	-0.905807	-0.732616	-0.828457	-0.49188	-0.516975	-0.530151	-0.223145	0.184665	0.222063	0.178047	0.346216	0.735329	0.653813	0.754179	0.545407	0.568993	1.0613	0.581853	0.557384	0.769347	0.505307	-0.0999724	-0.813263	-1.53445	-1.30714	-1.20532	-0.892166	-1.19646	-0.101111	-0.887994
		10	0.148969	0.0526441	-0.192662	-0.0165961	-0.527695	-0.999189	-0.472486	-0.222972	-0.134314	0.316669	0.712481	1.3172	1.96685	1.88366	1.95991	2.5634	2.97564	2.95984	1.79337	2.22792	1.77165	1.45147	1.15623	0.275321	-0.25917	-0.645741	-0.635124	-1.32945	-1.73823	-1.06831	-0.931327	-0.538804	-0.159053	-0.472941	0.133536	-0.0659172	0.476235	0.155111	0.167369	0.252314	-0.229602	-0.560695	-1.06	-1.20319	-1.66469	-1.98831	-1.60515
		11	-0.942312	-1.05163	0.0951325	0.614909	0.332962	0.83561	0.262225	0.856576	0.672171	1.08743	1.63822	1.78376	2.62911	2.06478	1.7095	1.77105	2.0444	2.34188	1.75532	1.61436	1.3477	1.13969	0.763723	0.0215499	-0.197534	-0.565893	-0.920082	-1.32699	-1.85226	-1.60942	-1.32853	-1.27164	-1.25548	-1.10523	-0.799917	-0.498418	-0.131751	-0.275557	-0.0340299	-0.176597	-0.199799	-0.655065	-0.372944	-0.460243	0.0771731	0.0667287	0.211921
		12	1.36205	1.13051	0.944836	0.744043	0.400409	0.527158	-0.238732	-0.123926	-0.480108	-0.529305	-0.686009	-0.507988	-0.610934	-0.502242	-0.592319	-0.392858	-1.14462	-0.806149	-1.43488	-1.1241	-0.500401	-0.410642	-0.71424	-0.624456	-1.20486	-0.601617	-0.503178	0.607559	-0.0868963	0.318964	0.411244	0.884884	0.450127	0.469648	0.995333	0.869047	0.62012	0.35105	-0.173732	-0.143577	0.0868525	0.115614	-0.865616	-0.672814	-0.506746	-1.1299	-0.577478
		13	-0.956954	-0.678261	-1.4252	-0.969879	0.172682	0.468033	0.355547	-0.117529	-0.787316	-0.219265	0.587369	0.00247708	0.20975	1.09115	0.678716	-0.393973	-1.21392	-0.41214	-0.281557	-0.133025	-0.76	-1.70885	-0.998081	-0.820599	-0.966815	-1.4722	-1.08335	-0.530565	-1.07535	-0.697381	0.214159	0.710283	0.208614	-0.123908	-0.304628	-0.233964	0.259492	0.254632	-0.247069	0.265891	0.452856	-0.0808165	-0.0699788	0.190392	0.943243	0.614152	0.866567
		14	-0.801907	-1.26284	-0.743646	-1.06215	-0.0592315	-0.549567	-0.88386	-0.022177	-0.296262	0.225519	1.00043	0.779413	0.172751	0.579234	0.397633	1.77022	1.65829	2.03549	2.21253	1.6907	1.44954	0.629244	0.475011	0.984189	0.351241	0.201068	-1.46178	-0.807324	-0.358313	-0.749692	-0.276629	-0.264735	-1.0726	-1.36962	-1.22365	-0.786525	0.336193	0.614088	0.396488	0.152365	-1.10525	0.0556064	0.225261	1.41597	2.2589	3.1858	2.91152
		15	0.482061	0.518439	0.527252	0.54034	1.19988	1.98672	1.94194	2.09796	2.38824	1.72869	1.35619	1.1246	0.755663	0.719021	0.570089	-0.0611045	-0.665024	-0.874102	-0.989057	-0.988818	-0.645253	-0.738293	-0.449357	-0.124392	0.0717954	0.391249	0.0896605	0.277817	0.712403	1.03821	0.998918	1.26801	1.53094	1.41318	0.919769	0.855467	0.995831	1.31841	1.03841	1.21605	0.897889	1.28973	0.817174	0.76508	0.640444	1.07824	0.323214
		averaged	-0.000460115	0.00342039	-0.0127298	-0.0903993	-0.0665473	-0.0602102	-0.0953145	-0.0352969	0.00744599	0.0288891	0.0270043	0.0160773	-0.00746998	0.0196115	0.073217	0.0601413	0.0283002	0.0627552	-0.00118217	-0.0140464	0.046577	0.013212	0.0412589	0.056329	0.0326383	0.0408037	0.0272755	0.02226	0.0117771	0.0422695	0.0566001	0.0463754	-0.0182113	-0.0146767	-0.0201365	-0.00774081	-0.0151752	-0.0499073	-0.0301611	-0.0323776	-0.0385573	0.00108885	0.0505234	0.112565	0.125625	0.132493	0.0749711
		SEM	0.0978178	0.0944098	0.0952618	0.0957909	0.102772	0.104104	0.0975484	0.0939002	0.0963657	0.0904214	0.100508	0.0920063	0.0954743	0.0934053	0.0861095	0.0898499	0.0941421	0.0930203	0.0942019	0.0990511	0.0990491	0.104372	0.101398	0.0962728	0.0936604	0.0928298	0.0925895	0.0947615	0.0961066	0.092004	0.0928533	0.0900231	0.0951745	0.0958739	0.0995771	0.0951765	0.0988551	0.098541	0.109587	0.103159	0.112117	0.107447	0.113002	0.117968	0.127147	0.133331	0.131207
	NOPLight + J11	Time from cue onset (s)	-4.9152	-4.8169	-4.71859	-4.62029	-4.52198	-4.42368	-4.32538	-4.22707	-4.12877	-4.03046	-3.93216	-3.83386	-3.73555	-3.63725	-3.53894	-3.44064	-3.34234	-3.24403	-3.14573	-3.04742	-2.94912	-2.85082	-2.75251	-2.65421	-2.5559	-2.4576	-2.3593	-2.26099	-2.16269	-2.06438	-1.96608	-1.86778	-1.76947	-1.67117	-1.57286	-1.47456	-1.37626	-1.27795	-1.17965	-1.08134	-0.98304	-0.884736	-0.786432	-0.688128	-0.589824	-0.49152	-0.393216
	Subject	Trial Number
	mouse 1	1	-0.999193	-0.669281	-0.75746	-1.08593	-1.15028	-1.07029	-0.819493	-0.800753	-1.00646	-0.951549	-1.30771	-1.28708	-2.26498	-1.81992	-2.10106	-2.05087	-1.90383	-1.97521	-1.39987	-1.53333	-0.797743	-0.520342	-0.225369	0.195381	0.46684	0.559591	0.263609	0.659484	0.373834	0.407496	0.55616	0.770353	1.01274	1.00338	0.886058	0.407371	0.470115	0.451091	0.414046	0.540994	0.203275	0.367712	-0.357798	-0.751141	-0.287226	-0.132143	-0.00732768
		2	1.46014	1.81346	1.20024	0.352642	0.571697	0.100684	-0.440501	-0.198468	-0.394777	-0.433997	-0.514746	-0.528549	-0.889641	-0.424694	-0.0546277	-0.210907	0.333368	0.761166	0.49128	0.324692	0.825537	0.863426	0.548857	0.640265	0.346841	0.790831	0.550812	0.397217	0.322049	0.0690886	0.718871	0.464997	0.862401	0.25279	0.0639849	0.0759373	-0.367157	-0.355015	-0.680346	-1.11341	-1.14899	-1.44589	-1.41119	-1.7967	-1.60536	-1.61195	-1.1633
		3	-0.462792	-0.717474	-0.916584	-1.25116	-1.57181	-1.67522	-1.00522	0.209239	0.134075	0.935331	0.273245	0.54621	0.725937	1.07991	1.77432	1.93161	1.92547	2.04868	1.64236	1.43906	1.46183	1.71982	1.73733	1.61741	1.45906	1.01813	0.997937	1.02365	0.986069	1.31298	1.00016	0.842058	0.162031	0.384645	0.266199	0.739014	0.721836	0.886365	0.568273	0.325617	-0.361346	0.0442769	-0.617926	-0.600604	-0.855808	-0.597697	-1.31017
		4	-0.555494	-1.07941	-0.815946	-0.818327	-0.865451	-1.0575	-1.60741	-1.29508	-1.50671	-1.22902	-0.627255	-1.03656	-0.77747	-1.03992	-1.34738	-1.42928	-1.29132	-0.259409	0.0192774	0.0157409	-0.020992	-0.597965	-1.15614	-0.968546	-1.65049	-0.960905	-0.49618	-0.110357	-0.334821	-1.00633	-0.840952	-0.946539	-0.690833	-0.167157	-0.262137	-0.190103	-0.354514	-0.561527	-1.08979	-0.747673	-0.359827	-0.239561	-0.805464	-1.06654	-1.30457	-2.06156	-2.06037
		5	1.41514	1.12679	1.41771	1.32835	1.55756	1.34576	1.30159	0.512789	0.615154	0.349927	0.374525	-0.160265	0.117765	-0.389139	-0.734461	-1.21079	-1.01926	-1.15258	-0.665267	-0.407062	-0.407749	-0.305843	-0.503971	-0.817935	-0.453562	-0.0483316	0.226424	-0.357423	-0.674475	-0.916492	-1.1156	-0.977378	-1.31415	-1.11511	-0.979738	-1.12891	-1.69436	-1.84551	-1.91747	-1.56052	-1.59642	-1.57281	-1.58072	-0.867771	-0.793137	-0.883925	-1.05257
		6	0.786471	0.0122589	-0.17583	-0.269863	0.592367	-0.609412	-0.986679	-1.2382	-0.886293	-1.42635	-0.720274	-1.13301	-0.75351	-1.04805	-0.693201	-1.0193	-0.310281	-1.04868	-0.260387	-0.662913	-1.23938	-1.50876	-1.04625	-1.15784	-0.0301149	-0.153113	0.598522	-0.00536721	0.86923	1.24551	1.1723	1.97977	1.8231	2.15235	2.4813	1.55742	1.8205	0.640825	1.60189	0.741933	-0.408234	-0.857098	-0.828861	-0.878817	-1.05897	-1.8956	-1.72101
		7	-1.52393	-1.01094	-1.59129	-1.44546	-1.54907	-1.65508	-1.57787	-1.49568	-0.581671	-0.769669	0.626966	0.880328	0.140949	2.02283	1.60327	1.37428	0.892021	1.96335	2.2945	1.01729	1.92006	1.16333	1.20355	1.52144	0.324267	0.16669	0.0273821	0.16674	0.0810623	-0.222204	0.442286	-0.296279	-0.972646	-0.854947	-0.992164	-1.22335	-0.88726	-1.55708	0.0816247	-0.276938	0.29916	0.0555559	1.03066	2.34061	2.01331	1.9296	2.37288
		8	-1.09686	-1.06878	-0.749551	-0.181994	-0.915253	-0.619078	0.160637	0.480143	0.906169	1.21511	1.48499	2.5566	2.61219	2.62672	3.03707	3.16893	2.72984	1.82731	1.38674	0.727758	0.503545	-0.00970372	-0.44928	-0.491403	-0.846999	-2.17156	-1.25863	-0.865414	-0.65582	-0.874228	-0.743727	-1.18234	-0.832703	-0.9938	-0.907538	-0.779873	-0.203429	-0.226075	-0.45429	0.00877999	-0.00360439	-0.165444	0.667906	0.170247	0.0462136	-0.0292371	-0.0662244
		9	-0.749345	-0.937318	-1.09551	-0.941296	-0.647556	-1.01841	-0.74784	-0.9681	-1.36452	-1.42568	-1.50354	-1.36402	-1.35486	-1.27819	-1.41623	-1.58778	-1.28456	-1.79561	-1.3544	-1.49144	-1.7	-1.60969	-1.51509	-1.24963	-0.885227	-0.942607	-1.29223	-1.24465	-0.789887	-0.885884	-0.502623	0.151552	0.474193	0.111402	0.334373	0.351216	0.479625	0.840081	1.20695	0.824332	0.772488	0.857895	0.530818	0.173018	0.429316	-0.123296	-0.266109
		10	1.23762	0.96214	1.70904	1.4607	1.56067	1.43933	1.26793	1.40934	1.25392	1.2908	1.24048	1.11771	1.10061	0.781477	0.528886	0.638232	0.634873	0.873745	0.692244	0.494001	0.811184	0.972183	0.61201	0.958378	0.644354	1.10512	1.18394	1.11066	1.02854	0.90974	0.897566	0.657307	0.111778	0.338406	0.0904267	0.000478854	0.300051	0.216163	0.23426	-0.0163082	0.0518382	0.0387776	-0.225531	0.406733	0.952721	0.828078	1.18862
		11	-0.0477639	-0.218221	0.502025	1.0535	0.493707	0.29518	0.565932	0.717368	0.612556	0.250989	0.0693067	-0.131974	0.191453	0.160999	0.306667	0.673368	0.81213	0.0809437	-0.103968	-0.700034	-0.15524	-0.0236824	0.0127391	-0.101489	0.122664	0.436614	0.619817	0.502479	0.911692	1.37502	1.46904	0.931461	1.30786	1.16554	1.16843	1.16765	1.27635	1.30265	1.34265	1.72648	1.01839	1.73164	2.01658	1.99598	2.3565	2.70278	2.30528
		12	-0.130685	-0.170601	-0.0142479	-0.189289	-0.256097	-0.497352	-0.188276	-0.0492172	-0.758053	-0.428333	-0.782933	-0.964132	-1.08438	-1.34057	-1.35126	-1.23249	-0.384923	-0.493364	0.154663	0.833638	1.0611	1.17402	1.31961	1.46602	2.02097	2.30019	2.7031	1.99227	1.91342	1.98388	1.95958	1.37874	1.57184	0.658195	0.87779	0.961353	1.04209	0.455424	0.622557	0.495318	0.053714	-0.0937412	-0.296293	-0.0788624	0.0014662	0.0787443	-0.0537108
		13	1.32193	1.40983	1.33716	1.01333	1.25205	2.26127	1.42928	1.33576	1.10673	0.204377	-0.313861	-1.00702	-0.814037	-0.959048	-0.723951	-0.569863	-1.37642	-1.07293	-0.287976	-0.462164	-0.348946	0.270148	0.496098	0.954308	0.634168	1.13926	0.453091	0.773914	0.53537	0.396751	-0.231304	0.314991	0.0727126	0.147942	0.226202	0.883253	1.00444	1.71513	1.33788	1.19538	1.25685	2.32983	2.95788	2.8319	3.25704	3.35861	3.46837
		14	-0.876882	-0.673615	-0.695391	-0.2233	0.58992	0.646564	0.953935	0.595862	0.586661	0.399077	0.468551	0.91471	0.471132	-0.126357	0.0765288	-0.887189	-0.501315	-0.856971	-1.04844	-1.83142	-0.756288	-0.421907	-0.996982	-1.15667	-0.275434	-0.120687	-0.0334036	-0.549875	-0.701786	-0.482956	0.449763	-0.611794	-1.39542	-1.42486	-1.14825	-1.48664	-2.23996	-2.20622	-1.10975	-1.42052	-1.50714	-2.30289	-1.9862	-0.916844	-1.2762	-0.992159	-1.3425
		15	0.140027	0.128034	-0.687409	-0.935562	-0.835196	-2.04839	-1.2217	-1.64303	-1.63349	-1.54436	-1.27988	-1.26816	-1.51348	-1.19216	-0.926087	-0.939486	-0.542338	-0.98099	-0.971251	-0.847925	-0.603621	-1.40414	-1.48193	-1.4224	-1.16216	-1.45824	-0.638814	-0.746311	-0.849254	-0.550505	-0.476569	-0.432268	0.41116	-0.144277	0.555978	0.702636	0.860917	0.556124	0.296617	0.30152	0.521826	0.585881	0.729332	0.651234	0.482621	-0.0487049	-0.550907
	mouse 2	1	1.75271	1.05643	0.456234	-0.298473	0.0812807	0.261256	-0.421565	-0.611027	-0.611355	-0.0257087	-0.605588	-1.04757	-0.886193	-0.809446	-0.530955	-1.23651	-1.54988	-1.39528	-1.39832	-1.76485	-2.40033	-2.02717	-1.88189	-1.45646	-0.806729	-0.986849	-0.760945	-0.622708	-0.234875	-0.143821	0.120287	0.112983	0.0170576	0.273255	0.349608	0.175216	0.350897	0.813615	0.840254	0.939247	1.29903	1.40827	1.91904	1.91602	2.09934	2.16506	2.83637
		2	-1.68809	-1.37252	-0.928084	-0.301109	-0.130756	0.179282	-0.344461	-0.0522805	-0.257026	0.0600331	0.409496	0.744858	0.562127	0.518512	0.141766	0.470303	0.014673	0.692287	0.228722	-0.0166136	0.0679103	0.31862	0.317586	0.204421	0.445079	0.748163	0.853782	1.13331	1.25048	1.29189	1.84581	2.28957	2.04112	1.88055	1.97151	1.58186	1.10104	1.30229	2.09149	1.76053	1.7463	0.847366	0.502229	0.445533	1.2635	1.70838	1.78789
		3	-1.55621	-1.1168	-0.658876	0.121026	0.101895	0.289468	0.729314	0.928711	1.12977	0.281243	1.05375	0.970703	0.6482	0.288221	-0.322339	0.192473	0.298184	-0.0303648	-0.17232	-0.358906	0.37772	-0.0284615	0.0863806	0.2501	0.531601	0.482753	0.337334	-0.173279	0.263791	0.174838	0.613716	0.0165889	-0.190272	-0.366948	-0.163861	-0.221416	-0.0394363	-0.352124	0.183616	-0.627994	-0.16406	-0.0697903	-0.44834	-0.295365	-0.333802	-0.266282	-1.34422
		4	0.0166064	0.00655873	-0.428981	-0.902011	-1.30994	-0.880185	-1.04131	-0.451233	-1.26741	-1.60177	-2.13719	-1.76185	-0.86008	-0.193689	-0.410711	-0.591455	-0.493692	-0.885713	-1.43624	-0.0268278	0.384724	0.498245	0.693933	0.818065	0.466851	0.514533	0.380134	-0.0677384	0.292054	0.521654	0.661307	0.446743	0.252837	0.13122	-0.407105	0.142319	0.248492	0.474975	0.76059	1.23095	1.70201	0.936025	1.36057	1.13554	1.26891	1.37615	1.27437
		5	0.808416	0.414172	0.220327	-0.320228	-0.87203	-0.341372	-0.53391	-0.890148	-0.529944	-0.669282	-0.849979	-0.685582	-0.444941	0.008707	0.502529	0.684296	0.588804	0.819117	0.725266	0.464419	0.691188	0.847052	0.653643	0.491787	0.765176	0.556292	0.456744	1.11766	0.34099	-0.0153014	-0.589154	-0.458517	-1.07948	-1.66338	-2.56613	-2.56951	-2.51784	-2.51205	-2.56712	-2.35322	-2.20673	-1.96164	-2.04407	-1.58446	-0.933854	0.00477162	-0.230797
		6	-0.421499	-0.770728	-1.02384	-0.778681	-0.983907	-0.806606	-0.678646	-0.475855	-0.964941	-0.921428	-0.712522	-0.549258	-0.343091	-0.0956762	-0.325512	-0.790218	-0.862626	-0.999483	-1.29686	-0.607257	-1.48165	-1.23541	-1.08747	-0.553659	-0.339264	-0.295327	0.227044	0.485795	0.194283	0.392337	0.79986	1.44295	1.15439	0.465122	-0.451039	-0.649779	-0.185778	-0.0240175	-0.220912	0.183611	-0.059281	-1.20649	-1.12193	-1.47002	-0.776486	-0.38213	-0.368925
		7	0.176977	0.00785494	-0.178974	0.17475	0.0201149	0.330626	0.866898	0.213757	0.0583941	0.334581	0.56112	1.23676	0.431555	0.728743	-0.271337	0.1377	-0.483512	-0.649972	-0.0511025	-0.422619	-0.209991	-0.0280579	-0.0788419	0.945536	0.599407	0.9076	0.968669	0.800185	0.239091	0.147443	0.632003	0.32282	-0.305045	-0.71778	-1.13965	-1.67972	-1.2019	-1.01624	-0.726847	-0.81545	-0.855221	-0.951311	-0.6664	-0.670735	-0.0695717	-0.157921	0.909919
		8	-1.66378	-1.58116	-1.4655	-0.859983	-1.04393	-1.25833	-1.26138	-0.962791	-0.554207	-1.02843	-0.648098	-0.79622	-1.15669	-0.94486	-0.839617	-0.356384	-0.267655	-0.257045	-0.483527	-0.754231	-0.295513	-0.489072	0.299975	0.475303	0.185107	-0.074548	0.289001	0.870435	0.887594	1.70681	2.03736	2.02235	1.87532	2.0203	1.73727	1.81927	2.32877	1.83	1.52775	1.89689	1.19232	0.688105	0.855617	1.35072	0.665756	1.35707	1.96302
		9	-0.160849	-0.814453	-1.04564	-1.17067	-1.16369	-0.799135	-0.723647	-0.574788	-0.696717	-0.330644	-0.407693	-0.0487288	0.105337	0.67127	0.154439	0.240646	0.461874	0.458672	0.339062	0.448632	0.381862	0.0384973	0.591743	0.844578	0.576596	0.976706	0.771539	0.641482	0.573354	0.361731	0.0895364	0.256781	0.366597	-0.106597	-0.619358	-0.786114	-0.956021	-1.11726	-1.16077	-1.32664	-1.53302	-1.68658	-2.3447	-2.00662	-2.4032	-2.27553	-2.50362
		10	-0.737816	-1.10317	-0.572122	-0.68004	-0.690949	-0.750864	-0.64742	-0.495237	-0.529367	-0.300529	-0.228421	0.141907	0.277864	0.251196	0.487485	0.615751	0.537066	0.236881	0.500311	0.569767	0.700161	0.999699	0.895884	1.07601	1.12885	1.37666	1.14196	1.48408	1.85356	1.80755	1.83672	1.7347	1.33074	1.52014	1.62862	1.60558	1.41589	1.70299	1.56786	1.71279	2.11777	2.20836	2.2387	2.21314	2.06469	2.35033	2.48955
		11	-0.794393	-0.963068	-0.789272	-0.828057	-1.0755	-0.888892	-0.0751776	-0.213284	0.0523334	-0.0266902	0.41149	-0.345837	-0.146926	-0.841831	-0.997371	-2.10985	-1.60286	-1.39593	-0.696451	-0.910232	-0.76298	-1.10535	-1.08378	-0.550745	-0.44251	0.19995	0.983563	1.08134	0.36585	0.320195	0.56222	0.262856	1.22351	1.01821	0.899468	1.01276	0.371722	0.50013	0.610779	0.702584	-0.264482	-0.39558	-1.18124	-1.7159	-1.33093	-1.59699	-1.64512
		12	-0.740807	-0.83857	-0.963725	-0.729706	-0.0383495	0.617754	0.704733	0.852129	0.929309	1.27805	1.08698	1.29271	1.30845	1.74537	1.93665	1.35548	0.75942	0.494589	0.0414142	0.182709	-0.581607	-0.125543	-0.670447	-0.996624	-1.46061	-1.8904	-1.83451	-1.6047	-1.45956	-1.39944	-1.52066	-0.804536	-1.02105	-0.736092	-0.23694	0.303876	-0.0148604	-0.0654612	-0.0491926	0.0311968	0.129925	-0.177057	-0.587618	-0.291847	-0.0332903	-0.220728	-0.461153
		13	0.470295	0.55478	0.0860722	0.153188	0.170222	-0.128986	-0.484744	-0.794508	-1.11084	-1.2004	-1.58113	-1.61426	-1.91929	-2.04088	-2.41979	-2.47006	-1.76858	-1.86595	-1.27889	-1.00021	-0.88016	-0.759762	-0.635474	-0.451636	-0.601977	-0.24057	-0.873211	-1.20314	-1.14621	-1.50422	-1.43376	-1.1548	-1.0396	-1.23582	-0.98239	-0.568151	-0.671919	-0.0516456	-0.0314121	-0.0498404	0.110679	-0.160665	-0.29371	-0.529008	-0.183283	-0.552756	-0.592634
		14	0.826429	0.504795	0.605966	0.387488	-0.119102	0.0644839	0.46061	0.360854	0.490455	0.502597	1.21213	1.06732	1.0571	1.03686	1.16573	1.90986	1.22029	0.528003	-0.0242837	-0.297346	-0.673325	-1.20687	-1.11884	-0.919904	-1.37077	-1.78955	-1.98149	-1.36999	-1.27656	-1.09508	-1.03479	-0.845083	-0.83783	-1.13525	-1.08986	-0.679822	-0.696061	-0.398766	-0.841528	-0.586369	-0.264275	-0.130748	0.175967	-0.344083	-0.591567	-1.01758	-0.770835
		15	0.277821	0.322092	0.100492	0.38439	0.640492	-0.243605	-0.447928	-0.763109	-0.638426	-0.865579	-1.66401	-1.51931	-1.7021	-1.09872	-1.04902	-1.24188	-0.352129	-1.03699	-0.903512	-0.834174	-0.415075	-0.836598	0.234345	-0.447517	-0.186204	-0.0950477	0.118901	0.758574	0.968597	0.895625	0.807448	0.648532	1.01627	0.330396	0.969234	0.140415	0.408668	0.102998	-0.500241	-0.209315	-0.221818	-0.934001	-1.23213	-1.95556	-1.95289	-3.0208	-2.52358
	mouse 3	1	-1.43711	-1.35715	-1.05496	-0.433009	0.167985	0.368408	0.940535	0.954842	1.24393	1.24731	1.75812	1.40625	1.54425	1.3927	1.56772	1.13419	0.929478	0.25827	-0.230582	-0.596295	-0.728824	-0.690476	-0.34023	-0.518589	-0.423001	-0.523328	-0.781595	-1.13825	-1.12704	-1.08113	-1.15315	-1.56404	-1.61591	-1.20828	-1.17258	-1.03072	-1.30677	-0.918792	-0.417037	-0.0679639	-0.224055	0.160632	0.461279	0.645682	0.0393685	0.176141	-0.134114
		2	-0.869591	-0.686931	-0.0564827	-0.126006	0.240959	0.363558	0.289664	0.964313	0.552521	1.58579	1.48256	1.33525	1.09796	1.34001	1.34227	0.825389	0.756511	0.811888	0.504225	0.867143	0.382776	0.532957	0.387747	0.605153	-0.168433	-0.166559	0.0784969	0.17323	0.148645	-0.0327135	-0.0102013	-0.225012	-0.876936	-0.648716	-0.885549	-0.639238	-0.454164	-0.615216	-1.05694	-0.935707	-1.04398	-1.14763	-0.846599	-0.936654	-1.06238	-0.67753	-0.676945
		3	1.64465	1.4343	1.99323	1.68401	1.98154	1.58235	1.79738	1.36644	1.16287	1.00726	0.938157	0.427384	-0.0557465	-0.716276	-0.233347	-0.409512	0.29673	0.14963	-0.00850548	0.0667292	-0.158167	-0.268065	-0.202206	0.486785	0.913283	0.801083	0.879291	0.41018	0.560906	0.894596	1.20558	1.4612	1.32792	1.23645	0.703226	0.439277	0.17329	0.156176	0.253912	-0.0546312	-0.200783	-0.762714	-1.24328	-1.33963	-1.36617	-1.57688	-1.5954
		4	0.327153	0.0835681	0.530946	0.897981	0.86582	0.349262	0.598839	0.481638	0.607316	1.03033	1.3065	1.12588	1.2077	0.761677	-0.389894	-0.463164	0.150169	0.095843	-0.280303	-0.522836	-0.126849	-0.515759	-0.278988	-0.455776	-1.49595	-0.687573	-0.606905	-0.454764	-0.5127	-0.400192	-0.31997	-0.675265	-0.580997	0.0691836	0.616026	2.15618	2.62011	2.76413	2.90302	3.2517	2.85391	2.34193	2.26585	2.39	1.56454	1.27012	0.590591
		5	0.791887	-0.199944	0.47048	-0.11297	0.0738537	0.0375876	0.97089	0.152727	1.13219	2.10504	1.44796	1.7294	2.24867	1.03883	1.783	1.49473	1.33637	0.108609	0.147313	0.463117	0.242236	-0.0619031	-0.661839	-0.059723	-0.00991876	0.3477	0.351535	0.460612	0.716498	0.00252057	-0.17832	-0.595984	-0.683664	-0.608502	-1.00999	-0.926004	-1.12673	-0.388165	-0.879677	-0.593494	0.463864	0.375605	0.729016	1.63163	1.74143	1.44591	2.31759
		6	-0.211751	0.237181	-0.125053	-0.0775529	0.439181	0.386509	0.999618	0.821056	0.718566	0.150431	-0.341485	-0.781103	-1.09224	-0.601722	-0.187676	-0.261762	0.0204019	-0.309039	-0.0187577	-0.0118499	0.403604	0.25398	1.2439	1.84999	2.53257	2.43898	1.81351	1.7589	2.24573	1.81683	2.11215	2.01414	2.18726	1.36449	0.876112	1.24317	0.227648	0.949659	0.681477	0.281421	0.738807	-0.0615078	0.455508	0.383052	0.548524	0.754489	-0.129059
		7	-0.348851	-0.741276	-0.726074	-0.440704	-0.0426889	-0.000159802	-0.0692249	-0.585461	0.0838315	-0.472106	-0.183193	-0.373551	-0.274851	-0.0434018	-0.266257	-0.318802	-0.691603	-0.877135	-0.209132	-0.126539	-0.216275	-0.133902	-0.514915	-0.811189	-0.882244	-0.103133	-0.0390767	-0.0455056	0.173261	0.349724	0.120055	-0.410382	-0.893696	-0.791586	-0.529284	-0.681865	-1.01011	-1.02275	-0.912426	-0.754972	-1.21897	-1.47427	-0.876491	-0.155902	-0.281499	-0.231058	-0.318076
		8	1.17421	0.809676	0.677128	0.335916	0.503492	0.427629	0.693208	0.613933	0.511053	0.723542	0.699768	0.784641	0.81929	0.911169	0.758413	0.3643	1.12227	0.600057	0.780912	0.459476	0.949371	1.13272	0.630302	0.739121	0.730023	0.61389	0.423043	-0.415057	-0.1954	-0.554819	-0.0968888	-0.372146	-0.93809	-1.00018	-1.40066	-2.06656	-1.93253	-1.36283	-1.63167	-1.85661	-1.28465	-1.12524	-0.677483	-0.395658	0.211509	0.00240076	1.00179
		9	-1.62273	-1.61989	-1.68989	-1.44805	-1.1936	-1.14218	-1.09535	-1.26796	-0.958579	-0.69474	-0.554088	-0.50097	-0.264089	-0.069448	-0.307867	0.0397485	-0.176605	0.109883	0.25417	0.282235	0.254372	0.287674	0.107602	-0.387047	-0.100672	0.231058	-0.296484	-0.255336	-0.337198	-0.488328	-0.228416	-0.0765026	-0.105999	0.243036	0.399268	-0.0727831	0.182251	0.363547	0.763077	0.852165	1.25573	1.21252	1.15908	1.27141	1.36457	1.22983	1.44418
		10	-0.375463	0.0698139	0.152952	-0.647677	-1.08527	-1.38729	-1.18886	-1.21589	-0.0206048	0.0207148	0.08167	0.182362	-0.00533574	-0.224534	0.90631	0.780961	1.27876	1.06856	0.899516	0.599984	0.813104	0.536989	1.03694	1.16047	1.33522	0.589677	0.424035	0.024702	-0.716121	-0.0709687	-0.594062	-0.89814	-0.576766	-0.548109	-0.655209	-0.432611	0.315674	0.545105	0.931954	2.17425	1.64373	2.07931	2.09457	1.45985	1.40189	1.30964	1.7848
		11	1.73428	1.32273	1.24683	1.13312	1.98295	1.62199	1.08823	0.59683	0.874622	0.407753	0.672047	0.448807	0.45213	0.348281	0.26202	-0.252162	-0.10761	-0.466659	-0.0825781	-0.14178	0.31934	-0.192965	-0.729162	-0.427276	0.286753	0.0919894	-0.489164	-0.117214	-0.401833	-0.190922	-0.481108	-0.862082	-0.0886172	-0.283421	-0.203523	-1.35877	-0.540426	0.522118	0.221646	0.275345	-0.308221	0.21864	-0.237138	-0.849149	-0.847724	-0.571963	-0.731242
		12	-0.0661649	-0.358021	0.0443406	0.690564	0.489155	1.07439	1.15486	0.946404	1.06699	0.597402	0.458907	0.159277	0.519272	-0.209941	-0.485628	-0.154428	-0.62769	-0.743072	-0.864008	-0.571608	-0.411254	-0.0892348	0.0887762	0.0136178	0.460903	0.192498	0.124987	0.601148	0.830005	0.995769	0.985004	0.89452	0.906649	0.461532	0.165422	-0.273889	-0.35623	-0.77768	-0.904054	-1.26908	-1.05785	-1.36967	-1.24197	-1.53479	-1.07041	-0.777192	-0.625488
		13	-0.0739917	0.0829926	-0.167634	0.32417	0.28568	0.195935	0.298704	0.51339	0.789241	1.41098	1.51878	1.48639	1.36571	1.24631	1.12238	1.01868	1.37344	1.18021	0.837938	0.210226	-0.264993	-0.561748	-0.567261	-0.729045	-1.11446	-1.04584	-0.749941	-1.33583	-1.61054	-1.14669	-0.774886	-0.911904	-0.989537	-0.889386	-0.842917	-0.258739	-0.762976	-0.954635	-0.547741	-0.270811	-0.68961	-0.427166	-0.316568	-0.128077	-0.0989299	-0.227125	-0.782329
		14	0.834997	0.322153	0.688968	0.639174	1.4129	1.40747	1.6302	1.70466	1.74385	2.20125	1.74233	0.946165	0.77865	0.72191	0.0418456	-0.869135	-1.30798	-1.60374	-2.08447	-2.17933	-2.0837	-1.71841	-1.74814	-1.28226	-1.07968	-0.842009	-0.79189	-0.161134	-0.11945	0.622204	1.17814	0.419422	-0.400636	0.620661	0.2338	-0.055541	0.43279	0.624488	0.248878	0.149121	0.290311	0.00882839	0.98408	1.47396	0.922867	1.61932	1.66693
		15	0.312199	0.537354	0.456028	0.449612	0.824616	0.620087	0.760383	0.520283	0.367959	0.0581467	0.0583144	0.249611	0.078163	0.0501776	0.266307	-0.028293	-0.254337	-0.967247	-1.26412	-0.995522	-0.878953	-1.23584	-1.05054	-1.40846	-1.23206	-1.65996	-1.43158	-1.24968	-0.85211	-0.759128	-1.35977	-1.50909	-1.05012	-1.22279	-1.27726	-1.34156	-1.36792	-1.32329	-1.71159	-1.36229	-1.1893	-1.19089	-1.67148	-2.06156	-2.85918	-3.20868	-3.42213
	mouse 4	1	-0.831925	-0.418312	0.234565	0.103434	0.121057	-0.724836	-0.409015	-0.0148297	0.00497047	0.409063	0.684882	0.679242	0.621639	1.18533	1.54262	1.30891	1.65329	1.7839	2.00189	1.64749	1.46702	0.387288	0.2595	0.247169	-0.783275	-0.954242	-1.31733	-1.46946	-1.20085	-1.72447	-1.17219	-1.00508	0.268945	0.331258	-0.0534672	0.0579251	-0.374943	0.0296131	0.684606	0.231547	0.223877	-0.062961	-0.137747	0.0485231	-0.126477	0.0869116	-0.218716
		2	0.439031	-0.298695	0.102892	-0.634947	0.653821	0.236642	0.403696	0.527242	1.3073	1.33085	1.91025	0.933121	2.05325	1.79795	2.69981	0.842438	0.77354	0.809116	0.730824	0.0109608	-0.864685	-1.00759	-0.844116	-1.17035	-1.70772	-1.79843	-2.21601	-1.425	-1.50387	-1.69067	-0.78265	-0.0289611	-0.385362	-0.200473	-0.894375	-0.916916	-0.479474	0.365932	0.206968	-0.219146	-0.362451	0.035457	-0.294351	0.5525	1.49421	1.2472	1.90212
		3	-1.44972	-1.46931	-1.49426	-1.14672	-1.64051	-1.12232	-1.91109	-0.940813	-1.00068	-1.23663	-1.54047	-0.984357	-1.16969	-0.83944	-1.16784	-0.78558	-0.912192	-0.000977767	-0.3793	-0.308766	-0.192723	0.311021	0.409937	0.885936	0.573061	0.767092	0.51454	0.741501	0.983023	1.35834	1.84463	1.3185	1.25494	0.465751	0.314878	-0.114948	0.141222	0.143423	0.56193	-0.0206757	-0.422105	-0.587568	-0.199303	0.0529319	0.00833317	-0.0130219	0.0298579
		4	1.76939	1.52608	0.779272	0.169219	-0.295401	-1.0345	-1.3064	-1.26915	-0.887369	-1.51425	-0.814694	-1.57221	-1.2117	-1.69594	-1.38393	-2.21531	-0.884994	-0.505968	0.137161	-0.762935	-0.441253	-1.57226	-1.22981	-1.17316	-0.999122	-0.90473	-0.165227	0.395056	-0.160509	-0.351178	-0.0307348	1.39718	2.21846	0.541095	0.538875	1.22645	1.5002	0.747865	-0.84563	-0.674673	-0.709141	-1.26476	-2.58523	-4.04991	-2.4526	-2.04579	-2.45638
		5	-0.578054	-0.646826	-0.715029	-1.55365	-0.680125	-0.664699	0.270951	0.241103	-0.263442	-0.488174	-0.190826	-0.759616	-0.602485	-0.905955	0.024729	-0.0246173	-0.695204	-0.290169	0.227224	0.593182	0.973059	0.959632	1.81733	1.85694	2.07716	1.56095	1.28795	1.348	1.48401	1.20271	0.417633	0.475797	0.567294	0.200356	-0.353474	-0.652397	-0.793979	-0.535052	-0.330901	-1.0285	-1.19281	-0.72833	-0.926945	-2.16639	-1.91967	-2.46961	-2.15414
		6	0.22855	1.14595	0.71306	0.395369	0.652763	0.656547	0.336307	-0.0242227	-1.13676	-0.638412	0.0583709	0.120793	-0.437075	-0.486318	-0.6685	0.440198	0.392074	0.604666	0.809894	1.53158	1.03279	0.689947	1.11937	1.76151	1.74977	1.94383	1.36316	1.14972	1.29358	1.00154	0.967043	1.0404	0.864269	0.573598	0.0840757	0.69745	0.96777	0.108729	0.277254	0.497126	0.71324	1.01168	1.0529	1.43074	1.08747	0.583714	0.290262
		7	-0.331212	0.573666	0.903573	0.411008	0.712125	0.598992	0.743776	0.683252	0.300072	0.154505	0.186598	0.998455	-0.148571	-0.289704	0.436187	0.806117	1.17937	1.39209	1.62008	1.64609	1.36952	1.16341	0.0664916	0.239519	-0.519241	-1.09132	-1.13968	-1.46445	-1.39868	-1.48706	-1.4555	-1.48507	-1.52084	-0.915592	-0.722834	-0.170295	-0.242149	-0.500478	-0.327512	-1.19749	-0.88345	-0.767577	-0.788623	-1.03138	-1.29745	-1.0406	-1.09237
		8	-0.192374	0.18072	0.105669	0.0739085	-0.084436	0.230051	0.363069	0.72339	0.824926	1.61094	1.66916	1.7597	1.88812	2.51179	2.59569	2.06811	1.89651	0.822916	0.338195	0.250635	-0.324217	-0.299709	-0.453225	-1.08273	-1.67173	-2.78551	-1.47201	-1.28872	-0.809926	-0.641348	-0.752265	-0.764246	-1.31154	-0.852056	-0.766018	-0.409081	0.759601	-0.274828	-0.898433	-1.64747	-1.54811	-0.842878	-0.970254	-0.229947	-0.680056	-0.0664066	0.43011
		9	0.43267	1.245	0.535626	0.416394	1.9256	1.25847	1.47533	2.67993	1.53118	0.0374994	-0.0826214	0.826899	-0.623514	-0.223229	-0.326597	-1.19561	-0.137079	-0.618189	-2.59839	-0.556066	0.282284	1.33853	-0.0125377	0.720037	0.977103	0.642288	1.0409	1.25794	0.489514	0.609804	-1.88404	-0.888653	-1.32257	-0.866381	-0.904248	-1.20341	-0.22784	-1.14561	-0.850427	-0.216194	1.79771	2.53691	1.8924	0.669697	-1.42557	-0.915477	-0.934847
		10	0.204156	0.261561	0.800605	0.179687	0.285929	-0.105941	-0.414462	-0.352873	-0.121593	-0.646316	0.151132	-0.129445	0.100075	-0.54598	-0.291595	-0.641098	0.57589	1.00348	1.1706	1.94771	2.81984	1.84881	1.85492	1.16858	1.25044	1.81581	1.71054	0.326738	0.114081	0.216471	-0.143721	-0.541111	-1.66243	-0.938231	-0.289883	0.478501	-0.433219	-0.407407	-0.233618	-0.743991	-1.14806	-0.542625	-1.1464	-0.485851	-1.23422	-1.75395	-2.51325
		11	-2.21942	-1.71715	-1.33488	-0.353797	-0.674393	-0.448036	-0.780111	-0.943728	-0.103207	0.161601	0.729846	1.15928	0.139796	0.375461	-0.118653	0.543255	0.831961	1.43094	1.70611	1.52326	1.12209	0.872474	1.0041	0.757634	0.930716	0.863276	0.324711	0.554777	0.486809	0.294647	0.343093	0.885801	0.560775	0.0409183	0.407051	-0.0556089	0.07071	0.663648	0.486202	0.142009	0.224139	0.0520047	-0.199525	0.285933	0.531886	0.371803	0.309379
		12	0.17344	-0.1184	0.11977	0.433335	-0.320353	-0.300659	-0.364986	-0.277374	-0.542372	-0.118591	-0.00339682	-0.0584129	0.0523083	-0.858211	-1.75589	-1.50656	-1.77837	-2.265	-1.84112	-1.2253	-1.63952	-1.33844	-1.19449	-0.698153	-0.304292	0.328322	0.374512	0.1989	1.15324	1.42527	1.00467	1.33781	1.46447	0.986297	0.841769	1.13468	0.862642	1.00832	0.836769	1.08792	1.44022	1.60547	0.951955	0.708006	1.01999	0.557737	0.0351294
		13	0.162136	-0.13989	-0.625167	-0.615039	-0.702293	-0.60224	-1.31135	-1.56344	-1.87401	-2.26977	-1.67125	-1.31984	-1.48352	-1.6568	-1.73557	-1.63411	-1.54154	-0.705962	-0.478629	-0.572374	-0.0271919	0.146577	-0.532952	-0.0553211	0.173943	0.171909	0.223092	0.0548414	-0.21963	-0.292763	0.141856	0.191628	-0.171629	0.190606	0.0743211	0.509813	0.170633	-0.0883835	-0.158816	-0.00559031	0.030596	-0.0924182	-0.448095	-0.596888	-0.662874	-0.795705	-1.21847
		14	0.332332	0.0814296	0.201925	0.0514766	0.450287	0.240661	-0.319401	-0.554169	-0.551799	-0.51444	-0.870116	-1.93323	-2.06519	-2.13693	-1.08629	-1.26026	-0.691898	-0.616933	-0.449019	-0.5574	-0.36822	0.425106	0.82409	1.46215	1.62344	0.410769	0.595861	0.890652	0.885856	0.523942	1.16838	0.838837	0.326986	-0.394354	-0.00650343	-0.0683797	-0.305603	-0.0278344	-0.313118	-0.110424	0.194499	-0.798196	-0.503468	-0.669274	-0.0876193	0.249279	0.345691
		15	-0.206063	0.0990848	-0.151676	-0.290076	-0.252585	-0.216447	-0.0290361	0.435857	1.0589	1.0344	1.98161	2.07791	1.95318	1.92465	1.92054	1.97424	2.25131	1.94505	1.86151	0.925154	1.3081	0.458647	0.625218	0.128009	0.345977	0.455338	0.0294073	-0.481357	-0.595356	-0.988665	-0.398997	-0.557502	-0.472741	-1.22618	-1.02245	-1.29531	-1.40512	-1.16847	-0.860883	-1.13186	-0.628699	-1.32384	-1.57131	-1.27189	-1.28538	-1.03305	-1.04447
	mouse 5	1	-0.792855	-0.475005	-1.04246	-0.0858542	0.195302	-1.4188	0.104276	-0.112925	0.256122	0.028419	-0.104757	0.628614	0.297469	0.567407	-0.77052	-0.186514	0.0356476	-0.110158	-0.349602	-0.364516	0.293512	0.682915	-0.0182239	-0.0465508	-1.26136	0.120142	-0.0655627	-0.117391	-0.506071	-0.40107	0.633193	-0.340592	-0.146569	0.294325	0.016737	1.52485	0.802432	0.366179	0.963559	1.48464	1.9372	1.41107	2.35675	2.5468	1.75375	2.32247	1.39945
		2	-1.71618	-1.56931	-1.00743	-0.447757	-0.464393	0.252659	0.761974	0.713936	0.539642	0.0597127	0.0487095	-0.104896	-0.0834025	-0.7615	-0.420343	-0.514962	-0.672049	-0.789496	-0.0701816	-0.767863	-0.630845	-0.746202	-0.10429	-0.269195	-1.33716	-1.20642	-1.82521	-1.01885	-1.18858	-1.32975	-0.875345	-0.797017	-1.42693	-2.06633	-1.76574	-0.47244	0.241083	0.208891	0.0876912	-1.12599	-0.657561	-0.383542	-0.822723	-0.0394494	0.521766	-0.393097	-1.6826
		3	-0.696829	-0.951643	-0.867126	-1.90646	-1.01856	-0.194613	-0.296617	-0.787957	0.00138629	1.08513	2.27466	0.667583	1.11307	1.62069	2.39276	1.41573	1.14346	0.310123	1.49273	1.11265	0.909587	0.939699	1.30516	0.960025	0.549549	-0.222625	0.797755	1.82489	1.65981	0.895331	1.40231	1.50645	1.81089	0.320184	0.412432	-0.612992	-0.0288357	-0.213954	-0.226824	0.0500132	-0.555181	-0.08994	-0.100576	-0.617392	1.93813	0.904148	1.67994
		4	0.282186	-0.225979	-0.805021	0.553922	-0.281484	0.0494791	-0.344616	-0.143716	0.966075	0.244409	0.429011	-0.187235	-0.361128	-0.0327235	-0.174408	0.726769	1.11455	0.952143	0.545043	0.0474164	0.557041	0.379298	0.0915813	0.908338	0.381841	0.399906	-0.0938608	-0.31348	-0.224819	0.627541	0.384	0.926573	1.29366	1.53865	1.48832	1.55658	1.26808	0.931982	0.282834	0.402822	0.197708	0.00290604	-0.0886942	-0.805705	-0.775717	-1.19118	-0.891338
		5	-0.196742	0.476557	1.15145	1.70696	1.60545	1.65893	0.764822	0.5431	0.637335	0.993698	1.41086	1.85143	1.14128	1.24533	1.04896	0.89361	1.23142	3.3344	2.17997	1.78162	1.19406	0.661842	0.66599	0.54334	-0.26818	-0.989931	-1.23194	-1.03464	-1.96996	-0.585541	-1.50544	-1.51805	-1.3972	-1.648	-1.14233	-0.906082	0.102038	-0.165876	-0.470402	-1.14456	-1.1786	-0.172522	0.51554	0.114582	0.342357	0.26792	0.393006
		6	0.952773	0.783455	0.393715	0.524068	0.395885	-0.247667	-0.358874	-0.373083	-0.613867	-0.885968	-0.218541	0.684874	0.996269	0.815573	0.88548	1.11622	0.691552	1.21131	0.920119	1.16994	1.45666	0.731154	0.183033	0.0947664	-0.15014	-0.913414	-1.25135	-0.640975	-0.960775	-0.5737	-0.336438	-0.546335	-0.548406	-0.536527	-0.484517	0.396492	0.564028	0.542791	1.02642	0.568277	0.496226	0.622574	0.879025	1.45661	1.11737	1.75526	1.03297
		7	-0.321878	-0.635733	-0.0832463	0.887933	0.0884909	-0.17261	0.211209	0.0702192	0.209688	-0.953031	-0.257877	0.106091	-0.54485	-0.279257	-1.78413	-0.567731	-0.700604	-1.3649	-0.876784	-0.39012	-0.169901	-1.10928	-1.91868	-1.1306	-2.05279	-0.638247	-0.429039	-0.664017	0.0810168	-0.183622	-0.38198	-0.598896	0.218462	0.641617	0.310688	1.153	0.172821	-0.188738	0.688804	0.68039	0.558884	-0.148041	0.933955	0.649909	1.28625	1.11379	1.27743
		8	-0.849574	-1.62992	-1.97117	-0.909682	-0.764994	-0.491232	-0.466078	-0.139294	-0.502616	-0.0515551	-0.579665	-1.53156	-0.55351	-0.0591963	-0.874399	-0.100758	-1.30124	-0.942503	-0.527149	0.350902	-0.955763	-0.680985	0.388093	0.168145	0.43707	1.41898	0.173943	1.01575	1.09085	1.13812	1.19764	2.3069	1.7487	1.25224	2.25865	1.41212	1.98133	2.21388	1.6536	1.05299	0.667883	0.247429	-0.870977	-0.0435536	0.112797	-1.22371	-0.706241
		9	-1.55103	-2.18785	-2.15569	-1.64005	-1.16886	-1.85154	-0.975104	-0.459157	0.0700683	0.714622	0.573475	0.887818	1.13319	1.42434	1.37412	1.35716	1.47152	0.96624	0.747742	0.525366	-0.764634	0.394485	0.415088	1.15603	2.06552	1.42159	1.36821	0.958967	1.3696	1.14013	0.588415	1.64758	1.01925	0.286983	-0.0748176	-0.383715	-0.065984	0.0686739	-0.381723	-1.17784	-0.482204	0.353499	1.01474	1.33446	1.4064	0.935915	1.24861
		10	1.29766	1.39799	1.18404	0.734986	0.681815	0.388019	0.00729285	-0.396493	-0.466741	-0.325803	-0.52072	-0.80738	-1.0182	-1.24169	-1.05412	-1.51207	-1.91145	-2.15048	-0.977135	-1.59972	-1.24233	-1.45417	-0.917172	-0.855049	-0.887039	-0.944818	-0.496012	-0.321657	0.0779892	-1.0887	-1.10152	-1.49251	-1.31407	-1.453	-1.75019	-1.04586	-1.33502	-1.17366	-1.04091	-0.87609	-0.758145	-0.174075	0.0395535	-0.0383518	-0.214129	-0.492652	-0.784078
		11	0.4035	0.313613	0.685514	1.27656	0.934488	1.34123	0.89615	0.751697	1.08289	1.03841	0.831726	0.578457	0.389583	-0.0154227	-0.979059	-0.272307	-0.960072	-0.332592	-0.768376	-0.856365	-1.40405	-1.77811	-1.77144	-1.91427	-1.63018	-1.34252	-2.04467	-1.25954	-1.74702	-0.513014	-0.935741	-0.623148	0.307072	0.805012	1.62376	1.6456	1.80048	1.98644	1.82076	2.14729	1.18579	1.29823	1.54749	1.07083	0.733873	0.0191039	-0.556537
		12	0.102625	-0.376739	0.649628	0.866394	0.970677	1.09701	0.307151	1.00194	1.36057	1.14694	0.846974	0.634752	1.43202	0.547496	-0.210557	-0.229396	-0.76372	-0.19395	-0.976828	-1.43953	-1.37965	-0.726931	-0.88545	-1.43826	-1.01213	-0.355652	-1.0786	-0.47685	-0.285229	-0.236235	0.102916	-0.187408	-0.566654	-0.582111	-0.356389	-0.84713	-1.26985	-0.56262	-0.563364	-0.984613	-1.22346	-1.4029	-1.64729	-1.32969	-1.00951	-0.760134	-0.530918
		13	0.940956	0.0725735	0.785222	0.705544	0.667634	0.425136	0.473755	0.638609	0.996498	1.175	0.62737	0.661127	0.974777	0.737538	0.637616	0.365698	1.32369	1.13853	1.47701	1.63975	0.469909	0.686084	1.3068	1.26626	0.747617	0.799507	0.237597	-0.587654	-1.53725	-2.06191	-1.33794	-1.1094	-0.777765	-1.47114	-0.785564	-0.395441	-0.170948	0.405764	0.676707	1.64181	2.13351	1.25358	1.75274	0.815539	1.1132	-0.0380047	0.867405
		14	-0.455237	-0.153451	-0.134499	0.450364	0.506751	1.75392	1.72161	1.52868	1.6293	2.16937	1.22482	1.64608	1.11643	1.02431	1.04725	1.55187	0.816631	1.01664	1.26453	1.36776	0.248416	0.790991	1.10333	1.42337	1.68186	0.508112	0.208905	0.0476089	-0.0130582	-0.356639	-0.964646	-0.351887	-0.31901	-1.22462	-2.34297	-1.78885	-1.59828	-1.92574	-2.02016	-1.73605	-1.80224	-0.893358	-1.25165	-1.67719	-1.53134	-1.00821	-1.89827
		15	-0.380232	-0.654605	-0.908634	-1.11697	-1.6738	-0.510345	-0.517189	-0.14366	0.503365	0.485658	0.588224	0.506689	0.653063	0.157615	0.587551	0.348984	0.397263	-0.64709	-0.000501766	-0.751579	-0.692926	-0.617392	-0.351746	-0.395046	0.373741	-0.211235	-0.118692	-0.364103	0.154895	-0.257159	-0.092017	-0.363708	-0.411662	-0.44069	-0.459515	-0.259723	-0.102694	0.627716	0.41808	0.489408	0.760586	0.581131	0.137821	0.447577	0.33083	0.618867	-0.162055
	mouse 6	1	0.233732	0.308644	0.0513961	-0.390072	0.0450955	-0.377034	-1.39552	-0.533827	-0.929705	0.19332	-0.459856	0.0649105	-0.400401	-0.673408	0.140995	-0.252398	-0.885891	0.183868	-0.567544	-0.222067	-1.25157	-1.51106	-1.13957	-0.271517	-0.13171	-0.875265	-0.151443	-0.3638	-0.928591	-0.620342	0.017164	0.320957	1.10621	-0.0698947	-0.228123	0.892682	1.08997	1.6012	2.61198	2.50046	2.4922	0.891647	0.807007	1.26684	1.37009	1.61262	0.431855
		2	1.46264	0.800774	0.262849	-0.0608186	0.0434341	-0.663989	-0.54642	-0.134602	-0.425399	-0.861888	-1.07692	-1.4725	-0.93738	-0.976445	-1.14235	-1.2564	-1.27187	-1.64516	-1.15154	-0.621219	-0.48846	-0.814217	-0.927899	-0.793238	-0.425191	0.214123	0.514518	0.716884	1.76686	1.30697	1.43727	1.06884	1.04216	0.93195	0.468347	0.589764	0.400884	0.49849	1.134	0.778593	0.675842	-0.0949965	0.464806	0.251449	0.170914	-0.151656	-0.669066
		3	-0.421199	0.160267	0.793469	0.587128	0.430533	0.140062	-0.257953	-0.460958	-0.120611	-0.454373	-0.183852	-0.977638	-0.886505	-1.55301	-1.64625	-1.97037	-2.07815	-2.68535	-1.45733	-1.58547	-1.72183	-1.26471	-1.08092	-0.977243	-0.73233	-0.376063	-0.3712	0.13565	0.882691	-0.164469	-0.344627	0.0702888	-0.0514605	0.498471	0.341257	0.0156673	0.564417	0.853255	0.729417	1.09187	1.06133	1.52742	0.958164	0.486537	0.0664901	-0.138495	0.429105
		4	1.81224	1.38567	0.334367	0.198847	-0.66033	-0.020226	-1.20968	-0.42696	-1.03587	-1.12271	-1.64558	-1.16067	-1.40802	-0.577513	-1.00369	-0.352337	0.320039	0.450752	0.291111	-0.252877	0.506024	0.432084	-0.662032	-0.432156	-0.755112	0.126715	0.235358	0.0899879	0.639713	-0.20869	0.511574	0.395141	1.08187	1.53274	1.45318	1.55976	1.10714	1.39798	1.00174	0.854345	1.01477	1.28356	0.796489	0.129056	-0.289336	-0.118428	-0.212464
		5	-1.16913	-1.35469	-1.09839	-1.48295	-1.53611	-1.2855	-0.793448	0.0964197	-0.0747142	-0.0776369	-0.231605	-0.0565251	0.289258	0.20464	1.80394	1.7567	2.05419	0.94891	0.669593	0.426778	1.02656	1.2393	1.98472	1.39966	1.45253	0.889855	0.342347	-0.189045	0.241275	-0.428609	-0.562299	-1.50468	-1.04765	-1.76002	-1.70084	-1.30015	-1.83914	-1.32587	-0.697989	-1.15085	-0.985453	-0.0737661	0.409968	-0.102926	0.777761	0.956212	1.32332
		6	-0.190291	0.591474	0.667084	0.86216	1.28406	0.672385	0.68367	0.602886	0.692273	0.204853	0.811387	1.61652	1.67358	1.77089	1.28667	2.13008	2.00315	2.10931	2.40946	2.15002	2.01315	1.42829	0.629622	0.24883	0.46364	0.163075	-0.825318	-0.606397	-1.45023	-2.1309	-2.32293	-1.54934	-1.99033	-1.47078	-1.1765	-1.37772	-0.270527	-0.125092	-0.339144	0.251709	0.43497	1.29209	0.512297	1.08123	0.820537	0.677926	0.531125
		7	0.766896	1.04	1.27632	1.72165	1.89753	1.90269	1.4131	1.2034	0.758645	0.748427	0.656319	0.915522	0.426913	0.230897	-0.174603	-0.688793	-0.447302	-0.558115	-0.36434	-0.577216	-0.199865	-0.398732	-0.484657	-0.697105	-0.266608	0.375983	0.813648	0.896427	0.850706	0.888171	1.50155	1.68351	1.58814	1.22045	1.42146	1.17823	0.784872	0.701479	0.374896	0.179335	0.0677345	-0.245873	-1.21972	-0.908528	-0.648229	-0.0305409	-0.231807
		8	0.175329	0.415926	0.460986	0.576677	1.65893	1.7477	1.21509	0.975583	0.271634	0.603203	1.07737	1.4524	1.47239	1.03793	1.12058	-0.0267785	0.0989468	0.25978	0.258141	1.18497	1.07137	0.999377	0.68695	0.60789	0.58334	0.265977	1.07635	0.24655	0.256617	-0.014804	-0.0877814	-0.389345	-0.834012	-0.622924	-0.87624	-0.742775	-0.67821	-0.474282	-0.267373	-0.367534	-0.418096	-0.901109	-0.886079	-0.527857	-0.744375	-0.357006	-0.769491
		9	-1.97409	-2.9968	-2.2072	-2.49865	-1.3808	-2.05891	-1.47252	-1.21868	-1.20188	-1.03082	-0.215944	-0.297856	0.5635	-0.674519	0.106507	-0.526248	0.604233	-0.55636	-0.18128	-0.0880352	0.20454	-0.242695	0.111871	0.158163	1.04223	0.995935	1.02076	0.615639	1.34373	1.28793	0.891922	0.332101	0.859217	0.955084	0.323346	-0.0675645	-0.863574	-0.296836	-0.252399	0.0159929	0.146225	0.185796	-0.155083	-0.281225	-0.384539	-0.361044	-0.394694
		10	0.191666	0.615192	0.210133	-0.301937	-1.29362	-0.607271	0.090789	0.813687	0.301567	0.381842	0.331646	0.351918	-0.00958642	0.603683	0.985572	1.7739	1.21868	1.33658	0.625951	0.510196	0.0706301	0.393895	0.382135	0.802277	0.584788	0.63129	1.42872	1.85236	1.19661	0.327811	0.81584	1.52989	0.479918	1.27335	0.591467	0.928814	1.11267	-0.140568	-0.299908	-0.285397	-0.147096	-0.675011	-0.736071	-0.182608	-0.769465	-0.437512	-1.4795
		11	-1.93941	-1.87989	-1.66134	-1.53918	-1.98457	-1.61336	-1.2086	-0.687202	-0.510565	-0.931488	-0.570167	-0.460267	0.0511776	0.18414	0.609397	0.947915	0.864097	0.345169	0.237654	-0.0941404	0.135365	0.626961	0.824912	1.0018	1.07952	0.337452	0.643036	0.134605	0.513142	0.742374	1.08419	1.5664	0.632456	0.273992	-0.402181	-0.461332	0.395519	-0.474524	-0.692636	-0.911061	-1.41985	-1.64556	-1.76329	-1.67934	-2.20539	-2.00816	-1.98228
		12	-0.866369	-0.794865	-0.709901	-0.464489	-0.497397	0.635249	0.81119	1.20063	1.3473	1.47609	1.87295	1.87337	1.38446	1.89549	1.91474	1.11538	0.520131	0.665412	-0.0676366	-0.753196	-0.676047	-0.436822	-0.63884	-0.781588	-0.820055	-0.804873	-0.724087	-0.228048	-0.21436	-0.228819	0.266905	0.344365	0.240232	0.452669	1.62127	1.39432	1.28528	1.5602	0.637893	0.906817	1.35081	1.31475	1.24478	0.773404	0.877392	0.414392	0.7647
		13	0.913271	0.673911	0.303248	0.483442	0.625083	0.602255	0.476912	0.202037	0.0228202	-0.477871	-0.427841	-0.645612	-0.190681	-0.14788	-0.622423	-1.17689	-0.675251	-0.830753	-0.674748	-0.661463	-0.481769	-0.245159	0.27569	-0.466372	-0.438655	-0.116703	-0.0885384	-0.838952	-0.775666	-1.45336	-1.17429	-1.45973	-1.97008	-2.15056	-2.48851	-2.66066	-2.87804	-2.77142	-1.99267	-2.3591	-1.60072	-1.76667	-1.76472	-2.1364	-1.96455	-1.47667	-1.10743
		14	-1.00458	-0.580202	-0.891458	-0.724112	0.0141076	0.327021	0.677404	1.05698	0.885249	0.364041	0.520541	0.44588	0.438249	0.419517	0.148713	-0.556878	-0.266872	-0.196208	-0.331357	0.101037	0.701009	0.839842	0.875089	1.0595	1.42968	1.72992	2.04622	1.37068	1.5804	1.85011	1.68349	0.992637	0.105444	0.435437	0.0649219	-0.156747	-0.154587	-0.0751273	0.00270795	0.0961192	-0.461622	-0.722965	-0.430727	0.33072	0.471759	1.08988	1.05166
		15	1.16104	1.21582	0.56442	0.0165423	-0.417859	-1.216	-1.2675	-1.25916	-0.964634	-0.856214	-0.876248	-1.21183	-0.96766	0.184269	0.63612	-0.0220244	0.122267	0.318919	0.0200715	-0.611966	-0.317779	-0.748502	-0.735753	0.0124378	-0.392161	-0.325832	-0.386157	0.0343967	-0.250733	-0.0170622	0.0287606	0.247745	0.180101	0.285517	-0.0654143	-0.545218	-0.799823	-0.528431	-0.445002	0.241794	0.695976	0.111295	-0.0965735	0.532375	0.498069	0.159227	0.268865
	mouse 7	1	0.95886	0.652406	0.507932	0.850388	0.508837	-0.318413	-0.693002	-0.483608	-1.02029	-0.816167	-0.0727917	-0.0664666	-0.254659	-0.60681	-1.08524	-1.55087	-0.90688	-0.510107	-0.543136	-0.451235	-0.667077	-1.22654	-1.09037	-0.999132	-0.433717	-0.323513	0.304275	0.230418	0.212549	0.133705	0.219133	0.483231	0.632694	1.13151	1.35052	1.16726	0.859245	0.279337	0.192799	-0.105768	-0.170881	0.0182578	-0.301396	-0.288488	-0.575723	-0.673927	-0.768054
		2	-0.658888	-0.957104	-0.755807	-0.954825	-0.579124	0.424243	0.933044	0.503473	0.978007	0.677928	0.762478	0.114233	0.763661	1.03402	0.914961	0.417942	-0.905947	-1.58552	-1.28304	-1.57024	-1.063	-1.06088	-0.916104	-0.963439	-0.89747	-0.026279	-0.651261	0.122273	0.949284	0.801005	0.338135	-0.0921628	0.15314	0.49219	1.02931	0.290805	-1.16716	-0.258051	-0.525747	-1.06968	-1.29912	-1.06539	-1.68182	-1.96053	-1.82874	-2.68171	-2.761
		3	1.26071	0.881191	0.75983	1.07976	0.129496	-0.235883	-0.579165	0.0244601	-0.0429917	-0.0510581	0.517845	0.121673	0.616399	0.659233	-0.0945617	0.0170841	-0.111106	-0.216084	-0.507318	-0.825974	-0.78018	-1.39037	-1.06215	-1.45806	-1.25207	-0.763194	-0.653811	-0.34777	-0.756157	-0.994853	-0.859058	-1.49017	-1.17057	-1.77365	-1.76001	-2.07138	-2.01488	-1.91359	-1.97808	-1.51354	-1.6098	-1.20933	-1.15864	-1.33717	-1.07979	-0.729612	-0.305086
		4	0.910969	-0.632758	-1.28356	-1.5865	-1.3744	-1.11467	-1.10316	-1.6192	-1.71765	-1.27752	-0.844817	-0.61993	0.210741	-0.351356	-0.407187	-0.709761	-0.708683	-0.527328	-0.904767	-0.933876	-0.991577	-1.04867	-0.702521	-1.1594	0.0256757	-0.221737	0.54562	-0.227182	-0.3007	-0.180796	-0.286809	-0.336006	-0.244588	-0.172114	0.430393	-0.0208516	0.033375	-0.644565	0.173904	0.252472	0.0732791	-0.158958	-0.388587	-0.497729	-0.645172	-0.958133	-1.3298
		5	1.67248	1.07647	0.574107	0.164326	-0.262261	0.13178	-0.0164349	0.0533748	-0.313844	-1.33838	-1.68868	-1.53897	-1.19632	-1.03408	-1.41546	-1.25681	-0.883541	-0.880618	-0.405042	-0.949346	-0.46186	-0.263603	-0.248682	0.0106735	0.592465	0.875621	0.372858	0.0833046	0.262771	0.0186464	0.864906	1.15853	1.54466	1.73703	1.76782	1.01228	0.739338	1.24861	1.89451	1.62995	1.95584	1.4969	0.749537	0.336278	0.0646785	0.163068	0.301316
		6	1.27033	2.10443	2.18899	1.17856	1.34459	1.19979	0.61725	0.731591	1.1105	0.261766	-0.0350464	0.448058	0.14608	-0.197111	0.200817	-0.0717844	-0.619838	-0.874628	-1.42911	-2.37786	-2.11695	-1.69266	-1.14871	-0.729696	0.0183122	-0.0418078	-0.627205	-0.346617	0.328014	0.805702	1.85566	1.74487	1.64709	1.33848	0.7312	0.147916	0.157711	0.62163	1.22312	1.04881	0.731414	0.714547	0.914946	0.438673	0.733552	0.534347	0.751437
		7	0.876294	1.57625	0.725738	0.924393	-0.299078	0.00176896	-0.556557	-0.827149	-0.631952	-1.16034	-1.81647	-1.52484	-1.61242	-1.17234	-0.8499	-0.148584	-0.137418	0.515746	0.46457	0.324871	0.0471679	0.388352	0.486205	-0.107205	-0.782446	-0.788902	-1.22606	-1.35692	-1.11059	-1.01845	-1.68442	-1.35231	-1.98032	-1.69478	-2.0105	-1.45569	-1.71381	-1.02097	-1.34824	-1.97051	-0.717211	-0.143058	0.375464	0.463517	0.581239	1.18329	0.753305
		8	-0.0192093	0.350232	0.0665883	0.36728	0.221127	0.388103	-0.0754159	-0.360373	-0.552733	-0.607602	-0.768271	-1.48657	-1.17358	-1.65047	-1.39404	-1.52228	-1.00396	-0.863948	-0.764356	-0.3263	-0.494723	0.480696	1.16574	0.75268	1.23633	0.700872	0.671935	0.519636	1.20829	1.36541	0.715362	0.666859	0.337238	0.17398	0.617466	0.775049	1.42188	1.1555	1.03202	0.828341	0.783744	0.920329	1.27588	0.953551	1.23578	1.12852	0.770675
		9	1.09388	0.889509	0.983026	0.759196	0.520108	0.686469	0.760416	0.488409	0.313207	-0.0390329	-0.205478	0.191077	0.645778	0.49725	0.786007	0.960128	0.764552	0.305075	-0.506541	-0.0449918	-0.00896192	0.310799	0.491947	-0.324366	-0.00817262	0.30806	0.262936	0.302531	1.10966	1.48427	0.761761	0.538086	0.69182	0.668015	0.889176	0.581873	-0.265437	-0.422295	-0.0529736	-0.440968	-0.488464	-0.0739159	0.456206	0.0822104	0.152482	0.0366256	-0.26322
		10	1.03017	1.63476	-0.489218	-0.323278	-1.04479	-0.721539	-1.01731	-0.657704	-0.951153	-1.69329	-2.10317	-1.82389	-2.27673	-1.06149	-0.818322	-0.703831	-0.24797	-0.633011	-0.95187	-1.07319	-0.112833	-0.236659	-0.274709	-0.0297965	-0.160514	-0.881547	-0.518742	-1.17768	-1.59638	-0.321772	-0.211272	-1.07252	-0.0153606	0.0656147	-0.0364123	0.104515	0.292317	0.638984	1.04732	1.46172	0.593446	0.00495388	0.696039	-0.471198	-0.575056	-0.298839	-0.35557
		11	-0.448558	-0.223921	0.302895	0.860034	0.253886	0.55507	0.411588	-0.830925	-0.992656	-1.84979	-1.23476	-0.102957	-0.0724446	-0.525042	-0.278688	-0.0577548	-0.391239	-0.861957	-0.615974	-0.330074	-0.543491	-0.995787	-1.19485	-1.16122	-1.01244	-1.32377	-1.88441	-0.955552	-0.930995	-0.963726	-0.639271	0.258025	0.959568	-0.0162858	0.397528	0.895316	0.854018	0.892266	1.00552	1.59687	1.76799	1.45701	1.3752	0.584752	1.12938	1.09941	1.17628
		12	0.783692	0.594749	0.487602	0.708188	2.10897	1.49908	1.9964	1.44549	1.4951	1.43361	1.12832	0.528217	0.328166	0.481199	-0.0891835	-0.182121	-0.291791	-0.166585	-0.757105	-0.702866	-0.436815	-0.0083775	-0.469013	-0.0952377	-0.282576	-0.0624321	-0.0279117	-0.0205191	-0.34304	-0.733049	-0.246473	0.0437155	-0.356422	0.0102047	0.0683382	-0.410809	-0.421889	-0.32697	-0.124689	-0.63622	-0.0766852	-0.958294	-0.651291	-0.797351	-0.722124	-0.867256	0.240919
		13	-0.850625	0.105038	0.194279	0.691501	0.444562	-0.0974541	0.548122	0.0913229	0.175221	-0.140915	0.380768	0.958348	0.693819	0.563707	0.620187	0.203085	0.856841	0.0876957	0.269976	0.557443	0.230215	0.221969	-0.316851	-1.80139	-1.1316	-1.64604	-1.16719	-1.16811	-1.67504	-1.64283	-1.30984	-1.41826	-2.33935	-2.18226	-1.42604	-1.88307	-1.6456	-1.24061	-1.19422	-0.883114	-0.231637	-1.00183	-0.854365	-0.745069	-1.04605	-0.440651	-0.353209
		14	0.122109	-0.300662	-0.304933	0.217361	1.45726	2.19971	2.79441	2.26529	1.81479	0.983895	1.07402	0.845041	0.467309	0.613624	-0.143483	-1.22016	-1.45787	-1.13068	-0.969364	-1.00392	-0.853299	-1.36495	-0.538774	-0.00191037	-0.502399	-0.638199	-0.474386	-0.0208558	-0.575084	-0.480171	-0.0852736	0.359061	0.308112	-0.407773	-0.58689	-0.406317	-0.409032	-0.365271	-0.644755	-0.477025	-0.967591	-1.4749	-2.09378	-1.64688	-1.90254	-2.06275	-1.47829
		15	0.866223	0.559064	1.28051	1.59972	1.30462	1.31086	1.02779	0.499251	0.621061	0.649975	0.51103	-0.371997	0.264041	-0.887773	-0.387092	-0.0216508	-0.0434898	-0.0650407	0.221501	-0.574969	-0.230874	-0.323542	0.832467	0.647225	0.98268	0.350011	-0.257755	0.490832	1.04793	1.94127	2.32769	1.62076	1.01231	0.507012	-0.224408	-0.70477	-0.889341	-0.289119	-1.44357	-1.33662	-1.51073	-1.83158	-1.22467	-1.05554	-1.93372	-1.87976	-1.93678
		averaged	0.0120971	-0.0423867	-0.0555615	-0.0205077	0.0299758	0.014893	0.0319645	0.0476796	0.0664345	0.00696145	0.0860425	0.0664343	0.0577177	0.0421124	0.0332732	-0.0521974	0.00221419	-0.0764259	-0.0663177	-0.133971	-0.0908089	-0.128369	-0.0810022	-0.024167	0.00360503	0.00330766	-0.00532253	0.0206309	0.0515779	0.0304939	0.115605	0.109159	0.0552428	-0.0447421	-0.0727773	-0.0587748	-0.0483472	0.00819287	0.0361348	-4.49679e-05	0.0219098	-0.0523949	-0.0748077	-0.0963095	-0.0661813	-0.0980296	-0.135755
		SEM	0.095592	0.0950393	0.0889606	0.0854742	0.0930931	0.093833	0.0913161	0.0850054	0.0860304	0.0941054	0.0973993	0.101162	0.100125	0.100248	0.108767	0.108521	0.102027	0.104705	0.0951958	0.090958	0.0906902	0.0875451	0.0876622	0.0904918	0.0954784	0.0945878	0.0918142	0.08307	0.0936328	0.0951049	0.098704	0.100524	0.10502	0.0973536	0.101249	0.10086	0.10253	0.0985651	0.100378	0.107526	0.104289	0.103452	0.114002	0.117446	0.118109	0.122827	0.13069
[truncated: 258 more columns]

## Sheet: panel 5d
Figure 5d: NOPLight +/- J11 during head-fixed cued sucrose access
Licks per session
					Mann Whitney test	NOPLight + veh (A) vs NOPLight + J11 (B)
	NOPLight + veh	Mouse	# Licks		P value	0.1649
		mouse 1	493		Exact or approximate P value?	Exact
		mouse 2	426		P value summary	ns
		mouse 3	413		Significantly different (P < 0.05)?	No
		mouse 4	381		One- or two-tailed P value?	Two-tailed
		mouse 5	519		Sum of ranks in column A,B	64 , 41
		mouse 6	384		Mann-Whitney U	13
		mouse 7	545
		SEM	25.2038		Difference between medians
					Median of column A	426.0, n=7
					Median of column B	353.0, n=7
	NOPLight + J11	Mouse	# Licks		Difference: Actual	-73
		mouse 1	311		Difference: Hodges-Lehmann	-92
		mouse 2	473
		mouse 3	401
		mouse 4	353
		mouse 5	199
		mouse 6	121
		mouse 7	553
		SEM	56.7982

## Sheet: panel 5f
Figure 5f: NOPLight +/- J11 during head-fixed cued sucrose access
Area under curve averaged into 5s bins
										NOPLight + veh						NOPLight + veh vs NOPLight + J11
	NOPLight + veh		AUC						Wilcoxon matched-pairs signed rank test	Pre-event vs Tone	Pre-event vs Sucrose	Pre-event vs 10-15s	Pre-event vs 15-20s		Mann Whitney test	Pre-event	Tone	Sucrose	10-15s	15-20s
	Subject	Trial Number	Pre-event (-5 to 0s)	Tone (0 to 5s)	Sucrose (5 to 10s)	Post-event (10-15s)	Post-event(15-20s)		P value	0.772	0.0034	0.0023	0.0039		P value	0.5888	0.3982	0.0022	0.4033	0.7265
	mouse 1	1	1.86825	-1.5542	0.205034	1.8321	-1.16099		Exact or approximate P value?	Exact	Exact	Exact	Exact		Exact or approximate P value?	Approximate	Approximate	Approximate	Approximate	Approximate
		2	4.02987	-1.086	0.456054	2.75837	-1.18559		P value summary	ns	**	**	**		P value summary	ns	ns	**	ns	ns
		3	1.97807	2.66709	-5.54607	-4.43609	-1.14815		Significantly different (P < 0.05)?	No	Yes	Yes	Yes		Significantly different (P < 0.05)?	No	No	Yes	No	No
		4	-2.68241	-2.13409	-7.2457	-0.128074	-6.78136		One- or two-tailed P value?	Two-tailed	Two-tailed	Two-tailed	Two-tailed		One- or two-tailed P value?	Two-tailed	Two-tailed	Two-tailed	Two-tailed	Two-tailed
		5	-0.346477	-0.590096	2.13153	2.44777	0.0573791		Sum of positive, negative ranks	2691 , -2874	1874 , -3691	1839 , -3726	1886 , -3679		Sum of ranks in column A,B	11316 , 10839	11450 , 10705	9729 , 12426	10709 , 11446	11232 , 10923
		6	-0.44895	-2.59608	6.31217	3.36023	0.838358		Sum of signed ranks (W)	-183	-1817	-1887	-1793		Mann-Whitney U	5274	5140	4164	5144	5358
		7	-0.092129	-2.08292	5.02238	10.1946	0.348409		Number of pairs	105	105	105	105
		8	-2.11072	-1.13269	3.54792	-2.05365	-0.125046		Number of ties (ignored)	0	0	0	0		Difference between medians
		9	-1.5018	1.12984	9.24673	8.37999	4.12915								Median of column A	-0.2178, n=105	0.07251, n=105	-0.8978, n=105	-0.7047, n=105	-0.8121, n=105
		10	-0.386254	1.03013	4.95272	2.8226	-0.726368		Median of differences						Median of column B	-0.05785, n=105	-0.4063, n=105	1.640, n=105	-1.037, n=105	-2.195, n=105
		11	3.10055	8.35899	7.08182	2.28976	2.10798		Median	0.04228	-1.572	-1.082	-0.9926		Difference: Actual	0.16	-0.4788	2.538	-0.3326	-1.383
		12	-1.03345	4.72919	4.59943	-0.657038	-3.88677								Difference: Hodges-Lehmann	-0.1723	-0.4464	2.525	0.6703	-0.2716
		13	0.00387402	0.0700071	4.32155	3.01985	-0.562149		How effective was the pairing?
		14	1.20954	-3.17982	3.08763	1.60266	0.877324		rs (Spearman)	0.2495	0.2062	0.1705	0.1576
		15	1.97833	-1.96523	-0.433266	-8.07682	0.548242		P value (one tailed)	0.0051	0.0174	0.0411	0.0541
	mouse 2	1	-1.54481	4.54765	1.95213	1.00118	4.01024		P value summary	**	*	*	ns
		2	-0.627986	-0.686525	-3.2801	1.93004	-2.60295		Was the pairing significantly effective?	Yes	Yes	Yes	No
		3	0.45477	-4.90912	-8.55915	-7.54534	-11.2167
		4	-0.529699	3.88882	-0.775472	-4.48121	2.47382
		5	-1.03374	2.15121	2.48414	2.95635	0.894799			NOPLight + J11
		6	2.27201	2.74846	2.00332	-7.01052	-6.33251		Wilcoxon matched-pairs signed rank test	Pre-event vs Tone	Pre-event vs Sucrose	Pre-event vs 10-15s	Pre-event vs 15-20s
		7	-0.685096	2.2972	3.86041	1.18758	6.14057		P value	0.2342	0.0561	0.1791	0.0014
		8	-2.32604	3.42398	5.3949	4.71988	2.12529		Exact or approximate P value?	Exact	Exact	Exact	Exact
		9	3.90159	3.36976	2.87311	0.461026	1.25412		P value summary	ns	ns	ns	**
		10	1.87652	-7.79383	-0.389499	-4.64403	-7.52704		Significantly different (P < 0.05)?	No	No	No	Yes
		11	0.970865	1.00241	6.73845	5.1053	4.82198		One- or two-tailed P value?	Two-tailed	Two-tailed	Two-tailed	Two-tailed
		12	-1.44901	-4.86546	-1.42468	-2.06519	-5.01942		Sum of positive, negative ranks	2409 , -3156	3380 , -2185	2361 , -3204	1795 , -3770
		13	3.6334	6.08322	11.9391	3.06251	5.45215		Sum of signed ranks (W)	-747	1195	-843	-1975
		14	1.04779	-2.319	5.28502	1.2237	3.99237		Number of pairs	105	105	105	105
		15	-0.0264251	0.590935	1.47986	-0.162306	0.386414		Number of ties (ignored)	0	0	0	0
	mouse 3	1	3.41118	-2.1277	-4.51751	-7.05028	-5.14727
		2	-3.07665	-1.5507	-2.91229	-5.75224	1.43964		Median of differences
		3	1.89548	1.01992	-5.02977	0.596672	-5.88835		Median	-0.6383	1.47	-1.211	-1.856
		4	-0.217803	0.521672	2.35393	-3.13805	0.20601
		5	-2.3723	0.531679	-3.41498	1.19229	-1.82204		How effective was the pairing?
		6	-3.29534	0.546284	-3.01554	1.39055	0.460328		rs (Spearman)	0.3934	0.3842	0.2337	0.3043
		7	0.545567	4.77329	-4.02731	2.27404	2.02823		P value (one tailed)	<0.0001	<0.0001	0.0082	0.0008
		8	-2.7758	-1.44284	-13.0702	-6.60276	-17.091		P value summary	****	****	**	***
		9	3.53036	2.41356	-3.37523	3.29643	-4.1541		Was the pairing significantly effective?	Yes	Yes	Yes	Yes
		10	-2.44459	-0.151355	3.532	-6.07519	2.56781
		11	3.38406	16.0561	-1.07657	6.7005	17.7685
		12	-0.740773	2.96134	8.43349	12.3216	8.70679
		13	-0.661606	-6.30816	-15.5923	-4.1272	-1.84473
		14	0.565413	-8.95055	-11.0295	-10.102	-11.215
		15	-0.368386	0.636263	0.0407104	1.31675	-3.31192
	mouse 4	1	5.49898	-3.05095	-14.0732	-19.9513	-10.2528
		2	-0.507016	0.0340386	-5.18745	-18.478	-15.8721
		3	-2.24971	-12.4153	-28.9133	-14.1875	-12.5434
		4	-1.59468	3.64011	-6.7612	-5.73734	0.717692
		5	1.41051	14.506	-3.08918	-5.0298	0.0810215
		6	0.150417	-4.35074	-19.6511	-5.90657	-8.35384
		7	1.3386	3.72003	-0.269755	-0.737604	-1.92571
		8	-3.0342	-2.52353	-7.06603	-3.95698	-4.53447
		9	-0.850988	-8.29254	-22.1652	-20.9502	-27.0197
		10	-0.656014	6.71883	-11.2107	-13.6066	-22.4551
		11	-1.55755	-4.97734	-9.61526	-5.71355	-12.5439
		12	-1.05618	-8.80276	-20.4622	-19.6423	-13.2219
		13	3.05214	15.5392	-13.3733	-8.70862	-8.73436
		14	0.525234	-3.20067	-9.93238	-10.5618	-5.71081
		15	-4.28058	3.28689	-0.267116	-0.403982	-0.812129
	mouse 5	1	-0.849337	0.0725058	-2.1516	-4.6014	-10.2073
		2	-3.3376	-2.53999	-10.1375	-14.4924	-11.3684
		3	-2.85061	-7.92857	-11.0853	-7.75131	-0.675876
		4	-0.934866	7.86136	9.429	-1.44285	1.6503
		5	-1.21363	-1.59932	0.612737	-0.865655	-1.5491
		6	2.28458	8.15841	10.3689	6.95702	3.34183
		7	-0.630698	-3.88002	-9.78404	-8.68158	-12.6052
		8	2.37606	0.196695	4.30323	0.855957	-1.42798
		9	-1.51399	-5.95465	-8.53267	-13.0886	-15.6001
		10	2.16997	1.70244	3.00563	-1.51502	-8.2294
		11	-4.08977	-11.3913	-11.0832	-12.1511	-10.7772
		12	-1.016	-4.78299	-1.92129	3.86057	5.96346
		13	2.46787	-4.65716	-10.1249	-8.89729	-10.719
		14	-0.200113	-6.13043	-6.05078	1.45882	5.75412
		15	-1.66301	-1.18249	2.27126	7.83144	1.2746
	mouse 6	1	3.63307	2.89985	1.6995	2.55135	4.61423
		2	0.0970119	-1.48153	-2.30558	-3.0223	0.736876
		3	-2.5715	5.80696	-6.43083	-6.39942	-10.44
		4	-2.0802	0.50486	0.952639	-0.466469	2.61166
		5	-1.44822	-3.31365	-0.316559	3.47012	-1.1404
		6	-2.856	1.42181	-3.9474	4.42954	-2.52189
		7	1.00315	4.40644	-1.68151	-4.7848	2.45575
		8	0.601373	1.86437	1.50457	4.1049	0.0267628
		9	2.2176	3.13109	3.47925	3.68062	2.03161
		10	-1.67471	1.62687	0.106436	2.18454	-1.74006
		11	0.494847	-1.45377	-1.74116	-2.04365	-1.60594
		12	0.307358	1.20651	1.80319	-2.77865	-1.43539
		13	1.90392	-0.445414	2.23547	3.29861	-1.28665
		14	2.44164	-1.26682	1.10286	4.40185	6.55319
		15	-0.974884	-3.16486	-2.29799	-2.89413	-0.366169
	mouse 7	1	1.27458	0.515417	1.50215	1.76343	2.85862
		2	1.48379	-2.46035	-1.11475	-0.684974	-0.520908
		3	2.71434	-3.0505	-1.35858	-4.30224	-2.12036
		4	4.03828	5.99412	1.65709	0.41626	1.81915
		5	4.01355	3.53575	-2.17037	6.6583	2.21668
		6	-2.3072	-1.6998	-3.99227	-2.1423	-1.06566
		7	-2.7705	-7.46111	-5.47579	-10.4042	-2.57099
		8	0.410007	1.24968	2.5063	-3.9626	5.21123
		9	-1.17981	4.50057	-0.24094	-1.70595	1.30033
		10	0.16983	-2.21359	-5.42665	-3.09994	-4.99833
		11	1.11586	1.15814	-0.455865	0.411826	-2.18405
		12	-0.934566	0.436723	0.126841	-0.287021	-0.706331
		13	-0.493774	-0.517757	-5.74405	-0.600837	0.435146
		14	2.32004	1.59601	-4.14056	-5.9391	-3.57642
		15	3.1376	0.209127	-0.897751	-0.704653	1.92453
		averaged	0.0967005	0.0136521	-2.18438	-2.09153	-2.2567
		SEM	0.206635	0.471336	0.681578	0.621131	0.64085
	NOPLight + J11		AUC
	Subject	Trial Number	Pre-event (-5 to 0s)	Tone (0 to 5s)	Sucrose (5 to 10s)	Post-event (10-15s)	Post-event(15-20s)
	mouse 1	1	0.483918	-3.25449	2.45377	-0.850553	-4.24444
		2	1.01868	7.56302	3.55515	-3.29331	2.20938
		3	-0.982483	1.39926	2.16393	-0.136378	-2.30037
		4	-3.4715	2.13322	10.3725	4.49649	5.21627
		5	-1.51482	-1.63825	4.75499	-0.699122	-4.15609
		6	3.15406	-0.413408	3.36508	0.83943	-4.66742
		7	-1.05552	-1.91009	2.73388	5.18743	-1.84057
		8	-0.246974	-1.56821	3.86951	4.32029	-0.730497
		9	0.19942	-3.38284	2.82199	5.09984	1.71614
		10	-0.505884	-5.03992	0.661762	-6.16893	-1.57873
		11	0.98282	-2.8226	4.13354	-1.94199	-0.00560917
		12	0.319849	4.11787	6.84397	0.511566	-2.43135
		13	-3.11695	-1.71346	-1.64684	-0.694394	-2.55727
		14	-0.623296	8.43761	4.59135	3.8307	5.74945
		15	0.173876	0.467629	5.06372	-1.03726	-0.012819
	mouse 2	1	1.74764	0.941237	-4.37652	-3.56071	-8.50102
		2	-3.40003	-7.70242	1.96842	1.79379	-12.1483
		3	3.02872	1.09052	5.29767	-5.53848	-4.58528
		4	0.905677	1.12179	3.26577	-1.79486	-1.59307
		5	1.42734	4.78662	2.83666	6.62629	4.86154
		6	2.15293	1.95291	5.64423	-0.0709331	-2.56172
		7	-0.557082	0.87367	6.4267	-1.12708	-0.75352
		8	-0.323245	8.13234	12.8028	5.37048	-4.08654
		9	2.35861	2.22621	5.32596	1.58524	-1.01163
		10	-3.3891	-0.806202	0.0786688	-3.17269	-6.40895
		11	0.474313	0.796024	3.11745	0.601701	-2.19549
		12	-1.63321	4.25848	2.09914	-0.0482699	6.18562
		13	2.03944	-0.748904	5.24367	0.451972	0.183467
		14	-0.219023	-2.74544	2.71114	0.113106	-3.37199
		15	-0.627596	-7.53002	-5.89274	-4.26025	-5.67475
	mouse 3	1	-1.80759	3.13377	-5.47667	-8.94843	-4.35779
		2	-0.580656	-7.40057	-11.4407	-3.91791	-0.306494
		3	1.65739	-0.340468	-6.45453	-8.51877	-8.25078
		4	-4.44445	-10.4781	0.867524	-2.33947	-8.61179
		5	-2.30571	-5.10873	3.57009	-6.49836	-8.89709
		6	-1.37331	-4.03205	-3.04587	-10.6533	-10.9452
		7	1.77987	-4.99606	-0.844892	-3.5063	2.06986
		8	0.665168	-0.0103168	4.50666	-1.79566	-7.92157
		9	-3.11492	-2.57612	-3.24844	-5.03216	-8.5204
		10	3.95804	2.39787	1.6398	-2.60361	-3.2361
		11	4.18052	5.79705	3.97496	7.75405	6.46595
		12	1.93379	1.50178	-6.60665	-7.10644	-3.28203
		13	4.5542	9.34498	6.4652	2.1368	1.70414
		14	-3.26203	-1.4827	4.21571	11.7001	2.03242
		15	-2.54637	-5.45511	-6.00755	-1.80994	-4.07486
	mouse 4	1	0.587936	8.61723	4.75114	-2.12693	-5.5073
		2	3.65927	9.07727	5.91872	5.16195	4.27465
		3	-0.395243	-4.76864	-0.0969166	2.48651	7.53772
		4	0.609804	5.89861	4.59882	8.32406	13.3773
		5	-2.45559	-2.75974	-12.4986	-13.4271	-8.64793
		6	-2.53709	-0.491219	-13.9823	-9.98171	-7.09792
		7	0.208419	-1.09195	-9.81553	-1.0423	-3.82856
		8	1.92012	1.28185	-3.65113	10.138	8.207
		9	-2.5414	-6.14382	-13.8124	-11.1487	-1.98555
		10	4.89872	3.40273	-1.06179	2.09139	0.189978
		11	-1.87369	2.80814	1.16324	9.46275	14.7131
		12	-0.839377	-6.17369	-13.0367	0.0219237	2.38143
		13	-4.06158	-1.68396	-4.02956	0.454843	1.57096
		14	-1.31654	2.04108	-6.3371	-0.500755	-3.0169
		15	-3.27642	-13.8466	-20.0114	-4.1944	-4.74922
	mouse 5	1	-0.421428	2.57095	4.93717	3.15486	3.47143
		2	0.0485644	-0.379757	-3.73174	-4.60256	-4.31315
		3	1.04714	-12.0863	-12.4332	-9.43362	-7.46936
		4	2.94681	3.20896	4.32832	1.58642	-2.10447
		5	2.45096	-13.9488	0.391434	-4.60984	-3.2572
		6	3.27043	-5.96807	7.50831	12.2911	12.0555
		7	-2.21667	-4.30616	-1.43927	-6.69532	-12.0057
		8	0.696404	-0.314277	3.61205	-8.20526	-6.99274
		9	-0.00553589	-1.21153	-3.12217	-2.57713	-5.18344
		10	2.0332	4.18064	7.28802	3.43965	7.07641
		11	-0.0578526	0.996318	5.51288	3.99149	7.9917
		12	-0.314587	-4.90644	-2.00652	-7.61662	-7.18234
		13	-0.570942	-3.52776	-0.999093	-6.48692	-8.84513
		14	1.23039	5.94723	19.2095	17.4694	5.0334
		15	-5.11726	-12.3734	-7.11377	0.324811	-3.54761
	mouse 6	1	0.384081	-1.69987	3.2561	-3.06534	-6.32708
		2	-0.629593	0.163182	7.3872	3.14529	-4.46611
		3	-1.09655	4.65141	13.302	13.7093	0.792278
		4	0.268145	-1.82585	9.96481	-4.0693	0.512019
		5	0.232002	2.25846	11.7972	-2.51535	3.06812
		6	2.2294	1.24767	7.73706	0.951926	2.7267
		7	1.85247	-0.746271	7.34759	9.07776	-0.0646241
		8	0.798741	-2.0306	4.88575	3.32048	-4.00974
		9	-1.21223	-2.17599	-1.88247	-0.649539	-2.31471
		10	1.13465	-2.03825	0.370269	-0.433393	-0.138024
		11	-2.21088	0.269839	2.29785	-0.322276	1.94098
		12	2.64625	1.75573	9.07794	10.1354	6.69219
		13	-4.36784	-2.73146	-2.71158	-4.62341	-7.27781
		14	2.12031	2.11054	1.02277	-1.28718	0.360816
		15	-0.947388	-4.19487	2.28533	-2.75616	-6.3243
	mouse 7	1	-0.925063	0.0610388	0.239348	-0.457964	0.485495
		2	-2.43396	0.340406	-1.3137	0.758178	-6.95412
		3	-3.20655	0.666803	-8.63169	-3.94138	-4.95025
		4	-3.09706	-3.4482	-6.20253	-4.794	-5.01363
		5	0.866371	2.01472	-0.325725	-2.02881	-0.853894
		6	1.84167	1.23557	-2.92484	-1.967	-1.39859
		7	-2.10984	1.40201	-3.02129	-2.38946	0.755509
		8	1.23407	-0.406301	-3.12193	-3.67225	-5.78947
		9	1.64548	-4.79718	-2.68444	-2.51355	1.65792
		10	-2.0023	-3.56874	-1.04774	-11.7838	-4.75828
		11	0.259941	2.13633	-4.89551	-2.6623	4.13407
		12	0.259913	-2.02067	-1.24854	0.409322	-0.0403598
		13	-2.55976	-3.22671	-1.52717	-3.10948	4.32766
		14	-1.55507	-2.89419	-0.289433	-4.00721	-5.50561
		15	-0.306727	1.47042	4.30547	12.1673	-5.72575
		averaged	-0.144628	-0.69195	0.646577	-0.536481	-1.52133
		SEM	0.208727	0.44537	0.618738	0.553443	0.516479

## Sheet: panel 5h
Figure 5h: GCaMP6m during tail suspension
Photometry Trace
	GCaMP6m	Time from tail lift onset (s)	-10.027	-9.9287	-9.8304	-9.7321	-9.63379	-9.53549	-9.43718	-9.33888	-9.24058	-9.14227	-9.04397	-8.94566	-8.84736	-8.74906	-8.65075	-8.55245	-8.45414	-8.35584	-8.25754	-8.15923	-8.06093	-7.96262	-7.86432	-7.76602	-7.66771	-7.56941	-7.4711	-7.3728	-7.2745	-7.17619	-7.07789	-6.97958	-6.88128	-6.78298	-6.68467	-6.58637	-6.48806	-6.38976	-6.29146	-6.19315	-6.09485	-5.99654	-5.89824	-5.79994	-5.70163	-5.60333	-5.50502
	Subject	Trial Number
	mouse 1	1	0.163716	0.0930916	0.0544361	-0.0507833	0.100307	0.240115	0.241846	0.26593	0.186813	0.16985	0.276104	0.30162	0.318099	0.248108	0.190705	-0.0758623	-0.280535	-0.430217	-0.523056	-0.576673	-0.630935	-0.712183	-0.768642	-0.769546	-0.839292	-0.85632	-0.903482	-0.901428	-0.818067	-0.818615	-0.770766	-0.904756	-0.960477	-0.991697	-1.01585	-0.954822	-0.980233	-0.856262	-0.851005	-0.752425	-0.641618	-0.552561	-0.450465	-0.373524	-0.357542	-0.271248	-0.282451
		2	2.10523	1.84613	1.63861	1.41439	1.19761	1.00249	0.882456	0.753692	0.615681	0.597688	0.498368	0.409569	0.419334	0.40922	0.374258	0.449264	0.485637	0.464228	0.463685	0.436394	0.356935	0.337867	0.216139	0.0999695	-0.014824	-0.0679326	-0.171097	-0.204116	-0.256142	-0.300602	-0.343803	-0.349194	-0.320259	-0.299751	-0.269922	-0.269503	-0.266596	-0.2191	-0.272727	-0.245476	-0.299597	-0.323595	-0.33738	-0.425984	-0.433991	-0.487747	-0.533523
		3	0.0252252	0.222473	0.310071	0.376886	0.25241	0.181945	0.189417	0.0763556	0.316439	0.320049	0.307443	0.131752	0.0333752	0.0394773	-0.0393106	0.105446	0.193399	0.165745	0.314578	0.154851	0.0802862	0.0827063	0.0652003	-0.0493677	-0.0243842	0.225035	0.140936	0.149153	0.245014	0.252612	0.217009	0.264921	0.137558	0.349525	0.437783	0.303505	0.000228934	-0.0866259	-0.344595	-0.455431	-0.555151	-0.49139	-0.545978	-0.482271	-0.702046	-0.923118	-0.91426
		4	0.640991	0.580984	0.5376	0.501053	0.4296	0.333974	0.237921	0.213475	0.0943749	0.0366867	0.0347181	-0.0245029	-0.0475311	-0.0640815	-0.132955	-0.192523	-0.257268	-0.263815	-0.398781	-0.497433	-0.616669	-0.737672	-0.903596	-0.949902	-1.09433	-1.10369	-1.11567	-1.04403	-0.984911	-0.905447	-0.853028	-0.790859	-0.742881	-0.656954	-0.638633	-0.491239	-0.456688	-0.472077	-0.542109	-0.585737	-0.656396	-0.668046	-0.715211	-0.728939	-0.667196	-0.642967	-0.611934
	mouse 2	1	0.625102	0.63049	0.660779	0.656329	0.618728	0.550823	0.570059	0.713462	0.764575	0.794761	0.804586	0.810052	0.860699	0.908134	0.969987	0.876407	0.85499	0.812926	0.766698	0.768685	0.786408	0.846727	0.821746	0.734642	0.754861	0.672262	0.765241	0.778688	0.851099	0.989197	0.946986	0.909763	0.954885	0.948154	1.04561	1.00167	1.02972	1.01303	1.06614	1.00286	0.82058	0.756487	0.79041	0.737346	0.773665	0.813007	0.826696
		2	-0.440284	-0.435984	-0.367126	-0.478458	-0.460443	-0.39409	-0.292387	-0.283181	-0.214598	-0.199256	-0.0309322	-0.457613	-0.408122	-0.480768	-0.539005	-0.615158	-0.543136	-0.500182	-0.304962	-0.464326	-0.172571	0.0258097	0.443189	0.621529	0.755934	0.892744	1.30008	1.42436	1.62495	1.46313	1.45098	1.32122	1.26724	1.10323	0.972373	0.939359	0.811679	0.497168	0.21172	-0.0695232	-0.0408081	0.0514088	0.0412681	0.0523651	0.0864249	0.0439399	0.14616
		3	-0.438417	-0.776128	-0.513185	-0.444464	-0.448309	-0.22375	-0.233426	-0.175624	-0.297455	-0.128939	0.0862128	0.189608	0.445498	0.408503	0.257217	0.207358	0.162352	0.336242	0.224473	0.184306	0.106339	-0.0542126	-0.269182	-0.322784	-0.531416	-0.315668	-0.447221	-0.620777	-0.809933	-0.904686	-0.872986	-1.09329	-1.03074	-0.975824	-0.886806	-0.776183	-0.925592	-0.729231	-0.670326	-0.605812	-0.458734	-0.129388	0.245143	0.551219	0.884125	1.07115	1.28006
		4	-1.03758	-0.939612	-0.72408	-0.489474	-0.158572	0.163532	0.478737	0.65314	1.02348	1.25931	1.43722	1.54778	1.50203	1.34742	1.26034	0.886984	0.58698	0.33531	-0.0394098	-0.389732	-0.638294	-0.821018	-0.918773	-0.987853	-0.944364	-1.03273	-0.932913	-1.0121	-1.04084	-0.98277	-1.01801	-0.958747	-1.20405	-1.1887	-1.3306	-1.52305	-1.66504	-1.86427	-1.94501	-2.08327	-1.92755	-1.87314	-1.95823	-1.59975	-1.64965	-1.43711	-1.4561
	mouse 3	1	-0.0396701	-0.175386	-0.27997	-0.309627	-0.280432	-0.288179	-0.339651	-0.390774	-0.37067	-0.378348	-0.301115	-0.211737	-0.168955	-0.0821965	-0.154103	-0.224904	-0.298543	-0.358799	-0.404592	-0.549504	-0.66492	-0.7702	-0.965357	-1.18161	-1.41532	-1.51791	-1.71409	-1.79875	-1.85024	-1.81946	-1.65926	-1.55856	-1.48589	-1.32079	-1.0432	-0.791744	-0.440849	-0.167507	0.0625605	0.36523	0.559154	0.745235	0.943969	1.0777	1.10087	1.02786	0.834252
		2	1.14571	1.08521	1.02964	0.964296	0.828344	0.713505	0.588354	0.506509	0.39388	0.256873	0.166172	0.0700853	0.0286735	-0.0560851	-0.123317	-0.177507	-0.267736	-0.343189	-0.414334	-0.475681	-0.464197	-0.468074	-0.469681	-0.524499	-0.573445	-0.638836	-0.704268	-0.76314	-0.815881	-0.832897	-0.867568	-0.916512	-0.977951	-1.04889	-1.10267	-1.14734	-1.16676	-1.1573	-1.16841	-1.15517	-1.19512	-1.17905	-1.16627	-1.16949	-1.17098	-1.16124	-1.18378
		3	-0.144056	-0.172476	-0.223623	-0.335593	-0.433874	-0.492274	-0.571955	-0.683163	-0.845549	-0.994789	-1.16196	-1.26867	-1.35426	-1.36219	-1.32679	-1.23523	-1.14214	-1.04305	-0.913238	-0.770925	-0.637225	-0.42846	-0.223256	0.00659271	0.188554	0.446735	0.616093	0.807705	1.01925	1.23058	1.46915	1.72094	1.87722	1.95659	2.04577	2.13131	2.09668	2.07241	2.00002	1.88604	1.80923	1.70263	1.59807	1.52044	1.43074	1.2552	1.0853
		4	2.4871	2.40421	2.22833	2.06932	1.90964	1.74884	1.58853	1.4298	1.31027	1.21257	1.13154	1.11152	1.03448	0.978611	0.91181	0.820288	0.714391	0.656352	0.610123	0.582433	0.551226	0.545299	0.451914	0.375897	0.273252	0.108229	-0.0168865	-0.115067	-0.242322	-0.390314	-0.589399	-0.730413	-0.836852	-0.888279	-0.908926	-0.91691	-0.873093	-0.83423	-0.793368	-0.709437	-0.629544	-0.523107	-0.450124	-0.416366	-0.371928	-0.33974	-0.306127
	mouse 4	1	-0.798594	-0.381342	-0.452263	-0.415547	-0.163787	0.03291	0.42277	0.607938	0.489529	0.332659	0.330571	0.304411	0.0130096	0.095287	0.0993532	0.166072	0.276836	0.0994517	0.0949867	0.27068	0.527447	0.528242	0.479591	0.554126	0.642655	0.598827	0.562368	0.452426	0.575808	0.532037	0.654924	0.607436	0.502782	0.468294	0.353571	0.118045	0.141309	0.0518681	-0.117744	-0.414047	-0.599599	-0.865941	-1.06958	-1.15456	-1.36164	-1.47893	-1.3591
		2	-1.09973	-1.08933	-1.06558	-1.20213	-1.24424	-1.22261	-1.28272	-1.25294	-1.29551	-1.29923	-1.36318	-1.27695	-1.29291	-1.33356	-1.27772	-1.318	-1.35302	-1.32065	-1.36976	-1.41413	-1.45005	-1.30586	-1.47329	-1.49242	-1.38018	-1.15276	-0.784586	-0.463685	-0.063814	0.319776	0.591258	0.728815	0.737032	1.03653	1.31417	1.41634	1.3828	1.20065	0.947059	0.673064	0.291235	0.090445	0.0369761	-0.0171115	-0.0930913	-0.282839	-0.450653
		3	0.634364	0.536091	0.433049	0.323966	0.243206	0.146479	0.108915	0.0207164	-0.0579323	-0.160095	-0.17751	-0.257985	-0.357285	-0.412543	-0.478561	-0.559773	-0.588108	-0.707701	-0.818952	-0.899963	-0.91098	-0.948507	-1.06342	-1.0688	-1.15402	-1.13935	-1.16006	-1.18349	-1.08977	-0.9446	-0.896008	-0.789502	-0.559944	-0.228849	0.0118317	0.256778	0.439402	0.64448	0.84189	0.914897	0.988917	1.03899	1.13999	1.05574	0.972197	0.918963	0.90465
		4	-1.92359	-1.85117	-1.76687	-1.68146	-1.58824	-1.41399	-1.25375	-1.05526	-0.850703	-0.698276	-0.491634	-0.427673	-0.331724	-0.221453	-0.0360658	0.184081	0.421252	0.69158	0.966371	1.0741	1.19589	1.28317	1.43682	1.49937	1.48607	1.39486	1.10606	0.846593	0.515622	0.166143	-0.000896072	-0.116253	-0.229285	-0.407763	-0.488061	-0.616786	-0.699514	-0.666864	-0.668411	-0.66708	-0.654308	-0.845391	-0.934037	-1.13279	-1.2665	-1.35566	-1.44044
		averaged	0.119096	0.0985784	0.0937387	0.0561692	0.0501219	0.0674821	0.0834448	0.0875053	0.0789143	0.0700949	0.0966627	0.059454	0.043401	0.0263673	-0.00275998	-0.0439411	-0.0646652	-0.087861	-0.109135	-0.160433	-0.161332	-0.162272	-0.196288	-0.215916	-0.241891	-0.217906	-0.216219	-0.227978	-0.196261	-0.18412	-0.158839	-0.165937	-0.179476	-0.134074	-0.093972	-0.0825356	-0.0982834	-0.0983663	-0.140269	-0.181332	-0.199332	-0.191651	-0.176966	-0.156624	-0.176659	-0.203155	-0.216328
		SEM	0.288438	0.272228	0.25079	0.236405	0.216311	0.194503	0.185207	0.177811	0.177474	0.178722	0.182366	0.186913	0.187697	0.183617	0.177776	0.165754	0.160135	0.158234	0.162278	0.169231	0.177613	0.182225	0.200339	0.20921	0.219681	0.219057	0.223822	0.225466	0.234774	0.23257	0.236968	0.24311	0.247159	0.248287	0.254662	0.256656	0.256277	0.248327	0.244738	0.239819	0.227913	0.226208	0.236921	0.231366	0.241905	0.240119	0.238065
[truncated: 209 more columns]

## Sheet: panel 5i
Figure 5i: GCaMP6m during tail suspension
Area under curve averaged into 5s bins
									GCaMP6m
	GCaMP6m		AUC					Wilcoxon matched-pairs signed rank test	Pre-event vs 0 to 5s	Pre-event vs 5 to 10s	Pre-event vs 10-15s
	Subject	Trial Number	Pre-event (-5 to 0s)	Tail Lift (0 to 5s)	Tail Lift (5 to 10s)	Post-event (10-15s)		P value	<0.0001	0.0002	0.0003
	mouse 1	1	2.68422	16.3756	22.1057	27.2311		Exact or approximate P value?	Exact	Exact	Exact
		2	-4.8163	8.73844	18.7543	24.4713		P value summary	****	***	***
		3	5.58979	37.2466	42.5192	75.5869		Significantly different (P < 0.05)?	Yes	Yes	Yes
		4	-1.90028	24.6983	17.8008	15.0739		One- or two-tailed P value?	Two-tailed	Two-tailed	Two-tailed
	mouse 2	1	4.93797	22.1255	8.25885	-2.63823		Sum of positive, negative ranks	135.0 , -1.000	133.0 , -3.000	131.0 , -5.000
		2	9.04831	4.19857	0.416065	3.98126		Sum of signed ranks (W)	134	130	126
		3	4.03163	42.9506	12.1091	4.12794		Number of pairs	16	16	16
		4	0.278052	38.5256	20.0071	13.3943		Number of ties (ignored)	0	0	0
	mouse 3	1	1.90266	55.2544	57.1629	38.5104
		2	-3.9808	31.6078	26.584	18.2143		Median of differences
		3	-0.76328	43.778	35.5194	17.9356		Median	32.72	20.26	17.45
		4	1.76467	23.4287	32.4973	19.6861
	mouse 4	1	-4.35413	38.6938	32.4193	21.2297		How effective was the pairing?
		2	5.28144	47.904	26.0632	22.0953		rs (Spearman)	-0.04118	-0.1382	-0.1265
		3	4.72143	28.6284	22.9697	17.4045		P value (one tailed)	0.4412	0.3046	0.3203
		4	1.66574	35.4424	20.3281	16.7867		P value summary	ns	ns	ns
		averaged	1.6307	31.2248	24.7197	20.8182		Was the pairing significantly effective?	No	No	No
		SEM	1.00079	3.51393	3.3952	4.38441

## Sheet: panel 5j
Figure 5j: Flex-NOPLight and NOPLight-Ctr during tail suspension
Photometry Trace
	Flex-NOPLight	Time from tail lift onset (s)	-10.027	-9.9287	-9.8304	-9.7321	-9.63379	-9.53549	-9.43718	-9.33888	-9.24058	-9.14227	-9.04397	-8.94566	-8.84736	-8.74906	-8.65075	-8.55245	-8.45414	-8.35584	-8.25754	-8.15923	-8.06093	-7.96262	-7.86432	-7.76602	-7.66771	-7.56941	-7.4711	-7.3728	-7.2745	-7.17619	-7.07789	-6.97958	-6.88128	-6.78298	-6.68467	-6.58637	-6.48806	-6.38976	-6.29146	-6.19315	-6.09485	-5.99654	-5.89824	-5.79994	-5.70163	-5.60333	-5.50502
	Subject	Trial Number
	mouse 1	1	-0.626015	-0.459786	-0.769312	-0.761132	-0.839968	-1.0215	-0.918455	-0.937378	-1.1698	-1.25126	-1.09092	-0.938884	-0.900577	-0.688072	-0.349153	-0.582349	-0.221354	-0.388354	-0.333924	-0.50068	-0.0909134	0.0893497	0.210833	-0.227873	-0.524435	-1.14897	-1.10038	-1.24699	-1.26649	-1.33606	-0.935692	-1.02836	-1.12021	-1.01794	-0.554602	-0.358738	0.039974	0.107414	0.451175	0.867307	0.93708	1.27101	1.07414	1.20059	0.907884	1.08545	1.92043
		2	0.0992328	-0.0501582	-0.123036	-0.475288	-0.865397	-1.05747	-0.832904	-0.434789	-0.374997	-0.29478	-0.458433	-0.190134	-0.0813494	-0.0480899	0.00679182	0.202467	0.335831	0.305774	-0.0144299	-0.474321	0.00207482	0.662515	0.714499	0.715319	1.09484	1.22483	1.09357	1.47202	1.63089	1.83121	2.49296	2.38681	1.78807	1.75512	1.68974	1.38664	1.31395	1.80037	1.54661	1.32713	1.24899	0.793601	0.558341	0.92002	1.12709	1.29864	1.33264
		3	-1.04649	-0.792067	-0.949127	-0.99897	-0.765176	0.00354957	0.024	0.107282	0.267719	0.554323	0.90092	1.16314	1.01679	1.06351	1.16285	1.35349	0.552752	0.841096	0.710278	0.55876	0.544977	0.624148	0.926611	1.11044	1.42705	1.85558	1.83054	2.38049	2.31648	2.63406	2.89306	3.21792	3.00197	2.85237	2.77003	2.7945	2.1995	1.926	1.68764	1.7145	1.63915	1.53328	1.10986	1.0746	0.777417	0.686486	0.710618
		4	-0.741714	-0.632337	-0.694706	-0.582331	-0.508706	-0.411961	-0.261775	-0.244052	-0.231097	-0.283639	-0.597565	-0.724089	-1.06915	-1.15409	-1.1595	-1.18377	-1.09611	-1.25333	-1.26188	-1.25684	-1.41905	-1.33727	-0.86475	-0.494137	-0.362531	-0.322015	-0.341286	-0.550673	-0.635761	-0.414235	-0.433675	0.134433	0.795424	0.635488	0.582702	0.69807	0.481913	0.485889	0.876489	0.902304	1.23962	1.63302	1.04105	0.494631	0.448134	0.335361	-0.175838
	mouse 2	1	-0.212848	-0.196357	-0.0449704	-0.00635942	-0.0188052	0.0136349	0.0643558	0.111187	0.239204	0.411049	0.425502	0.490485	0.570728	0.570943	0.482153	0.449429	0.538909	0.602195	0.579123	0.519612	0.342842	0.276053	0.303108	0.0911484	-0.0283085	0.141703	0.243805	0.00715823	-0.102826	-0.220319	-0.323274	-0.229321	-0.0851845	-0.257242	-0.147536	-0.0442869	-0.194065	-0.239595	-0.186164	-0.17245	0.0282786	0.148297	0.152419	0.280288	0.641455	0.954655	1.18184
		2	-0.155571	-0.104783	-0.0635145	-0.125467	-0.120774	-0.156152	-0.143891	-0.104083	-0.0979065	-0.246819	-0.431201	-0.510559	-0.661549	-0.646161	-0.655704	-0.703315	-0.828365	-0.871919	-0.912188	-1.08455	-0.969526	-0.9021	-0.860681	-0.729165	-0.735768	-0.610028	-0.454132	-0.207972	0.0217035	0.127665	0.355247	0.531034	0.633968	0.611896	0.478119	0.506241	0.595684	0.661461	0.509593	0.198497	0.124446	0.0508909	-0.143473	-0.25979	-0.208725	-0.148508	-0.359658
		3	-1.20567	-1.14198	-1.10912	-1.13677	-1.08747	-1.09314	-1.15043	-1.17054	-1.14852	-1.13774	-0.965257	-0.852101	-0.625483	-0.432804	-0.17556	0.101204	0.361874	0.571719	0.732357	0.9439	1.09889	1.18774	1.26999	1.19174	1.16045	1.09427	1.03203	1.01519	0.932744	1.03271	0.97305	0.915602	0.874836	0.825858	0.778131	0.72682	0.676222	0.591686	0.450972	0.410756	0.349871	0.273709	0.240054	0.0995901	0.0436448	0.0227535	-0.00592086
		4	-0.0828949	-0.0930942	-0.331037	-0.0409873	0.377193	0.783863	0.233826	-0.151942	0.246036	-0.199553	-0.0979203	0.106498	-0.324029	-0.12578	-0.496812	-1.05068	-0.971311	-0.114406	-0.216656	-0.758639	-0.116696	-0.0447296	-0.555799	-0.662418	-0.682356	-0.45622	-0.406096	-0.916987	-1.71585	-1.36259	-1.30436	-1.43735	-1.46599	-0.91396	-0.608218	-0.443168	-0.101122	0.095051	0.435489	0.901673	0.767686	0.908263	0.466415	0.453689	0.22281	0.461998	-0.422469
	mouse 3	1	0.853194	0.614821	0.420212	0.12319	-0.129522	-0.438719	-0.568464	-0.646273	-0.780454	-0.839446	-0.883617	-0.876762	-0.620883	-0.418786	-0.202947	-0.0856023	0.0677694	0.295571	0.415473	0.566356	0.691599	0.901414	0.770314	0.450559	0.193219	-0.0501941	-0.304728	-0.482932	-0.785765	-1.02249	-1.09996	-1.17495	-1.26388	-1.35971	-1.29596	-1.24886	-1.28692	-1.17284	-1.10321	-1.09477	-1.04917	-1.1903	-1.33455	-1.43211	-1.37881	-1.44199	-1.50478
		2	1.00114	0.904212	0.942802	0.804995	0.777582	0.77801	0.658046	0.46545	0.252449	0.20421	0.10708	-0.108028	-0.0542754	-0.0939929	0.0471506	0.0790488	0.0482509	0.151206	0.237995	0.377335	0.388735	0.406684	0.755253	0.874822	0.991381	0.973364	0.921239	0.951104	1.09683	1.21683	1.24218	1.24541	1.21507	0.991086	0.957717	0.760596	0.866044	1.06221	1.04386	0.940736	1.06349	1.17743	1.16078	1.25057	1.10829	1.00675	1.02456
		3	0.406275	0.0679546	0.0297189	-0.134102	-0.28542	-0.318921	-0.39228	-0.308095	-0.302781	-0.582834	-0.573527	-0.55619	-0.574012	-0.674698	-0.677393	-0.706974	-0.825853	-0.778009	-1.06015	-1.31949	-1.25125	-1.36183	-1.50955	-1.32083	-1.26796	-1.29034	-1.20888	-1.14636	-1.18744	-1.11766	-1.13125	-1.20405	-1.20883	-1.0286	-1.11786	-1.01107	-0.748534	-0.614777	-0.587631	-0.346127	-0.177042	0.0954774	0.253794	0.139565	0.127032	0.29428	0.315847
		4	2.13381	1.77734	2.01968	1.74615	1.8493	1.85442	1.62366	1.37834	1.54565	1.13432	0.693238	0.504485	0.821003	0.508575	0.578781	0.747481	0.713104	0.584603	0.639451	0.288452	0.445188	0.485231	0.349586	0.118505	0.455262	0.0183349	-0.0781328	-0.141675	-0.232283	-0.431199	-0.551927	-0.596358	-0.478065	-0.308559	-0.540442	-0.640065	-0.334126	-0.568047	-0.468006	-0.36251	-0.146981	0.0361709	-0.236036	-0.242794	-0.244409	-0.213424	-0.41976
		averaged	0.0352042	-0.00885287	-0.0560347	-0.132255	-0.134764	-0.0886993	-0.138693	-0.161241	-0.129541	-0.211015	-0.247642	-0.207678	-0.208566	-0.178287	-0.119945	-0.114964	-0.110375	-0.00448739	-0.0403796	-0.178342	-0.0277606	0.0822677	0.125784	0.0931761	0.143403	0.119194	0.102296	0.0943648	0.00601911	0.0781607	0.181362	0.230069	0.223932	0.23215	0.249319	0.260558	0.292376	0.344568	0.388068	0.440587	0.502117	0.560905	0.3619	0.33157	0.297651	0.36187	0.299792
		SEM	0.275386	0.229652	0.252922	0.229827	0.239054	0.252403	0.218897	0.192123	0.213781	0.203061	0.18956	0.191885	0.197027	0.182616	0.183057	0.219118	0.190117	0.195449	0.207836	0.233322	0.229981	0.24486	0.250615	0.231311	0.255016	0.283509	0.270427	0.325341	0.360379	0.380631	0.412583	0.43054	0.404352	0.368782	0.345904	0.326672	0.271226	0.272922	0.245616	0.235541	0.224433	0.233965	0.209201	0.22059	0.205023	0.217587	0.278198
	NOPLight-Ctr	Time from tail lift onset (s)	-10.027	-9.9287	-9.8304	-9.7321	-9.63379	-9.53549	-9.43718	-9.33888	-9.24058	-9.14227	-9.04397	-8.94566	-8.84736	-8.74906	-8.65075	-8.55245	-8.45414	-8.35584	-8.25754	-8.15923	-8.06093	-7.96262	-7.86432	-7.76602	-7.66771	-7.56941	-7.4711	-7.3728	-7.2745	-7.17619	-7.07789	-6.97958	-6.88128	-6.78298	-6.68467	-6.58637	-6.48806	-6.38976	-6.29146	-6.19315	-6.09485	-5.99654	-5.89824	-5.79994	-5.70163	-5.60333	-5.50502
	Subject	Trial Number
	mouse 1	1	4.29237	4.32517	4.27071	3.80403	3.39032	2.83257	2.19143	1.51253	1.10563	0.80354	0.421626	0.188614	0.125738	0.152257	0.195862	-0.0292798	-0.254017	-0.381251	-0.298226	-0.375358	-0.300958	-0.166716	0.00380217	0.178592	0.149366	0.0675328	0.0610607	0.0763731	0.0844033	-0.07741	-0.114487	-0.280994	-0.427903	-0.600372	-0.764693	-0.890809	-0.972024	-0.977824	-0.953364	-0.931565	-0.907778	-0.934432	-0.870677	-0.809058	-0.701081	-0.629452	-0.511924
		2	-0.765655	-0.929919	-1.00887	-1.01628	-1.02339	-0.891967	-0.783856	-0.489227	-0.1973	0.107253	0.376053	0.540674	0.81801	0.996762	1.211	1.31766	1.32838	1.07519	0.853525	0.600209	0.283441	0.102427	-0.15876	-0.463777	-0.642698	-0.911382	-1.01925	-1.11358	-1.04114	-1.13754	-1.14094	-1.18551	-1.20604	-1.192	-1.11283	-1.08189	-1.08037	-1.08428	-1.09397	-0.993643	-0.914271	-0.860493	-0.812369	-0.750485	-0.766229	-0.756346	-0.838195
		3	-0.505625	-0.239879	0.410995	0.852803	1.34548	1.6558	1.99471	2.38977	2.69575	2.70579	1.92939	1.8325	1.62873	1.40463	0.363669	0.540796	-0.025226	0.063094	-0.50636	-0.69448	-0.555483	-0.265915	-0.412249	0.263181	-0.118818	0.18067	-0.141127	0.533933	0.379705	0.650045	0.93789	0.906014	0.829715	0.860404	0.354761	0.237116	0.210207	0.629521	0.289087	0.344275	0.14918	0.277671	0.0143461	-0.100314	-0.246399	-0.260297	0.0455112
		4	-0.309801	-0.31037	-0.283462	-0.200923	-0.223808	-0.223015	-0.145653	-0.0674508	-0.095822	-0.102466	-0.146374	-0.109922	-0.156699	-0.144096	-0.179647	-0.162651	-0.10741	-0.0980832	-0.179282	-0.180442	-0.229793	-0.23415	-0.232401	-0.181075	-0.221011	-0.266721	-0.331754	-0.399231	-0.416479	-0.388573	-0.419712	-0.381651	-0.391899	-0.416894	-0.453682	-0.406953	-0.391087	-0.273039	-0.198776	-0.156846	-0.101864	-0.0887603	-0.116571	-0.13391	-0.143292	-0.0905044	-0.0427738
	mouse 2	1	1.75459	1.74555	1.57603	1.4199	1.25493	0.982461	0.70262	0.432373	0.189539	-0.0221931	-0.271362	-0.483315	-0.690843	-0.631423	-0.604196	-0.541479	-0.413342	-0.229712	-0.0748035	0.121665	0.347715	0.691308	0.919511	1.1341	1.12603	1.16863	1.21695	1.26079	1.33391	1.41551	1.38555	1.20971	0.926593	0.682813	0.436247	0.292508	0.0640072	-0.0908757	-0.107697	-0.0928533	0.0222673	0.0963332	0.257137	0.39765	0.490934	0.640066	0.744052
		2	0.548161	0.62858	0.623849	0.661141	0.648428	0.622001	0.503406	0.398667	0.312116	0.247483	0.180314	0.16223	0.00697896	-0.0763569	-0.180937	-0.250167	-0.256374	-0.152242	-0.0843588	0.0180755	0.0786206	0.144083	0.155613	0.282915	0.41055	0.560523	0.677982	0.668203	0.684616	0.745766	0.806311	0.771271	0.789775	0.822989	0.747623	0.701603	0.689437	0.686385	0.697502	0.7277	0.675045	0.697798	0.69999	0.682674	0.694658	0.736562	0.748161
		3	0.0322568	0.02677	0.0559911	0.139189	0.107502	0.0966582	0.102902	0.0860032	0.129052	0.154616	0.152993	0.168608	0.137687	0.130925	0.105986	0.08031	0.0974478	0.0199928	-0.039434	-0.113295	-0.16016	-0.233159	-0.348931	-0.417613	-0.446926	-0.444027	-0.377429	-0.339035	-0.288739	-0.156996	-0.0313972	0.134509	0.327105	0.490831	0.672072	0.816123	0.956654	1.04626	1.09802	1.19339	1.25509	1.3137	1.31197	1.28194	1.34042	1.35993	1.33663
		4	0.717384	0.620738	0.241047	-0.244114	-0.462302	-0.894016	-0.830748	-1.12713	-1.0518	-1.46002	-1.91143	-2.19386	-2.41471	-2.22894	-2.13028	-1.99139	-1.71419	-1.95073	-2.31875	-2.35253	-2.10622	-1.49269	-1.12931	-0.712323	-0.817164	-0.58575	-0.474269	-0.456696	0.0106461	0.518992	0.49877	0.427447	0.120608	-0.154534	-0.398802	-0.542038	-0.599901	-0.69474	-0.961103	-0.99293	-0.9578	-0.567344	-0.610685	-0.429642	-0.277089	-0.0558586	0.464113
	mouse 3	1	0.258397	0.3759	0.560731	0.556081	0.626012	0.501184	0.461843	0.35113	0.15402	-0.00259322	-0.210252	-0.302836	-0.396133	-0.541994	-0.529595	-0.705363	-0.700975	-0.982789	-0.931777	-1.01991	-1.06378	-0.939282	-0.999107	-1.15603	-1.12139	-1.13635	-1.06199	-1.15981	-0.909221	-0.783844	-0.579205	-0.514686	-0.555691	-0.348737	-0.00030626	0.0506137	0.033388	0.249109	0.533617	0.604259	0.609131	0.578976	0.719462	0.835086	0.773461	0.666094	0.692445
		2	2.58523	2.51831	2.38783	2.15529	1.97835	1.95789	1.90684	1.85721	1.676	1.47527	1.16226	0.859851	0.726038	0.61626	0.505593	0.45282	0.141855	-0.0617619	-0.29385	-0.345615	-0.393054	-0.320704	-0.301891	-0.409858	-0.496685	-0.504248	-0.503786	-0.437198	-0.510819	-0.517065	-0.588869	-0.471488	-0.532265	-0.459922	-0.472122	-0.350571	-0.296353	-0.240681	-0.347935	-0.254265	-0.278162	-0.181043	-0.271034	-0.234894	-0.273254	-0.185367	-0.299926
		3	0.654051	0.772365	0.416394	0.411488	0.211169	0.1515	0.0839734	-0.0523098	-0.0171754	0.189621	-0.0482026	-0.0733495	-0.431935	-0.237887	-0.577236	-0.557736	-0.666138	-0.704108	-0.704277	-0.886726	-1.25192	-0.997052	-1.2665	-1.08136	-1.03409	-1.06951	-0.866514	-1.13155	-1.00397	-0.99391	-0.602443	-0.458025	-0.698934	-0.661003	-0.880406	-1.0341	-0.884178	-0.882771	-0.584192	-0.659381	-0.662522	-0.9954	-0.864758	-0.620329	-0.623386	-0.532149	-0.226459
		4	1.07675	0.728992	0.600802	0.866536	0.789951	0.618942	0.312261	0.349355	-0.0539075	-0.262362	-0.532467	-0.763449	-0.561023	-0.834579	-0.92432	-0.705948	-0.66571	-0.418875	-0.366412	-0.296233	0.353614	0.108665	0.0127204	0.196541	0.15903	0.00589256	-0.433662	-0.701249	-0.857525	-0.80287	-0.440939	-1.23916	-0.622702	-0.409694	-0.561437	-0.252825	-0.147374	0.162667	0.126282	0.0508957	-0.0626879	-0.244869	0.0267053	-0.284126	-0.409812	-0.962702	-1.4136
	mouse 4	1	0.48874	0.785646	0.951261	1.20639	1.22507	1.39895	1.33721	1.49467	1.52504	1.65888	1.6209	1.59907	1.52324	1.57351	1.61615	1.71059	1.63095	1.67778	1.66276	1.73286	1.71395	1.72563	1.67027	1.78589	1.7602	1.74175	1.76181	1.66267	1.6648	1.56146	1.52957	1.49568	1.50992	1.56652	1.47067	1.52176	1.52093	1.45534	1.45006	1.26192	1.32626	1.20655	0.911415	0.571366	0.297653	0.0621809	-0.217299
		2	0.556171	0.557791	0.60983	0.586637	0.576696	0.552278	0.607499	0.59118	0.575383	0.585461	0.543197	0.516401	0.364361	0.395919	0.415672	0.433352	0.424192	0.416951	0.366616	0.344137	0.326972	0.39624	0.414458	0.575496	0.544482	0.59064	0.568301	0.557844	0.466387	0.444268	0.439376	0.393859	0.346219	0.358664	0.311025	0.280779	0.230231	0.242624	0.27021	0.378443	0.435675	0.474746	0.538599	0.516831	0.444781	0.418117	0.470063
		3	-0.142373	-0.528464	-0.850287	-0.881235	-0.293599	-0.182495	0.810213	0.678975	0.754873	0.986872	0.301462	0.00275283	0.127638	0.432356	0.773189	0.683032	0.225494	-0.254246	-0.589734	-0.0564586	-0.542402	0.226807	0.349054	0.714375	0.762024	0.185398	0.160529	0.0944753	0.236958	0.939103	0.383464	0.621833	0.690561	0.80964	0.692606	0.713012	0.651787	0.824415	1.44915	1.23409	0.85277	0.865505	0.630484	0.252413	-0.225425	-0.802934	-0.348408
		4	-0.566802	-0.600804	-0.674509	-0.734215	-0.804893	-0.799806	-0.784964	-0.774064	-0.859101	-0.805619	-0.843137	-0.772849	-0.754432	-0.698184	-0.655564	-0.57066	-0.638545	-0.710452	-0.673678	-0.659533	-0.740665	-0.694027	-0.757308	-0.728572	-0.818818	-0.744702	-0.814173	-0.672173	-0.628142	-0.550388	-0.542344	-0.357866	-0.247425	-0.231028	-0.180995	-0.122189	-0.0945163	-0.0888872	-0.219457	-0.276633	-0.462402	-0.4488	-0.627435	-0.720548	-0.783034	-0.949573	-0.932891
	mouse 5	1	0.451185	0.442663	0.526326	0.56639	0.49582	0.506187	0.501333	0.505775	0.530176	0.541989	0.524872	0.459381	0.443818	0.39349	0.324812	0.303399	0.234764	0.107772	-0.11765	0.0925785	0.268825	0.389274	0.489596	0.422234	0.318007	0.201787	0.2454	0.486875	0.758852	1.18693	1.07214	0.922545	0.824968	0.838618	0.940792	1.07293	1.27611	1.3303	1.13449	1.02387	0.907656	0.866712	0.842744	0.753013	0.699272	0.616573	0.591488
		2	0.75892	0.427413	0.0273894	-0.102924	-0.436085	-0.63056	-1.06038	-1.30659	-1.46807	-1.61074	-1.28533	-1.11819	-1.12635	-0.953562	-0.906649	-0.764044	-0.683944	-0.436872	-0.283174	-0.176654	-0.164011	-0.250586	-0.149611	0.0719526	0.144901	0.24429	0.207599	0.221899	0.222386	0.338834	0.210277	0.178124	0.208197	0.14074	0.107107	-0.0447405	-0.176881	-0.16185	-0.171794	-0.222465	-0.317439	-0.297464	-0.208846	-0.235295	-0.165944	-0.232748	-0.120216
		3	-0.259324	-0.10009	-0.11973	0.0321619	-0.0889697	0.0608972	0.0487309	0.0144487	-0.102259	-0.0186588	-0.0781144	0.0255781	-0.149501	-0.157508	-0.171211	-0.270592	-0.335485	-0.182293	-0.283576	-0.104352	-0.294346	-0.571123	-0.368253	-0.522446	-0.459454	-0.766332	-0.732138	-0.868204	-1.12646	-0.999088	-0.990493	-0.724371	-0.558433	-0.745219	-0.724797	-0.957582	-0.80859	-0.938952	-0.859142	-0.691303	-0.858233	-0.799978	-1.20974	-1.22516	-1.29016	-1.27381	-1.15665
		4	0.0869865	0.100587	0.0688133	0.0946822	0.0460361	-0.00726509	-0.020913	0.023131	-0.0272199	-0.0131447	-0.114489	-0.133268	-0.203221	-0.209447	-0.319578	-0.43876	-0.515835	-0.595149	-0.74945	-0.772708	-0.776214	-0.860331	-0.887202	-0.904904	-0.914823	-0.837044	-0.806109	-0.7991	-0.716011	-0.598079	-0.565331	-0.561318	-0.476608	-0.466544	-0.51744	-0.500127	-0.465072	-0.446235	-0.52164	-0.600572	-0.798914	-0.763202	-0.820892	-0.839277	-0.906713	-0.89024	-0.931687
	mouse 6	1	-1.35558	-1.38677	-1.3842	-1.27879	-1.19131	-0.989348	-0.776814	-0.617853	-0.425689	-0.233041	-0.0721535	0.138727	0.292478	0.487019	0.481763	0.35638	0.277867	0.219605	0.157133	0.132386	-0.00214171	-0.0337881	-0.206527	-0.383444	-0.529312	-0.665972	-0.632583	-0.804506	-0.937886	-1.07249	-1.29619	-1.42501	-1.61302	-1.71897	-1.72746	-1.7415	-1.76791	-1.83765	-1.76839	-1.73513	-1.65813	-1.62265	-1.49736	-1.41236	-1.32145	-1.38172	-1.39103
		2	-0.757922	-0.860275	-0.931757	-0.936869	-0.868696	-0.727946	-0.553042	-0.384572	-0.270938	-0.208061	-0.0343447	0.0511738	0.0828092	0.116151	0.0862673	0.0209373	0.019666	-0.0458288	-0.0889486	-0.0898985	-0.0910742	-0.0583138	-0.121911	-0.1762	-0.199959	-0.228212	-0.233535	-0.368617	-0.344525	-0.39641	-0.526076	-0.575971	-0.62894	-0.664666	-0.66538	-0.734354	-0.721861	-0.716023	-0.682116	-0.689381	-0.713453	-0.751973	-0.727935	-0.768966	-0.667357	-0.654579	-0.620626
		3	0.796397	0.838196	0.498747	0.21444	-0.0529335	-0.211119	-0.354795	-0.57103	-0.612956	-0.840705	-1.06867	-1.32436	-1.51702	-1.4299	-1.39845	-1.36955	-1.38492	-1.37971	-1.4129	-1.52225	-1.53074	-1.57695	-1.51334	-1.5351	-1.53924	-1.59181	-1.64637	-1.65988	-1.70225	-1.71045	-1.72492	-1.74114	-1.68249	-1.67485	-1.65613	-1.5813	-1.51826	-1.44814	-1.34364	-1.2722	-1.14524	-1.03317	-0.820985	-0.682076	-0.538379	-0.325722	-0.141548
		4	-0.237494	-0.220707	-0.275037	-0.455994	-0.667935	-0.903661	-1.1229	-1.29545	-1.53753	-1.57413	-1.66061	-1.88546	-2.03947	-2.08557	-2.03757	-1.97903	-1.89984	-1.87121	-1.7063	-1.64686	-1.75268	-1.75017	-1.82054	-1.71804	-1.80121	-1.82731	-1.81212	-1.77476	-1.7228	-1.78316	-1.75828	-1.66593	-1.61172	-1.45297	-1.54159	-1.54488	-1.46487	-1.45123	-1.35845	-1.25215	-1.07322	-0.908819	-0.810402	-0.754231	-0.651969	-0.577209	-0.486009
	mouse 7	1	-0.109513	-0.154284	-0.280611	-0.416163	-0.518504	-0.635957	-0.721545	-0.744371	-0.7783	-0.756061	-0.760451	-0.781962	-0.793016	-0.812376	-0.816727	-0.809829	-0.742141	-0.718063	-0.790485	-0.80547	-0.775846	-0.802458	-0.717594	-0.598152	-0.407631	-0.314607	-0.192851	-0.128129	0.0561335	0.322247	0.51074	0.646028	0.898699	0.981521	1.00753	1.00032	1.14517	1.14936	1.16539	1.06222	0.792884	0.60635	0.530212	0.356299	0.196703	0.124979	0.0882454
		2	0.336327	0.301272	0.297719	0.293325	0.355685	0.344917	0.446174	0.311979	0.296141	0.296049	0.338739	0.452737	0.61766	0.621944	0.639672	0.73145	0.850458	0.968328	1.18807	1.25576	1.34146	1.38884	1.40197	1.49431	1.58785	1.43494	1.19881	0.855258	0.459438	0.159751	-0.0953494	-0.321647	-0.490453	-0.790431	-1.26179	-1.58204	-1.58128	-1.66934	-1.64305	-1.60498	-1.64577	-1.62696	-1.58449	-1.68059	-1.68917	-1.60254	-1.54537
		3	0.0137658	-0.160076	-0.108231	-0.515278	-0.588255	-0.556844	-0.448135	-0.18566	-0.211	-0.414996	-0.143281	0.0599847	0.129423	0.0366435	0.448957	0.16096	0.183341	0.0696576	0.286235	0.538074	0.814155	0.807265	0.907379	1.0879	1.30312	1.0156	1.17383	1.29683	1.17526	0.715463	0.558919	0.388125	0.198495	-0.0215179	-0.35529	-0.577274	-0.467507	-0.530891	-0.637746	-0.501718	-0.217837	-0.479321	-0.505473	-0.347061	-0.04322	-0.00898985	0.154122
		4	1.29092	1.29677	1.3332	1.31857	1.3152	1.30729	1.39295	1.26401	1.39664	1.43201	1.38406	1.41125	1.43479	1.55896	1.55982	1.58449	1.57035	1.54084	1.67105	1.61119	1.53274	1.59603	1.70608	1.69284	1.66709	1.65991	1.74703	1.80688	1.79125	1.73092	1.67071	1.65657	1.65607	1.51914	1.24975	1.07862	0.896828	0.72254	0.576777	0.449153	0.252146	0.186802	0.066057	-0.130428	-0.228986	-0.138592	-0.168095
	mouse 8	1	0.127682	0.17356	0.223735	0.21498	0.275509	0.350282	0.464646	0.418646	0.345886	0.313658	0.350757	0.454722	0.447279	0.333384	0.367283	0.412032	0.38243	0.336974	0.280674	0.305646	0.31851	0.304033	0.279415	0.283123	0.402233	0.428713	0.420693	0.394311	0.325115	0.447344	0.489577	0.590121	0.605045	0.632831	0.697375	0.64734	0.66901	0.652731	0.75716	0.857472	0.860205	0.871268	0.82945	0.885603	0.879271	0.796614	0.929115
		2	1.56184	1.50084	1.5173	1.56298	1.5492	1.36986	1.22928	1.11969	1.15329	0.922876	0.641529	0.460157	0.370212	0.101374	-0.0762191	-0.16247	-0.192392	-0.277801	-0.298195	-0.176548	-0.057818	-0.00467231	0.144417	0.140684	0.381541	0.464442	0.49051	0.494126	0.564906	0.673776	0.596833	0.666458	0.665611	0.669534	0.770248	0.761624	0.68453	0.733445	0.758646	0.928004	0.859477	0.921307	0.89357	0.939867	0.910239	0.903278	0.991396
		3	-0.170921	0.061717	0.0794989	0.113661	0.100155	0.0208599	0.269223	0.380794	0.321403	0.230878	0.271781	0.158641	-0.133802	-0.216492	0.165654	-0.0664898	0.211755	-0.0415208	0.0448557	0.0667281	0.282327	0.465566	0.604746	1.03396	1.00085	0.671088	0.795597	0.887694	0.938607	0.623854	0.953183	0.789884	0.692582	0.466773	0.236416	0.151999	0.284828	0.113942	0.0537747	0.105733	0.363088	-0.049531	-0.0422075	-0.0453082	0.0346474	-0.0778556	0.0510051
		4	0.218949	0.0462632	0.324856	0.539619	0.139754	0.342381	0.36372	0.4987	0.585158	0.415608	0.619398	0.313938	0.772831	0.775707	0.427626	0.416636	0.182364	0.237874	0.0109759	0.0383158	-0.247161	-0.448132	-0.372768	-0.620213	-0.902022	-0.915331	-0.656316	-0.616318	-0.604486	-0.578495	-0.404355	-0.166291	-0.240673	-0.123057	0.00714526	0.212686	0.482928	0.711665	0.459688	0.264742	0.330127	-0.0595011	-0.17491	-0.219202	-0.877035	-1.64358	-1.21771
		averaged	0.419565	0.399483	0.365199	0.33836	0.287831	0.250591	0.253976	0.220729	0.188657	0.148221	0.0512081	-0.00268254	-0.0412007	-0.0353444	-0.0568501	-0.067831	-0.107349	-0.148708	-0.195928	-0.169303	-0.167942	-0.104814	-0.084536	-0.00784382	-0.0235616	-0.0683599	-0.0628085	-0.0666213	-0.051784	-0.00226567	0.00693725	-0.00852714	-0.0217198	-0.040356	-0.111681	-0.137692	-0.113812	-0.0882223	-0.082269	-0.0763078	-0.0963976	-0.117187	-0.13452	-0.154704	-0.189605	-0.240886	-0.165752
		SEM	0.188191	0.189307	0.187846	0.18043	0.172618	0.164593	0.15764	0.156358	0.160271	0.164155	0.151077	0.154906	0.16183	0.159132	0.153969	0.150996	0.141619	0.141331	0.146571	0.149592	0.15212	0.146771	0.149942	0.157553	0.163198	0.15894	0.158478	0.163077	0.160867	0.163039	0.158629	0.157471	0.15339	0.152494	0.151829	0.155998	0.155653	0.160534	0.160194	0.153608	0.146581	0.141637	0.135892	0.129286	0.127057	0.133925	0.13474
[truncated: 209 more columns]

## Sheet: panel 5k
Figure 5k: Flex-NOPLight and NOPLight-Ctr during tail suspension
Area under curve averaged into 5s bins
									Flex-NOPLight					Flex NOPLight (A) vs NOPLight-Ctr (B)
	Flex-NOPLight		AUC					Wilcoxon matched-pairs signed rank test	Pre-event vs 0 to 5s	Pre-event vs 5 to 10s	Pre-event vs 10-15s		Mann Whitney test	Pre-event	0 to 5s	5 to 10s	10-15s
	Subject	Trial Number	Pre-event (-5 to 0s)	Tail Lift (0 to 5s)	Tail Lift (5 to 10s)	Post-event (10-15s)		P value	0.0034	0.0093	0.4238		P value	0.9482	0.0264	0.0326	0.0844
	mouse 1	1	3.50714	4.72244	46.8534	18.8099		Exact or approximate P value?	Exact	Exact	Exact		Exact or approximate P value?	Exact	Exact	Exact	Exact
		2	4.1936	9.87519	12.346	2.68277		P value summary	**	**	ns		P value summary	ns	*	*	ns
		3	-0.0106133	8.82088	4.51151	-5.75851		Significantly different (P < 0.05)?	Yes	Yes	No		Significantly different (P < 0.05)?	No	Yes	Yes	No
		4	7.23332	8.34727	1.53008	15.663		One- or two-tailed P value?	Two-tailed	Two-tailed	Two-tailed		One- or two-tailed P value?	Two-tailed	Two-tailed	Two-tailed	Two-tailed
	mouse 2	1	-5.32209	-2.99392	5.36842	13.6592		Sum of positive, negative ranks	74.00 , -4.000	71.00 , -7.000	50.00 , -28.00		Sum of ranks in column A,B	273 , 717	354 , 636	351 , 639	336 , 654
		2	0.320911	4.91331	4.55419	-4.0744		Sum of signed ranks (W)	70	64	22		Mann-Whitney U	189	108	111	126
		3	0.753198	0.579271	-3.09314	-9.47322		Number of pairs	12	12	12
		4	-2.11544	18.2616	42.2337	-40.3423		Number of ties (ignored)	0	0	0		Difference between medians
	mouse 3	1	-3.43329	8.11808	5.09944	1.13456							Median of column A	0.4465, n=12	8.233, n=12	5.234, n=12	4.629, n=12
		2	0.572131	-0.581989	1.19198	14.7101		Median of differences					Median of column B	0.3275, n=32	1.605, n=32	1.088, n=32	-1.529, n=32
		3	2.98999	16.3347	25.3593	6.57606		Median	5.137	8.343	4.077		Difference: Actual	-0.119	-6.628	-4.146	-6.159
		4	-4.67248	23.5883	72.2414	12.7368							Difference: Hodges-Lehmann	-0.2151	-5.549	-8.705	-7.826
		averaged	0.334699	8.33209	18.183	2.19367		How effective was the pairing?
		SEM	1.09136	2.28734	6.81745	4.7076		rs (Spearman)	0.006993	-0.2168	0.3007
								P value (one tailed)	0.4955	0.2495	0.1712
								P value summary	ns	ns	ns
								Was the pairing significantly effective?	No	No	No
									NOPLight-Ctr
	NOPLight-Ctr		AUC					Wilcoxon matched-pairs signed rank test	Pre-event vs 0 to 5s	Pre-event vs 5 to 10s	Pre-event vs 10-15s
	Subject	Trial Number	Pre-event (-5 to 0s)	Tail Lift (0 to 5s)	Tail Lift (5 to 10s)	Post-event (10-15s)		P value	0.3595	0.9046	0.124
	mouse 1	1	2.48353	7.77032	3.03	13.936		Exact or approximate P value?	Exact	Exact	Exact
		2	-3.82417	2.55358	-4.00007	-0.602564		P value summary	ns	ns	ns
		3	-7.78437	16.9536	28.8715	18.4665		Significantly different (P < 0.05)?	No	No	No
		4	8.58317	7.10316	6.7998	6.49866		One- or two-tailed P value?	Two-tailed	Two-tailed	Two-tailed
	mouse 2	1	-2.02242	-0.14037	-2.06877	2.13383		Sum of positive, negative ranks	314.0 , -214.0	257.0 , -271.0	181.0 , -347.0
		2	2.34425	-4.2395	-5.36611	-7.96255		Sum of signed ranks (W)	100	-14	-166
		3	6.59385	4.52498	3.65265	-1.94657		Number of pairs	32	32	32
		4	-2.34589	-34.4401	-37.1561	-41.4503		Number of ties (ignored)	0	0	0
	mouse 3	1	5.31093	-3.06373	-3.24222	-5.4111
		2	-2.45461	-0.700791	-1.18552	-2.77368		Median of differences
		3	-5.94647	3.02394	11.1417	-6.96673		Median	1.818	-0.1111	-1.641
		4	-4.10712	-0.304621	-12.3679	-8.48813
	mouse 4	1	0.0866322	15.4381	14.6024	-1.11182		How effective was the pairing?
		2	2.74508	-0.811185	-3.03349	-9.93192		rs (Spearman)	0.05975	-0.04472	0.05315
		3	-4.95243	-65.2289	-93.0313	-74.6352		P value (one tailed)	0.3726	0.404	0.3863
		4	8.62085	7.30603	5.67376	2.64678		P value summary	ns	ns	ns
	mouse 5	1	-4.91423	-5.37612	-4.74385	-10.9629		Was the pairing significantly effective?	No	No	No
		2	5.8045	0.293872	5.59567	8.75838
		3	-3.27704	4.04025	14.8555	3.79668
		4	-3.25879	-0.657817	-2.23141	5.69414
	mouse 6	1	-2.86026	11.989	13.4966	8.1088
		2	-0.432789	5.92877	9.76459	1.90006
		3	1.48602	7.01667	9.65241	4.03199
		4	2.08972	0.656401	3.63031	-8.34091
	mouse 7	1	4.5751	9.37237	6.59989	1.9229
		2	-4.23695	9.20594	7.01437	0.757327
		3	2.50702	13.8264	-7.27896	-16.5109
		4	0.833237	7.42496	8.12935	0.0895103
	mouse 8	1	3.30738	-3.73679	-0.854852	-15.3403
		2	0.568316	-1.65272	-2.30599	-2.61132
		3	-2.76287	-5.56992	-5.03238	-3.87148
		4	5.12966	-8.59916	-46.821	-29.4742
		averaged	0.246526	-0.00291623	-2.44405	-5.30159
		SEM	0.77104	2.65839	3.81503	3.02956
