# Supplementary material for: Development of a genetically encoded sensor for probing endogenous nociceptin opioid peptide release
Source: Nat Commun. 2024 Jun 25;15:5353. doi: 10.1038/s41467-024-49712-0 (PMC11199706; doi:10.1038/s41467-024-49712-0)
Supplement: Supplementary file 4 — Source data [file 41467_2024_49712_MOESM4_ESM.zip › Figure6_SourceData_NOPLightMS.xlsx]

## Sheet: panel 6c
Figure 6c: NOPLight during Progressive Ratio: rewarded nose pokes
Photometry Trace
	NOPLight - Rewarded ANPs	Time from cue onset (s)	-10.09	-9.9916	-9.89316	-9.79472	-9.69628	-9.59784	-9.4994	-9.40096	-9.30252	-9.20408	-9.10564	-9.0072	-8.90876	-8.81032	-8.71188	-8.61345	-8.51501	-8.41657	-8.31813	-8.21969	-8.12125	-8.02281	-7.92437	-7.82593	-7.72749	-7.62905	-7.53061	-7.43217	-7.33373	-7.23529	-7.13685	-7.03842	-6.93998	-6.84154	-6.7431	-6.64466	-6.54622	-6.44778	-6.34934	-6.2509	-6.15246	-6.05402	-5.95558	-5.85714	-5.7587	-5.66026	-5.56182
	Subject	Trial Number
	mouse 1	1	0.173522	0.0684914	0.038342	-0.00290428	0.0937707	0.0413214	-0.00264978	-0.119997	-0.133436	-0.0341784	0.0132382	0.0629145	-0.0194403	-0.100106	-0.164324	-0.162871	-0.258962	-0.249715	-0.298015	-0.251044	-0.271949	-0.194245	-0.294321	-0.312257	-0.392627	-0.388696	-0.333819	-0.210093	-0.223044	-0.368468	-0.36522	-0.486176	-0.568941	-0.629416	-0.659813	-0.738473	-0.678632	-0.71027	-0.558549	-0.503358	-0.447468	-0.359707	-0.345167	-0.169691	-0.19881	-0.185629	-0.353192
		2	-2.00267	-2.03889	-1.77483	-1.75428	-1.90436	-1.77834	-1.79782	-1.44105	-1.45294	-1.48597	-1.22298	-1.15662	-1.20431	-1.09476	-1.01226	-1.01383	-0.948572	-0.805207	-0.739863	-0.845756	-1.03107	-1.10195	-1.51041	-1.6382	-1.60279	-1.52719	-1.55481	-1.54852	-1.28849	-1.04365	-0.910367	-0.74156	-0.566806	-0.40514	-0.461091	-0.433266	-0.212299	-0.192614	-0.254957	-0.137954	0.123876	0.373836	0.321623	0.478095	0.520605	0.466375	0.484861
		3	0.660695	0.644831	0.443828	0.568349	0.524664	0.555692	0.639192	0.660885	0.73984	0.724376	0.671652	0.594189	0.732558	0.734819	0.963114	1.16326	1.32218	1.20112	1.20977	1.09436	1.01347	1.01401	0.832502	0.74646	0.699115	0.672426	0.438193	0.304675	0.308891	0.256258	0.311449	0.373678	0.384233	0.521304	0.580609	0.355478	0.238175	0.234821	0.41697	0.481969	0.448535	0.467894	0.759417	0.733179	0.800994	0.940912	1.00432
		4	-1.12123	-1.23374	-1.26657	-1.38366	-1.2892	-1.37689	-1.25375	-1.25004	-1.08402	-1.13593	-1.1643	-1.01037	-1.04585	-0.956118	-0.735295	-0.742191	-0.688401	-0.586867	-0.584073	-0.527703	-0.549992	-0.345254	-0.273967	-0.308637	-0.335778	-0.398183	-0.382917	-0.322421	-0.22337	-0.14025	-0.162357	-0.198732	-0.104952	0.027852	0.042273	0.163215	0.185477	0.332063	0.27141	0.25592	0.170716	0.101526	0.00685932	0.161162	0.252065	0.254783	0.37157
	mouse 2	1	-0.607862	-0.466905	-1.2674	-0.93072	-0.771876	-0.408343	-0.780291	-0.529436	-0.063608	-0.486777	-0.643655	-0.575557	-0.306627	-0.00504747	0.242001	0.185285	-0.264945	-0.455311	-0.354776	-0.371349	-0.243642	-0.660378	-0.0788494	0.0242339	0.47944	0.587777	0.242102	0.277579	0.161984	0.319201	1.03544	1.00366	0.924514	0.40655	0.507565	-0.00656645	0.28635	0.377699	0.135487	0.303094	0.493516	0.586361	0.814078	1.16598	0.596775	0.315486	0.170876
		2	1.35613	1.15531	1.50837	1.85465	1.76678	1.83712	1.56169	1.62933	1.86486	1.687	1.778	1.79653	1.76877	1.83915	1.73991	1.37912	1.25157	1.38617	1.67167	2.13547	1.93505	1.92073	1.60392	1.34779	1.39478	1.50973	1.48786	1.93895	1.63022	1.71718	1.78832	1.62479	1.50843	1.34677	1.51409	1.65515	1.66247	1.56639	1.38688	1.42231	1.57443	2.01618	2.03377	1.95151	2.04823	2.04048	2.01851
		3	-0.676254	-0.766909	-0.952788	-0.848464	-0.666906	-1.05353	-1.29266	-1.17429	-1.05698	-1.25768	-1.41983	-1.09362	-1.18764	-1.25006	-0.601268	-0.655686	-0.782134	-1.19846	-1.07032	-1.02283	-1.15208	-1.35828	-1.29314	-1.3104	-1.01962	-0.86334	-1.17359	-1.67566	-1.34647	-1.27875	-0.898047	-1.12021	-1.09057	-0.722082	-1.16644	-1.11087	-0.95915	-1.13399	-1.16969	-1.39831	-1.35198	-1.18172	-1.12774	-1.31716	-1.93004	-1.80684	-1.40814
		4	-0.523414	-0.520581	-0.685759	-0.28861	0.0861117	0.0401489	-0.387766	-0.0639774	-0.387883	-0.653427	-1.03496	-0.90283	-1.17807	-0.589069	-0.140341	0.11308	-0.00427977	-0.172339	-0.181725	0.0016939	0.0883563	0.31841	0.120887	0.116978	0.0288538	-0.160822	-0.00383964	-0.105234	-0.159046	-0.297091	-0.0755805	-0.192546	0.0931138	-0.476758	-0.859284	-1.70752	-1.34991	-0.747722	-0.658448	-0.957965	-1.03054	-0.915581	-1.04016	-0.91284	-0.677485	-0.614642	-0.609133
		5	0.385845	0.67503	0.905088	0.927339	0.469943	0.558503	-0.0164435	-0.101924	-0.136515	-0.670648	-0.217099	-0.320825	-0.113694	-0.190614	-0.200943	-0.396527	-0.809816	-0.545585	-0.502062	-0.333961	-0.303692	-0.309937	-0.211346	0.0989356	1.16197	0.908979	0.79987	1.00711	0.816798	1.01522	1.51431	1.62063	1.29074	1.55835	1.32798	1.50456	1.80669	1.81816	1.84361	1.65025	2.21375	2.07493	2.00822	1.6895	1.20671	0.70027	0.834914
		6	0.664044	0.490716	0.0711604	0.0556784	0.010058	-0.0897617	0.171003	0.43892	0.150104	-0.210705	-0.0740558	-0.279044	-0.437481	-1.00326	-1.33196	-1.35988	-1.62594	-1.53505	-1.68974	-1.59596	-1.78824	-1.78604	-1.5757	-1.37916	-1.20298	-0.970948	-1.32186	-1.9819	-2.01259	-2.10357	-2.26509	-2.13816	-2.21611	-2.1499	-1.93012	-2.24327	-2.37567	-2.05706	-2.09827	-1.80148	-1.81789	-1.88575	-1.90361	-2.0102	-2.09748	-2.18902	-1.82203
		7	-0.440343	-0.949539	-0.702437	-0.899686	-0.207517	0.055738	0.141237	-0.16593	0.0636683	0.216304	0.739809	0.780637	0.960409	0.702212	0.641036	0.781335	0.984448	0.974315	1.03267	1.08281	1.25612	1.15179	1.19474	1.85721	1.88619	1.75422	1.67513	1.84658	1.74903	1.63225	1.55447	1.63783	1.51002	1.90364	1.60087	1.48676	1.75426	1.95519	1.74897	1.84635	1.47608	1.77237	2.05076	1.79003	1.29107	1.14759	0.842323
		8	0.60804	0.580959	0.689291	0.402816	0.528038	0.378032	-0.0746469	-0.874555	-0.957957	-0.955719	-0.825165	-0.675704	-0.310728	-0.25495	0.0838608	0.125528	0.164678	0.431767	0.478462	0.494133	0.499738	0.702995	0.829325	0.854575	0.752589	0.573932	0.926944	1.18571	1.14126	1.23525	1.23527	1.26139	1.1286	1.05251	0.92073	0.830314	0.720675	0.890688	0.675249	0.509587	0.714345	0.696595	0.403208	0.727118	0.833208	0.909479	0.699879
		9	-0.267797	-0.227782	-0.0990547	-0.25103	-0.279822	-0.104836	0.0924708	0.1344	0.495304	0.747239	0.585297	0.221085	0.193836	-0.0107087	-0.21759	0.0479299	0.299311	0.0952439	0.329417	0.418076	0.210179	0.173896	0.100436	0.164793	0.290242	0.0288121	-0.159634	-0.5456	-0.511553	-0.822985	-0.626798	-0.316134	0.0697882	0.322725	0.391976	0.956821	0.957961	1.31257	1.34958	1.57573	1.75917	1.69568	1.31774	1.28456	1.19682	1.23742	1.2546
		10	0.509298	0.270885	0.37944	0.218773	0.640691	0.779991	0.929542	0.824359	0.764871	1.02059	1.11418	1.17128	1.30562	1.42135	1.46563	1.42162	1.49802	1.21025	0.442921	0.251244	0.568939	0.991496	0.533328	0.914017	0.45116	0.102225	-0.314284	-0.567735	-0.447103	-0.718341	-1.03306	-1.34641	-1.53209	-1.31143	-0.99863	-1.13181	-1.47584	-1.57148	-1.07329	-0.797397	-0.504188	-0.498662	-0.0261649	0.302208	0.329914	0.756333	0.943021
		11	0.17711	0.243721	0.0483249	-0.0493972	0.0389106	0.301177	0.334479	0.361954	0.401656	0.296869	0.486431	0.57562	0.478044	0.355248	0.201184	0.234344	0.533012	0.750554	0.908972	1.06225	1.03033	0.991653	1.28179	1.30389	1.33105	1.31704	1.30828	1.35405	1.54635	1.7617	1.87063	1.73462	2.20006	2.40261	2.3651	2.58823	2.47886	2.09481	1.9969	1.80521	1.78722	1.96107	1.77893	1.86708	1.96158	1.60913	1.58184
		12	0.607434	0.53132	0.431804	0.254735	0.211747	0.573008	0.531811	0.461982	0.358287	0.424374	0.359045	0.523397	0.54566	0.630092	0.565471	0.743122	0.907393	0.74653	0.766465	0.697631	0.483124	0.395912	0.265744	0.623369	0.639479	0.366735	0.194713	0.14614	0.177774	0.315595	0.361394	0.481562	0.324591	0.161259	0.134359	0.112885	-0.185683	-0.437649	-0.268312	-0.112736	-0.114998	0.00717016	0.0731405	-0.0714928	-0.332589	-0.374011	-0.571592
	mouse 3	1	-1.73947	-1.69562	-1.92544	-1.75629	-1.84067	-2.2228	-2.29922	-2.2477	-2.04223	-1.70668	-1.66093	-1.44875	-1.52957	-1.56559	-1.28683	-1.22415	-0.952216	-0.987114	-0.688395	-0.738693	-0.439802	-0.356281	-0.368113	-0.420479	-0.43823	-0.176987	-0.0712086	-0.241911	0.0203226	0.377033	0.487681	0.355822	0.333872	0.300951	0.197467	0.252183	0.168175	0.407031	-0.00180885	0.26516	0.302051	0.0339519	0.390781	0.321451	0.710949	0.578707	1.10412
		2	0.847248	0.971675	1.28171	1.56929	1.70408	1.35777	1.14494	1.19344	1.19267	1.17051	1.07069	1.08985	1.13366	1.17262	1.27598	1.38627	1.25374	1.18765	1.42583	1.41494	1.45624	1.45529	1.05852	0.848139	0.621792	0.660343	0.846305	0.873566	0.526254	0.329239	-0.0180922	-0.123687	-0.142315	-0.206147	-0.219118	-0.268621	-0.312245	-0.184514	-0.500346	-0.474891	-0.555678	-0.691499	-0.673357	-0.635021	-0.45727	-0.545279	-0.64096
		3	-0.637356	-0.578003	-0.621584	-0.732263	-0.577808	-0.388526	-0.372321	0.158794	0.230042	0.242453	0.268299	0.160244	0.08926	0.162224	0.399877	0.230085	0.310687	0.374887	0.503327	0.468248	0.463877	0.212666	0.29907	0.22385	0.180262	0.0651239	-0.071	-0.677992	-1.05224	-1.02877	-1.39594	-1.43448	-1.18787	-1.0758	-1.33517	-1.62584	-1.74536	-1.9868	-2.37129	-2.17463	-1.79532	-1.7362	-1.73455	-1.87354	-1.99307	-1.98133	-2.38338
		4	0.43254	0.218838	0.101068	0.391416	0.563599	0.480748	0.24933	0.446595	0.67043	0.631666	0.832014	0.900651	1.03142	0.674055	0.490642	0.502916	0.82507	0.928257	1.05933	1.02587	0.818734	0.913765	1.23539	1.29114	1.24876	1.05807	1.10514	1.01386	0.816255	0.689864	0.693928	0.545122	0.168187	0.343562	0.335417	0.244579	-0.0697999	-0.125676	-0.0439902	-0.245658	-0.249759	-0.33289	-0.298448	-0.529406	-0.68291	-0.802461	-0.625614
		5	0.475734	0.475724	0.406912	0.363137	0.365468	0.173065	0.127949	0.235786	0.13504	0.0465656	-0.0711418	-0.0760563	-0.431439	-0.684388	-0.76238	-0.828835	-0.591531	-0.674837	-0.589427	-0.736237	-0.808864	-0.618577	-0.766287	-0.989287	-0.997037	-0.993132	-1.05349	-1.22635	-1.44446	-1.46102	-1.34691	-1.4693	-1.19118	-1.27787	-1.14403	-1.17234	-1.16265	-1.52375	-1.59745	-1.71612	-1.68001	-1.78229	-1.80691	-1.65936	-1.46057	-1.61537	-1.41563
		6	-0.0623364	0.026432	-0.000137872	-0.338732	-0.334196	0.0251689	-0.296203	-0.533445	-0.350847	-0.428087	-0.295569	-0.159535	-0.036588	0.0441512	0.285659	0.331137	0.363515	0.565208	0.853517	0.743707	0.866942	0.766999	0.88916	1.40782	1.36883	1.11008	1.1692	1.02041	1.03363	1.01539	0.923363	0.75504	0.663842	0.444906	0.294239	0.207789	0.257402	-0.0190136	-0.0513065	-0.108373	-0.0152093	0.131639	0.269267	-0.136111	-0.419243	-0.407786	-0.332171
		7	0.325305	0.436635	0.401657	0.685402	0.618056	0.717161	0.805436	0.83077	0.778811	0.536771	0.437723	0.473003	0.261123	0.277136	0.421661	0.342356	0.29467	-0.0311166	-0.211813	-0.382927	-0.493128	-0.697488	-0.900258	-1.30152	-1.40488	-1.73274	-1.80413	-1.62373	-1.56092	-1.15023	-0.687095	-0.539428	-0.45814	-0.135375	-0.180298	-0.349061	-0.531734	-0.584456	-0.546551	-0.28963	0.0183692	0.254137	0.261802	0.516968	0.594437	0.853166	1.06442
		8	0.364614	0.374909	0.274791	0.220029	-0.125429	-0.104678	-0.104825	0.0209151	0.118608	-0.0994221	-0.35593	-0.515697	-0.732659	-0.926014	-0.865682	-1.01738	-1.16631	-0.919414	-0.716842	-0.621274	-0.65718	-0.615537	-0.89102	-0.730897	-0.378121	-0.223025	-0.0748298	-0.348947	-0.580481	-0.576539	-0.500188	-0.0182417	0.243011	0.299957	0.412954	0.675361	0.585981	0.587802	0.521902	0.468973	0.704541	0.689149	1.05972	1.07424	1.00925	0.897136	0.878155
		9	-0.723928	-0.780703	-0.783117	-0.785131	-0.647348	-0.508916	-0.405474	-0.437671	-0.459634	-0.44995	-0.390839	-0.307612	-0.35767	-0.333128	-0.42989	-0.263956	-0.162169	-0.214261	0.0533263	0.059427	0.107998	0.0449358	-0.0368872	0.0904763	0.419653	0.399197	0.266883	0.315561	0.383211	0.51194	0.346267	0.470031	0.611571	0.705442	0.80752	0.582638	0.560289	0.609031	0.633347	0.512402	0.681318	0.883315	0.779397	0.548732	0.19678	0.282095	0.32759
		10	0.356006	0.274236	0.144135	0.323899	-0.0689699	-0.0466568	-0.0433785	-0.296006	-0.0538052	-0.0836465	-0.149154	-0.220017	-0.112908	0.146218	0.0788786	0.151811	0.0798255	-0.0817066	0.0964254	0.292613	0.393136	0.461471	0.509156	0.444182	0.57345	0.569954	0.621983	0.639328	0.731175	0.837723	1.08735	1.13706	1.03245	0.929673	1.04655	1.18353	1.17235	1.07797	0.908397	0.821728	0.962568	0.919871	1.08363	0.869665	0.89246	1.04199	1.05694
		11	-0.0339256	-0.285614	-0.39006	-0.411746	-0.199794	-0.234529	-0.25904	-0.0646728	0.0110092	0.202746	0.36891	0.526681	0.609904	0.442607	0.385151	0.237028	0.210086	0.120587	0.135005	0.105796	0.148723	-0.0265549	0.0241412	-0.124263	-0.532595	-0.706724	-0.602653	-0.57197	-0.458496	-0.567273	-0.601056	-0.727697	-0.702548	-0.898599	-0.96929	-0.998973	-0.880586	-0.936203	-0.671227	-0.521423	-0.622716	-0.466897	-0.141727	0.0944936	0.324596	0.617075	0.619684
	mouse 4	1	-1.32286	-1.48636	-1.45638	-1.43611	-1.27916	-1.12763	-1.3986	-1.39529	-1.60891	-1.76167	-1.78783	-1.96855	-1.83866	-1.749	-1.76421	-1.62682	-1.66702	-1.56562	-1.6347	-1.50205	-1.32174	-1.23566	-1.10807	-0.998789	-1.12837	-1.40388	-1.22817	-0.99767	-0.881491	-0.876278	-0.891997	-0.810063	-0.886001	-0.844141	-0.788505	-1.0236	-1.27996	-1.57556	-1.54796	-1.65656	-1.83968	-1.71163	-1.69345	-1.90782	-1.68069	-1.44785	-1.35037
		2	-1.28794	-1.17096	-0.844801	-1.0194	-0.9596	-0.846392	-0.69465	-0.306735	-0.129478	-0.275678	-0.223621	-0.351326	-0.164063	-0.0276536	-0.0279997	-0.0352081	0.156584	0.159635	0.07325	-0.12205	0.0788491	-0.0551687	0.0371848	0.230664	0.406176	0.47208	0.591974	0.784009	0.826516	0.705985	0.882998	1.28675	1.30153	1.4123	1.65676	1.66521	1.59873	1.40082	1.32465	1.5805	1.55329	1.43574	1.20537	0.990872	0.88303	0.791854	0.692849
		3	-0.826034	-1.05953	-0.69245	-0.659676	-0.596524	-0.776397	-0.707825	-0.79794	-0.847537	-0.516705	-0.142923	0.145741	0.0702918	0.0587438	0.117775	-0.358461	-0.173006	0.250511	0.411171	0.720151	0.694685	0.638943	0.794792	0.636289	0.42866	0.425189	0.420489	0.391033	0.292179	0.294482	0.00223093	0.00368928	0.049294	-0.219771	-0.327717	-0.190399	-0.126864	0.0831279	0.14971	-0.000455831	-0.0052994	0.22919	-0.0990446	-0.194289	-0.0601667	-0.00785694	0.0580811
		4	-2.49131	-2.44786	-3.19286	-3.44745	-3.52676	-3.36948	-2.89356	-2.76791	-2.32578	-2.31422	-2.30342	-1.97207	-1.49743	-1.37687	-1.24269	-1.21836	-0.621196	-0.721347	-0.392684	-0.203519	-0.688993	-0.425329	-0.155029	-0.0911269	-0.246534	-0.348938	-0.494256	-0.397398	-0.441561	-0.261785	-0.0141868	0.131553	-0.0877278	0.122768	0.17947	0.236386	0.0762145	0.118367	-0.195778	-0.331706	-0.18225	-0.597439	-0.870976	-0.531005	-0.634996	-0.325448	-0.325626
		5	1.69823	1.75832	1.46948	1.39891	1.2703	0.764405	0.605861	0.572461	0.419059	0.385977	0.200529	-0.106606	-0.0734764	-0.413862	-0.653595	-0.831214	-0.905303	-1.24962	-1.48134	-1.20513	-1.04626	-1.10686	-1.24271	-1.10954	-1.02999	-0.791751	-0.645645	-0.695472	-0.854019	-1.16537	-0.97449	-0.838499	-0.819957	-0.464072	-0.38105	-0.257504	-0.114554	-0.103912	0.137733	-0.0958813	-0.0181975	-0.274068	0.0823091	-0.0349325	-0.0813054	-0.504114	-0.322245
		6	0.151773	-0.192306	0.0743794	-0.0806929	-0.312697	-0.312594	-0.550292	-0.339609	-0.330224	-0.274653	-0.480881	-0.606818	-0.878448	-0.73036	-0.58115	-0.743615	-0.671662	-0.86069	-0.698723	-0.882924	-0.903148	-0.734012	-0.917595	-1.25602	-0.786898	-1.0189	-1.14042	-1.10853	-1.12836	-1.15081	-0.63214	-0.378381	-0.398623	-0.830183	-0.992612	-1.01684	-0.527281	0.0274969	0.178963	0.249462	0.406829	0.315977	0.383107	0.44339	0.0538534	0.069637	0.414061
		7	1.65623	1.64565	1.08111	0.935606	0.650533	0.235791	-0.122709	-0.0837638	-0.16911	-0.0112927	-0.208291	-0.239636	-0.390453	-0.124623	-0.156855	-0.051359	0.0349099	0.0652158	-0.0401474	0.0411452	0.473208	0.722651	0.726832	1.43395	1.82014	2.0328	2.37848	2.05512	2.30151	2.3209	2.33436	1.94709	2.20598	1.5018	1.20903	0.978643	1.39905	1.3378	2.08951	2.07935	1.84662	1.46408	1.7053	1.00642	0.727555	0.404347	0.46058
		8	-0.066263	-0.287404	0.211541	0.118559	0.0928898	-0.329143	-0.859223	-1.01154	-1.00401	-0.85856	-0.673001	-0.633596	-0.501676	-0.804377	-0.95676	-0.877868	-0.285186	-0.0216292	-0.0883822	-0.362913	0.0593973	0.126239	-0.136808	-0.386178	-0.439917	-0.360934	-0.125858	-0.218306	0.0348344	0.000530523	-0.525368	-0.36306	-0.384173	0.017473	0.348199	0.481973	0.194082	-0.495085	0.000421821	-0.108354	-0.238174	-0.653631	-0.780323	-0.689268	-0.593931	-0.901467	-1.15592
		9	-1.16937	-1.12198	-1.4477	-1.2029	-1.31617	-1.59807	-1.4891	-1.4791	-0.904144	-0.771715	-0.839814	-1.13651	-0.922865	-0.852821	-0.363051	-0.336704	-0.215904	0.158664	-0.015052	-0.12277	-0.0630188	-0.0838142	0.159234	-0.0491714	-0.0101671	0.713479	0.384916	0.0790903	-0.421058	-0.973466	-1.12505	-1.01633	-0.856821	-1.13868	-1.43053	-1.60187	-1.5305	-1.86891	-1.53713	-1.51608	-1.5583	-1.85814	-1.48813	-0.897305	-0.742552	-1.01442	-0.898919
		10	-0.0668819	-0.154028	-0.0682883	-0.168089	-0.122254	-0.262835	-0.330552	-0.373771	-0.128921	0.173735	0.226078	0.296602	0.262803	0.280293	0.289574	0.236261	0.263364	0.454168	0.578091	0.780296	0.655175	0.628749	0.840045	0.554929	0.675179	0.640551	0.637048	0.635408	0.590645	0.622505	0.527465	0.389747	0.0826681	0.249241	0.539567	0.450743	0.514547	0.492664	0.412915	0.296409	-0.287027	-0.376518	-0.633787	-0.800774	-0.971819	-1.34628	-1.10535
		11	0.254881	0.140758	0.506546	0.397444	0.883177	1.02064	1.18906	0.82458	1.36366	1.42274	1.68711	1.46746	1.1713	0.771274	0.730927	0.803311	0.585364	0.183516	0.0203518	0.46982	0.614941	1.07144	1.18852	1.31454	0.997324	0.972102	0.743354	1.05002	0.821302	0.677656	0.39	0.484828	0.100604	-0.0871519	0.0119561	0.305042	0.0605354	-0.059457	-0.405791	-0.395995	-1.19022	-1.41337	-1.87619	-1.89528	-1.65164	-1.44913	-1.62553
		12	0.413747	0.625308	0.916826	0.869982	0.625142	0.694316	0.76237	0.411292	0.211335	0.0516555	-0.168229	-0.200738	-0.429765	-0.689552	-0.465153	-0.699894	-0.72137	-0.908271	-1.22626	-1.38839	-1.55946	-1.8526	-2.20922	-2.1487	-2.00527	-2.21947	-2.29777	-2.22951	-2.12427	-2.03417	-2.26105	-2.38377	-2.29185	-2.33076	-2.28987	-2.23321	-2.09365	-1.91242	-1.63815	-1.43348	-1.31159	-1.16203	-0.90956	-1.05113	-1.27529	-1.19545	-0.97413
		13	-0.872963	-1.17895	-0.998545	-1.03622	-1.1659	-1.24398	-1.03125	-1.02063	-1.08645	-1.27217	-1.32797	-1.27463	-1.54182	-1.16263	-1.11352	-1.12262	-1.53661	-1.79055	-1.77471	-1.41392	-1.30769	-0.781847	-1.1532	-1.00072	-0.727781	-0.900965	-1.07549	-1.40053	-1.2828	-1.4157	-1.34952	-1.17429	-1.11944	-1.09404	-1.176	-1.03416	-0.937351	-0.750191	-0.791343	-1.27069	-1.33378	-1.4995	-1.60056	-1.17853	-1.55233	-1.52589	-1.23445
		averaged	-0.120544	-0.175848	-0.19461	-0.198186	-0.176225	-0.189863	-0.254447	-0.241763	-0.168629	-0.193348	-0.171065	-0.161171	-0.165717	-0.179584	-0.117386	-0.128791	-0.0928527	-0.108262	-0.0732263	-0.0317933	-0.0178182	0.00895541	-0.0149552	0.0243223	0.0793877	0.0438556	0.00772967	-0.0444318	-0.063292	-0.0699647	-0.0328169	-0.0143071	-0.00947574	-0.00664214	-0.0221222	-0.0556672	-0.0467859	-0.0563062	-0.0449761	-0.0481175	-0.0228264	-0.0321713	-0.00653536	-0.0119629	-0.0765826	-0.10815	-0.0567798
		SEM	0.147105	0.149574	0.157809	0.161119	0.158922	0.157316	0.149208	0.143566	0.140034	0.139717	0.14356	0.137583	0.136785	0.130096	0.125117	0.125585	0.129109	0.130939	0.135578	0.137286	0.137849	0.140785	0.146171	0.156399	0.152946	0.154714	0.160449	0.172176	0.166894	0.170311	0.174645	0.171086	0.167526	0.164876	0.165502	0.178041	0.178916	0.179028	0.175321	0.173612	0.17752	0.182711	0.184672	0.175645	0.172036	0.169309	0.166128
	Reward Consumption Window
	Subject	mouse 1				mouse 2												mouse 3											mouse 4
	Trial Number	1	2	3	4	1	2	3	4	5	6	7	8	9	10	11	12	1	2	3	4	5	6	7	8	9	10	11	1	2	3	4	5	6	7	8	9	10	11	12	13
	Pellet Delivery (s)	756.11	3145.53	4130.95	5270.64	255.68	308.56	338.12	353.97	391.02	484.56	581.8	707.06	920.3	1184.02	4084.4	5804.45	279.96	315.28	361.39	495.5	598.66	778.89	926.89	1245.32	1595.69	2539.57	4201.04	126.41	316.33	432.54	568.98	760.34	844.77	1105	1395.2	1835	2402.17	3325.57	4836	6035
	Consumption Start (s)	760	NA	4135	5271	262	310	338	354	391	486	582	708	920	1185	4085	5805	283	318	362	500	600	781	928	1246	1597	2540	4202	132	318	434	570	761	845	1105	1397	1835	NA	3328	4836	6035
	Consumption End (s)	768	NA	4149	5276	271	319	342	366	405	492	596	718	930	1194	4096	5816	290	324	369	507	607	789	937	1254	1605	2548	4211	140	325	442	575	775	853	1115	1405	1846	NA	3337	4847	6042
	Relative Start (s)	3.89	NA	4.05	0.36	6.32	1.44	0	0.03	0	1.44	0.2	0.94	0	0.98	0.6	0.55	3.04	2.72	0.61	4.5	1.34	2.11	1.11	0.68	1.31	0.43	0.96	5.59	1.67	1.46	1.02	0.66	0.23	0	1.8	0	NA	2.43	0	0
	Relative End (s)	11.89	NA	18.05	5.36	15.32	10.44	3.88	12.03	13.98	7.44	14.2	10.94	9.7	9.98	11.6	11.55	10.04	8.72	7.61	11.5	8.34	10.11	10.11	8.68	9.31	8.43	9.96	13.59	8.67	9.46	6.02	14.66	8.23	10	9.8	11	NA	11.43	11	7
	Consumption Bout Length (s)	8	NA	14	5	9	9	4	12	14	6	14	10	10	9	11	11	7	6	7	7	7	8	9	8	8	8	9	8	7	8	5	14	8	10	8	11	NA	9	11	7
	NA = trial's pellet was not consumed
	Relative to Pellet Delivery:
	Averaged Relative Start (s)	1.43342
	Averaged Relative End (s)	10.2639
	Averaged Bout Length (s)	8.84211
	Relative to Light Cue Onset:
	Averaged Relative Start (s)	6.43342
	Averaged Relative End (s)	15.2639
	Averaged Bout Length (s)	8.84211
[truncated: 463 more columns]

## Sheet: panel 6d
Figure 6d: NOPLight during Progressive Ratio: non-rewarded nose pokes
Photometry Trace
	NOPLight - Non-Rewarded ANPs	Time from cue onset (s)	-10.09	-9.9916	-9.89316	-9.79472	-9.69628	-9.59784	-9.4994	-9.40096	-9.30252	-9.20408	-9.10564	-9.0072	-8.90876	-8.81032	-8.71188	-8.61345	-8.51501	-8.41657	-8.31813	-8.21969	-8.12125	-8.02281	-7.92437	-7.82593	-7.72749	-7.62905	-7.53061	-7.43217	-7.33373	-7.23529	-7.13685	-7.03842	-6.93998	-6.84154	-6.7431	-6.64466	-6.54622	-6.44778	-6.34934	-6.2509	-6.15246	-6.05402	-5.95558	-5.85714	-5.7587	-5.66026	-5.56182
	Subject	Trial Number
	mouse 1	1	-0.0742236	-0.134197	-0.214756	-0.249126	-0.263042	-0.274998	-0.329619	-0.297575	-0.525623	-0.597744	-0.53179	-0.562864	-0.68637	-0.822229	-0.836969	-0.842272	-0.687977	-0.646231	-0.635432	-0.559264	-0.501245	-0.615078	-0.595708	-0.493167	-0.339971	-0.166121	0.0398472	0.0612759	0.225447	0.338567	0.277635	0.430473	0.619617	0.835742	0.973554	1.12726	1.21497	1.36614	1.35253	1.44493	1.35348	1.32724	1.41077	1.35162	1.31745	1.22744	1.21747
		2	-1.41573	-1.36728	-0.865833	-0.889179	-0.962481	-0.929855	-1.16172	-1.01386	-0.755336	-0.820314	-0.868261	-0.891604	-0.597985	-0.643391	-0.606156	-0.869485	-0.854534	-0.972975	-1.10978	-1.32035	-1.32915	-1.65026	-2.02423	-2.0268	-1.52283	-1.23526	-1.29932	-1.54491	-1.27388	-1.17371	-1.03964	-0.944964	-1.00308	-0.890299	-0.800117	-0.583952	-0.502418	-0.327862	-0.0424004	-0.0740895	-0.391575	-0.183874	-0.248538	0.0137322	-0.242286	-0.745231	-0.566253
		3	-2.66406	-2.58702	-2.59461	-2.52457	-2.59343	-2.83363	-2.88319	-2.81636	-2.70568	-2.38108	-2.13676	-2.29539	-2.11654	-2.21569	-2.19314	-1.90996	-1.73703	-1.58261	-1.32574	-1.12126	-1.00768	-1.08489	-0.830283	-0.959471	-0.774502	-0.668427	-0.560593	-0.555549	-0.350125	-0.401784	-0.520305	-0.488893	-0.665717	-0.489924	-0.322573	-0.393934	-0.286469	-0.095411	-0.259826	-0.50195	-0.586247	-0.318717	-0.26374	-0.360828	-0.573503	-0.760297	-0.601281
		4	0.943791	0.658169	0.76811	0.788647	0.62802	0.556461	0.513105	0.805011	0.872068	0.748169	0.731102	0.596386	0.612666	0.63183	0.732226	0.474034	0.484255	0.509059	0.510982	0.561476	0.516349	0.684564	0.762151	0.501415	0.436798	0.369696	0.384495	0.292246	0.186381	0.0222192	0.141151	0.171313	0.137458	-0.0987455	-0.14383	-0.182176	0.0669057	0.148742	0.409822	0.0573758	0.0319371	-0.0996808	-0.151841	-0.357153	-0.358219	-0.075621	-0.332582
		5	1.76115	1.50678	1.40451	1.40817	1.4862	1.25254	1.19728	1.2104	1.08842	1.15602	0.902682	0.653073	0.5376	0.339316	0.199681	-0.0975614	-0.250178	-0.446201	-0.593481	-0.595194	-0.595253	-0.497795	-0.325209	-0.255545	-0.131637	0.12473	0.227526	0.330966	0.412486	0.458879	0.555741	0.654072	0.722724	0.801011	0.851229	0.922308	0.829609	0.861123	1.00862	1.08788	1.10742	1.03739	1.05287	0.94388	0.805601	0.62654	0.427683
		6	1.29295	1.42884	1.36503	1.52769	1.74835	1.61808	1.61041	1.76651	1.91911	1.75334	1.75165	1.55495	1.44413	1.34765	1.37105	1.3772	1.14703	1.30441	1.46174	1.39769	1.22065	0.896919	0.701017	0.465102	0.133407	-0.0374164	-0.209977	-0.345035	-0.613671	-0.586095	-0.610529	-0.549381	-0.387474	-0.395128	-0.56458	-0.738542	-0.751658	-0.704108	-0.754876	-0.504098	-0.500293	-0.350683	-0.0071527	0.17665	0.491204	0.666304	0.754566
		7	0.193122	0.194204	0.406909	0.467865	0.562172	0.609406	0.670922	0.84183	0.984729	0.93391	1.00767	1.15578	1.17723	1.26995	1.12812	1.10983	1.18752	1.24669	1.5068	1.60035	1.19479	1.19562	1.29017	1.09594	1.18153	1.07647	1.01818	0.908789	0.645545	0.675681	0.568571	0.31318	0.11511	0.155731	0.177646	0.0856082	-0.00191391	-0.0414505	-0.0656805	-0.16141	-0.136411	-0.0115087	0.069622	0.191533	0.266451	0.0465949	0.272362
		8	0.787419	0.835726	0.835964	0.827831	0.839	0.872471	0.693367	0.556564	0.436778	0.317618	0.282706	0.102936	0.193042	0.0106983	0.134604	-0.0371472	-0.245076	-0.380861	-0.334724	-0.277005	-0.149743	0.0169103	0.180223	0.254436	0.260472	0.268147	0.339642	0.393232	0.4597	0.474871	0.509978	0.651784	0.694186	0.770921	0.778154	0.64708	0.927689	0.936827	1.01312	0.950502	0.915616	0.754013	0.786794	0.661505	0.666145	0.60123	0.604926
	mouse 2	1	0.985296	0.555301	0.808977	0.741438	0.750267	0.922917	0.993137	0.809642	0.8747	0.875689	1.23829	1.66297	1.7434	1.99311	2.34747	2.37411	2.50235	2.4919	2.46627	2.51318	2.35199	2.5623	2.53571	2.73814	2.74255	2.27298	1.63959	2.24704	2.24374	2.20936	2.18531	1.87081	1.8806	2.02571	1.68949	1.50932	1.40023	1.13304	1.03392	1.01914	0.992036	1.00864	1.1986	1.15107	0.929744	0.892542	1.28161
		2	0.460385	0.204176	0.837172	1.05703	0.735254	1.13	0.56425	0.533671	0.695834	0.993839	0.946276	1.39569	1.24125	0.810334	0.65288	0.914275	0.890444	0.80335	0.886701	0.469506	0.395078	0.323941	-0.0839792	-0.120082	0.15511	-0.307041	-0.384148	-0.235205	-0.15777	-0.233091	-0.634667	-0.668635	-0.864649	-0.381163	-0.400143	-0.494415	-0.0762112	0.202285	-0.0513661	0.096165	0.389618	0.56421	0.368589	0.0678561	-0.114245	-0.345626	-0.507944
		3	0.833873	1.19389	1.57734	1.53385	1.69722	2.14141	2.50664	2.594	2.98886	2.86267	2.36418	2.19133	1.64368	1.33649	1.40762	0.713586	0.596637	0.445217	0.364264	0.56159	0.944385	0.773944	0.918709	0.989589	0.43257	0.32601	-0.0446979	-0.0305944	0.0140154	-0.116352	0.0465831	0.0760894	0.179369	0.104681	0.253788	0.529567	0.748962	0.770181	0.333987	0.418442	-0.129853	-0.211371	-0.244358	-0.753731	-0.321207	-0.420124	-0.222595
		4	0.59579	0.560283	0.759291	0.41156	0.26833	0.045853	0.234064	-0.0520407	-0.070633	-0.450849	-0.1068	-0.159232	-0.758103	-1.3061	-1.36444	-1.81318	-1.6916	-1.8653	-1.69473	-1.96556	-1.61385	-1.48481	-1.04548	-1.37395	-1.50928	-1.21833	-0.972938	-1.12779	-0.760045	-0.611336	-1.06529	-0.950248	-0.300867	0.331688	0.643314	0.589333	0.57717	0.431936	-0.273691	0.0215419	0.247587	0.321317	-0.112804	-0.617559	-0.352189	-0.344474	-0.265984
		5	0.500816	0.447487	0.430749	0.361555	0.615988	0.364939	0.480172	0.655513	0.511932	0.339303	0.444061	0.829913	0.834938	0.392343	0.411843	0.509632	1.10675	1.05668	1.08156	1.16195	0.896884	0.905187	0.673702	0.990384	0.908077	1.49868	1.7023	1.56925	1.96863	2.00559	2.46457	2.16981	1.48798	1.62014	1.64674	1.71473	1.76219	2.06812	1.74711	1.28442	1.05258	1.01619	1.11107	0.921755	0.810162	0.668163	0.418379
		6	-0.200846	-0.00658858	-0.219696	0.517694	0.299018	0.0685296	0.286434	0.357813	0.564035	0.417557	0.694663	0.768492	0.489708	0.228285	-0.246472	-0.137031	-0.0200688	-0.160797	-0.467368	-0.434232	-0.0706058	-0.219245	0.0742408	-0.0973076	-0.249566	-0.105878	-0.367692	-0.54358	-0.131842	-0.0728939	0.286555	0.261898	0.318364	0.771713	0.742724	1.00466	0.590852	0.938753	1.21794	1.07404	1.18907	1.23358	1.38271	1.36227	0.984687	1.04102	1.18814
		7	0.69727	1.027	0.977685	0.771677	0.593663	0.583664	0.420618	0.515502	0.493164	0.909183	0.756379	0.693342	0.766737	0.786331	0.988912	1.1222	0.952282	0.490963	0.367917	0.289035	0.51802	0.470097	0.378065	0.464954	0.424259	0.565269	0.540141	0.436131	0.767728	0.747421	0.718505	0.854161	0.909336	0.660348	0.670356	0.617389	0.348997	0.38199	0.540748	0.677434	0.985549	1.04432	0.922462	0.915693	0.852494	1.21151	1.47921
		8	1.56607	1.56511	2.12102	2.13777	2.07468	1.84208	1.31571	1.22758	1.30911	1.12556	1.1154	0.666997	0.63678	0.408818	0.437422	0.313116	0.227702	-0.339829	-0.00983633	0.15375	0.145	0.39492	0.433318	0.459784	0.374826	0.271649	0.690528	0.470703	0.284782	0.146104	0.0794209	0.279757	0.286055	0.113568	0.218114	0.0826252	0.308879	0.525088	0.442869	0.522785	0.472284	0.169464	-0.16727	0.0341856	-0.0362347	0.337373	-0.0553855
		9	-0.267671	-0.452796	-0.267708	-0.754928	-0.268433	-0.70063	-1.01795	-0.792111	-0.407125	0.429879	0.36686	0.136648	0.331343	0.454936	-0.112764	-0.398262	-0.362126	-0.276295	-0.368853	-0.302527	-0.73579	-0.537204	-0.406494	-0.316782	0.0587819	0.7008	0.967966	1.11103	1.04249	0.673909	0.602138	0.864669	0.404273	0.325554	0.128993	-0.218836	-0.255561	-0.0371089	-0.164496	0.385887	0.67274	0.249359	-0.415169	-0.774918	-0.502184	-0.571036	-0.862438
		0	0.227978	0.569538	0.616379	0.579737	0.546937	0.612269	0.76589	0.359498	0.163284	-0.31449	-0.0620418	-0.341928	0.0180143	0.338318	0.251507	0.659027	0.41556	0.0149986	0.317892	0.266368	-0.00787208	-0.559705	-0.958982	-0.86952	-0.875597	-0.318214	-0.402032	-0.278961	-0.205841	0.626958	0.391742	0.413445	0.675561	0.521193	0.622562	0.474223	0.780341	1.07267	1.25498	1.20877	1.38577	1.68274	1.93262	2.00359	2.15357	1.76033	1.52205
		10	0.248424	0.839958	0.340988	0.316548	0.035197	-0.125631	-0.344282	0.0169181	-0.509945	-0.24321	0.139413	0.951113	1.63421	2.24943	1.70396	1.71553	1.81311	1.72132	1.30326	1.48754	1.72174	1.17759	0.925148	1.52409	1.3819	1.37609	1.80343	1.38938	1.38497	1.4875	1.6212	1.21798	0.470078	-0.0459621	-0.0219538	0.051755	-0.304147	-0.268626	-0.216239	-0.115648	-0.23048	0.166397	0.0304114	-0.00221208	-0.680852	-0.311969	-0.314566
		11	0.71746	0.606552	0.494825	-0.231101	-0.379361	-0.0870716	-0.192344	0.0755882	-0.133786	0.0212552	0.0509796	-0.334302	-0.578877	-0.494882	-0.500013	-0.652009	-0.552296	-0.13066	0.298451	0.185818	0.321056	0.805829	0.951609	1.1704	1.87951	1.76232	1.48567	1.1074	0.779611	0.697948	0.539992	1.15875	1.27711	1.07962	0.963981	1.0099	1.19216	1.0038	0.617434	0.426579	0.685726	0.853282	0.0742862	0.0831063	-0.381153	-0.53384	-0.234023
		12	0.162176	0.18553	0.574398	0.415451	0.20482	0.019509	-0.228572	-0.100587	-0.0765316	-0.0620861	-0.0763871	0.202921	0.584063	0.556001	0.668257	0.371405	0.501163	0.345723	-0.123354	-0.952238	-1.03866	-1.03634	-0.901059	-0.746184	-0.367987	-0.310188	0.0408957	0.0840725	0.12464	0.401405	0.449791	0.466029	0.471838	0.682458	0.813364	0.839529	0.733849	0.548719	0.914519	1.18265	1.1366	1.234	1.23401	1.26108	1.12348	1.04463	0.90808
		13	1.91707	1.34735	0.986823	1.00584	1.26925	1.38955	0.756751	0.13215	-0.250163	-0.564371	-0.567822	-0.630655	-0.918994	-1.18517	-0.873971	-1.2459	-1.61398	-1.8119	-1.84108	-1.55621	-1.34509	-0.947482	-0.981664	-1.17606	-1.47206	-1.56208	-1.31515	-1.27363	-1.13009	-0.842628	-0.396488	-0.887392	-0.839064	-0.846113	-1.13314	-0.999721	-0.107361	0.261	0.296234	0.254274	-0.044108	-0.107078	0.10558	0.227316	0.511343	0.371428	0.673326
		14	-0.162517	0.287587	-0.0324173	-0.527079	-0.947593	-1.34401	-2.05102	-1.86783	-1.48002	-1.78663	-2.0389	-1.60904	-1.59152	-1.59895	-1.60287	-1.57326	-1.46487	-1.33664	-1.24174	-1.05745	-1.24301	-1.64393	-1.71846	-1.60495	-1.55962	-1.64436	-1.31955	-1.3414	-1.68936	-1.68038	-1.42173	-1.30433	-1.59363	-1.62255	-1.87587	-1.54671	-1.29391	-1.4359	-1.48578	-1.28253	-0.88611	-0.992495	-0.42416	-0.0832624	0.189318	0.800518	1.04485
		15	0.12018	0.238521	0.769165	0.616852	0.428182	0.173426	0.077051	-0.205188	0.262597	0.729029	0.647977	0.394877	0.134461	0.439629	0.877442	0.770262	0.480877	0.901787	1.12666	1.17475	1.1405	0.944175	0.679363	0.754274	1.07663	1.00517	0.953826	1.31339	1.29839	1.02718	0.947385	0.900446	1.34785	1.07501	0.881943	0.577656	0.543815	0.386806	0.02788	-0.352596	-0.535174	-0.754668	-0.825359	-0.960301	-1.02506	-0.874372	-0.801325
		16	-0.487475	-0.145834	0.0971707	0.19703	0.440233	0.603757	1.12006	1.47152	1.64595	1.84393	1.82833	1.80088	2.0344	2.40473	2.14472	1.80846	1.84937	1.49113	1.32551	1.40925	1.39651	0.820133	0.585216	0.696574	0.78453	0.694307	0.475603	0.124088	-0.104228	-0.0700448	-0.0502526	0.0365375	0.215738	0.138916	-0.110222	-0.429174	-0.326396	-0.0586158	0.548966	0.582654	0.384136	0.348847	0.557026	0.677957	0.426067	0.371974	0.686401
		17	1.33963	1.35827	1.0839	0.808058	0.299028	0.238836	0.303646	0.712536	0.738522	0.599265	0.497533	0.414444	0.154178	0.303178	0.411785	0.397442	0.225585	0.0244277	0.122778	-0.0692689	-0.145197	-0.401896	-0.390037	-0.238174	-0.140018	0.22183	0.293988	0.0595449	-0.0455039	0.21937	0.482663	0.476522	0.628904	0.483654	0.206469	0.20715	0.0732979	-0.204188	-0.941979	-1.06696	-1.46191	-1.86121	-1.43891	-1.58913	-1.64967	-1.54279	-2.07297
		18	1.69351	1.54297	1.80556	1.98954	1.95679	1.68739	1.39203	1.37413	1.64801	1.67955	1.99342	1.53715	1.30044	0.754478	0.499785	0.647436	1.00106	1.40811	1.36731	1.26306	1.54171	1.31324	1.76411	1.72276	1.72591	1.9097	1.87958	1.75863	1.61744	2.05192	2.18385	2.29014	2.55056	2.65766	2.56176	3.05362	3.34666	3.59776	3.11704	2.82661	2.61338	2.54255	2.52552	2.37797	2.53326	1.97432	2.0777
		19	1.61351	1.78209	1.84623	1.90374	1.41186	0.980315	0.483924	0.371691	0.293547	0.339244	0.535413	0.554417	0.351952	0.195098	0.354746	0.225486	0.0589751	0.519901	0.408771	0.438683	-0.210045	-0.0133461	0.118918	-0.0177959	0.223964	0.460521	0.519433	0.438794	0.422941	0.311783	0.0540605	0.125289	0.343773	0.415974	0.29273	0.624716	0.93175	0.845267	0.664642	0.310015	0.957269	1.06046	0.804547	0.881012	0.812385	0.82921	0.998616
		20	-0.688674	-0.553324	-0.478022	-0.524866	-0.486691	-0.250608	-0.478848	-0.342981	-0.374916	-0.0241164	0.00477262	0.580738	0.865642	0.687955	0.781036	0.519335	0.335952	0.114403	-0.317452	-0.538323	-0.531054	-0.478369	-0.196128	0.405466	0.6331	0.707628	0.977583	0.684178	1.07365	0.762944	1.26145	1.11469	0.816279	0.763387	1.16986	1.22168	1.28654	1.33716	2.03979	1.90956	1.79742	1.44587	1.13658	0.487142	0.366994	0.3324	0.545947
		21	2.71665	2.64946	2.34278	2.29335	2.42449	2.44648	2.25985	2.18916	1.93932	2.15595	2.21564	2.30803	2.56017	2.97273	2.8468	2.46156	2.23459	2.13582	2.05286	2.08352	2.36427	1.76094	1.68957	1.57235	1.52088	0.875825	0.531194	0.401825	0.537294	0.295142	-0.204117	-0.355651	-0.348643	-0.998302	-1.1249	-0.952782	-0.782667	-1.19025	-1.57224	-1.94609	-2.04352	-2.01835	-1.39236	-1.19818	-1.12955	-1.06997	-0.202186
		22	1.10704	1.28247	1.30161	0.514978	0.679467	0.638066	0.247532	0.32609	0.64931	1.09357	0.758361	0.653816	0.685569	0.411206	0.598559	0.857098	0.641515	0.768418	0.520987	0.496806	0.282199	0.184172	0.284284	0.272629	0.316005	0.425618	0.694675	0.587766	0.510778	0.00785255	-0.119663	0.0744632	-0.129288	0.00191351	-0.0885995	-0.644161	-0.709229	-0.81965	-0.697156	-0.470994	-0.146825	0.089756	-0.185202	0.0584652	0.125773	0.0814699	-0.271591
		23	0.680566	0.865074	1.4002	1.50116	1.60715	1.60876	1.34801	1.21456	0.886893	0.834972	1.02757	1.21616	1.21825	1.42316	1.11548	1.22973	1.0395	0.717013	0.816381	1.06035	1.5589	1.69853	1.46946	1.1656	0.845906	1.02405	1.53437	1.59906	1.69139	1.56821	1.50278	1.15703	0.984587	0.615432	0.570027	0.366671	0.132772	0.386088	0.352907	0.144573	-0.0788903	-0.403982	-0.471995	-0.661481	-0.553427	-0.673136	-0.868335
		24	1.38217	1.56645	1.48815	1.3971	1.47395	1.22815	0.994109	0.99901	0.661661	0.376178	0.214049	0.152898	0.2146	0.111761	0.20996	-0.0967465	0.0667239	-0.0361741	0.135421	0.0466066	-0.308217	-0.820476	-0.966447	-1.07063	-1.17702	-1.36955	-1.32465	-1.05613	-0.618125	-0.505793	-0.350343	0.0443169	-0.450354	-0.352055	-0.818393	-0.780294	-1.07583	-1.29494	-1.35907	-1.3527	-1.32173	-1.23715	-1.2294	-1.59237	-1.6954	-1.81687	-1.69119
		25	0.122582	0.708804	0.747501	0.859037	0.880368	0.537526	0.190514	0.302529	0.374731	0.165328	0.337387	0.634236	0.640209	0.890363	0.75006	0.575967	0.378843	0.0475513	0.45185	0.500516	0.375385	-0.0696852	-0.223002	-0.116568	-0.259617	-0.103063	-0.312102	0.0646114	-0.489277	-0.452538	-0.926566	-1.16305	-1.41704	-1.57779	-1.41017	-1.5657	-1.45008	-1.33342	-1.68901	-1.82506	-1.69366	-0.976846	-1.55405	-1.46968	-1.88455	-1.48405	-1.05163
		26	0.0754255	0.0769151	0.527371	1.04037	1.06062	1.23249	1.57859	1.70628	1.77896	2.37048	2.65447	2.5292	2.16271	1.95707	1.62039	1.85963	1.87105	2.00075	1.68503	1.39266	1.05911	1.30811	0.964142	1.10073	1.39698	1.34606	0.785761	0.630557	0.750143	1.16935	0.751675	0.948555	0.822563	0.669295	0.839953	0.943237	0.423363	0.100874	0.148689	0.367184	0.642969	0.884751	1.27405	0.965238	0.766223	0.860703	1.22701
		27	1.22544	1.1229	0.813386	0.508963	-0.0307626	-0.108936	-0.282697	-0.380368	-0.216732	-0.3934	-0.00584793	0.0965943	0.0130439	-0.287303	-0.206966	-0.311021	-0.555493	-0.555037	-0.563266	-0.498518	-0.361761	-0.689937	-0.709523	-0.413444	-0.0693024	0.116739	-0.00179887	-0.39683	-0.562104	-0.710439	-1.42905	-1.11694	-1.21998	-1.23317	-1.28141	-0.971077	-0.633121	-0.263724	-0.527656	-0.70549	-0.629035	-0.484694	0.159162	-0.180574	-0.259112	-0.358823	-0.382952
		28	1.71975	2.07986	1.99388	1.70301	1.45905	1.18184	1.27028	1.20306	1.19796	1.0738	0.810386	0.686541	0.947456	0.997061	0.609524	0.609426	0.00396844	-0.491393	-0.741339	-0.875555	-0.583313	-0.37801	-0.191756	-0.491485	-0.469461	-0.574629	-0.447661	-0.300226	0.079299	0.073923	0.00809059	-0.147697	-0.0724508	-0.459646	-0.470201	-0.760959	-1.06693	-0.576795	-0.39905	-0.577083	-0.489515	-0.585745	-0.986289	-1.2636	-1.04968	-0.672204	-0.605344
		29	-0.83787	-1.1315	-0.97806	-0.973976	-0.701185	-0.60231	-0.535182	-0.742292	-0.787934	-0.780234	-0.530874	-0.394358	-0.289855	-0.0094907	0.155558	0.357468	0.0135304	0.344283	0.253293	-0.0551308	0.18843	0.400445	0.75741	0.540487	0.326931	0.278602	-0.180306	-0.444314	-0.070122	-0.0426722	0.401839	0.738543	0.976614	0.954839	0.86354	0.790179	0.991639	0.760506	0.849676	0.956598	1.07229	1.06647	1.03991	0.781164	0.813425	0.771181	0.659333
		30	-0.000592041	-0.436683	-0.42856	-0.0884304	-0.0306133	0.0334261	-0.000367356	0.287737	0.453192	0.593076	0.692516	0.74277	0.856013	1.10342	1.19441	0.769554	0.964886	1.00749	0.812722	0.151688	0.0522351	0.348895	0.44394	0.0744422	-0.19293	0.134985	0.195047	0.18001	0.0641355	-0.397994	-0.575051	-0.365856	-0.23417	-0.340778	-0.235557	-0.147705	-0.24399	-0.377133	-0.19021	0.402097	0.957661	1.2609	0.971132	1.10469	1.11667	1.0678	0.773213
		31	0.740663	1.14349	1.28853	1.10144	1.12055	0.756342	0.306106	0.688792	0.284869	-0.262121	-0.354922	-0.734352	-0.561093	-0.718939	-0.306389	-0.563247	-0.250729	-0.318497	-0.297796	-0.390877	-0.714613	-0.752854	-1.49916	-1.17331	-1.37493	-1.07754	-0.925208	-0.719213	-0.991685	-0.560242	-0.00505552	0.139461	-0.0900902	-0.272592	-0.117001	-0.432571	-0.512522	-0.658957	-0.591288	-0.747373	-0.433935	-0.75176	-0.808153	-0.547722	-0.664104	-0.264821	-0.295669
		32	-0.900208	-0.778929	-0.400874	-0.657129	-0.30882	-0.481115	-0.548538	-0.937382	-0.666771	-0.749532	-0.851608	-0.443016	0.0466855	0.312443	0.455452	0.195683	0.423384	0.574766	0.999427	1.35609	1.48652	1.2049	0.761096	1.23464	1.04971	0.972076	0.856669	1.37141	0.813508	0.776929	0.460012	0.842203	0.345531	0.146035	0.234098	0.914559	0.986718	0.691229	0.666815	-0.023955	0.297714	0.47871	0.615821	0.294201	0.363707	0.30557	0.454821
		33	0.041029	-0.0864593	-0.135105	-0.414579	-0.106463	0.0102484	0.0620817	-0.0598876	-0.15107	-0.338263	-0.267101	-0.352173	-0.455837	-0.341215	-0.5018	-0.706258	-0.716403	-0.922987	-0.930034	-1.02983	-0.615041	-0.861142	-0.955338	-0.84299	-1.02887	-1.18142	-1.13217	-0.618628	-0.209435	-0.332093	-0.36615	-0.447865	-0.745582	-0.925281	-0.604264	-0.515768	-0.342164	-0.10639	-0.232526	0.0392532	-0.319372	-0.303024	-0.278993	-0.208657	-0.293171	-0.278959	-0.312298
		34	1.04506	1.1654	1.17175	1.1525	1.20937	1.13002	1.24993	1.33329	1.68077	1.57704	1.41858	1.42391	1.77114	1.70462	1.78771	1.78988	1.52092	1.62497	1.40471	1.24494	1.59433	1.73677	1.3226	1.29575	1.27505	1.15296	0.927818	0.874343	0.739358	0.989655	0.925168	1.12737	0.777226	0.67437	0.592024	0.35079	0.193995	0.112592	-0.111061	-0.213193	-0.13263	-0.120994	0.106255	0.247878	-0.0493135	0.0866026	0.168517
		35	-0.304573	-0.0806203	-0.0997957	0.183944	-0.531609	-0.910381	-1.17556	-1.34373	-1.3805	-1.61024	-1.54159	-1.58502	-1.34775	-1.64997	-1.82805	-1.51368	-1.28522	-1.01478	-1.40828	-1.32683	-1.36103	-1.72107	-1.75147	-1.85172	-1.9189	-1.58579	-1.41663	-0.996062	-0.894393	-0.541073	-0.255387	-0.110066	-0.475108	-0.608248	-0.590141	-0.554679	-0.640975	-1.05357	-1.02963	-0.703077	-0.239731	0.12036	0.437938	0.39483	0.582905	0.483528	0.362548
		36	-2.41398	-1.70245	-1.28017	-1.02158	-1.10734	-1.25831	-1.30392	-1.48524	-1.40551	-1.55523	-1.33266	-1.53105	-1.0985	-0.980907	-0.74175	-0.453109	-0.62947	-0.797455	-0.0764851	0.0778066	-0.0297189	-0.406782	-0.417083	-0.414269	-0.778926	-0.85234	-1.03654	-0.839314	-1.08609	-1.04928	-1.0039	-0.888917	-0.64219	-0.781459	-0.786829	-1.27077	-1.14784	-0.77156	-1.16995	-1.77924	-1.34987	-0.754327	-0.687275	-1.00045	-0.363738	-0.322065	0.166813
		37	0.172997	-0.0563706	0.0129759	-0.384936	-0.747815	-0.341583	-0.0467004	0.101068	0.215035	-0.0494869	0.116236	0.0233318	-0.196045	-0.171777	-0.318004	-0.475944	-0.582071	-0.717888	-0.888403	-0.85967	-0.362209	-0.342986	-0.502879	-0.398584	-0.055445	0.127273	-0.175773	-0.223227	-0.0904831	-0.121008	-0.40309	-0.469722	-0.424397	-0.701265	-0.9617	-1.07085	-1.32089	-1.02557	-0.895158	-1.07426	-0.990789	-1.22324	-0.974114	-0.994217	-1.14495	-1.28961	-1.23969
		38	-1.36696	-1.49703	-0.950762	-0.763309	-0.571263	-0.480265	-0.837193	-1.27146	-0.814314	-0.664211	-0.545604	-0.683268	-0.436534	-0.0568845	-0.040722	-0.637646	-0.714055	-0.410838	-0.0867789	-0.133169	0.543525	0.719521	0.682531	0.530949	0.379644	0.339888	0.531687	0.352599	0.136316	-0.637984	-0.377941	0.124774	0.050674	0.266249	0.523246	0.493854	0.665106	0.837235	0.679893	0.520158	0.23449	0.405074	0.142624	-0.218582	-0.16116	-0.116967	-0.60885
		39	-0.796105	-0.653709	-0.325431	-0.892424	-1.06261	-1.11373	-1.41799	-1.28175	-1.64542	-1.48781	-1.40091	-0.905572	-1.09209	-1.71953	-1.7298	-2.10557	-2.52721	-2.31315	-1.87366	-1.95523	-1.79983	-1.62018	-1.32648	-1.17418	-0.802592	-0.687987	-0.677021	-0.755097	-0.804017	-0.71648	-0.534718	-0.737068	-0.941151	-1.0423	-0.795685	-0.885231	-0.440289	-0.578023	-0.895048	-0.813813	-0.359751	-0.389813	-0.414012	-0.471754	-0.440035	-0.613406	-0.46545
		40	-0.545067	-0.552545	-0.905019	-0.785105	0.340753	1.03373	1.50523	1.48702	0.605817	0.241926	0.98789	0.353183	-0.000250294	0.472478	0.72575	0.368251	-0.0827567	-0.590042	-0.907079	-0.920506	-0.919754	-0.497974	-0.493457	-0.878132	-1.76361	-2.21871	-2.14851	-1.66507	-1.13623	-0.35276	-0.55573	-0.633029	-0.236569	-0.506249	-0.917167	-0.344382	0.426396	0.875774	1.51781	1.06282	1.0131	0.944031	1.03788	0.991017	0.910576	0.573594	0.398204
		41	0.363667	0.139162	0.143296	0.163126	0.674456	0.60287	0.570314	1.11482	1.46815	1.24763	1.17677	0.921958	1.03581	1.23179	1.06284	0.941414	0.58502	0.275551	0.436737	-0.0498668	-0.288268	-0.267922	-0.0338117	-0.054878	-0.086662	-0.131285	-0.146124	-0.468763	-0.83637	-0.515588	-0.454474	-0.271695	-0.16816	-0.16295	-0.0889232	-0.0871271	-0.267142	0.488791	0.264571	0.690081	0.925748	0.748651	0.25585	0.295503	0.470872	0.557361	0.510546
		42	0.23453	0.065306	0.235685	0.417464	1.2362	0.87115	0.686077	0.171558	0.0154991	-0.11199	-0.0618015	0.0898533	0.0671195	0.0300945	0.247986	0.473603	0.592553	0.546909	0.836425	1.04566	1.28345	1.07411	0.80188	0.59714	0.396333	0.164745	0.309942	0.655671	0.734275	0.433112	0.546998	0.400533	0.115684	0.216871	-0.0342505	-0.138728	-0.112925	-0.23211	-0.486659	-0.874845	-1.18085	-1.247	-1.00529	-0.841083	-0.985552	-0.751482	-0.797037
		43	0.682738	0.945803	1.05568	1.66825	1.35784	1.4866	2.00528	1.78224	1.83127	1.5399	1.43375	1.39635	1.50004	1.48555	1.09307	1.51942	1.46785	1.25195	0.856847	0.739385	0.801961	1.03746	0.984159	0.41122	0.212044	0.390376	0.290908	0.713762	0.979218	1.16031	1.33426	1.73168	1.70923	1.884	1.93477	2.05759	2.41602	2.53935	2.64626	2.75964	3.31079	2.87253	2.50628	2.66272	2.97882	3.03968	2.96897
		44	0.288051	0.744137	0.312481	0.13167	0.132175	0.488733	0.948623	1.02677	0.908512	0.949161	0.630669	0.240275	0.726181	0.874329	1.21146	1.44726	1.48645	1.76874	1.95668	1.49636	1.75156	1.49828	1.62505	1.77247	2.06274	2.24754	2.21434	1.5822	1.30374	0.993439	1.20888	1.2082	1.55198	1.20938	0.949632	0.647859	0.840028	0.852585	0.452555	0.219342	-0.258167	-0.678581	-0.257936	-0.240008	-0.707993	-0.468932	-0.268555
		45	-1.02236	-0.807898	-1.09832	-0.743058	-0.632824	-0.75813	-0.725428	-0.469785	-0.523883	-0.603855	-0.478141	-0.235152	-0.288518	-0.600814	-0.251401	-0.462503	-0.086117	-0.0476198	0.157752	0.289324	0.581754	0.626351	0.761485	0.656606	0.351765	0.493182	0.856708	0.773026	0.984028	1.00983	0.728254	0.789134	0.373847	1.06194	0.95802	1.32735	1.19769	0.778353	0.510953	0.390643	0.186618	-0.166622	-0.498041	-0.460144	-0.517768	-0.00271969	-0.168685
		46	0.92648	0.866347	1.04645	0.807179	0.866686	0.782265	0.55223	0.40598	0.73714	0.82689	1.21956	0.744437	0.820091	0.693941	0.736363	0.555928	0.728311	0.687404	0.524899	0.0739156	0.322551	0.137029	0.117626	0.110266	0.173177	0.0096391	0.233175	0.0193679	0.147405	0.438098	0.136137	0.200789	0.42956	0.605763	0.748721	0.808344	0.867339	0.63046	0.849033	1.48526	1.60665	1.70378	1.96456	1.82402	1.81055	1.59643	1.46709
		47	1.31782	1.59846	1.97103	1.70318	1.31931	1.11009	0.990489	1.22083	1.09359	0.832665	0.695704	0.784759	0.587594	0.178298	0.290802	0.306459	0.764233	0.761707	0.620289	0.516187	0.317754	-0.0366214	-0.404016	-0.423828	-0.32316	-0.257027	0.105497	-0.0717965	-0.368082	-0.126945	-0.131588	-0.283231	-0.525701	-0.0630969	-0.18409	0.138134	0.272471	0.238089	0.443657	0.63409	0.953644	0.985476	1.00686	0.986906	0.888071	1.086	0.905289
		48	0.730443	0.171819	0.161359	0.0806044	-0.269577	-0.302671	-0.560014	-0.428987	-0.884305	-0.867466	-0.937472	-0.874185	-1.05712	-1.07696	-0.796575	-1.01378	-1.07499	-0.82445	-0.759418	-0.672309	-0.356741	-0.145137	-0.209516	-0.199244	-0.0688698	-0.0780274	0.203375	0.584384	0.439872	0.461673	0.48963	0.422903	0.345773	0.434453	0.13128	-0.072386	-0.15043	-0.597594	-0.889345	-0.872762	-0.761705	-0.483068	-0.453523	-0.671592	-0.598506	-0.929335	-0.789959
		49	-1.0965	-1.45362	-1.87847	-1.80123	-1.82398	-1.63716	-1.63005	-1.66076	-1.89476	-2.04773	-2.12452	-2.03619	-2.04045	-2.20323	-2.09663	-1.81951	-1.4292	-1.25993	-1.00431	-1.02346	-1.19308	-0.967909	-0.881684	-0.722365	-0.608816	-0.658096	-0.499028	0.0293976	0.157326	0.261434	0.0554	0.0226756	0.0973925	0.164685	0.341256	0.369543	0.159524	0.0950975	-0.0341128	-0.143921	0.156347	0.448298	0.656492	0.393749	0.423419	0.477996	0.286895
		50	-0.403028	-0.371679	-0.216339	-0.0654596	0.0313161	0.103058	0.435215	0.0161747	0.333387	0.691333	0.837625	0.79515	0.899617	1.01565	1.17286	1.03497	0.759025	0.506844	0.266768	0.10189	-0.142075	-0.0428719	0.198049	0.429627	0.562186	0.691964	0.753708	0.994937	1.14058	1.26671	1.26842	1.23846	1.4842	1.53	1.3158	1.28587	1.68064	1.67545	1.97177	1.99402	2.329	2.25059	1.97439	2.04174	2.17052	2.10493	1.71223
		51	-1.06694	-1.33172	-1.28986	-0.970471	-1.23139	-1.09959	-1.16439	-1.19903	-1.01738	-1.18766	-1.16086	-1.26414	-1.4617	-1.52432	-1.24058	-1.27023	-1.18491	-1.34052	-1.54613	-1.39726	-1.33354	-1.15256	-1.20025	-1.45987	-1.42125	-1.45331	-1.37431	-1.50968	-1.52023	-1.26769	-1.09161	-1.15931	-1.12294	-0.693217	-0.699153	-0.203305	-0.0578452	-0.0196693	-0.0253384	0.0686827	0.337478	0.26656	0.186721	0.233221	0.362639	0.146527	0.205647
		52	1.78374	1.76835	1.36824	1.2062	1.2549	0.960907	0.5881	0.124802	-0.261406	-0.117264	0.0799042	0.16867	0.140823	0.349851	0.100194	0.269622	0.531464	0.0378548	0.0408513	0.054884	-0.246219	-0.35459	-0.158163	-0.153006	-0.0433949	-0.0479074	0.14349	0.546991	0.564711	0.373426	0.0928249	-0.0117789	0.162449	-0.190096	-0.502178	-0.735444	-0.968365	-0.792936	-0.710673	-0.675508	-0.606624	-0.340463	-0.123305	-0.153228	-0.456531	-0.375844	-0.151243
		53	-2.40117	-2.53129	-2.35453	-2.15754	-1.90501	-2.4538	-2.57759	-2.79161	-1.8579	-1.14197	-0.685923	-0.420487	-0.174072	0.0702518	0.170892	0.69067	0.539283	1.10396	0.477563	0.831047	0.829065	0.787422	1.05554	1.05615	0.740681	0.706316	0.726056	0.848574	0.471903	-0.100852	-0.002696	-0.436257	-0.070726	-0.151319	-0.12023	-0.0174417	0.0457626	0.160156	0.562815	0.448213	0.743824	0.608126	0.607154	0.0198351	-0.108081	0.0918164	0.00763354
		54	0.774175	1.47876	1.32289	1.80807	1.80202	1.91484	1.64959	1.10343	0.989861	1.0768	0.881726	0.773444	1.06307	1.0263	0.54995	0.390786	0.13639	-0.0434964	0.231493	0.172567	0.117134	-0.0818174	-0.368095	-0.53788	-0.528008	-1.13014	-0.979787	-1.28631	-0.716646	-0.82502	-0.728679	-0.467858	-0.695199	-0.480749	-0.419131	-0.0132716	-0.432256	-0.162571	-0.311435	-0.00919814	-0.405957	0.0117847	0.0560444	0.10471	-0.0566725	0.0774342	0.485036
		55	-0.176137	-0.0809782	-0.104598	0.0467787	-0.036816	0.232434	0.254768	0.774908	0.733733	1.06342	1.10032	1.39343	1.48647	1.48156	1.45913	1.6979	1.91987	2.08814	1.73135	1.2121	1.43835	1.57241	1.46261	1.07516	0.993488	0.921938	0.739721	0.419566	-0.0120718	0.227687	0.0975359	-0.082674	-0.377827	-0.365196	-0.249337	-0.31499	-0.171927	-0.175811	0.119955	0.11316	-0.223171	-0.585423	-0.714038	-0.330341	-0.418144	-0.401078	-0.308167
		56	0.79142	1.06924	0.731849	0.580479	0.527647	0.234073	0.245812	0.347574	0.416287	0.56957	0.505463	0.81844	1.14499	0.794138	0.801028	0.588556	0.442943	0.418472	0.280686	0.0799472	-0.176518	-0.5494	-0.483595	-0.252827	-0.450326	-0.237372	-0.188746	-0.512076	-0.634926	-0.840119	-0.818469	-0.807494	-1.10714	-1.10736	-1.17293	-1.33017	-1.55227	-1.56943	-1.42941	-1.47583	-1.35033	-1.19257	-1.07861	-1.17697	-1.14724	-0.871447	-0.644101
		57	-0.83606	-0.614663	-0.539345	-0.632803	-0.81321	-0.834204	-1.16581	-0.922494	-0.596747	-0.28572	-0.492595	-0.786818	-0.828707	-1.12603	-1.34517	-1.49842	-1.3802	-1.82973	-1.98219	-1.90131	-1.88973	-1.91868	-2.06191	-1.73919	-1.31677	-1.71589	-1.58518	-1.76757	-1.76951	-1.97736	-1.84625	-1.63285	-1.33335	-1.42628	-1.14167	-1.37043	-1.37934	-1.01628	-0.452165	-0.547722	-0.49377	-0.593359	-0.606952	-0.847864	-0.920299	-0.516904	-0.608008
		58	-0.560518	-0.709472	-1.14198	-1.55599	-1.51741	-1.43758	-1.38591	-1.15883	-1.12917	-1.43761	-1.2934	-1.24889	-0.681654	-0.48632	-0.517098	-0.580865	-1.0338	-0.882995	-0.919509	-1.03791	-0.906016	-1.09107	-0.890556	-0.672714	-0.800182	-1.32904	-1.61723	-2.07653	-1.9265	-1.80062	-1.58927	-1.50789	-1.47282	-1.65032	-1.15881	-1.35671	-1.18936	-1.46193	-1.28342	-1.37037	-1.49142	-1.15017	-0.542798	-0.743787	-0.372907	-0.141152	0.440447
		59	1.39436	1.53945	1.5371	1.40703	2.02244	1.89037	1.40644	1.27869	1.32488	1.42403	1.51929	1.92824	1.82782	1.73651	1.26908	1.3318	0.789758	0.347795	0.510394	0.609609	0.633528	0.682549	0.791619	1.01388	0.81775	1.06509	1.31969	1.49798	1.37092	1.35522	1.3748	1.39889	1.26229	1.26447	0.974763	1.13666	1.03353	1.48833	1.33909	0.680011	0.55686	0.0854492	-0.30481	-0.507748	-0.672627	-0.620238	-0.911832
		60	-0.29242	-0.0581065	-0.353967	-0.471384	-0.360502	-0.16065	-0.14752	0.0737069	0.174325	-0.0823956	0.381311	0.34336	0.17578	0.201743	0.698757	0.607062	0.76013	0.943201	0.967664	1.56106	1.66482	1.55591	1.45273	1.64647	1.31005	1.21652	0.80223	1.17492	0.832727	1.04239	1.1698	1.46663	1.15718	0.953811	0.325063	0.0370593	0.220323	0.323379	0.240578	-0.289035	-0.0217574	0.413245	0.293958	0.0777054	0.483272	0.277574	0.426673
		61	-0.908083	-0.826503	-0.938984	-0.778574	-0.483375	-0.103977	0.10443	-0.0718669	0.0206979	-0.0688163	0.321224	0.485245	0.200124	0.452421	0.557489	0.136883	0.202532	0.0115272	-0.541739	-0.59244	-0.233636	-0.350717	0.168967	-0.084557	0.0767359	-0.106831	-0.294465	-0.105242	0.0892105	0.0196878	0.256233	-0.132593	-0.142071	-0.101813	-0.53958	-0.441681	-0.555243	-0.637896	-0.27908	-0.0588479	-0.00112888	0.230898	-0.471803	-0.476601	-1.07489	-1.30575	-1.61849
		62	-0.643137	-0.464572	-0.25897	-0.108342	-0.0903357	-0.188746	-0.42207	-0.106147	0.0117203	0.2414	0.286153	0.471494	0.48588	0.824102	0.809467	1.0891	1.23562	1.22135	1.17191	1.01887	0.969807	0.830077	0.96422	0.97849	0.739401	0.984189	0.87662	0.830121	0.780143	0.841355	0.963097	1.05936	0.661415	0.741057	0.517581	0.667759	0.44626	0.522892	0.91962	0.850367	0.516377	0.669064	0.77537	0.746053	0.840922	0.742576	1.08946
		63	-1.70449	-1.60824	-1.72444	-1.15337	-0.799327	-0.488548	-0.185449	-0.278045	-0.584376	-0.877704	-0.597811	-0.4682	-0.192785	0.0801111	0.186885	0.21844	-0.0242465	-0.271028	-0.415054	-0.481671	-0.339791	-0.717634	-0.499741	-0.913932	-0.999663	-1.17598	-1.28835	-1.34503	-1.16854	-1.31647	-0.905167	-0.267799	-0.571686	-0.429183	-0.827864	-0.659418	-0.733849	0.00802972	0.141578	-0.10731	-0.296182	-0.230166	-0.638988	-0.849665	-0.854413	-1.05348	-1.15137
		64	1.20543	1.0046	0.900945	0.816034	0.904181	0.968489	1.26903	1.24726	1.45073	1.55868	1.72112	2.09375	2.15995	2.36282	2.04359	1.81429	1.91182	1.71889	1.39605	1.20379	1.26456	1.24792	1.43577	1.42643	1.64769	1.67876	1.68939	1.67546	1.33635	1.22181	1.45226	0.958065	0.949174	0.830112	0.979297	1.0024	0.943254	0.761655	0.998134	0.717993	0.561806	0.788363	0.75023	0.578309	0.511768	0.211449	0.12145
		65	0.522941	0.922694	1.072	1.08071	0.813138	0.843265	0.881083	0.898356	0.968338	0.858923	1.04177	1.08918	1.03003	1.01557	0.956629	1.10905	0.722459	0.692837	0.722145	0.806174	0.683348	0.749946	0.657622	0.4052	0.473824	0.478841	0.712346	1.04297	1.09679	1.08445	0.938704	0.72984	0.773004	1.15111	1.12692	0.901272	0.953347	1.09845	1.28072	1.26888	1.6315	1.82534	1.83748	2.22174	2.44815	2.59396	2.65239
		66	1.94133	2.01985	2.16659	1.94552	1.48243	1.33061	1.17519	1.09776	1.23629	0.922056	0.975777	0.799834	0.648065	0.694649	-0.00360449	0.454146	0.550231	0.682813	0.656383	1.0452	0.894426	0.756581	0.765652	0.733156	0.665077	0.717653	0.713743	1.13022	0.977886	1.49331	1.56289	1.22465	1.19728	0.809317	0.622031	0.790861	0.481725	0.151196	0.084486	0.13961	-0.00805043	-0.316204	-0.677791	-1.12325	-1.19332	-1.12105	-1.07644
	mouse 3	1	1.25499	1.66297	1.881	1.79594	1.62344	1.59559	1.34786	1.77096	1.7784	1.20969	1.13941	1.28811	1.21767	1.23153	1.03981	0.620025	0.441994	0.390666	0.478816	0.490812	0.775329	0.810292	0.755957	0.538764	0.188718	-0.336714	-0.234473	-0.64138	-0.639257	-0.278064	-0.0497079	-0.188514	-0.0256878	-0.475071	-0.196941	0.317948	0.655701	1.12838	1.20656	1.35182	1.05568	1.12486	0.91848	1.09655	1.16019	1.44214	1.90309
		2	-0.393435	-0.395567	-0.474882	-0.604194	-0.448051	-0.458376	-0.238856	-0.120672	0.190907	0.383733	0.78432	0.936782	1.16588	1.16674	1.46199	1.84469	1.74078	1.63385	1.47839	1.5034	1.49825	1.22368	0.96489	1.06529	1.1168	0.912231	0.643724	0.395713	0.188853	-0.0360553	-0.191433	-0.186011	-0.252069	-0.569561	-0.843281	-1.17754	-1.28439	-1.13995	-1.11709	-1.36456	-1.38939	-1.19576	-0.651961	-0.476083	-0.406953	-0.470083	-0.207474
		3	1.52189	1.28734	1.20024	1.11303	1.22749	1.14359	1.07271	0.632005	0.434979	0.80073	0.855136	0.71395	0.702872	0.606636	0.630033	0.505559	0.116147	0.140714	0.182622	0.317254	0.108023	-0.267195	-0.384752	-0.477761	-0.312192	-0.472422	-0.675456	-0.423201	-0.218343	-0.25828	-0.367756	-0.214105	-0.175886	0.226464	-0.104005	-0.236485	0.167061	0.471622	0.404408	0.464982	0.387442	0.510041	0.676441	0.523872	0.46335	0.430928	0.515414
		4	0.238492	0.0739227	-0.00416868	0.0540973	-0.0481542	0.189668	0.293095	0.463535	0.423325	0.573996	0.79223	0.923857	0.741843	0.269581	0.205537	-0.00650311	-0.277919	-0.208215	-0.274768	-0.131342	-0.476665	-0.616126	-0.419217	-0.699973	-0.81262	-0.808023	-0.698644	-0.718613	-0.723521	-0.589549	-0.747471	-0.959829	-1.14248	-0.638327	-0.361969	-0.107183	0.284025	0.527804	0.808411	0.628351	0.818457	1.14521	1.09265	1.30862	1.40836	1.68239	1.53941
		5	0.558324	0.664825	0.486072	0.570178	0.619807	0.704093	1.07849	0.924726	1.02539	0.908607	1.16326	0.970092	1.05626	0.941637	1.02263	1.05803	1.02673	1.11684	1.23535	1.31939	1.40828	1.47762	1.38776	1.20865	1.19336	0.923194	0.828015	0.789512	0.68983	0.800616	0.739122	1.06891	1.02632	1.27577	1.28162	1.15521	1.34031	1.11488	1.0895	0.924976	0.858934	0.887809	0.998831	1.14752	1.07041	1.11829	1.32378
		6	-0.237082	-0.120659	0.317566	0.887458	0.614352	0.919491	0.83596	0.862278	0.953892	1.01895	0.683559	0.62423	0.601233	0.646339	1.22091	1.58098	1.62746	1.57929	1.78539	2.19378	2.56433	2.40845	2.33771	2.01063	2.21877	1.95773	1.71179	1.66176	1.55216	1.63769	1.9353	1.90585	2.04782	2.08992	1.88831	1.74489	1.43929	1.06137	0.911796	0.939542	0.470529	0.0375505	0.112958	0.0992642	0.0944345	0.0117511	0.00380446
		7	-0.298606	-0.552752	-0.46496	-0.353363	-0.243907	-0.151934	-0.411305	-0.209002	-0.286073	-0.286785	-0.0600504	-0.0249077	-0.158828	-0.18104	0.145842	0.377857	0.322466	0.183045	0.071077	0.149581	0.202407	0.654149	0.989149	0.818438	0.72189	0.919544	1.29391	1.36674	1.45892	1.59378	1.57998	1.60605	1.52847	1.56921	1.59247	1.58059	1.51213	1.73118	1.99652	2.16352	2.14766	1.78033	1.55231	1.51895	1.88278	1.54748	1.28568
		8	-0.818711	-0.778539	-0.971929	-0.9251	-0.761614	-0.631075	-0.433096	-0.230513	-0.200145	-0.228	-0.151183	-0.145468	-0.0745752	-0.0160522	0.211147	0.148259	0.0593094	-0.177129	-0.0467718	0.165445	0.22109	0.114787	0.300477	0.278692	-0.0042985	-0.0730557	-0.176505	-0.175646	-0.270258	-0.292022	-0.375293	-0.0762643	0.12756	0.236394	0.156541	0.256896	0.0631937	0.0239223	-0.0556174	-0.0981178	0.0481432	0.388874	0.361351	0.371831	0.235333	0.269541	0.368475
		9	1.82802	1.24953	1.09166	0.606335	0.525447	0.0600018	-0.359246	-0.48513	-0.66644	-1.01226	-1.09813	-1.40069	-1.96057	-1.555	-1.39018	-1.32486	-1.16227	-0.794638	-0.763555	-0.642344	-0.581482	-0.292379	-0.191902	-0.0814932	0.183674	0.165101	0.257043	0.455985	0.37568	0.618794	0.977245	0.792298	0.85059	0.814454	0.309476	0.144951	-0.257642	-0.173084	-0.199925	-0.420975	-0.235489	-0.105578	0.0454238	0.0501971	-0.00515825	0.119814	0.450906
		10	1.11275	1.08412	1.07867	0.366806	0.509544	0.729629	0.80855	1.17249	1.46083	1.20311	1.37047	1.22537	0.943854	0.736059	0.35575	0.0867527	0.0514924	0.399865	0.525088	0.600335	0.650364	0.775519	0.838319	1.45692	1.74335	1.49178	1.47904	1.57723	1.30825	1.52275	1.58599	1.68066	1.78588	2.26948	2.2481	2.18985	2.20903	2.21092	1.85915	1.71028	1.52693	1.12935	0.677445	-0.0377485	-0.461644	-0.398183	-0.606587
		11	0.150825	0.473824	0.435272	0.706552	0.726101	0.651088	0.437961	0.363925	0.48639	0.669746	0.65317	0.511781	0.489138	0.454309	0.606642	1.31832	1.4307	1.61527	1.39864	1.67568	1.24668	1.31491	1.14106	0.933782	0.578985	0.639334	0.536788	0.408331	0.586944	0.49357	0.0543412	0.144998	-0.151974	-0.119319	-0.559236	-0.712421	-0.966857	-1.51026	-1.54833	-1.76463	-1.49715	-1.54376	-1.82179	-2.03226	-2.14592	-1.92565	-2.01719
		12	-1.24197	-1.09491	-0.897074	-1.13423	-0.923567	-0.848148	-0.359152	-0.280927	-0.793643	-0.553322	-0.467432	-0.577984	-0.305846	-0.143256	-0.185423	-0.773921	-0.591214	-0.173243	0.221586	0.287533	0.489069	0.39004	0.334036	0.483888	0.17972	0.212894	0.0650029	-0.0895993	-0.149909	0.0582326	-0.193558	0.0396965	-0.336537	-0.442519	-0.803821	-0.307868	0.153214	0.215002	-0.156184	0.0361148	0.226796	0.0337164	0.185979	0.356968	0.420685	0.3304	0.165574
		13	0.327673	0.35182	0.113956	-0.211163	0.0126937	-0.178502	-0.229199	-0.43056	-0.548897	-0.664763	-0.622525	-0.693984	-0.386054	-0.370106	-0.568386	-0.598978	-0.66708	-0.580591	-0.616576	-0.677904	-0.582368	-0.570763	-0.393082	-0.26657	-0.253411	-0.0770727	0.169181	-0.107549	0.0616093	0.261365	0.402906	0.597806	0.796945	0.624949	0.790996	0.707447	0.569207	0.513588	0.580813	0.922456	0.590584	0.445085	0.170066	0.263338	0.52315	0.665032	0.269024
		14	-0.540787	-0.618515	-0.71106	-0.607629	-0.349918	-0.0378589	0.191594	0.00914582	0.0167834	0.147515	0.341622	0.338954	0.156366	-0.135329	-0.386787	-0.828819	-0.832458	-1.15626	-1.31104	-1.55465	-1.4333	-1.2856	-0.929396	-0.938677	-0.774756	-1.32491	-1.34465	-1.43335	-1.21633	-1.12678	-1.13168	-1.19935	-1.12948	-0.699269	-0.658705	-0.104536	0.00138442	0.290255	0.369994	0.615185	0.703105	0.839344	0.813466	0.974061	0.916441	1.55446	1.7879
		15	-1.38641	-1.02004	-1.18653	-1.47887	-1.32684	-0.728327	-1.13078	-1.13436	-0.97454	-1.00844	-1.24222	-1.31516	-1.20046	-1.1718	-1.33358	-1.27848	-1.27592	-1.36055	-1.29922	-1.48553	-1.72737	-1.66573	-1.48949	-1.0232	-0.87205	-0.992031	-1.10536	-0.779294	-1.11219	-1.22393	-0.876941	-1.06008	-0.913978	-0.684949	-0.423849	-0.22197	-0.0981729	0.331444	0.32961	0.522374	0.775201	0.618322	0.455633	0.180031	0.136119	-0.0427461	0.121608
		16	1.01207	0.813194	0.802286	0.863778	0.751235	0.604765	0.350506	0.683513	0.244362	0.264401	0.448286	0.66817	0.362147	0.0857761	-0.191275	-0.20281	-0.446412	-0.637681	-0.985126	-1.45147	-1.40273	-1.20142	-1.54708	-1.20636	-1.43539	-1.51792	-1.73388	-1.79695	-1.27717	-1.14408	-1.22829	-1.58539	-0.963553	-0.87246	-0.701621	-0.685003	-0.540709	-0.328958	-0.0986272	0.121018	-0.0896378	-0.0219662	0.237392	0.314144	0.644475	1.08076	1.36162
		17	-0.640637	-0.633007	-0.47356	-0.515354	-0.75134	-0.955835	-0.875874	-0.65306	-0.543928	-0.183229	-0.0421766	0.324017	-0.0627213	-0.351801	-0.188758	-0.206695	-0.582206	-0.634459	-0.840422	-1.04878	-0.804995	-0.663581	-0.593946	-0.572998	-0.468637	-0.21089	-0.000514539	0.0552575	-0.180307	-0.366189	-0.809727	-0.472761	-0.464474	-0.0676296	0.18063	0.416947	0.859479	1.07693	1.37475	1.58153	2.09312	2.63177	2.77272	3.15511	3.19775	3.33015	3.23199
		18	0.599648	0.406226	0.0213969	0.0417476	0.0750782	0.149688	-0.172442	-0.377236	-0.345774	-0.675373	-0.675819	-0.844902	-0.585522	-0.221506	-0.336135	-0.400242	-0.558858	-0.547273	-0.592368	-0.801023	-0.646983	-0.457944	-0.512621	-0.194084	-0.0711571	0.126442	0.166035	0.257782	0.466867	0.672886	1.04847	1.09917	0.797821	0.3098	0.425245	0.657412	0.32618	0.358926	0.459891	0.457007	0.508834	0.50943	0.596484	0.518601	0.386062	-0.0532154	-0.00972441
		19	-1.18439	-1.13686	-1.16084	-1.24635	-1.47195	-1.33188	-1.32293	-1.22845	-1.21958	-1.00872	-1.13348	-1.39231	-1.17811	-0.821263	-0.838358	-0.803937	-0.695252	-0.628494	-0.70479	-0.355835	-0.273408	-0.163018	-0.14032	-0.135782	0.184671	0.157046	0.255206	0.311821	0.299336	0.326035	0.167672	0.286042	0.159703	0.109603	0.20386	-0.110748	-0.212915	-0.373786	-0.408383	-0.460883	-0.567169	-0.487689	-0.719856	-0.610775	-0.592678	-0.832534	-1.03583
		20	0.671331	0.482547	0.503274	0.544171	0.530105	0.28056	0.129521	-0.339727	-0.571606	-0.627815	-0.475732	-0.575815	-0.534279	-0.165689	0.0210224	0.218957	0.523027	0.597513	0.484	0.301833	0.471744	0.658341	0.632133	0.734856	0.775925	1.05145	1.0793	1.26023	1.40641	1.32181	1.49736	1.56546	1.83965	1.68586	1.458	1.12255	0.809876	0.514197	0.39086	0.241373	0.182868	0.0662908	0.0425556	-0.378992	-0.464742	-0.544948	-0.771553
		21	-0.368842	-0.720731	-0.601478	-0.43834	-0.440593	-0.55172	-1.0215	-1.00444	-0.898925	-1.13749	-1.23526	-1.05465	-1.47483	-1.31869	-1.17751	-1.26641	-1.63545	-1.2773	-1.39756	-1.01452	-1.18096	-1.00835	-0.771353	-0.93971	-0.837686	-0.862051	-0.87186	-0.497823	-0.840523	-0.493071	-0.576385	-0.677395	-0.670951	-0.632155	-1.08387	-0.953206	-0.528799	-0.535249	-0.52069	-0.370411	-0.144936	-0.0515276	0.00667015	0.0393074	0.1188	0.19017	0.458091
		22	0.452252	0.63901	0.740567	0.792843	0.833633	1.03511	1.02618	0.956479	0.883802	1.08976	1.19114	1.39913	1.47871	1.2211	1.40009	1.86178	1.93683	1.97508	1.89401	1.41574	1.44205	1.06734	1.02563	1.02411	1.05114	0.938687	0.954411	0.858103	0.768829	0.657646	0.849228	0.933314	0.78015	0.915125	0.767289	0.691902	0.794131	0.486765	0.029801	0.0768519	-0.0137996	0.0356107	0.321875	0.175637	0.0744395	0.0627473	0.113532
		23	-0.0538334	0.0294029	-0.368398	-0.398279	-0.168326	-0.325005	-0.321377	-0.184362	-0.0973464	0.0512143	0.312226	0.419936	0.729963	0.504305	0.471482	0.669754	0.492313	0.0461862	-0.060601	-0.236558	0.0473471	-0.0328502	0.254189	0.434089	0.471276	0.524763	0.772815	0.715076	0.660612	0.631661	0.355738	0.365305	0.307543	0.596116	0.974	1.02946	0.938616	1.38828	1.81973	1.82982	1.98411	2.34657	2.70021	2.71311	2.75248	2.36563	2.54097
		24	0.346597	0.33084	0.346692	0.284723	0.184489	0.363529	0.15039	-0.346571	0.0814215	0.00236905	0.0280884	0.374032	0.743145	0.754249	0.552872	0.212285	-0.122524	-0.248105	-0.188258	-0.460394	-0.545657	-0.509075	-0.510802	-0.266907	-0.124988	-0.183488	-0.0311152	0.610856	0.531457	0.314238	0.506918	0.516826	0.294135	0.284221	0.345556	0.460035	0.5725	0.633737	0.405077	0.696148	1.03804	1.17185	1.07986	1.09864	1.01378	1.09614	1.13113
		25	1.36582	1.85104	2.04132	2.22626	2.20771	2.34356	2.038	1.84519	1.5439	1.56978	1.57572	1.45908	1.57343	1.54886	1.65977	2.0109	1.92118	1.79278	1.59409	1.46955	1.33429	1.34416	1.01068	0.951775	0.971291	0.97763	1.31018	1.09295	1.24266	1.18793	0.898146	0.711553	0.878728	0.672179	0.629009	0.359528	0.349328	0.447955	0.583502	0.476288	0.353501	0.493666	0.32987	0.435464	0.416558	0.531726	0.238537
		26	-0.418798	-0.437045	-0.800496	-0.984207	-0.947954	-0.8367	-0.631787	-0.674034	-0.8096	-0.396605	-0.46165	-0.448129	-0.544198	-0.256673	-0.100359	0.0909377	0.479836	0.263026	0.302262	0.517273	0.598598	0.859522	1.12649	1.04066	0.940947	0.44441	0.172632	0.179585	0.259446	-0.0682013	-0.479601	-0.583865	-0.585203	-0.688173	-0.990908	-1.06813	-1.16078	-1.17833	-1.00528	-1.01711	-0.873073	-1.07111	-1.21183	-0.97389	-0.536193	-0.0809453	0.300872
		27	-1.6265	-1.65164	-1.68672	-1.612	-1.43338	-1.06104	-0.96539	-0.777084	-0.427572	-0.393345	-0.315507	-0.316906	-0.462531	-0.488535	-0.245057	-0.428526	-0.531665	-0.458133	-0.555325	-0.562128	-0.537966	-0.431564	-0.396819	-0.269018	-0.173568	-0.180469	-0.350362	-0.282421	-0.460987	-0.386539	-0.291956	-0.394853	-0.314655	0.0956756	0.0319003	0.235699	0.539167	0.424375	0.473974	0.298947	0.500826	0.681867	0.952666	1.02089	1.09996	0.916661	0.920843
		28	-0.804466	-0.601255	-0.208493	0.0110263	0.0696261	0.0739103	0.290277	0.321569	0.351687	0.37987	0.0355408	-0.243818	-0.320092	0.202066	0.273772	0.10086	0.0387722	-0.0318716	-0.0543755	-0.145924	-0.28392	-0.432874	-0.49186	-0.579752	-0.790588	-0.863384	-0.704202	-0.759803	-0.886937	-0.882775	-0.775012	-0.845356	-0.941647	-1.0764	-0.807066	-0.707723	-0.705762	-0.659994	-0.651667	-0.527503	-0.326343	0.129572	0.0520767	0.200219	0.431556	1.02666	1.09779
		29	-0.512371	-0.497257	-0.516842	-0.483584	0.109325	0.492331	0.535951	0.645435	0.644213	0.418145	0.187365	0.0686931	-0.0704344	-0.0915994	0.0814801	0.0433534	0.215223	0.412015	0.545207	0.54387	0.783733	0.708488	0.632417	0.416114	0.436542	0.18883	-0.0229957	-0.215663	-0.555277	-0.611512	-0.44049	-0.11952	-0.263078	-0.302127	-0.671066	-0.763062	-0.761154	-0.920365	-1.11187	-1.21499	-1.5678	-1.40881	-1.19042	-0.943565	-0.786898	-0.756261	-0.556682
		30	-2.29678	-2.28922	-1.8918	-1.52552	-1.3091	-1.11955	-1.00171	-1.27677	-1.54658	-1.43847	-1.4526	-1.30126	-0.926174	-0.911315	-0.873686	-0.8279	-0.563927	-0.155993	-0.00983137	-0.152463	0.0671485	0.313291	0.190168	-0.00877142	-0.0329275	0.0583601	0.0874168	0.470286	1.01793	1.18198	1.32768	1.46783	1.35833	1.32829	1.49778	1.95668	1.94847	1.69509	1.30774	1.3719	1.5323	1.24173	1.53647	1.5763	1.87096	2.11282	2.27056
		31	-0.175652	0.056657	-0.020807	0.114921	0.267613	0.0764186	-0.150764	-0.183151	0.0427738	0.0344386	0.325928	0.155328	0.13785	0.207496	0.0617441	0.297599	0.282865	0.151643	0.159558	-0.35068	-0.410626	-0.437946	-0.360505	-0.663276	-0.422725	-0.223111	0.0476662	0.267155	0.176343	0.300867	-0.0854846	-0.302887	-0.305028	-0.215226	-0.412648	-0.84113	-0.76551	-0.687827	-0.827043	-0.765147	-0.535631	-0.331192	-0.463102	-0.34779	-0.343489	-0.578594	-0.759262
		32	2.31223	2.66928	2.52451	2.34723	2.47547	1.8212	1.93689	1.82976	1.87148	1.66781	1.48516	1.53482	1.09188	0.965481	1.11316	1.16519	1.22979	1.11773	0.695621	0.953035	1.42365	1.07044	1.00627	1.13031	0.806815	1.00634	0.849958	0.858471	0.579562	0.747959	0.875406	0.768035	0.953975	0.861802	0.887416	0.621695	0.401324	0.264727	0.178313	-0.150902	-0.456576	-0.237436	-0.246398	-0.297368	-0.485186	-0.349979	-0.502301
		33	-1.68005	-1.73733	-1.49656	-1.64363	-1.69844	-1.62818	-1.97818	-1.91891	-2.2268	-1.96935	-1.87895	-1.65498	-1.60107	-1.63555	-1.56445	-1.55488	-1.33146	-1.24441	-1.33276	-0.956066	-0.887548	-0.94278	-1.0642	-0.890029	-0.781008	-0.378609	0.115952	0.30462	0.583994	0.51794	0.0649116	-0.0575014	-0.0918925	0.174947	0.162293	-0.117954	-0.31242	-0.446121	-0.509538	-0.2842	-0.342341	-0.237929	0.075964	0.0899587	0.0145961	-0.241059	-0.573388
		34	-0.975098	-0.677444	-0.48206	-0.219439	-0.242938	-0.0640727	-0.053314	-0.187892	0.11003	0.518975	0.494823	0.217942	0.158921	0.363292	0.554514	0.351872	-0.29427	-0.255421	-0.517111	-0.860694	-1.00187	-1.33814	-1.00201	-1.07955	-1.0614	-0.939272	-1.10296	-1.09957	-1.38246	-1.64662	-1.47086	-1.41644	-1.13922	-1.03548	-1.05304	-0.979724	-0.768192	-0.771729	-0.874729	-0.409865	0.137331	0.543699	0.524152	0.784634	0.926997	0.565808	0.348687
		35	-0.378211	-0.184039	-0.0224212	0.0415044	-0.236248	-0.278964	-0.299748	-0.215714	-0.348051	-0.514931	-0.896789	-1.1251	-1.29053	-1.3917	-1.3339	-1.04256	-1.0218	-0.858935	-0.741396	-0.865403	-0.626309	-0.731448	-0.747639	-0.938709	-0.699569	-0.594002	-0.628461	-0.335013	-0.224312	-0.0326517	0.00352316	0.214507	0.347254	0.383005	0.442811	0.424993	0.514137	0.683626	0.476696	0.0754282	-0.0972414	-0.293796	-0.292882	-0.205658	-0.107534	-0.110737	-0.0753009
		36	-0.523977	-0.548839	-0.459024	-0.488587	-0.492341	-0.676031	-0.392773	-0.0508277	-0.170387	-0.0846111	-0.245675	-0.103329	0.222764	0.270859	0.11601	0.406216	0.511495	0.513796	0.784893	1.00236	0.972771	0.771109	0.623563	0.790333	0.520381	0.506726	0.390385	0.015346	-0.302704	-0.358448	-0.159225	-0.290812	-0.51422	-0.68876	-1.12877	-1.42446	-1.81567	-2.18301	-2.62803	-2.70413	-3.09119	-3.12287	-2.82065	-2.95801	-2.93257	-2.98835	-2.84834
		37	-2.01922	-1.58251	-0.890959	-0.520124	-0.679064	-0.826909	-0.968081	-1.3495	-1.90768	-1.79762	-1.40903	-0.908066	-0.100796	0.562789	0.549125	0.567844	0.873473	0.743808	0.429382	0.0660113	-0.138042	0.142922	0.208815	0.0528022	0.0845365	0.513185	0.253607	0.0428985	0.186364	0.726434	0.188343	-0.391476	-0.58074	-0.409886	-0.552043	-0.37325	-0.552607	-0.288818	0.521724	0.717609	1.04179	1.04407	0.434624	0.264695	0.336057	0.642171	0.880654
		38	-0.929032	-0.495637	-0.200649	-0.159738	-0.391427	0.0671373	0.409219	0.254404	0.49297	0.538488	0.611134	0.457276	0.719633	0.0772305	-0.101445	0.071081	0.285586	0.177242	0.243087	0.45307	0.575643	0.539678	0.907315	0.607341	1.09198	1.0098	0.381902	0.0581397	-0.268264	-0.777819	-0.978922	-0.973468	-0.857075	-0.468996	-0.300936	-0.0481459	-0.416333	0.00919535	-0.323001	-0.210338	-0.488623	-0.74339	-0.608356	-0.486006	-0.493661	-0.672817	-0.400113
		39	1.11793	1.03487	1.03503	0.903789	0.78872	0.728409	0.669327	0.657357	0.661975	0.435842	0.100909	0.188009	0.185477	0.387368	0.601172	0.451205	0.416825	0.672266	0.775725	0.581929	0.467551	0.583721	0.635177	0.553742	0.730711	0.569382	0.553755	0.593671	0.771581	0.924905	1.33318	1.57207	1.60767	1.87773	1.60523	1.6679	1.80509	1.46642	1.45717	1.41277	1.58705	2.08146	1.50234	1.39799	1.11374	1.09738	1.00842
		40	-0.409945	-0.452233	-0.530875	-0.577111	-0.586687	-0.101873	0.269317	0.769278	0.372938	0.0656535	-0.128254	-0.184754	-0.383588	-0.457722	-0.424362	-0.465864	-0.483278	-0.048382	0.220676	0.267433	0.51828	0.550197	0.889611	0.846704	1.03761	1.10147	1.01141	0.715714	0.951696	1.4487	1.57422	1.38321	1.40317	1.41873	1.16567	0.837186	0.575742	0.106345	0.0789169	0.0629583	0.0557724	0.15019	0.244466	-0.0376537	-0.103132	-0.279255	-0.0354825
		41	1.01252	0.8717	0.978812	1.19864	1.24783	1.4579	1.46937	1.34865	1.52729	1.1329	0.835717	0.781889	0.540765	0.551428	0.643541	0.575035	0.212885	-0.131183	-0.246791	-0.422779	-0.565034	-0.456803	-0.681577	-0.981741	-1.09907	-1.11732	-1.26831	-1.12156	-1.20146	-0.941542	-0.775094	-0.720993	-0.650734	-0.730212	-0.69974	-0.858391	-0.726498	-0.658933	-0.742282	-0.569339	-0.543075	-0.247962	-0.222751	-0.0581541	0.0970142	0.0647924	0.0165916
		42	0.271853	0.4051	0.730389	0.718212	0.753737	0.865603	0.743935	0.565718	0.297356	0.0930697	-0.00126961	0.206259	0.566777	0.435705	0.464726	0.478023	0.565242	0.575185	0.337657	0.424712	0.473623	0.720668	0.820154	1.13856	1.38226	1.17285	1.26331	1.13122	1.22823	1.28149	1.44416	1.26539	0.591697	0.726698	0.680699	0.540662	0.473399	0.724679	0.798558	0.969214	1.43756	1.62672	1.60611	1.68845	1.35276	1.70529	1.6675
		43	-0.678164	-1.02783	-0.880167	-0.409214	-0.503063	0.00628042	0.127088	-0.132629	-0.0186682	-0.253742	-0.200675	-0.103048	0.173364	0.294461	0.153814	0.355628	-0.20558	-0.747501	-1.17952	-2.03341	-2.42896	-1.78543	-1.70096	-2.36321	-2.45582	-2.41419	-2.16278	-1.93291	-2.10386	-1.94249	-1.69733	-1.77606	-2.15896	-2.11373	-2.16594	-2.18681	-2.00464	-1.18738	-0.604582	-0.287057	0.303937	0.0333649	-0.0203439	0.261154	0.305354	0.109449	0.120569
		44	-1.33664	-1.47913	-1.81198	-1.67829	-2.29009	-2.47211	-2.77093	-2.80129	-3.13669	-3.35811	-3.78896	-3.86071	-3.82654	-3.55988	-3.17056	-3.51609	-2.95456	-2.91743	-2.61699	-2.73365	-2.64747	-2.52007	-2.30307	-2.30571	-2.18312	-1.79723	-1.27286	-0.824516	-0.577458	-0.0605987	0.476427	0.998151	0.466523	0.528556	0.625428	1.11666	0.93653	0.85486	0.823876	0.717351	1.27414	0.985513	0.778621	1.02974	0.933531	0.843905	0.444215
		45	0.525703	0.336979	0.344004	0.254325	-0.137881	-0.112831	-0.0993444	-0.234318	-0.377097	-0.294911	-0.451172	-0.245297	-0.198801	0.393606	0.629471	0.327437	0.386446	0.246143	0.21591	0.301417	0.398187	0.34726	0.623218	0.662764	0.745005	1.04609	0.884956	0.89214	0.916551	0.809589	0.915127	0.823058	0.922399	0.665272	0.696212	0.474777	0.506717	0.168533	0.358051	0.469489	0.0957931	-0.0266593	-0.0998303	-0.181588	0.235611	0.302211	0.141496
		46	-0.368277	-0.0689804	-0.336537	-0.413289	-0.579232	-0.154771	0.0371066	-0.0746297	0.233933	0.91339	1.057	1.14649	1.10101	1.60401	1.29557	1.36713	1.26022	1.1144	1.26247	1.27047	1.20688	0.82961	0.843038	0.941275	1.06127	0.782089	0.719153	1.1517	1.13775	0.68264	0.271314	0.154692	0.0908177	-0.436585	-0.65844	-0.748749	-0.648465	-0.60385	-0.325209	-0.565557	-0.642184	-0.36173	-0.34886	-0.443519	-0.468778	0.01813	0.226453
		47	0.939441	1.37322	1.35856	1.39527	1.37163	1.12084	1.08998	1.0399	1.24477	1.36816	1.12239	0.433613	-0.0710664	0.104918	0.110267	-0.0251472	-0.366063	-0.41643	-0.951297	-0.602682	-0.56619	-1.04623	-0.985728	-0.69432	-0.481167	-0.41688	-0.308771	-0.15038	-0.334568	-0.142845	0.107915	0.271924	0.575832	0.746611	0.592385	0.816474	0.820406	0.684897	0.925154	1.03317	0.854105	0.954557	0.736643	0.70978	0.871063	1.13914	1.28984
		48	1.11564	1.02854	1.16802	1.47305	1.62185	1.08069	1.26782	1.51563	1.32295	1.11505	1.37434	1.25779	1.15893	1.3109	1.37383	1.0936	0.891108	1.14287	1.24273	1.2424	1.26898	1.10768	0.675226	0.375725	-0.190873	0.0496543	0.0490897	-0.00135008	0.234878	0.314156	0.258354	0.0937083	0.607843	0.68518	0.503683	0.370725	0.476622	0.187737	0.243567	0.386942	0.896784	1.16226	1.10789	1.29069	1.51694	1.56049	1.2094
		49	1.17632	1.3928	1.15867	1.0986	0.602327	0.331442	0.0273093	-0.167642	-0.372552	-0.718638	-0.811066	-0.334035	-0.364537	-0.420551	0.12427	0.294838	0.193077	-0.0507166	0.0299435	-0.123421	-0.1739	-0.187704	0.252984	0.255129	0.308001	0.410903	0.706455	0.57724	0.378336	0.63887	0.668787	0.388036	0.470391	0.558373	0.0797829	-0.177254	-0.175743	-0.158383	-0.188897	0.0450389	0.17153	0.163732	-0.332158	-0.298995	-0.118883	0.249001	0.329891
		50	-1.07605	-0.998824	-0.885143	-1.0734	-1.16795	-0.902093	-1.08231	-1.09636	-0.936365	-0.936054	-0.912928	-1.2305	-1.44929	-1.50874	-2.04654	-1.77451	-2.28267	-2.38164	-2.32508	-2.85836	-3.02955	-3.19012	-3.21268	-3.07413	-2.93884	-2.98527	-2.52553	-1.89273	-1.74175	-1.37389	-1.25194	-0.732484	-0.871404	-0.527502	-0.149307	0.230044	-0.0187132	0.604973	0.194014	0.894547	1.48119	1.65648	2.18963	2.42309	2.57105	2.51885	2.34712
		51	0.451102	0.260137	0.174461	0.073464	0.166329	0.0523445	0.503708	0.80241	0.727751	0.805437	0.835762	1.03683	0.850363	0.512578	0.52945	0.657816	0.843295	0.766374	0.768632	0.44085	0.167437	0.554907	-0.0971914	-0.285389	-0.345676	-0.119191	-0.663932	-0.760448	-0.749396	-0.707608	-0.87636	-1.17056	-1.528	-1.48734	-1.41011	-1.70754	-1.73194	-2.07855	-2.04302	-2.1664	-2.23041	-2.46427	-1.93093	-1.06025	-1.76735	-1.65535	-1.39577
		52	1.8733	1.95487	1.56937	1.26107	1.63706	1.76545	1.84429	1.78844	1.66061	2.055	2.08491	2.21258	2.3393	1.65987	1.42722	1.31576	0.980474	0.305271	0.548513	0.18822	0.337582	-0.0176581	0.617868	0.796701	1.20704	1.4557	1.47794	1.28826	1.60728	2.12092	1.54309	1.40543	1.0032	1.34752	1.41441	1.394	0.835636	1.12984	1.60479	2.263	1.95832	2.61485	1.95519	1.92889	1.62267	1.44606	0.992436
		53	0.055171	0.116213	0.644588	0.59497	0.762135	0.813955	1.4211	1.31315	1.53757	1.59513	1.21837	1.30841	1.41433	1.18652	1.56236	1.66538	1.60424	1.64614	1.54232	1.51708	1.50045	1.19687	0.605373	0.634771	0.43614	0.462009	-0.0242258	0.111872	0.42077	0.206798	0.191838	0.329283	0.180034	0.601621	0.535575	0.54746	0.544112	0.636799	0.509046	0.504185	0.282255	0.41098	0.696085	0.705896	0.895173	1.10536	1.18484
		54	0.473382	0.225681	0.670169	1.11762	1.6638	1.18387	1.35076	1.29579	0.813707	0.450783	-0.0594382	0.119439	0.140909	0.11618	-0.0635662	-0.217855	-0.288352	-0.0874024	0.160999	0.0830511	-0.181489	-0.406416	-0.590653	-0.875825	-1.66257	-1.67112	-1.87346	-1.99822	-1.90817	-2.00862	-1.58152	-1.57573	-1.88854	-1.77538	-1.75682	-1.53159	-1.69893	-1.9174	-1.90029	-1.87591	-1.67481	-1.4853	-1.56763	-1.33257	-0.589248	0.0172487	0.333374
		55	1.90529	1.98453	2.02487	2.20039	2.31362	2.25651	2.18239	2.31283	2.11158	2.01145	2.0538	1.99028	1.74691	1.4962	1.4461	1.39635	1.40054	1.21397	1.15312	1.10122	1.01343	0.835979	0.835571	0.726326	0.59862	0.517671	0.495062	0.542743	0.565619	0.434217	0.536373	0.532676	0.432586	0.43693	0.368011	0.437075	0.388883	0.396816	0.52355	0.444194	0.498819	0.456375	0.324479	0.399184	0.207544	0.279101	0.174167
		56	0.0418336	0.102855	0.385024	0.502902	0.661017	0.737067	0.930036	0.818665	0.819672	0.803621	0.58359	0.503357	0.563363	0.269972	0.181054	0.224506	-0.0277847	-0.348319	-0.264366	0.062152	0.10638	0.331909	0.13803	-0.0942657	-0.386763	-0.63541	-0.894374	-1.05843	-1.08426	-1.00758	-1.01698	-1.57455	-1.61461	-1.33707	-1.01852	-1.11116	-0.672907	-0.551891	-0.340926	-0.423492	-0.187153	-0.17314	0.040894	0.324478	0.605514	0.823597	0.762124
		57	-0.156676	-0.321925	-0.240677	-0.585565	-0.279289	-0.0407184	0.0158805	0.255389	0.283867	0.0154756	-0.0751957	-0.301801	-0.770506	-0.9594	-1.02748	-0.883717	-0.882843	-0.548068	-0.748803	-0.682176	-0.326496	-0.385215	-0.536516	-0.766429	-0.837962	-0.998229	-1.16456	-1.56758	-1.67192	-1.54025	-1.68093	-1.46915	-1.35636	-0.756186	-0.339326	-0.209837	-0.410649	-0.381872	-0.035943	0.175559	-0.188288	-0.376811	-0.304754	-0.397096	-0.457453	-0.310094	-0.461053
		58	-1.04484	-1.08148	-1.55838	-1.18813	-1.1144	-1.21764	-1.05252	-1.37934	-1.64883	-1.6497	-1.54434	-1.73126	-1.34082	-1.55195	-1.05773	-0.780237	-0.361464	-0.122305	0.144082	0.244934	0.610379	0.485108	0.556334	0.655721	0.4911	0.57563	0.393041	0.451089	0.375928	0.403941	0.800005	0.894052	0.825482	0.289797	0.207203	-0.0946988	-0.110984	0.0854019	-0.231358	-0.258271	-0.493748	-0.563634	-0.768435	-0.926899	-1.10731	-1.18701	-1.26899
		59	-0.402157	-0.323691	-0.131819	0.154139	0.11243	-0.00143558	-0.166046	-0.0142173	-0.148918	-0.557047	-0.600507	-1.05056	-1.01521	-0.806107	-0.792552	-0.663347	-0.693291	-0.354608	-0.444374	0.161674	0.588472	0.668698	0.711094	0.748686	1.03501	1.13023	1.53712	1.8135	1.6963	1.72593	1.86609	1.71738	1.66399	1.45052	1.84439	1.84118	1.51741	1.24966	0.777651	0.655544	0.211894	-0.0691545	-0.159644	-0.235163	-0.584171	-1.10006	-1.45779
		60	0.190194	0.277708	0.234542	0.13561	0.0867496	-0.0866246	-0.187502	-0.336317	-0.0444211	-0.0581917	-0.170287	-0.487586	-0.360588	-0.477192	-0.268735	-0.453735	-0.403106	-0.633093	-0.502489	-0.592613	-1.03008	-1.33559	-1.48454	-1.60577	-1.61172	-1.5792	-1.63675	-1.78748	-1.879	-1.81448	-1.74181	-1.68923	-1.87781	-1.95339	-2.02385	-1.65246	-1.65755	-1.42308	-1.51635	-1.36873	-1.50442	-1.27866	-1.18071	-0.950761	-1.15814	-1.06301	-1.05866
		61	0.108305	0.21529	0.359481	0.474728	0.60884	0.706019	0.859205	0.905762	0.705268	0.473434	0.478583	-0.00465727	-0.16067	-0.145128	-0.305226	0.182931	-0.012682	-0.231145	-0.190997	-0.220605	-0.505492	-0.69824	-0.715384	-0.629252	-1.03984	-1.14339	-0.727773	-0.666455	-0.542026	-0.515111	-0.52422	-0.157566	0.0946604	0.181529	0.156751	0.337483	0.426388	0.631008	0.795082	0.847585	1.10407	1.09673	0.77686	0.455949	0.537131	0.790873	0.685023
		62	1.56278	1.69621	1.84279	1.86752	1.86701	1.54546	1.51702	1.43093	1.5756	1.47352	1.51241	1.59191	1.11742	0.901916	0.652628	0.779846	1.01444	1.36528	1.31837	1.39387	1.20812	1.02877	1.10155	1.26763	0.944426	0.900277	0.812666	0.99358	0.912595	1.20171	1.40796	1.26919	1.38597	1.5302	1.77238	1.29305	1.09287	0.5437	0.629313	0.485418	0.453486	0.606393	0.937255	0.95253	0.870634	0.844182	0.852113
		63	0.0158103	0.00676259	-0.0273311	-0.288968	-0.274627	-0.898871	-0.926765	-1.11281	-1.165	-0.863227	-0.981841	-0.705982	-0.858516	-0.785804	-0.633033	-0.530929	-0.712884	-1.02345	-1.28211	-1.32933	-1.84983	-2.172	-2.28778	-2.55826	-2.46742	-2.31115	-2.40854	-2.09789	-1.81116	-1.52982	-1.55422	-1.13475	-0.864764	-0.408522	-0.217612	-0.240638	-0.0161181	0.344835	0.974087	1.76075	2.00419	2.19239	1.83538	2.07426	2.15711	1.75742	1.65526
		64	-1.12521	-0.824794	-0.536038	-0.014191	0.39781	0.327107	-0.00290111	-0.753525	-0.334686	0.495474	0.816313	0.866218	0.91228	1.23126	1.6019	1.60172	1.59296	1.39964	1.25535	1.12202	1.3453	1.34351	1.11767	1.13667	1.17368	1.07843	1.15808	2.08266	1.69251	1.24692	0.479199	0.285391	-0.111804	-0.226133	-0.113025	-0.505064	-0.720411	-0.36669	-0.221412	-0.246782	-0.597045	-0.698275	-0.430034	-0.729091	-1.60014	-1.05255	-1.34606
		65	-0.591886	-0.611483	-0.610514	-0.650259	-0.190949	-0.0171218	0.130131	0.342165	0.61593	0.542509	0.567527	0.89022	1.0842	1.2973	1.13757	0.817081	0.985312	1.4299	1.82099	2.31873	2.38896	2.2508	2.18018	2.12355	1.92738	2.0501	2.17057	2.57761	2.51302	2.00232	1.99973	1.65612	1.61626	1.76879	1.68707	1.93602	1.58235	0.91693	0.807078	0.558614	0.450443	0.799905	1.08834	0.941786	0.624145	0.752005	0.475136
		66	0.0404885	0.0416944	-0.19996	-0.493373	-0.721921	-0.867015	-0.875817	-0.787602	-0.71265	-0.847095	-0.935361	-1.07374	-1.46253	-1.68102	-1.66262	-1.34252	-1.26921	-0.787443	-0.817876	-1.08544	-0.676469	-0.523207	-0.242732	-0.271501	-0.459935	-0.318761	0.1904	0.107263	-0.0047308	-0.0478618	0.345214	0.310708	0.175135	0.843285	0.404962	0.243309	0.288579	0.248706	0.0597697	0.393011	0.0107291	0.0414856	-0.145427	-0.00481133	0.166936	-0.0780287	-0.104479
		67	-0.0819868	-0.172256	-0.244202	-0.134503	0.0129009	0.211976	0.776082	0.586628	0.786752	0.737816	0.678852	0.688053	0.573762	0.215681	0.290876	0.229349	0.29046	0.422422	0.240775	0.482865	0.15202	0.333449	0.434358	0.400943	0.339963	0.42055	0.304198	0.392333	0.452722	0.426496	0.425544	0.49501	0.494882	0.998847	1.01931	0.738445	0.582878	0.187343	0.472691	0.643467	0.615631	0.491422	0.266683	0.215078	0.230131	0.394808	0.212149
		68	0.0112256	0.0563269	0.331073	0.57595	0.738741	0.486422	0.674619	1.0462	1.33735	1.34563	1.61215	1.46898	1.36972	1.02916	1.06787	1.16746	1.22227	1.15257	1.22611	1.0561	1.08168	1.02438	1.27531	1.23065	1.01678	1.18118	1.25612	1.19633	1.09111	1.10974	0.815686	0.526422	0.342742	0.493632	0.651014	0.72528	0.697058	0.717328	0.606774	0.494494	0.510766	0.38836	0.111069	-0.117137	-0.066372	0.317479	0.283656
		69	1.44078	1.21997	1.32613	0.962114	0.826514	1.04211	1.28543	1.14778	1.04357	0.904016	0.992171	1.15458	0.964919	0.524636	0.161172	0.388285	0.224519	-0.11274	-0.198003	-0.162606	-0.226559	-0.29509	-0.00388098	0.0444176	-0.185754	-0.407608	-0.677994	-0.66945	-0.555308	-0.700231	-0.648203	-0.697669	-0.978665	-0.602097	-0.440181	-0.544441	-0.460357	-0.215191	-0.0126818	0.100288	-0.0692254	-0.0441036	0.397637	0.297784	0.833081	0.845438	1.03901
		70	1.1286	1.08459	1.06242	0.965515	0.799657	0.430555	0.150048	0.0663946	0.181202	0.360837	0.465899	0.0915293	-0.076187	-0.374042	0.0562481	0.372819	0.396608	0.164976	0.288245	0.276292	0.20567	-0.0418217	-0.331193	-0.40318	-0.287503	-0.254432	-0.279602	-0.517318	-0.898697	-0.944337	-0.980621	-0.559302	-0.357127	-0.28486	-0.399855	-0.84649	-1.0412	-0.790689	-0.89969	-1.08194	-1.04653	-0.591461	-0.589008	-0.363701	-0.204482	-0.0907386	0.0516527
		71	0.24139	0.012901	-0.28152	-0.393848	-0.359781	-0.230203	-0.283899	-0.430598	-0.190926	-0.303542	-0.351077	-0.170254	0.032954	0.223572	-0.018953	0.119052	-0.164746	-0.389959	0.0917118	-0.0546356	-0.535671	-0.58988	-0.543233	-0.579651	-0.659261	-0.577308	-0.811231	-0.978001	-1.44581	-1.57435	-1.59025	-1.55235	-1.63328	-1.27785	-1.2226	-1.27533	-1.19878	-1.08215	-1.27664	-1.02333	-0.834284	-0.560661	-0.613553	-0.545863	-0.47292	-0.772512	-0.688783
		72	-0.916168	-0.657066	-0.59084	-0.595052	-0.574004	-0.653415	-0.577175	-0.643434	-0.512946	-0.415435	-0.241959	-0.700227	-0.780272	-0.841855	-0.851467	-0.75686	-0.686333	-0.355311	-0.339822	-0.364805	-0.310343	-0.282373	0.0796941	0.103747	0.0195767	0.258645	0.168404	0.21936	0.197615	-0.0481454	-0.125708	-0.052326	0.0580564	0.355129	0.378049	0.393095	0.450344	0.51729	0.605476	0.850713	0.900253	0.867698	0.552426	0.593868	1.05564	0.960855	0.663076
		73	-0.347431	-0.252887	-0.729649	-0.959124	-1.07446	-1.2739	-1.30529	-0.997461	-0.931557	-0.693904	-0.47603	-0.347752	-0.100291	-0.121711	-0.207724	-0.209093	0.0353192	0.0408243	-0.0783645	0.125686	-0.119254	-0.0527696	0.173617	0.314942	0.396114	0.452691	0.567714	0.638975	0.619194	0.613566	0.704936	0.790222	0.581118	0.687493	1.0753	1.17055	1.22526	1.02027	1.04909	0.969671	1.43791	1.54203	1.97408	2.12198	2.44822	2.50625	2.3212
		74	0.707623	0.470514	0.0737018	-0.429511	0.0409552	-0.303852	0.0799201	0.00678482	0.358219	0.145304	0.307484	0.337316	0.123401	0.0590607	-0.221986	-0.171678	0.222807	0.190002	0.138717	-0.477749	-0.720736	-0.599509	-0.909355	-0.588532	-0.742119	-0.103344	-0.543255	-0.608924	-0.992395	-1.03685	-0.999146	-1.31189	-1.27754	-1.42274	-1.50447	-1.37147	-1.46676	-1.50552	-1.83814	-1.68026	-1.61554	-2.10284	-1.8163	-1.51414	-1.77513	-1.97513	-1.58485
		75	-0.510853	-0.244171	-0.0795757	-0.0508986	0.1296	0.236919	0.274698	0.521328	0.481574	0.457261	0.159321	-0.0817973	-0.297492	0.00376006	-0.461618	-0.551274	-0.466864	-0.315309	-0.254081	-0.334122	-0.228057	-0.333448	-0.787611	-1.00988	-0.896677	-0.851697	-1.12256	-1.01136	-1.08594	-1.1603	-0.995434	-0.753015	-0.44396	-1.01521	-0.913397	-0.642859	-0.544421	-0.459528	-0.407512	-0.26763	-0.532712	-0.608539	-0.065936	-0.147004	0.0090803	-0.247789	-0.172947
		76	-1.34323	-1.25589	-0.745048	-0.830989	-1.01439	-0.996136	-1.49759	-1.77044	-1.68293	-1.74176	-1.9626	-1.52562	-1.56825	-1.2011	-1.26462	-1.32041	-1.28702	-1.25144	-0.91864	-0.948315	-1.26719	-1.35734	-1.45517	-1.65842	-1.60111	-1.69358	-1.03227	-0.825221	-0.788122	-0.916925	-0.825106	-1.49404	-1.8907	-2.13537	-1.62194	-1.09401	-1.15073	-1.02823	-1.40159	-1.24739	-1.36791	-0.933614	-0.96649	-1.06812	-1.28721	-1.46024	-1.41107
		77	-0.529678	-0.158293	-0.175157	0.464192	0.362543	0.671713	0.286938	0.364277	0.207165	0.405679	0.52948	0.528081	0.627914	1.0118	1.72654	1.42254	1.69683	1.65001	1.96315	2.03774	2.20417	1.53102	1.44411	1.21844	0.932897	0.526111	0.504562	0.759874	1.17582	0.849379	0.865308	0.541619	0.46615	0.737121	0.269398	0.797024	0.430682	0.17737	0.292785	0.444859	0.0988888	0.401338	0.596726	0.49466	0.146055	0.531013	0.616118
		78	1.17135	1.17691	1.31774	1.6474	1.7585	1.89407	1.97358	2.05435	2.26143	2.33401	2.28272	2.10675	2.00971	2.09251	2.43065	2.3685	2.52885	2.76724	2.65658	2.50877	2.482	2.58082	2.27222	2.18859	1.75049	1.40669	1.41458	1.1162	1.1092	0.5968	0.263262	0.173883	0.0279426	-0.199123	-0.561942	-0.696388	-0.464685	-0.762533	-0.742554	-0.483929	-0.336902	-0.383349	-0.167122	-0.239717	0.109894	0.429661	0.395809
		79	-0.598457	-0.414453	-0.140361	-0.157719	0.0893971	0.303708	0.419283	0.22712	0.28507	0.145369	-0.0111626	0.169142	-0.188559	-0.596118	-0.322327	-0.0608694	-0.158188	-0.309306	-0.248511	-0.165287	-0.138342	-0.233178	-0.263722	-0.121033	-0.11808	-0.0346686	-0.167027	-0.239464	-0.206415	-0.377264	-0.185204	-0.393111	-0.162805	0.091968	-0.173225	-0.464232	-0.783353	-0.529692	-0.38199	-0.166866	0.114397	0.29857	0.282791	0.352631	0.0484101	-0.301204	-0.326596
		80	0.341612	-0.0988574	-0.269624	-0.522596	-0.725956	-1.18022	-1.29087	-1.46476	-1.35274	-0.92992	-0.876299	-1.01358	-0.752459	-1.0267	-1.21192	-1.63854	-1.79648	-2.16124	-2.39557	-2.04127	-2.29275	-2.02596	-1.65474	-1.36091	-1.39919	-1.30558	-1.22267	-1.17593	-1.19559	-1.51084	-1.57425	-1.40181	-1.5179	-1.13641	-0.689417	-0.336052	-0.0021552	0.128616	0.630137	0.220488	0.399598	0.803904	0.830892	0.921114	0.980983	1.37401	1.38014
		81	-1.37511	-1.44851	-1.35742	-0.811911	-0.607612	-0.875573	-0.84959	-0.811479	-0.752077	-0.486862	-0.291909	-0.211258	0.275599	0.109649	0.227946	0.175451	0.195092	0.483448	0.448996	0.598078	0.615171	0.575717	0.6128	0.45026	0.117937	0.691636	1.07453	0.861822	0.841358	0.944573	0.508023	1.10475	0.708247	0.770036	0.580599	0.665904	0.441768	0.173573	0.470583	0.435527	0.598539	0.433767	0.235754	0.279788	0.475933	0.147198	-0.250874
		82	-0.754503	-0.531188	-0.262928	-0.551928	-0.438124	-0.0991856	-0.0484119	0.134889	0.302367	0.157328	0.337352	0.569277	0.602427	0.608758	0.688094	0.901181	1.03306	1.11225	1.24612	1.48582	1.60407	1.52933	0.968921	1.11841	1.45264	1.57584	1.67136	1.87885	1.86007	1.89001	2.0926	1.91809	1.92032	2.05242	2.00702	1.77236	1.53894	1.73312	1.85545	1.47792	1.1514	1.09001	1.29487	1.70487	1.51137	1.37171	1.07684
		83	0.877304	1.0837	1.12919	1.25708	0.971882	0.907411	1.03384	0.982865	0.889396	0.7459	0.734627	0.336018	0.196724	-0.15737	-0.276104	-0.348802	-0.134466	-0.0436046	-0.218926	-0.270043	-0.455136	-0.747127	-0.778785	-0.700226	-0.607616	-0.715051	-0.849998	-1.35926	-1.46401	-1.38992	-1.66962	-1.46011	-1.5967	-1.58723	-1.49998	-1.46025	-1.37724	-1.44882	-1.35391	-1.35288	-1.16652	-0.942553	-0.852976	-0.952791	-1.07866	-1.06811	-0.722316
		84	0.262264	0.286687	0.341371	0.551523	0.912667	1.11543	1.03658	0.479074	0.49571	1.07937	1.04828	0.795856	0.716455	0.820521	0.847902	1.06054	0.336219	0.363688	0.372999	0.736487	1.00551	0.496701	0.999769	0.855884	0.795087	1.20368	0.82207	1.469	1.47548	1.14621	1.14285	1.02658	1.35183	1.42568	1.29778	0.922675	1.25286	1.53192	1.61814	1.40825	1.28433	1.291	1.08333	0.463742	0.592686	0.28912	0.263246
		85	0.419082	0.290839	0.254422	0.243529	0.518131	0.678044	1.07486	1.14575	1.18271	1.16299	0.991186	1.03875	0.918101	0.673441	0.541528	0.493314	0.223749	0.198621	0.230035	-0.15611	-0.142889	-0.229918	-0.214491	-0.0674543	-0.218081	-0.316037	-0.606831	-0.571743	-0.854947	-0.724502	-0.815335	-0.780927	-0.827409	-0.873259	-0.840145	-0.802379	-0.699978	-0.437375	-0.512782	-0.182802	-0.30414	-0.488009	-0.595331	-0.561142	-0.382637	-0.527226	-0.75663
		86	0.222516	-0.0378275	0.024466	-0.137102	-0.34809	-0.274089	-0.590301	-0.454873	-0.403809	-0.327315	-0.563994	-0.532411	-0.573528	-0.327682	-0.296121	0.133149	0.208805	0.343263	0.881277	0.787784	0.849743	0.986963	1.07345	0.922483	1.2599	1.20807	1.26094	1.01398	1.21809	1.18432	1.11958	1.2109	1.11891	1.43871	1.45089	1.42819	1.66294	1.90415	1.52887	1.94341	1.91716	1.91338	1.63059	1.46027	1.34937	1.2283	1.12104
		87	2.29654	2.08258	2.04096	1.77384	1.65355	1.37786	1.24482	0.789219	0.482015	-0.000239561	-0.286293	-0.356869	-0.58355	-0.354104	-0.459912	-0.280357	0.00423045	-0.0800049	-0.514892	-0.829861	-0.91621	-0.671482	-0.343372	-0.3819	-0.011335	0.632132	0.464546	1.03904	1.14361	1.03828	1.87398	2.2867	2.58865	2.66687	2.49551	2.15483	1.86772	1.78868	1.99083	2.28835	2.0304	2.16896	2.12689	1.82662	1.68088	1.60394	1.49929
		88	0.728524	0.726922	0.652725	0.515815	0.613749	0.841537	0.898615	0.839131	0.680175	0.576487	0.93073	0.73464	0.707166	0.513625	0.201368	-0.158363	-0.373938	-0.602083	-0.644356	-0.767242	-1.08033	-1.12395	-1.28247	-1.15135	-1.3408	-1.47643	-1.542	-1.62653	-1.59827	-1.53083	-1.3629	-1.04755	-1.16848	-1.13864	-1.08116	-0.573949	-0.392232	-0.207237	-0.225353	-0.455026	-0.554655	-0.4895	-0.457948	-0.307492	-0.227328	-0.160392	0.0512435
		89	-0.252402	-0.21506	-0.403674	-0.495895	-0.796196	-0.962514	-1.25536	-1.11924	-1.17628	-1.06971	-0.986663	-0.787021	-0.512217	-0.449888	-0.497757	-0.81083	-0.834785	-0.981804	-1.05038	-0.999409	-0.969075	-1.18386	-1.09382	-0.781523	-0.522477	-0.39154	-0.116767	0.224126	0.383011	0.256358	0.238343	0.1772	-0.0997352	-0.20722	-0.1929	0.128407	0.384208	0.46106	0.433452	0.501808	0.58752	0.535809	0.737705	0.4867	0.412228	0.687645	1.0088
		90	-0.820883	-1.12769	-1.27185	-1.44574	-1.19486	-1.17585	-1.17288	-1.22304	-1.11736	-1.06995	-1.10516	-0.944478	-0.957838	-0.750286	-0.622675	-0.333787	-0.237906	-0.15398	-0.198225	-0.0355576	-0.304204	-0.0265215	-0.123603	0.0517703	-0.111633	-0.487523	-0.418442	-0.403841	-0.394901	-0.640721	-0.556731	-0.517278	-0.528683	-0.474109	-0.43135	-0.744367	-0.880684	-0.551483	-0.522325	-0.969917	-1.04495	-1.21327	-1.5723	-1.70451	-1.82696	-1.56174	-1.63455
		91	1.79375	1.77653	1.85733	1.56514	1.55419	1.59075	1.4829	1.46945	1.37948	1.08349	0.876121	0.707792	-0.0567245	-0.393103	-0.449238	-0.541093	-0.865745	-0.719572	-0.461406	-0.036447	-0.13414	-0.426158	-0.97933	-0.576966	-0.489572	-0.477007	-0.501256	-0.633656	-0.520015	-0.43714	-0.167186	-0.152078	0.204333	0.42004	0.543783	0.234975	0.468478	0.294397	0.176148	0.0952737	0.285775	0.516941	0.686485	0.417415	0.320146	0.382821	0.631602
		92	1.57556	1.8967	1.51165	1.64738	1.42481	1.30935	1.22618	1.09379	0.789088	0.696419	0.879692	1.12355	1.50409	1.33092	1.50055	1.08773	0.732285	0.824605	1.1509	1.31188	1.2361	0.689156	0.769846	0.608649	0.661701	0.629117	0.593924	0.334716	0.354809	0.292084	0.514529	0.289145	0.237946	0.537739	0.277549	0.14015	0.105135	-0.0306873	-0.157904	-0.361889	-0.581566	-0.18627	-0.155336	0.140778	0.156847	0.594556	0.556376
	mouse 4	1	-1.3723	-1.18999	-1.04302	-1.1216	-0.994886	-0.950823	-0.879152	-0.688455	-0.738769	-0.719156	-0.810418	-0.934748	-0.935002	-0.914075	-0.783642	-0.899407	-0.819816	-0.715482	-0.713075	-0.639113	-0.705658	-0.950495	-0.874953	-1.18315	-1.09098	-1.35925	-1.38362	-1.6906	-1.76773	-1.4986	-1.43573	-1.23941	-1.18541	-1.14343	-1.19872	-1.16438	-1.0615	-1.08511	-1.10475	-1.22242	-1.22956	-0.969328	-0.755846	-0.680035	-0.318603	-0.0549148	0.134615
		2	-0.191215	-0.349189	-0.877555	-1.01392	-1.11894	-1.39946	-1.33919	-1.54408	-1.73209	-1.50002	-1.23326	-1.10939	-1.12883	-0.824123	-0.8503	-1.16445	-1.28555	-1.33404	-1.46103	-1.63696	-1.97212	-1.84638	-1.30565	-0.961193	-0.755413	-0.466621	-0.681268	-0.865834	-0.908941	-0.892027	-1.10632	-1.23137	-1.3483	-1.58202	-1.71607	-1.38013	-1.15497	-1.15405	-1.14369	-0.981807	-0.692913	-0.80615	-0.918089	-1.33795	-1.72339	-1.98908	-1.73687
		3	-0.611212	-0.627206	-0.744898	-1.06469	-1.18557	-1.02451	-1.28609	-1.50972	-1.42	-1.29731	-1.37	-1.27959	-1.12777	-0.942278	-1.227	-1.07655	-1.18364	-0.889825	-0.988095	-1.0413	-0.927447	-1.15241	-0.858072	-0.469336	-0.327609	-0.572477	-0.548502	-0.230685	-0.0275777	-0.285878	-0.304612	-0.118477	-0.133647	-0.0878184	-0.0127354	0.277718	0.26883	0.182287	0.071539	0.368151	0.0984729	0.0327251	-0.039401	-0.259767	-0.38031	-0.38382	-0.121948
		4	0.214213	-0.0230604	-0.314789	0.190483	0.139475	-0.166574	-0.0534942	0.0843729	-0.14407	-0.318899	-0.276367	-0.0442975	-0.216188	-0.181303	-0.0415474	0.0981004	-0.00788756	-0.0325096	-0.161128	-0.155425	-0.353088	-0.339652	-0.117734	-0.443744	-0.549828	-0.373971	-0.240576	-0.839222	-0.862502	-0.573875	-0.647778	-0.726991	-0.634809	-0.533729	-0.963854	-1.25524	-1.35323	-1.67581	-1.64518	-1.65579	-1.49467	-1.44534	-1.47763	-1.22705	-1.35133	-1.08524	-1.01379
		5	-1.21464	-1.35465	-1.48573	-0.900819	-1.08062	-0.930962	-1.0222	-0.987971	-1.13676	-1.09063	-1.17196	-1.11886	-1.10341	-1.36506	-1.58481	-1.52631	-1.50421	-1.77685	-1.84013	-2.06658	-1.81139	-1.72353	-1.63352	-1.90949	-1.99642	-2.27042	-2.26644	-2.27777	-2.01131	-1.85134	-1.78991	-1.74848	-1.69063	-1.42084	-1.42697	-1.6563	-1.8542	-1.59075	-1.70683	-1.40957	-1.51715	-1.31046	-1.23521	-1.22814	-1.10982	-1.18218	-1.23398
		6	-1.32523	-0.702751	-0.547166	-0.17924	-0.292106	-0.116322	0.106944	0.577911	0.835858	0.858926	0.738553	0.827634	0.841724	1.13472	1.41918	1.44324	1.60873	1.40223	1.45207	1.52052	1.60875	1.59319	1.1163	0.685287	0.175035	0.313692	0.326625	0.272269	0.413802	0.33522	0.196457	-0.0372618	-0.00527051	0.195612	0.0894221	0.194383	0.345075	0.456065	0.293917	0.232664	0.0937695	-0.0401216	-0.0576729	0.274013	0.845412	1.06981	0.741928
		7	1.1494	1.07553	0.877594	0.666354	0.770925	1.03746	1.12508	1.21544	1.31543	1.18324	0.989467	1.38823	1.38692	1.27429	1.27898	1.26256	1.3982	1.30325	0.769847	0.176671	0.310154	0.442828	0.522088	0.842654	1.20542	1.12067	1.04522	0.91862	1.06505	1.05676	0.981276	0.706342	0.474514	0.549439	0.417743	0.623707	0.55767	0.404388	0.787797	1.43203	1.44737	1.26788	1.14794	0.972493	0.801234	0.669019	0.904009
		8	-0.911253	-0.8407	-0.887876	-0.631413	-0.550484	-0.793514	-1.03961	-1.16983	-0.848549	-0.595985	-0.819668	-1.08554	-1.16011	-1.18863	-1.12243	-1.09955	-1.29616	-1.46163	-1.3619	-1.54787	-1.66118	-1.47904	-1.20313	-1.2129	-1.33732	-0.929966	-0.710551	-0.484672	-0.454248	-0.49193	-0.577018	-0.40353	-0.473468	-0.379404	-0.525603	-0.462408	-0.308852	-0.0981824	-0.251419	-0.0889606	-0.11153	-0.0703292	-0.267766	-0.417451	-0.699034	-0.681892	-0.394408
		9	3.24734	3.38087	3.26869	3.14161	2.84709	2.50339	2.26702	2.37054	2.28737	2.27685	2.02426	1.86794	1.54354	1.79932	1.85231	1.56936	1.70812	1.69513	1.67449	1.52911	1.48594	1.07047	1.01817	1.14175	1.11416	1.25048	1.28417	0.910196	0.878808	0.687362	0.435413	0.729037	0.647826	0.869469	0.836852	0.861034	0.861164	0.640561	0.454391	0.308178	0.306736	0.668208	0.694131	0.880001	1.06922	0.865067	0.723742
		10	0.151953	0.380298	0.344463	0.230094	-0.0344315	0.151371	-0.00353259	-0.336039	-0.498775	-0.578305	-0.277803	0.0172445	0.0418246	0.135685	0.315091	0.235763	0.502973	0.385645	0.394622	0.14258	0.332246	0.235785	-0.0222083	-0.0764153	-0.101589	-0.0892782	-0.174562	0.179869	0.0962086	-0.249576	-0.410679	-0.811163	-1.01161	-0.98266	-1.22492	-1.43483	-1.50707	-1.906	-1.70965	-1.54446	-1.776	-2.07847	-2.18006	-2.07124	-2.11504	-1.97953	-1.9572
		11	-1.69877	-1.43826	-0.845631	-0.755577	-0.662384	-0.942678	-0.726362	-0.891242	-0.713315	-1.15342	-0.998066	-0.956759	-0.849293	-0.839757	-0.68566	-0.446467	-0.420936	-0.376224	-0.272962	-0.229847	-0.388211	-0.309529	-0.515852	-0.556408	-0.365199	-0.273837	-0.455084	-0.142655	-0.253677	-0.349022	-0.36101	-0.473416	-0.761592	-0.804228	-0.916489	-1.08933	-0.861464	-0.560624	-0.346422	-0.415678	-0.2107	0.0589089	0.13428	0.255441	0.125461	0.179554	0.293603
		12	1.09869	0.992768	0.81865	0.847652	0.880144	0.743029	0.532764	0.209923	0.511512	0.383104	0.609228	0.85564	0.982041	1.02792	1.13046	1.0562	1.22804	1.4919	1.50696	1.46358	1.22359	1.05583	1.214	1.0329	1.08806	0.981859	1.17524	1.36918	1.30424	1.59904	1.87102	1.83484	1.37645	1.23079	1.1186	0.758842	0.704542	0.679885	0.798688	0.770635	0.684226	0.5134	0.675958	0.55869	0.0765292	0.14888	0.205533
		13	0.34834	0.519292	0.665677	0.419877	0.253875	0.0635069	-0.1935	-0.0543782	0.047695	-0.103517	0.032508	0.189236	0.221144	0.102802	0.279855	0.707698	0.638658	0.708856	0.559051	0.526734	0.154042	-0.207172	-0.287152	-0.0828854	-0.501146	-0.396587	-0.329134	-0.430897	-0.774713	-0.511567	-0.855937	-0.83923	-1.06779	-0.944046	-1.41357	-1.41362	-1.37187	-1.04059	-1.20762	-1.29016	-1.12034	-1.17723	-0.904445	-0.840047	-0.359273	-0.15323	-0.277968
		14	-0.0100358	-0.320399	0.0230061	0.409897	0.780339	0.643323	0.822961	1.30069	1.13779	0.79599	1.09414	1.28583	1.65403	1.52025	1.30747	1.75785	1.35299	1.0564	1.0422	0.845495	1.37476	1.64135	1.72676	1.70111	1.89115	1.98662	2.01402	1.89379	1.67672	1.85413	1.79976	1.49814	1.3228	1.52894	1.51866	1.04166	1.16018	1.50564	0.769346	1.20435	0.941237	0.581173	0.321079	0.598392	0.185054	0.0666016	0.10127
		15	1.23402	1.25144	1.06733	0.926518	0.688416	0.437248	0.498585	0.645434	0.662912	0.25341	0.121066	-0.129932	-0.388996	-0.382604	-0.685448	-0.455248	-0.205663	-0.356014	-0.663029	-0.544565	-0.331707	-0.127689	0.0751058	0.0617923	0.280761	0.399867	0.495059	0.20035	0.048313	0.178948	0.297082	0.739802	0.662073	0.942713	1.0114	1.20502	0.814436	1.24706	1.55033	1.45729	1.20315	0.637457	0.40579	0.668559	0.928328	1.09429	1.04366
		16	-0.116893	-0.00063599	0.215636	0.253376	0.335052	0.0253169	0.213918	0.0118717	0.226448	0.447757	0.528743	0.0850529	-0.143223	0.646806	-0.0383726	-0.104669	0.0864947	0.147822	0.276766	0.634452	0.610643	-0.021393	-0.0906236	-0.351883	-0.637371	-0.599715	-0.280452	0.0188054	0.578582	0.901886	0.963217	0.951093	1.21835	0.391849	0.642831	0.564956	0.553539	0.563947	0.969437	0.837137	0.597365	0.483837	0.739526	0.807929	0.991875	1.00431	0.72105
		17	-0.0284901	-0.387824	-0.585884	-0.866245	-0.762019	-0.849398	-1.27239	-1.49839	-1.12355	-0.754959	-0.723803	-1.29792	-0.981342	-0.919537	-0.259366	-0.349665	0.0178096	0.467212	1.06099	0.974494	0.910986	0.843509	0.349674	0.52418	0.354739	0.812391	0.501755	0.838893	0.986972	1.34804	1.09365	1.25396	1.0282	0.620999	0.452323	0.379231	0.469189	0.735693	0.603675	0.659543	1.02898	1.09381	1.71937	2.04208	2.35873	1.95658	2.82781
		18	-0.101525	0.265045	0.0164584	0.00332752	-0.481054	-0.708362	-0.884006	-0.901073	-0.757147	-0.830318	-0.932311	-0.807649	-0.868268	-0.891105	-0.664699	-0.360735	-0.405713	-0.448765	-0.333053	-0.35278	-0.161737	-0.170802	-0.573398	-0.724538	-0.702308	-0.504699	-0.581593	-0.570267	-0.579304	-0.186486	-0.109097	-0.0830258	-0.401862	-0.433867	-0.371157	-0.515549	-0.328065	-0.154468	-0.390239	-0.594644	-0.42616	-0.719337	-0.471708	0.00416639	0.0245571	-0.128318	0.435444
		19	-0.875673	-1.01446	-0.591048	-0.564763	-0.793399	-0.918418	-1.21254	-1.54098	-1.69401	-1.4169	-1.07281	-0.811926	-0.967652	-1.34508	-1.41378	-1.37548	-1.41021	-1.15093	-0.698096	-0.361978	-0.273159	0.0464727	0.246487	0.603992	1.10559	1.38951	1.33818	1.47635	1.03192	0.834751	0.817631	0.153452	0.0488745	0.312449	0.404042	-0.0711132	-0.361605	-0.364249	-0.643947	-0.843967	-1.16283	-1.2464	-1.34952	-1.83004	-2.0282	-2.38426	-1.94312
		20	2.85518	2.95192	2.90322	2.80589	2.39719	2.50389	2.65335	2.28481	2.10972	2.35168	2.52373	2.25771	2.23104	1.76532	1.84596	1.60715	1.78008	1.46745	1.52311	1.25465	1.25299	1.28902	1.29103	1.04643	1.28359	1.32362	0.811388	0.586224	0.688338	0.39958	0.093436	0.242886	0.195721	0.155623	0.263573	0.375237	0.350696	0.557182	0.604813	0.933809	0.993927	1.36943	1.33747	1.7152	1.53042	1.33461	1.53254
		21	-0.50392	-0.79976	-0.864255	-0.289833	-0.48855	-0.491718	-0.266702	-0.0991001	0.13132	0.0127198	0.363757	0.687737	0.323352	0.171245	-0.168835	-0.309874	-0.0941754	0.10848	0.424984	0.580395	0.896507	1.25081	1.37695	1.08972	1.42132	1.60246	1.37523	0.95134	1.22133	0.95417	0.714958	0.806392	0.928706	0.913298	1.18355	1.51274	1.47589	1.50836	1.64694	1.5003	1.05455	0.95086	0.869154	0.667383	0.2393	0.0211821	0.167593
		22	-1.97767	-1.91103	-1.93789	-1.81122	-1.72985	-1.48326	-1.60604	-1.4486	-1.78108	-1.73273	-1.52264	-1.10547	-0.857638	-0.582036	-0.185057	0.0772269	-0.0541653	-0.143316	0.116808	0.160846	0.64181	0.798847	0.930814	0.860038	1.08511	0.945746	0.943388	0.846808	1.05996	1.24625	1.15953	1.18815	1.08474	0.928704	0.707615	0.409318	0.365889	0.421607	0.135356	-0.378675	0.0454821	0.105912	0.417142	0.30277	0.199172	0.37338	0.723125
		23	-0.251712	-0.513842	-0.3643	-0.506913	-0.71703	-0.444508	-0.217462	-0.209547	-0.271122	-0.134211	-0.1907	-0.508718	-0.424701	-0.642524	-0.539658	-0.270096	-0.120692	0.0911681	0.0454587	0.152618	-0.0963619	-0.296145	-0.0918298	0.0905594	0.616025	0.673882	0.833797	0.933051	0.839553	0.736386	0.474953	0.358997	0.396527	0.475151	0.522182	0.448059	0.180348	-0.0604778	0.128841	0.310717	0.218597	0.688941	0.591632	0.400994	-0.345048	-0.562449	-0.525484
		24	-1.35998	-1.65153	-1.73442	-1.80425	-1.59705	-1.31774	-1.26302	-1.17216	-0.679169	-0.77473	-0.703308	-0.546177	-0.944469	-0.802465	-0.644383	-0.52133	-0.558447	-0.0757112	-0.294592	-0.636694	-0.803377	-0.772072	-0.599724	-0.557549	-0.450359	-0.510223	-0.796487	-0.744355	-0.640332	-0.615904	-0.393423	-0.83394	-0.887245	-0.733585	-0.809896	-0.952384	-0.906522	-1.05365	-1.06654	-0.656833	-0.77497	-0.625223	-0.842495	-0.641598	-0.734219	-0.639199	-0.582059
		25	-0.345047	-0.388068	-0.714934	-0.819116	-0.557511	-0.370758	-0.365442	-0.131682	-0.15951	-0.0708046	0.256605	0.454058	0.911628	0.569144	0.727974	0.631024	0.519637	0.940296	0.941407	1.13985	1.15433	1.08241	1.28496	1.64401	1.44012	1.15019	0.749684	1.01938	1.74561	1.23536	0.803388	0.379318	-0.175711	-0.362925	-0.488084	-0.167906	0.0377243	-0.516345	-0.733269	-0.798776	-0.903644	-0.856707	-0.821143	-1.10793	-1.70628	-1.22858	-1.14746
		26	0.0427222	-0.0368653	0.0484093	-0.107236	-0.212896	-0.49903	-0.286989	-0.111036	0.224977	0.501239	0.525486	0.733938	0.574133	0.457349	-0.123926	-0.425588	-0.45085	-0.461402	-0.0388183	0.230441	0.0764609	0.0824435	-0.348071	-0.276547	0.0136106	-0.12895	-0.0327804	0.136246	0.00431525	-0.2963	-0.546962	-0.454899	-0.331985	-0.322905	0.307966	0.351205	0.443004	0.119015	-0.12109	-0.227243	-0.250596	-0.459183	-0.2982	0.18186	0.231481	0.368924	0.707182
		27	1.32805	1.47381	1.22126	1.52945	1.76747	1.55666	1.4761	0.993252	1.11349	1.18311	0.908499	0.805465	0.656579	0.817348	0.755517	1.03547	1.49306	1.29973	1.75452	1.52204	1.62034	1.2036	1.41972	1.28262	1.4756	1.22244	0.702245	0.817996	0.922187	0.867659	0.633506	0.828802	0.553875	0.218439	0.245848	-0.195027	-0.252267	-0.744438	-0.795392	-0.835768	-0.646443	-0.50328	-0.416365	-0.653901	-1.09814	-1.0636	-0.602441
		28	-1.01663	-0.702058	-0.425176	-0.360004	-0.149467	0.0526167	0.71189	0.671831	0.71498	0.374261	0.715265	1.05015	0.690341	0.474692	0.784843	0.809028	0.456206	0.742073	0.507266	0.686683	0.868342	1.23462	0.768415	0.796146	0.56975	0.514834	-0.0644736	-0.0792841	0.120768	0.714559	0.991796	0.706566	0.822344	1.25423	1.13593	1.37661	1.72766	1.89318	2.07267	2.26087	1.89094	1.67963	1.52458	1.91564	2.3382	2.06372	1.82321
		29	0.814859	0.671377	0.66371	1.12475	1.02706	1.04035	0.759326	0.56793	0.583042	0.768724	1.35528	1.5186	2.22493	2.25317	2.21938	1.81456	1.36966	0.725017	0.653136	0.758052	0.614121	0.719072	0.905688	0.929484	0.588988	0.581122	0.827115	1.18765	1.37371	0.927473	0.781175	0.274567	-0.283436	-0.655585	-0.885943	-1.09838	-0.941791	-0.449158	-0.258583	-0.562775	-0.416966	-0.905607	-0.830814	-1.13664	-1.24247	-0.977117	-1.61449
		30	0.957521	0.758653	0.438522	0.286379	0.181619	-0.189848	-0.451445	-0.521897	-0.793089	-0.655452	-0.186675	-0.303775	-0.436368	-0.758686	-0.834571	-0.969087	-0.888368	-0.584394	-0.604199	-0.11243	0.094203	0.0898991	0.0402764	0.33034	0.0247107	0.0546162	0.844165	0.72243	0.966592	1.17125	0.740175	0.827866	1.12863	1.14421	1.06474	1.03476	1.09299	0.620477	0.615239	0.663207	0.441848	0.672214	0.797588	0.431375	0.339239	0.0335415	-0.344066
		31	-0.056127	0.024548	0.103545	0.250312	0.362632	0.489516	0.558879	0.398886	0.79205	1.40417	1.58176	1.64608	1.54878	1.90063	2.06066	2.42402	2.46089	2.01866	1.68572	1.67874	1.67252	1.58463	1.51355	1.12312	0.880574	0.787297	0.678441	0.412892	0.23291	0.00926388	-0.0460755	-0.374318	-0.456761	-0.731346	-0.769901	-0.82512	-1.31708	-1.11153	-0.895479	-1.03107	-1.27668	-1.06137	-1.17554	-0.823111	-0.682606	-0.456208	-0.505712
		32	-0.781996	-0.386909	-0.192338	0.025393	0.0175513	-0.061744	-0.149064	0.000486838	-0.407781	-0.675294	-0.651502	-0.275462	-0.427821	-0.472312	-0.658514	-0.515583	-0.237035	-0.253284	-0.350867	0.0579104	0.658853	0.914383	0.812648	0.548023	0.238571	0.380305	0.582311	0.19338	0.358136	0.550572	0.595216	0.430835	0.529158	0.605345	0.630005	0.647389	0.705813	0.674816	0.807004	0.798035	0.281955	0.278865	0.173745	0.121232	0.153198	0.16971	-0.0127613
		33	-0.689295	-0.442316	-0.411374	-1.0068	-1.08711	-0.925099	-0.494469	-0.584675	-0.596313	-0.396061	-0.322961	-0.252156	-0.557821	-0.598012	-0.613106	-0.771733	-0.918592	-1.04928	-1.36965	-1.18426	-0.997051	-0.942778	-0.652569	-0.250553	0.181545	0.395892	0.349804	0.13896	-0.0410244	0.191443	-0.176024	0.0795575	-0.210881	-0.10518	-0.0343078	0.464891	0.44538	0.695055	0.944049	0.649024	0.743871	0.687755	0.3164	0.0224315	0.0700408	-0.105764	-0.172859
		34	0.735164	0.481085	0.38411	0.149758	0.345442	-0.0958729	-0.189113	-0.456061	-0.649345	-0.791898	-0.908177	-0.826739	-1.03328	-1.14501	-1.13569	-1.51594	-2.08073	-2.24913	-2.22004	-2.56353	-2.44883	-2.50116	-2.54484	-2.38596	-2.58099	-2.29667	-2.16836	-2.13873	-1.8661	-1.88436	-1.8084	-1.77554	-1.87777	-1.71624	-1.89414	-2.02781	-1.67828	-1.42045	-1.65259	-1.39355	-1.32317	-1.21342	-1.04121	-0.870442	-0.871843	-0.737249	-0.603504
		35	-0.00342787	0.418765	0.547895	0.841058	0.630722	0.822155	0.496307	0.34091	0.369196	0.168534	0.291371	0.255194	0.352459	0.177008	0.687143	0.928774	0.986589	0.765332	0.909012	0.639975	0.701113	0.603951	0.564532	0.817311	0.417243	0.325305	0.419915	0.954876	1.16279	1.66041	1.79178	1.85796	1.85684	1.85697	1.19085	0.943659	0.862928	1.10875	0.855337	1.05689	0.780613	0.692698	0.409782	0.0104609	-0.313078	-0.0506787	-0.403514
		36	0.0230992	-0.0253947	-0.00595355	-0.148598	0.030018	-0.185573	-0.537943	-0.284402	-0.653151	-0.914751	-1.04278	-1.0058	-0.759269	-0.821748	-0.609255	-0.118937	-0.364605	-0.641914	-0.386265	-0.0453435	0.0909306	0.0563975	-0.276097	-0.375667	-0.330674	-0.354507	-0.196489	-0.441446	-0.289603	0.263365	0.0470099	-0.174343	-0.201005	-0.147548	-0.0770131	-0.267099	-0.318538	-0.0765431	-0.0859236	-0.228282	-0.481736	-0.572486	-0.522287	-0.404617	-0.404278	-0.677362	-0.608056
		37	1.30221	1.0393	1.10986	1.14557	1.20274	1.42062	1.79442	1.83562	1.88692	1.72924	1.67458	1.395	1.53548	1.61912	1.79381	1.43294	1.24309	0.871933	0.494416	0.351575	0.450987	0.398605	0.167844	-0.134823	-0.0215469	-0.428435	-0.753238	-0.75871	-0.729581	-0.767862	-0.779695	-0.575779	-0.795499	-0.649707	-1.01734	-0.839472	-0.591812	-0.435347	-0.132	0.0077173	-0.0812693	-0.330934	-0.241489	0.14513	-0.0843437	-0.286969	-0.101923
		38	0.37145	0.159991	0.514094	0.527923	0.444531	0.261573	0.476088	1.37709	1.49591	1.58182	1.88672	1.86125	1.54096	1.65895	1.68649	1.35035	1.33526	1.26378	1.36076	1.00709	1.08622	1.23951	1.20328	1.25238	1.1978	1.35587	1.46088	1.02911	0.75901	0.962805	0.957969	0.700971	1.16329	0.886633	0.748515	0.844401	1.08258	1.20571	1.31026	1.17006	1.65683	1.69521	1.87594	1.59264	1.62976	2.00123	1.85682
		39	0.828343	0.955103	1.01818	0.987741	1.07053	1.43122	1.14475	0.687589	1.00622	0.675771	0.479432	0.406966	0.462805	0.649966	0.656066	0.171954	0.0661029	0.343612	0.429072	0.405391	-0.0214955	0.163692	-0.110538	0.66996	0.83837	0.6993	0.677155	0.849561	0.643111	0.87549	1.10547	0.933677	1.22175	0.717317	0.705057	0.629835	0.699348	0.38708	0.525897	0.0960479	0.542443	0.603871	0.683985	0.430035	0.0944537	0.115654	0.18217
		40	-0.238793	-0.33268	-0.374784	-0.117475	0.00983241	0.532339	0.659667	0.628116	0.787797	0.562919	0.536485	0.324592	0.51967	0.285823	0.879539	0.898516	0.780731	0.777229	0.656818	0.934631	1.21312	1.22524	0.728363	0.493895	-0.103108	-0.894427	-1.07927	-0.790649	-0.952352	-1.15456	-0.898574	-1.14246	-1.03823	-1.24241	-1.66752	-1.84748	-2.03302	-2.1646	-2.17008	-2.21194	-2.307	-2.14777	-2.01707	-1.7867	-1.61927	-1.13509	-1.1134
		41	-0.30396	-0.291411	-0.20459	-0.15963	-0.150864	0.183825	0.303381	0.0348288	-0.0260167	0.123308	-0.191089	-0.119418	-0.0223085	0.1128	0.146463	0.544607	0.719084	0.730945	0.75534	0.754054	0.735364	1.13829	0.921644	0.936845	0.813737	0.29584	0.0982245	0.139473	-0.198437	-0.221245	0.0174848	0.408082	0.477158	0.50179	0.748691	0.753505	0.714215	0.836933	1.26012	0.874155	0.912312	0.864017	0.676993	0.64079	0.593983	0.805638	1.40406
		42	-0.0688415	-0.240279	-0.369191	-0.351506	0.011855	0.186721	0.287714	0.0171124	-0.0872463	-0.081857	-0.00139168	-0.0956709	0.544218	0.407187	0.53475	0.742605	0.640809	1.08932	0.999288	0.875662	0.600184	0.817051	0.99122	0.864046	0.375173	0.26237	0.638607	0.978118	1.42249	1.34847	1.49124	1.67785	1.62142	1.18052	1.4935	0.986647	1.22077	1.35126	1.32338	1.35876	1.2809	1.17492	1.18888	1.26485	1.33554	1.4565	0.829591
		43	-0.478307	-0.220077	-0.0675139	-0.405407	-0.447614	-0.0670121	0.241002	0.588511	0.625578	1.08066	0.914904	0.976026	1.13349	0.63421	0.771723	1.05199	0.840337	0.487262	0.331994	0.586622	0.828895	0.829948	0.733872	0.887106	1.04335	0.718089	0.95085	0.504507	0.747952	0.170745	0.125737	0.0889274	0.170656	0.343059	0.122325	0.139153	0.146592	0.143659	-0.0275034	-0.106332	-0.618867	-0.739184	-0.331688	-0.64676	-0.827269	-0.950683	-0.453786
		44	-0.670734	-0.467708	-0.716481	-0.230714	-0.645482	-0.638357	-0.376175	-0.264154	-0.312096	-0.320154	-0.48052	0.0451678	0.199798	0.43731	0.671109	0.980535	0.834402	1.1773	1.30762	1.43641	1.87081	2.4837	2.3144	2.01424	2.0219	1.66258	1.7473	1.63604	1.33654	1.4813	1.49754	1.0306	0.804321	0.348709	0.0566355	-0.214644	-0.367873	-0.236826	-0.736921	-0.857348	-1.76965	-2.12242	-1.99043	-1.60175	-1.42833	-1.1463	-0.77287
		45	1.61658	1.80745	1.93883	1.89258	1.87029	2.19025	2.23138	2.41413	2.38708	2.40832	2.00206	1.93662	1.87077	1.83455	1.17193	1.09221	0.997874	1.10035	0.937458	0.702221	0.671842	0.308922	-0.0206999	0.123277	0.264829	0.0452746	-0.0988821	-0.564379	-0.162766	-0.182479	0.20689	-0.0587546	-0.126276	-0.345442	0.323217	0.479981	0.457511	0.743109	0.538499	0.438743	0.618828	0.970355	1.52006	1.25721	1.31009	1.3358	1.28682
		46	0.900161	1.17471	1.14022	1.69465	1.46256	1.04078	1.24824	1.16148	1.06108	1.27233	1.60458	1.46893	1.76361	1.7257	0.891765	0.660306	0.401352	0.157752	0.531852	-0.0227307	-0.550871	-0.982929	-0.988888	-0.808584	-1.11827	-0.524229	-0.437868	-0.371449	-0.201697	-0.070574	-0.472226	-0.329136	-0.294903	-0.636282	-0.16144	0.180179	0.229866	0.412378	0.391679	0.590266	0.968219	1.21932	1.05718	0.709854	0.719563	0.869792	0.979461
		47	1.83992	2.12271	2.2176	2.20558	1.91472	1.91317	2.0117	2.09811	2.1773	2.50177	2.72925	2.88162	2.84494	2.89832	2.83139	3.1915	3.17061	2.82432	2.47701	2.17127	2.04653	1.84021	1.83023	1.61166	1.62766	1.33917	1.32115	1.37699	1.25566	1.21335	1.1596	0.832815	1.20315	1.44302	1.594	1.50694	1.43463	1.4449	1.08797	0.865275	1.00214	0.983777	1.04199	1.05169	1.07269	1.437	1.33486
		48	-0.39398	-0.394442	-0.237998	0.0834652	0.411332	0.752653	1.19234	1.65609	1.55034	1.32304	1.37742	1.33479	1.10165	0.745847	0.396076	0.0715961	0.144368	0.145058	-0.0682539	-0.0537575	-0.345418	-0.329823	-0.320541	-0.787204	-0.90775	-1.0417	-1.29993	-1.57865	-1.52431	-1.11472	-1.04759	-0.898583	-1.03157	-0.62822	-0.725265	-0.738011	-0.752319	-0.743154	-0.709334	-0.413207	-0.324391	-0.293673	-0.363461	-0.19959	-0.189675	-0.277327	-0.187754
		49	-0.974608	-1.0691	-1.40277	-1.13343	-0.564813	-0.205852	-0.354644	-0.832759	-0.192125	-0.426497	-0.281798	0.146609	0.875545	1.06579	1.22438	1.73434	1.83133	1.7295	1.908	2.01219	2.14657	1.81167	1.462	0.954239	0.636168	0.603634	0.340542	0.650486	0.151655	0.258074	-0.034291	-0.302729	-0.686966	-0.699326	-0.737093	-0.811399	-1.52607	-1.34107	-1.57292	-1.87145	-1.7353	-1.73054	-0.774018	-0.0641463	-0.195141	-0.524831	-0.840225
		50	1.12744	0.864166	0.879771	0.483292	0.35534	0.552437	0.873487	0.580084	0.194804	0.712692	0.815448	1.1731	0.813927	0.80806	0.594465	0.677808	0.541781	0.440877	0.474581	0.781778	0.155213	0.404142	0.643483	0.706661	0.549193	0.263095	-0.0493942	0.0137889	0.106777	0.0805234	-0.341169	-0.515238	0.162019	0.442255	0.691058	1.15596	1.04794	0.783287	0.88529	0.305086	0.570695	0.516033	0.409017	0.513386	0.490951	0.408315	0.610729
		51	0.574422	0.556833	0.652108	0.610836	0.708271	0.585175	0.723568	0.562506	0.400417	0.348268	0.0278557	-0.0402322	-0.0837107	-0.15965	-0.371447	-0.520669	-0.448918	-0.261687	-0.285303	-0.518647	-0.388962	-0.453723	-0.547961	-0.803698	-0.971808	-1.08936	-1.18034	-1.14188	-1.2455	-1.26478	-1.24465	-1.03324	-0.750429	-0.902122	-0.855363	-0.734752	-0.693474	-0.542479	-0.342448	-0.250908	-0.476069	-0.343234	-0.461454	-0.233652	-0.0422764	-0.101504	0.353091
		52	0.512357	-0.0491515	-0.283339	0.0798043	0.271003	0.445729	0.0887067	-0.460349	-0.529253	-0.0977198	0.123733	-0.00849005	-0.0545286	-0.440637	-0.783901	-1.27135	-1.25458	-0.799793	-0.809696	-1.09147	-1.09394	-0.476408	-0.170458	-0.150069	-0.867834	-0.637207	-0.943631	-0.649015	-0.366794	-0.31978	-0.249024	-0.250882	-0.482613	-0.375165	-0.168412	0.0604955	0.200484	0.201127	0.376478	0.311223	-0.0557413	0.0201529	0.0336361	-0.0124929	0.126891	0.199202	0.504166
		53	1.65644	1.70835	1.89374	2.15585	1.95921	1.39727	0.941124	0.125843	-0.497234	-0.236061	-0.746421	-1.01883	-0.805851	-0.939314	-1.11094	-1.05344	-1.40748	-1.43714	-0.962363	-0.672414	-0.746967	-0.567613	-0.914848	-0.899797	-0.771265	-0.388373	0.0989338	0.256856	0.488291	0.173433	0.1582	0.239308	-0.0857047	0.0564012	-0.113723	0.0197524	0.205044	0.294897	-0.284645	-0.119469	-0.0433937	0.201781	0.218815	0.246237	0.504252	0.667752	0.47992
		54	-0.150373	0.132903	-0.348466	-0.672417	-0.789776	-0.706683	-0.531966	-0.220398	-0.50886	-0.798774	-0.199941	-0.585935	-0.757411	-0.693372	-0.667458	-0.771821	-0.343406	-0.231963	-0.333961	-0.134812	-0.209652	-0.453167	-0.331929	-0.0885464	-0.222462	-0.390534	-0.705442	-0.471846	-0.393436	0.0813188	-0.0802577	-0.241313	-0.212565	-0.191152	-0.357275	-0.334748	-0.636353	-0.873883	-0.935165	-1.16086	-1.28879	-1.0223	-1.13324	-1.14289	-1.12681	-0.638014	-0.583545
		55	0.122063	0.0493566	0.0656484	-0.11831	-0.748037	-0.68299	-0.688702	-0.761977	-0.510699	-0.505384	-0.82474	-0.769814	-0.930989	-0.607168	-0.307821	-0.386202	-0.0288157	0.477395	0.556693	0.551784	0.0399126	0.303161	0.686275	0.42881	0.591155	0.556397	0.331866	0.116638	0.0169869	0.192134	0.554204	0.720186	0.792081	0.997057	0.530423	0.372016	0.116542	-0.156101	-0.0221497	-0.15093	-0.0647897	-0.237625	-0.756662	-0.626421	-0.403454	-0.270413	7.69851e-05
		56	0.0951044	-0.0590622	-0.141933	0.156561	0.265646	0.258635	0.412983	0.404125	0.396529	0.168144	0.0808616	-0.158742	0.128549	-0.162938	-0.118779	-0.0200072	0.24258	-0.149444	-0.49409	-1.07703	-1.05587	-0.974564	-0.692835	-0.690911	-0.869068	-1.07603	-1.28863	-1.32156	-1.21067	-1.06973	-1.47662	-1.90428	-2.3108	-2.34997	-2.35578	-2.02224	-1.99271	-1.83934	-1.60475	-1.49898	-0.920337	-0.489883	-0.860044	-0.773308	-0.810625	-0.552351	-0.441092
		57	0.685185	0.677703	0.951263	1.28004	1.51028	1.74368	1.96079	2.17474	2.07619	2.19384	2.00414	1.57198	1.44718	1.29887	1.22641	0.952242	1.07316	0.350835	0.460615	0.31806	0.582111	0.717411	0.525524	0.685846	0.197563	0.0334928	0.0559416	-0.111018	-0.0167526	-0.195946	-0.112104	0.27791	0.151423	0.274943	0.304993	0.45096	0.358347	0.408426	0.530237	0.556938	0.667563	0.968342	0.51264	0.187733	0.186121	0.297752	0.230718
		58	0.204265	0.285153	-0.0713055	0.385707	0.501401	0.406797	0.515456	0.515403	0.47097	0.358561	0.735113	0.531257	0.302702	0.0431638	0.150856	-0.25936	-0.129072	-0.437023	-0.436852	-0.48656	-0.302305	-0.614925	-0.442879	-0.280327	-0.154398	-0.280489	-0.351008	-0.536498	-0.12382	-0.131498	-0.276647	-0.38741	-0.521759	-0.614142	-0.758805	-0.549955	-0.432771	-0.118645	-0.323831	-0.336467	-0.653514	-0.795321	-0.813816	-1.11959	-1.47918	-1.40306	-1.17618
		59	-0.724861	-1.00323	-1.10811	-1.16792	-1.22602	-0.840296	-0.76944	-0.724146	-0.702889	-1.0296	-0.998975	-0.994466	-0.643407	-0.469745	-0.959054	-0.422816	-0.240665	-0.42053	-0.731744	-0.7584	-0.869825	-1.1046	-0.878102	-0.173907	-0.24166	-0.0826998	-0.0615993	0.250816	0.14924	0.516899	0.431154	0.211644	0.224745	0.274888	0.262513	0.231245	-0.269174	0.248354	0.0641978	0.387669	-0.0317599	0.329914	0.401246	0.211593	0.0223983	-0.0458114	-0.171543
		60	-1.32309	-0.891662	-0.976087	-0.880197	-0.564678	-0.0957795	0.159253	0.0574962	-0.0329593	-0.463078	-0.752051	-0.687061	-0.841251	-0.733444	-1.00666	-0.832006	-0.857158	-0.945245	-1.12356	-0.685287	-0.857784	-0.949253	-0.838623	-0.817325	-0.663572	-0.908682	-1.03574	-1.06716	-1.13275	-1.11369	-0.592558	-0.212898	-0.173149	-0.0420779	-0.00377549	-0.151239	0.12924	0.211915	0.375722	0.14661	0.222101	-0.0777654	-0.169455	-0.29679	-0.218478	-0.517903	-0.82464
		61	0.624687	0.967176	0.978223	1.05133	1.32687	1.59925	1.66481	1.73388	1.62451	1.52881	1.32706	1.18754	0.558338	0.636102	0.54224	0.330109	0.263172	0.307225	0.0561406	0.051588	0.16407	0.0858096	0.0905809	0.013699	-0.123284	-0.396743	-0.395119	-0.0777842	0.0355685	-0.143106	0.025975	0.147028	0.502188	0.542478	0.816258	1.31969	1.48193	1.64155	1.50037	1.62902	1.64244	1.7262	1.67827	1.7478	1.67028	1.69219	1.99003
		62	-1.18807	-1.45224	-1.62811	-1.74269	-1.43358	-1.40338	-1.3552	-1.31709	-1.2526	-0.955862	-0.772521	-0.804632	-0.905505	-0.730753	-0.634308	-0.184895	-0.596786	-0.492088	-0.578465	-0.686969	-0.735908	-0.410861	-0.139346	0.175593	-0.153628	-0.446398	-0.019689	-0.250421	-0.103627	-0.623523	-0.719428	-0.681981	-0.55418	-0.477302	-0.169996	-0.382317	-0.271217	0.486337	0.708048	1.28132	1.29173	1.15496	1.03542	0.637241	0.63985	0.899051	0.834362
		63	-2.08262	-1.68576	-1.15425	-1.32323	-1.36164	-1.31662	-1.57331	-2.01689	-2.25102	-1.79164	-1.65135	-1.38252	-1.20732	-1.00641	-0.655658	-0.383593	-0.545081	-0.74337	-0.503387	-0.316207	0.417931	0.643702	0.398888	0.313178	0.277496	0.198548	0.394552	0.601312	0.472165	0.512499	0.316564	0.424562	0.380879	0.015056	-0.262547	-0.189351	-0.502796	-0.349975	-0.344722	-0.310565	-0.220771	-0.552066	-0.321556	-0.45203	-0.330759	-0.13358	-0.0646691
		64	0.466408	0.212252	0.212721	0.432595	0.184265	-0.241379	0.154792	0.187425	0.0561308	0.245076	-0.0246214	-0.182171	-0.852372	-1.24818	-1.63741	-1.45131	-1.45736	-1.42743	-1.11542	-0.4971	-0.408348	-0.154153	0.112805	0.359411	0.538944	1.29485	1.17761	1.33849	1.4185	0.969515	1.20441	1.60772	1.80901	2.18161	2.10591	1.97571	1.74824	1.68111	1.29012	1.27077	1.30839	1.38576	1.43628	1.21841	1.41433	1.3005	0.917566
		65	-0.552918	-0.886114	-0.818593	-0.828765	-1.06014	-0.884841	-0.844037	-0.931309	-0.784503	-0.623623	-0.109499	-0.25249	0.0529526	-0.146898	-0.0361627	0.226877	0.14223	-0.144427	0.0971513	0.108004	0.490186	0.865307	0.982225	0.93796	1.16185	0.753037	0.755298	0.98194	0.980023	0.918634	0.674277	0.865443	0.800593	1.07714	1.10439	0.875947	0.857577	0.856676	1.07202	0.881998	0.563137	0.445633	0.574017	0.271453	-0.0113646	0.171317	0.378497
		66	-1.7272	-1.72816	-2.23943	-2.7685	-2.65867	-2.84681	-2.6754	-2.6311	-2.04188	-2.13576	-1.96046	-2.21471	-2.1123	-1.71139	-1.35824	-0.891281	-0.652556	-0.661047	-0.292991	0.088406	0.061595	-0.146503	0.260958	0.691661	1.21039	1.43415	1.46871	1.19348	0.954881	0.778915	0.374164	0.553909	0.467303	0.40206	0.394415	0.514943	0.0138942	-0.0149399	-0.0994119	-0.57814	-0.777447	-0.931339	-0.818117	-1.09651	-1.62081	-2.26922	-2.38335
		67	-0.953605	-1.15321	-1.55016	-1.43826	-1.09806	-0.694507	-0.724358	-0.868698	-1.43141	-1.0806	-0.870535	-0.392653	-0.143933	-0.492275	0.121478	0.0587876	0.572419	0.878246	0.878703	1.08777	1.32441	1.32128	1.3629	1.54228	1.32503	0.534214	0.362899	0.596809	0.874665	0.450412	0.303176	0.0136231	-0.411404	0.0242988	-0.221022	-0.182746	-0.0612409	0.109356	0.0410469	-0.204179	-0.651994	-0.478858	-0.729629	-0.860559	-0.991796	-0.652578	-0.526503
		68	1.09522	1.54314	1.56389	1.10389	1.43228	1.50279	1.46061	1.12907	1.47456	1.32553	0.826178	0.617135	0.666919	0.620635	0.714334	0.298523	0.209039	0.665822	0.419603	0.501929	0.627878	0.795765	0.969232	1.14205	1.09737	0.807391	0.874019	1.04427	1.0345	0.901967	0.788258	0.833102	0.356871	0.67156	0.335224	0.346557	0.372973	-0.398061	-0.401341	0.336242	0.258586	-0.213973	-0.284766	-0.446174	-0.758789	-0.796791	-1.34652
		69	-0.618626	-0.31303	0.0212167	0.0165408	-0.507341	-1.00094	-1.30225	-1.48201	-1.46565	-1.69531	-1.28366	-1.4263	-1.19489	-0.842149	-0.942968	-0.91448	-0.989816	-1.45328	-1.13195	-0.628471	-0.703007	-0.51642	-0.524684	0.0210857	0.561194	1.08108	1.2338	0.903238	0.857653	0.608398	0.123637	0.592794	0.623708	-0.155982	-0.678837	-1.11256	-1.46431	-0.591471	-0.384141	-0.888782	-0.709175	-0.227393	-0.376292	-0.543681	-1.01778	-0.541307	-0.331206
		70	-0.789916	-1.00674	-1.3199	-1.01797	-0.586105	-0.178212	0.00680173	-0.13427	-0.0167367	0.0311125	0.485422	0.216961	-0.0157065	0.129316	-0.213966	0.435369	0.581158	1.22436	1.27028	1.31695	1.25508	1.78395	1.85628	1.88618	2.04703	1.82763	2.06128	1.81459	1.73511	1.98566	1.72011	1.08816	1.4618	1.20483	0.75765	0.747658	0.468403	0.274033	-0.0169512	0.291767	0.178235	0.258874	0.518514	0.617671	0.53896	0.311296	-0.137163
		71	-1.9627	-1.54589	-1.77688	-1.16299	-1.66279	-1.62399	-1.65173	-1.88159	-1.92112	-1.96847	-1.55204	-1.02965	-1.00975	-0.825984	-0.144663	-0.065477	0.413949	0.760445	0.571229	0.582719	0.590878	0.551799	0.566986	0.168022	0.443669	0.220047	0.182931	0.0121214	-0.130767	-0.24594	-0.378125	-0.843977	-1.14071	-0.8129	-1.05512	-0.780365	-0.520192	-0.907971	-0.936436	-1.18471	-1.08178	-1.55704	-1.44871	-0.970503	-0.941281	-1.6208	-1.72087
		72	1.48007	1.91458	1.64701	1.29078	1.39672	1.39472	0.612795	0.619862	0.528628	0.721174	0.456188	0.402422	0.297562	0.425199	0.392797	-0.106609	-0.142653	-0.0386932	-0.288549	-0.667335	-0.657736	-1.1629	-1.15211	-1.29435	-1.41457	-1.57472	-1.03313	-0.979471	-0.801039	-1.19409	-0.99018	-0.754442	-0.916215	-0.793698	-0.442606	0.127202	0.385305	0.130187	0.337626	0.21705	0.239934	0.442586	0.558638	0.621029	0.685891	0.766863	0.707742
		73	-2.17285	-2.0086	-1.84932	-1.84569	-1.89253	-1.87173	-2.18328	-2.32655	-2.10454	-1.9445	-1.85351	-2.23162	-2.22584	-2.03541	-2.03556	-1.9984	-1.94936	-1.62126	-1.00914	-1.37205	-1.15375	-0.781289	-1.11612	-0.790618	-0.714157	-0.542436	-0.116205	-0.186473	-0.671162	-1.07684	-0.865535	-0.823216	-0.334403	-0.435402	-0.18415	-0.308514	0.00369626	-0.160012	-0.706312	-0.484731	-0.310849	-0.266856	-0.241564	-0.311859	-0.403595	-0.309981	-0.298104
		74	0.653722	1.01704	1.61341	1.69282	1.60687	1.37634	1.23317	1.14654	1.19051	0.989174	0.824528	1.07666	0.804707	0.767438	0.821632	0.441198	0.313299	0.19663	0.239226	0.282694	0.638534	0.26222	0.337937	-0.150105	-0.533757	-0.653086	-0.370267	-0.183672	-0.30269	-0.235999	-0.114049	-0.381164	-0.413786	-0.234756	-0.13075	0.0272936	0.288986	0.631657	0.801614	0.714978	0.312147	0.696425	0.673385	0.45467	0.380847	0.50852	0.635038
		75	0.297814	0.235749	0.659664	0.706083	0.640504	0.0338819	-0.0166027	-0.36487	-0.42829	-0.740741	-0.847652	-0.916696	-1.32775	-1.51255	-1.86336	-1.58393	-1.92177	-1.97091	-2.30157	-2.08883	-1.74446	-1.66858	-1.46698	-1.48041	-1.11817	-0.650175	-0.334495	-0.128803	-0.266796	0.0302103	0.422812	0.668481	0.665436	0.562234	0.812666	1.23314	0.988196	0.602321	0.533562	1.30952	1.54116	1.57858	1.38184	0.920285	0.839466	0.949725	0.969272
		76	1.11081	0.931745	0.523938	0.353495	0.47312	0.640524	0.314656	0.33191	0.365252	0.632524	0.559088	0.677548	0.552878	0.928826	1.25818	1.24849	2.03832	1.76758	1.30229	0.777533	0.471851	0.642122	0.887476	1.07725	0.622308	0.226971	0.258056	0.532286	0.480803	0.35317	0.541752	0.438507	0.233766	0.333593	0.241574	0.245641	0.0866509	-0.166266	-0.0358882	-0.0313582	0.133196	0.241879	0.29983	0.134107	0.69512	0.869856	0.983439
		77	1.50554	1.49361	1.54119	1.60539	1.57087	1.26447	0.765618	0.406259	1.02625	0.910506	0.971132	1.20039	0.986311	0.218209	0.141372	0.434511	0.141711	0.500874	0.413661	0.245529	0.464382	0.225209	0.280645	0.50383	0.412244	0.73447	1.02028	1.24877	0.97953	0.838623	1.09848	0.775056	0.48741	1.04697	1.26149	0.948804	0.837807	1.07438	1.17646	1.6595	1.69537	1.49749	0.949582	0.91387	1.01078	0.875025	1.01777
		78	0.00821046	-0.0821467	-0.334963	-0.65896	-0.377662	-0.781596	-0.799831	-0.525519	-0.288498	-0.196169	-0.668485	-1.00782	-0.489347	-0.20736	-0.230383	-0.275285	-0.29755	0.138988	0.327686	0.561497	0.513319	0.958174	1.27066	1.3199	0.899585	0.882139	1.20365	0.577394	0.510092	0.0916356	-0.126043	0.0594366	-0.272142	-0.281563	-0.814724	-0.981059	-1.62209	-1.29676	-1.63397	-1.50702	-1.75061	-1.86439	-1.90097	-1.57627	-2.07626	-1.49213	-1.44352
		79	-1.1966	-0.593581	-0.452623	-0.522567	-0.491417	-0.102959	0.282033	0.652659	0.421689	-0.182504	0.138486	0.246847	0.21263	-0.878015	-0.996738	-1.00385	-1.02229	-1.04002	-1.19602	-0.570832	0.00796039	0.104155	-0.461696	-0.723565	-0.695312	-0.187471	-0.45054	-1.04719	-0.762541	-0.148896	-0.0369048	0.247471	0.150739	0.709349	0.541596	0.899917	1.17173	1.03568	1.24448	1.05873	1.0122	0.891458	1.19483	1.60626	1.28736	0.293118	0.0705451
		80	-0.236192	-0.404237	-0.250516	0.0165311	0.0724583	0.279144	0.150589	-0.232215	-0.702653	-0.646683	-0.665952	-0.631593	-0.523462	-0.220897	0.0410731	-0.475893	-0.690731	-0.149054	-0.371482	-0.401241	0.010125	0.53099	0.561449	0.496387	0.524878	0.439609	0.676425	0.398575	0.636907	0.404553	0.120768	-0.314351	-0.101878	-0.0357183	-0.403973	-0.830437	-0.299136	-0.578503	-0.669735	-0.52922	-0.416408	-0.520189	-0.995015	-1.14375	-1.00768	-0.889009	-0.439586
		81	-0.262064	-0.40131	-0.580272	-0.648105	-0.470128	-0.213475	0.0778249	-0.0113094	0.138266	0.418661	0.196307	0.690458	0.637615	0.873858	1.0224	1.35933	1.67471	2.02804	1.89961	1.21018	0.930437	0.985795	1.06517	0.538731	0.392439	-0.0420493	-0.551813	-0.743615	-0.909669	-1.06038	-1.02846	-1.14434	-1.158	-1.49442	-1.98231	-2.23037	-2.17464	-2.5159	-2.54546	-2.10619	-1.69367	-2.11888	-2.29623	-1.99606	-1.72803	-1.9575	-1.61505
		82	0.200817	-0.140043	0.540076	0.32696	0.651022	0.780171	0.673857	0.620641	0.627224	0.621281	0.736237	0.591572	0.379238	0.330082	0.372233	0.0297302	0.0550137	-0.280178	-0.178729	-0.550957	-0.681309	-0.856795	-1.58036	-1.38964	-1.69458	-1.88726	-1.84101	-1.4392	-1.1223	-0.969952	-0.933513	-0.857439	-0.759485	-0.714529	-0.645443	-0.147158	-0.00551074	0.093919	0.288901	0.66357	1.03435	1.42549	1.7702	1.51138	1.58338	2.22159	2.46312
		83	0.979193	0.442418	0.558573	0.673736	0.41398	-0.0433698	0.0943954	0.49966	0.688582	0.722559	1.12502	1.71985	1.65783	1.84249	1.73253	2.00355	2.16059	2.62323	2.91733	2.46048	1.73445	1.97158	1.40441	1.41974	1.10392	1.37221	0.878058	0.832005	0.813974	0.575233	0.562371	0.1935	0.0947581	-0.283505	-0.763019	-1.44325	-1.32926	-1.38598	-2.15288	-2.4843	-2.12424	-2.09448	-1.37405	-1.3607	-1.527	-1.76944	-1.30112
		84	-1.59607	-1.58608	-1.47584	-1.30493	-1.5741	-1.54663	-1.87264	-1.9119	-2.06379	-2.12874	-1.94821	-1.79387	-1.40064	-0.927838	-0.725377	-0.569839	-0.819878	-1.19262	-1.08085	-0.904104	-0.505172	-0.670623	-0.397229	-0.532427	0.309931	0.133416	0.100327	0.302891	0.583363	0.936671	0.905062	0.846282	0.650306	0.283996	0.275831	0.30119	0.541756	0.49893	0.557123	0.40027	0.299714	0.388951	0.0803149	-0.0690404	-0.423073	-0.655746	-0.546795
		85	0.742468	0.889746	0.55073	0.384348	0.372738	0.425913	0.156997	0.349224	0.0867507	0.0545097	-0.0988157	0.149574	-0.300383	-0.461638	-0.346403	-0.500712	-0.781533	-1.09697	-1.59417	-1.72297	-1.59006	-1.48396	-1.27457	-1.20152	-1.30655	-1.2889	-0.907169	-0.774471	-0.419519	-0.409695	-0.258955	-0.460788	-0.127666	0.00204595	-0.294429	-0.249605	-0.247562	0.139832	0.45449	0.821303	0.732653	0.536088	0.368734	0.470239	0.620666	0.595073	0.263513
		86	1.27774	0.874414	1.18389	1.23378	1.56239	1.09407	0.844889	0.913581	0.911851	0.661027	0.453556	0.307295	0.344307	0.27443	0.443568	0.332595	0.547374	0.3488	0.108412	0.532615	0.664364	0.844507	0.707861	0.819826	0.729109	0.616502	0.70562	0.65675	0.72817	0.936848	1.30506	1.1663	0.852552	0.789101	0.662631	0.672073	0.219192	0.274892	0.678588	0.849722	0.625336	0.437917	0.444827	0.296922	0.292683	-0.074685	0.316185
		87	-0.618605	-0.361525	-0.315261	-0.0994852	-0.188782	-0.0230585	-0.120593	-0.133747	0.142825	-0.0251762	-0.295129	0.270703	0.354672	0.533454	0.469117	0.291113	0.0117495	-0.419315	-0.29324	-0.340636	-0.592189	-0.669521	-0.610667	-0.883369	-0.964679	-0.815128	-0.677703	-0.296515	0.204216	0.502986	0.572626	0.241291	0.440787	0.381175	0.271403	0.429231	0.327096	0.251486	-0.0181847	-0.0157548	-0.222998	-0.625843	-0.695132	-0.573138	-0.63497	-0.483914	-0.605859
		88	-0.354197	-0.310204	-0.301934	-0.16963	0.0042307	0.375885	0.107952	0.31988	0.653455	0.677978	0.579908	0.825399	1.14907	1.27519	0.951921	0.92278	0.817721	1.16756	1.30814	1.78469	2.0662	2.01826	1.71046	1.6736	1.66034	1.03254	1.17664	1.10034	0.798272	0.872539	0.922979	0.589239	0.633429	0.453344	0.80252	0.605518	0.513318	0.479487	0.0184716	0.0604685	0.0322973	0.00673085	0.514118	0.607874	0.546436	0.939901	1.23221
		89	0.0894431	0.524885	0.579529	0.46989	0.638143	0.771836	0.591023	0.639537	0.212507	0.420217	0.864323	1.04923	0.884878	1.10238	1.32791	0.884823	0.755187	1.0434	0.799429	0.695213	0.566781	0.0985281	-0.302324	-0.0637839	-0.00182826	0.0184451	0.52559	0.433269	0.296926	0.68005	0.80472	0.692601	0.58063	0.780637	0.601045	0.24461	0.167382	0.187343	0.109453	0.208341	0.578701	1.35409	1.61518	2.04789	1.83274	2.08954	1.89746
		90	-0.0132615	-0.114511	0.287704	0.242339	0.497204	0.526188	0.421127	0.395799	0.639191	0.781534	0.867378	0.636079	0.678412	0.269204	0.669602	0.972369	1.20851	1.15346	1.03522	1.04507	0.969856	1.45651	1.28898	1.20431	1.01582	0.639606	0.272338	0.402992	0.649341	1.28833	1.68546	1.63063	1.44548	1.51635	1.42143	1.16008	1.06279	1.12937	0.845464	0.781406	1.17108	0.876384	0.925514	0.603733	0.810549	1.31573	1.64344
		91	2.67401	2.81523	2.49287	2.22234	2.20933	1.87563	1.43459	1.55146	1.67936	1.00624	0.269241	0.511429	0.233539	0.328494	0.529529	0.314232	0.354846	0.218119	0.0838241	-0.486354	-0.81037	-0.76002	-0.775968	-0.575439	-0.704314	-0.843217	-0.714239	-0.632995	-1.122	-0.962633	-0.784043	-0.845763	-1.13412	-1.18661	-1.5382	-2.01207	-2.19815	-1.96097	-2.35637	-2.26259	-2.53016	-2.6683	-2.71527	-2.77713	-2.39293	-2.70093	-2.31791
		92	1.01119	0.954106	1.32734	1.51965	1.31409	1.08086	1.13603	1.40921	1.01671	0.47424	0.181	0.235422	0.299364	-0.35317	-0.499383	-0.566131	-0.610248	-0.974484	-0.909883	-0.853682	-0.914276	-0.698723	-0.896978	-0.961073	-0.896276	-0.790011	-0.700965	-0.878257	-0.890298	-1.24608	-0.99927	-0.876455	-0.603842	-0.192846	0.0347855	0.329883	0.473243	1.12468	1.27694	1.08562	1.01168	1.03182	1.1477	1.11222	1.00761	1.10577	0.993026
		93	-0.783606	-1.10569	-0.961141	-0.68217	-0.244534	0.06423	0.349579	0.61108	0.818235	0.844556	1.02181	1.63294	1.30839	1.0603	0.95837	1.31694	1.20944	1.03896	1.10541	1.02311	1.16392	1.63091	1.61642	1.40195	1.49536	1.65174	1.27399	1.36449	0.913591	0.88188	0.658083	0.284193	0.267429	0.727553	0.211748	-0.0748552	-0.0523185	-0.0654238	-0.534234	-0.888735	-0.734304	-0.681638	-0.740493	-0.605953	-1.23682	-1.45257	-1.13952
		94	1.4929	1.46069	1.35186	1.41875	1.67907	1.31899	0.689734	0.382784	0.433005	0.170117	0.150543	-0.0485788	-0.170356	-0.409632	-0.306741	-0.130357	-0.171534	0.361732	0.6194	0.284626	0.521991	0.91236	0.572899	0.588427	0.499074	0.281719	0.325413	0.318922	0.0905353	0.563359	0.759105	0.439785	0.0287597	0.10035	0.45174	0.569706	0.683263	0.341658	-0.260554	-0.236176	-0.368404	-0.565321	-0.368241	-0.335224	-0.162329	0.17293	0.569286
		95	-2.14726	-2.16958	-1.88532	-1.92313	-1.85742	-1.40918	-1.36123	-1.09648	-0.797391	-0.523211	-0.472295	-0.35103	-0.170865	-0.10517	0.0696187	0.034974	0.354271	0.49661	0.642179	0.48459	0.516931	0.956615	0.837689	1.04761	0.965867	0.669	0.805155	0.727892	0.755169	0.834014	0.652417	0.227725	0.0632455	-0.0394771	0.275513	0.532127	0.209524	0.100464	0.144655	0.0641749	0.243021	0.135575	-0.0401428	-0.216571	-0.164404	-0.317751	-0.37484
		96	0.787012	0.988394	1.09666	1.20444	1.10658	1.1135	1.44147	1.41299	1.76826	1.66516	1.70982	1.76232	1.84892	1.78554	1.19571	1.49764	1.13133	0.991447	0.929159	0.870414	0.704526	0.835911	0.833855	0.940974	1.15457	1.09216	1.06426	0.867803	0.256243	0.189418	0.543045	0.189823	-0.104677	-1.05864	-1.1365	-1.28091	-1.7068	-1.80863	-2.03097	-1.83402	-2.04652	-2.36862	-2.69815	-2.73088	-2.70539	-2.80321	-2.72113
		97	1.03747	0.549166	0.594275	0.874308	0.786808	0.552475	0.753227	0.406725	0.113704	0.368734	0.133065	0.539943	0.974461	1.10858	0.955068	1.0976	0.374743	0.660936	0.638963	0.774008	1.09422	1.23136	1.26111	0.986395	0.88453	1.08082	1.15986	1.16822	1.39724	1.59153	1.28624	1.65896	1.35746	1.25085	1.20157	1.05	1.49393	1.35001	1.02098	0.782139	0.469049	0.541213	0.88642	1.20906	1.11867	1.17888	0.881418
		98	-2.7182	-2.60878	-2.38547	-2.10195	-1.81692	-1.89291	-2.11702	-2.49228	-2.3266	-2.30299	-2.22643	-2.74157	-2.83071	-2.41223	-2.27962	-2.04925	-2.0396	-1.72681	-1.59559	-1.08929	-1.25983	-1.56675	-1.09961	-1.43415	-1.45665	-1.22786	-0.429869	0.125485	-0.0629	0.145574	-0.16001	-0.196515	0.605811	0.518316	0.367719	0.268277	0.0463928	0.217283	0.0894794	-0.331707	-0.317874	0.0720323	-0.287358	-0.364718	-0.310109	-0.176816	-0.66121
		99	0.259921	0.791523	1.12328	0.795167	0.322742	0.324017	-0.0286474	-0.0907982	-0.755612	-0.306626	-0.613533	-0.165009	-0.0495625	-0.444368	-0.417338	0.205073	0.568068	0.203322	0.401637	0.0295606	-0.32229	-0.610047	-0.957661	-0.439296	-0.878817	-1.23801	-1.13506	-1.24423	-0.798721	-1.25243	-1.10531	-1.39304	-1.48415	-0.78621	-0.0871962	-0.398085	-0.914782	-0.581583	-0.669988	-0.302285	-0.164585	-0.255741	-0.407363	-0.84454	-0.830219	-0.760212	-0.845046
		100	0.00417362	0.116709	-0.640244	-1.08196	-1.24393	-1.0999	-1.05452	-1.04836	-0.834103	-0.571138	-0.509725	0.000683985	-0.101716	-0.209451	-0.618959	-0.599529	-0.950929	-0.55863	-0.569795	-1.05717	-0.699013	-0.792205	-0.542404	-0.360224	-0.479283	-0.740901	-0.578289	-0.397825	-0.511066	-0.495097	-0.662456	-0.831413	-1.19123	-1.20892	-0.997681	-1.05548	-1.12945	-1.08691	-1.47484	-1.30495	-1.17596	-1.39361	-1.41764	-1.354	-1.20996	-0.957362	-0.813964
		101	0.598377	0.177755	0.131715	0.310289	0.254275	0.371294	0.524228	-0.0765316	-0.307466	0.121692	0.00848496	-0.196843	-0.116726	-0.537978	-0.64273	-0.948719	-0.687911	-0.577958	-0.980475	-1.02745	-0.875784	-0.672455	-0.302566	-0.200078	-0.419554	-0.0218085	0.046445	-0.108044	0.0782154	-0.139879	-0.327642	-0.301441	-0.681408	-0.363643	-0.280584	-0.67463	-0.597868	-0.703961	-0.680736	-0.715247	-0.878042	-0.959474	-0.988952	-1.15362	-1.26983	-1.32182	-1.13948
		102	-0.472942	-0.527762	-0.523872	-0.387877	0.127283	-0.0690869	-0.224949	-0.236674	-0.49138	-0.487871	-0.227521	-0.360334	-0.157217	0.0352689	-0.491842	-0.652439	-0.767346	-0.701994	-0.869134	-0.264274	-0.0776496	0.197208	-0.0431844	-0.481507	-0.914258	-0.905784	-1.01772	-1.38563	-1.38673	-1.29085	-1.254	-1.0282	-0.978564	-1.14819	-0.980045	-0.88113	-0.966289	-1.13779	-1.08333	-1.39553	-1.31403	-1.30778	-1.72307	-1.3683	-0.862689	-0.996452	-0.702431
		103	-0.371728	-0.368444	-0.0189177	0.0683883	0.214489	0.485828	0.663369	0.668025	0.588517	0.687584	0.645284	0.517664	0.0173732	0.0792495	-0.0897036	-0.160828	0.135691	0.348481	0.522205	0.488533	0.240942	0.0758475	0.00375921	0.258581	0.222321	0.0900596	0.0486763	-0.207355	-0.408919	-0.548722	-0.465931	-0.0863845	-0.25239	-0.491629	-0.707574	-0.76513	-0.396784	-0.0574783	-0.200939	-0.107206	0.135642	0.486038	0.529815	0.648156	0.341783	0.512858	0.275598
		104	-0.356258	-0.328325	0.0179635	-0.222508	-0.25913	-0.382266	-0.635176	-0.896136	-1.16458	-1.17674	-0.841649	-0.799794	-0.915018	-0.670017	-0.426489	-0.184998	-0.425698	-0.306814	-0.205794	0.0585616	0.281927	0.615499	0.472269	0.912672	0.793187	0.826224	0.726946	0.661643	0.329753	0.309857	0.335915	0.096663	0.467439	0.140128	0.161363	0.0291331	-0.0876931	-0.715562	-0.883668	-0.953638	-1.16771	-1.04856	-1.20583	-1.22087	-1.7046	-1.43383	-1.43427
		105	0.494657	0.347389	0.388207	0.38192	1.05261	1.05138	1.14514	0.977506	0.6237	0.869737	0.763257	0.512206	0.787531	0.611577	0.504582	0.670115	0.327014	0.375985	0.542476	0.400104	-0.0808885	-0.1381	-0.0131058	-0.393756	-0.748105	-0.854245	-0.523771	-0.741994	-0.276224	-0.821315	-0.957476	-0.98115	-0.661083	-0.890972	-0.797869	-0.84107	-0.398809	-0.667907	-1.069	-1.38824	-1.14195	-0.825174	-0.849489	-0.143555	0.310275	0.72885	0.668321
		106	-1.94152	-1.79655	-1.7285	-1.78149	-1.57651	-1.40369	-0.867771	-1.1316	-0.994549	-0.778592	-0.765126	-0.0813388	0.0305581	0.0798835	0.0775824	0.137502	0.351844	0.343439	0.033717	-0.0415533	0.146082	0.214103	0.1243	0.069938	0.0244307	-0.0845745	0.140814	-0.0420163	0.224485	-0.187	0.269355	-0.343724	-0.109456	-0.0927184	-0.349064	-0.352749	-0.657571	-0.962539	-0.553515	-0.626946	-0.613382	-0.912734	-1.2645	-1.2131	-1.10992	-0.83254	-0.953972
		107	0.358825	-0.109802	-0.585564	-0.596382	-0.959503	-1.22281	-0.201361	-0.404428	0.0497525	0.190966	-0.0322324	0.473991	0.575079	0.512055	0.580876	0.53966	0.68751	0.158529	0.263651	-0.260086	-0.186848	-0.230687	0.00155458	0.0515934	0.375604	0.564936	0.0174584	0.0538774	0.727418	0.805946	0.770361	0.833076	0.761193	0.716572	0.925023	0.619803	0.0230335	0.0329242	-0.146384	-0.161135	-0.31166	-0.761974	-0.166132	-0.253288	-0.00765594	-0.0702164	0.377933
		108	-1.24739	-0.808459	-0.358798	-0.213652	-0.115888	-0.13157	-0.490896	-0.171047	-0.307673	-0.479485	-0.470968	-0.415868	-0.317838	-0.451844	-0.177923	0.360141	0.258167	0.347784	-0.032505	-0.229607	-0.637497	-0.779478	-0.913769	-0.777744	-0.971858	-0.519169	0.0297212	-0.109488	-0.567912	-0.488486	-0.269259	-0.344072	-1.18962	-0.549837	-0.791866	-1.40055	-1.45476	-1.174	-1.50847	-1.40595	-1.24894	-1.64661	-1.53102	-1.52735	-1.56155	-1.91604	-2.35546
		109	-1.7818	-2.19294	-2.39454	-2.14007	-1.6836	-0.896337	-0.472132	-0.679233	-0.472587	-0.605763	-0.445635	-0.161847	-0.44123	-0.487358	-0.266858	0.373125	0.00678696	0.242318	0.290543	0.0281287	-0.170874	0.0588681	0.253396	0.12284	-0.356656	-0.689923	-0.621156	-0.613984	-0.448792	-0.0320516	0.335137	-0.130827	0.393139	0.387823	1.07543	0.80754	1.17843	1.38894	0.589347	0.331646	0.0931826	-0.033286	-0.243512	-0.417938	-0.216447	0.254297	0.127806
		110	-0.693909	-0.55876	-1.28446	-1.34156	-1.13873	-0.943682	-1.1948	-1.06605	-1.01897	-1.18953	-1.36317	-1.65344	-1.69933	-1.44193	-1.53772	-1.22283	-1.26863	-0.952087	-0.952122	-1.0853	-0.891706	-0.643004	-0.324105	-0.0356297	-0.322258	-0.451223	-0.699886	-0.900563	-1.0389	-0.899156	-0.839355	-0.910328	-0.90774	-0.922708	-0.683373	-0.542905	-0.774547	-0.993251	-0.839007	-0.765873	-0.632594	-0.772767	-0.754437	-1.03695	-1.00711	-1.482	-1.11231
		111	0.129023	-0.36374	-0.37001	-0.208378	0.277899	0.200798	-0.0692182	0.162239	0.14177	0.0846661	-0.232391	-0.238405	-0.481101	-0.826681	-0.794634	-1.46038	-1.3585	-1.16808	-0.904749	-0.491631	-0.421919	-0.0981159	-0.297207	-0.345965	-0.320052	-0.336691	-0.0841659	0.0251484	0.0601096	0.121944	0.228036	0.251694	-0.169935	0.429412	0.784266	0.974421	1.16434	0.898789	0.938333	0.718803	0.868492	0.600496	0.798058	1.22563	0.754982	0.799867	0.476053
		112	-1.61993	-1.25052	-1.24985	-0.8664	-0.964596	-1.06195	-0.724373	-1.17056	-1.2362	-1.18088	-1.25258	-1.45118	-1.67602	-1.98656	-1.46287	-1.22987	-1.08875	-1.05869	-0.845737	-0.696633	-0.66976	-0.576751	-0.948538	-0.764991	-1.06755	-1.12541	-1.28384	-1.02825	-0.705182	-0.75833	-1.12905	-1.10683	-0.646861	-0.222814	-0.0763263	-0.19785	-0.0459198	-0.189377	-0.440662	-0.787863	-0.88437	-0.921437	-0.797657	-0.441566	-0.300228	0.0703137	0.0438809
		113	-0.124021	-0.157915	-0.0401579	0.13063	-0.17335	-0.445164	-0.863386	-0.991876	-0.818765	-0.796599	-0.0648808	-0.314079	-0.348717	-0.398	-0.538542	-0.802081	-0.865379	-0.514856	-0.639761	-0.70678	-0.763861	-0.171001	-0.20092	-0.528026	-0.323929	0.174721	0.298908	0.717947	0.606113	0.505097	-0.00582358	-0.15293	0.372087	0.54914	0.69032	0.49554	0.268652	0.362118	0.643891	0.772448	0.765785	0.457796	0.323118	0.789304	0.881028	1.02446	1.36396
		114	1.51221	1.54759	1.68227	1.694	1.40519	1.14218	1.12031	1.07489	0.902	0.820531	0.601429	0.428773	0.395789	0.355475	0.0909747	-0.185704	-0.141854	-0.405609	-0.601513	-0.56037	-0.744549	-0.199274	-0.362915	-0.274825	-0.18966	0.0552504	0.484654	0.733363	0.61022	0.776094	0.612253	0.823575	0.757121	0.270882	0.308324	0.515677	0.327339	0.751494	0.970147	1.01934	1.16748	1.2794	1.17862	0.605829	0.62616	0.238678	-0.0268375
		115	-1.31234	-1.16535	-0.945038	-0.72312	-0.767766	-0.794975	-0.794284	-0.30279	-0.308653	-0.0776285	-0.0749361	-0.257145	-0.339707	-0.324238	-0.389961	-0.636469	-0.311554	0.203347	0.272151	0.672638	0.768538	0.909533	0.31452	0.205031	0.130095	0.127149	0.213742	-0.228751	-0.245032	-0.829923	-1.07202	-0.918073	-0.712991	-0.764612	-0.685005	-0.201215	-0.26076	-0.668968	-0.699829	-0.526982	-0.425676	-0.581147	-0.264286	-0.282766	0.0321082	-0.185524	0.0641716
		116	-1.94829	-1.27179	-1.14013	-1.10943	-1.0577	-0.751537	-0.666322	-0.786006	-0.580531	-0.358086	-0.195829	0.234918	0.436965	0.353045	0.229588	0.420248	0.124179	0.00446363	0.320511	0.247494	0.328281	0.304891	-0.0494914	-0.507985	-0.485791	-0.358742	-0.455345	-0.37516	-0.416968	-0.254973	0.0616873	-0.230277	-0.299433	0.164667	0.2201	-0.0394293	0.458485	0.412028	0.0852042	0.123118	0.0560613	-0.176979	0.089768	0.0946311	0.372264	0.440263	0.409745
		117	-0.272259	-0.0718807	0.0796556	0.467148	1.34854	1.69483	1.6453	1.6732	1.89206	1.94747	1.7286	1.67562	1.64009	1.80147	2.0618	1.82481	1.6277	1.68129	1.89112	2.21485	1.87464	1.97495	2.13149	1.87381	1.53699	1.43437	1.49934	1.60767	1.39676	1.14173	1.34983	1.48719	1.61002	1.38765	0.988898	0.844848	1.08851	0.872461	0.906516	0.431776	0.775137	1.02085	0.559696	0.257208	0.219104	-0.353144	-0.337104
		118	0.314626	0.878274	0.730797	1.06211	1.13973	1.50256	1.25376	1.05891	0.849698	1.1332	1.1072	1.15357	1.34862	1.3038	1.26967	1.03917	0.515543	0.650903	0.788121	0.333435	0.418123	-0.275673	-0.428319	-0.729023	-1.05776	-1.27179	-1.29599	-1.06051	-1.07521	-1.08256	-0.802146	-0.605378	-0.701626	-0.862541	-0.813997	-0.836505	-0.478296	-0.433945	-0.795411	-0.466085	-0.329465	-0.614433	-0.0980568	-0.323243	-0.223311	-0.0670573	-0.0853425
		119	-0.465166	0.148689	0.152556	0.4881	0.293424	0.279707	0.132607	0.0910108	0.459567	0.451931	0.598884	0.653871	0.949323	1.03088	1.36321	1.0266	0.707882	0.609456	0.53228	0.602761	0.884209	0.42519	0.557082	0.388692	0.549886	0.483639	0.711253	0.955559	0.897727	0.774256	0.64409	0.499955	0.852123	0.631155	0.487263	0.453405	0.61443	0.607955	1.01932	1.05825	0.923898	0.916078	0.652414	0.652172	0.774074	0.755674	0.558955
		120	-0.323501	0.232676	0.115853	0.176716	-0.246082	0.0153377	-0.0638376	-0.0457356	-0.366113	-0.30136	-0.214182	-0.152503	-0.325345	-0.114148	-0.192056	-0.367544	-0.242796	-0.286271	-0.413573	-0.85544	-0.446159	-0.516298	-0.629773	-0.84689	-1.02976	-0.710828	-0.517235	-0.0154499	0.609364	0.54656	0.0570114	-0.403644	-0.397229	0.00422786	0.197471	0.327079	0.668034	0.66111	0.885541	1.10721	1.21969	0.583544	0.211939	0.0922612	0.854392	0.637598	0.792162
		121	2.63157	2.449	2.51692	2.13979	1.87016	1.65187	1.09606	0.974173	1.06344	1.27979	0.763189	0.565032	0.179629	0.348576	0.213101	-0.454374	-0.456734	-0.428062	-0.604359	-0.135088	-0.157374	-0.120332	-0.528192	-0.35892	-0.140002	0.204186	0.498772	0.556642	0.466872	0.192893	0.0124989	0.155657	0.504436	0.273338	0.527237	0.770582	1.15984	0.895965	0.984775	0.809794	0.865875	0.814036	1.08417	0.910334	1.05104	0.927357	0.716461
		122	0.522132	0.555527	0.7156	0.956903	1.14551	1.15972	1.26251	1.18211	0.553247	0.46519	0.310554	0.374061	0.19753	-0.0149299	-0.156269	-0.656623	-0.647129	-0.218456	-0.193902	-0.279386	-0.445911	-0.161865	0.102202	-0.113597	0.255943	0.0458216	-0.185021	-0.414695	0.0519702	0.0759683	0.10855	0.336886	0.694825	0.78391	0.940332	0.844244	0.731672	0.696238	0.419464	0.725278	0.928183	0.868068	1.05797	0.920841	0.982743	0.662637	1.00386
		123	0.882804	0.965235	0.860936	1.04781	1.30148	1.21777	1.23693	1.22983	1.2476	1.47018	1.19201	1.32255	1.27292	1.11224	1.03602	0.853152	0.437435	0.592357	0.212533	-0.0505168	0.231443	0.0980349	-0.483918	-0.867042	-0.916412	-1.49883	-1.59788	-1.83365	-1.88151	-1.97435	-1.44401	-1.84653	-2.04534	-2.3593	-2.14035	-2.09966	-2.0878	-2.18877	-2.30316	-2.15606	-2.24975	-2.19985	-2.10026	-1.86159	-1.68217	-1.31776	-0.75588
		124	1.15557	1.29827	1.41679	1.12944	1.23136	0.977257	0.769171	0.302317	-0.0843135	0.0079157	0.0492722	-0.177604	-0.0700147	-0.154782	0.0759972	0.0425676	-0.188067	-0.396701	0.0515564	-0.1453	0.00669438	0.195005	0.328481	0.490419	0.798102	0.967969	1.23288	1.66617	1.87032	2.15324	1.96579	1.56366	1.68765	1.57631	1.3983	1.36709	1.55442	2.14527	1.9392	1.94787	2.1318	1.67234	1.60932	1.38505	1.20521	1.29644	1.37055
		125	0.107295	-0.353548	-0.257074	-1.06225	-1.14798	-1.52421	-1.36899	-1.37396	-1.60779	-1.64225	-1.60132	-1.36129	-1.59568	-1.57372	-1.1001	-1.12567	-1.23044	-1.04345	-0.964412	-0.710742	-0.547115	-0.570093	-0.447212	-0.556009	-0.272802	-0.66552	-0.312153	-0.720513	-0.690355	-1.10232	-1.30957	-1.41514	-1.37338	-1.44633	-1.36828	-1.76584	-1.74859	-1.93214	-1.94348	-1.9232	-1.89468	-2.00563	-1.64319	-1.82313	-1.72151	-0.966844	-0.700768
		126	0.0664812	0.131358	0.349348	0.555379	0.364762	0.735966	0.68213	0.784551	0.724761	0.652794	0.781316	0.774974	0.971569	1.1582	1.39532	1.50426	1.53637	1.51284	1.55613	1.50988	1.41804	1.28045	1.36599	1.17809	0.946131	0.752593	0.915882	0.779406	0.872069	0.45764	0.302377	0.150525	-0.451144	-0.547557	-0.205025	-0.0701031	-0.182295	-0.0497622	-0.420655	-0.0939402	-0.153049	-0.0135641	-0.181451	-0.821922	-1.05371	-1.28522	-1.853
		averaged	0.0715438	0.107205	0.128809	0.142592	0.160618	0.161093	0.136434	0.110848	0.115327	0.121408	0.142441	0.157813	0.154425	0.14009	0.151014	0.147804	0.121289	0.120015	0.115513	0.096425	0.113697	0.106359	0.0972022	0.0932277	0.0714311	0.0659188	0.0810231	0.0956239	0.106087	0.112992	0.110224	0.089752	0.0558822	0.0809735	0.0567986	0.046129	0.0493453	0.0751449	0.0544232	0.0621938	0.0746064	0.0882012	0.0895037	0.0713719	0.0606191	0.086838	0.114452
		SEM	0.0625554	0.0622317	0.0621242	0.0610398	0.0603467	0.0585613	0.0594355	0.06057	0.060565	0.0599278	0.058923	0.0590906	0.058796	0.0584919	0.0574681	0.0578987	0.0580476	0.0575337	0.0571272	0.057352	0.0582955	0.0578082	0.0561802	0.0554772	0.0561498	0.05561	0.0546213	0.0550979	0.0542024	0.0540106	0.0536859	0.0529444	0.0538915	0.0539218	0.0536969	0.0542721	0.0548103	0.0550363	0.0574056	0.0582986	0.0595742	0.0607491	0.0592177	0.0591136	0.0613068	0.0612479	0.0606745
[truncated: 463 more columns]

## Sheet: panel 6e
Figure 6e: NOPLight during Progressive Ratio: rewarded vs non-rewarded nose pokes
Photometry signal averaged in 5-second bins
															2way ANOVA - ANOVA results								2way ANOVA - multiple comparisons
	NOPLight - Rewarded ANPs		NOPLight fluorescence												rewarded ANPs; non-rewarded ANPs	Matching: Stacked							Compare each cell mean with the other cell mean in that row	rewarded ANPs; non-rewarded ANPs
	Subject	Trial Number	Pre ANP (-10 to -5s)	Pre ANP (-5 to 0s)	Cue (0 to 5s)	Reward (5 to 10s)	Post-ANP (10 to 15s)	Post-ANP (15 to 20s)	Post-ANP (20 to 25s)	Post-ANP (25 to 30s)	Post-ANP (30 to 35s)	Post-ANP (35 to 40s)			Assume sphericity?	No							Number of families	1
	mouse 1	1	-0.288011	-1.03118	-1.1848	-0.130406	0.376503	-0.845286	-0.459154	0.886116	1.64756	1.05675			Alpha	0.05							Number of comparisons per family	10
		2	-0.820462	-1.07885	0.231784	0.111629	0.708115	0.472756	1.65462	-0.044755	-0.801953	-0.427377											Alpha	0.05
		3	0.72679	-0.0718234	-0.157062	0.606999	0.879359	-0.767424	-1.40462	-0.567961	0.357895	0.423387			Source of Variation	% of total variation	P value	P value summary	Significant?	Geisser-Greenhouse's epsilon
		4	-0.336382	-0.761982	-0.459572	-0.279055	-1.08553	-0.200177	0.381337	0.664636	0.795424	1.28521			Time x Column Factor	2.365	<0.0001	****	Yes				Bonferroni's multiple comparisons test	Mean Diff.	95.00% CI of diff.	Below threshold?	Summary	Adjusted P Value
	mouse 2	1	0.047137	0.344693	-0.223529	-0.96298	-0.194937	0.691506	0.943659	0.50499	-0.170523	-1.00352			Time	2.127	<0.0001	****	Yes	0.846			-10 to -5s	-0.1718	-0.5232 to 0.1795	No	ns	>0.9999
		2	1.70306	0.414144	0.398599	0.756262	0.078336	-0.258916	-1.52424	-0.122136	-0.407762	-1.05653			Column Factor	3.258e-05	0.0001	***	Yes				-5 to 0s	-0.04364	-0.3523 to 0.2650	No	ns	>0.9999
		3	-1.12476	0.770486	0.59581	-0.348765	-0.134816	0.362341	-0.820325	-0.0701706	1.17081	-0.411315			Subject	0.0006992	>0.9999	ns	No				0 to 5s	0.003839	-0.2698 to 0.2774	No	ns	>0.9999
		4	-0.440399	0.251803	0.279317	-1.28659	0.548761	1.19817	-0.17369	-0.467198	-0.226961	0.334101											5 to 10s	-0.4325	-0.7609 to -0.1041	Yes	**	0.0033
		5	0.687483	0.454774	0.838477	-1.07238	-0.261223	0.6515	0.0845648	0.089953	-1.17744	-0.306848			ANOVA table	SS	DF	MS	F (DFn, DFd)	P value			10 to 15s	-0.5497	-0.9026 to -0.1969	Yes	***	0.0003
		6	-1.26472	1.27881	-0.0845354	-0.615094	0.0314534	0.240783	-0.217145	0.0187984	0.095846	0.526749			Time x Treatment	32.14	9	3.571	F (9, 2979) = 8.086	P<0.0001			15 to 20s	0.3006	-0.02930 to 0.6306	No	ns	0.1003
		7	1.02258	0.0967191	-0.161031	0.108942	0.183337	0.17162	-0.903375	-1.61748	0.541854	0.571644			Time	28.9	9	3.211	F (7.614, 2520) = 7.270	P<0.0001			20 to 25s	0.4332	0.06278 to 0.8036	Yes	*	0.0122
		8	0.564208	1.54553	-0.530365	0.0187016	0.579291	-0.575989	0.397984	-0.331141	-0.432364	-1.24898			Treatment	0.0004427	1	0.0004427	F (1, 331) = 15.42	P=0.0001			25 to 30s	0.2752	-0.03029 to 0.5807	No	ns	0.1087
		9	0.467469	0.387646	-0.115166	-1.11898	-0.518222	-0.0121376	0.942971	1.15171	-0.432662	-0.778036			Subject	0.009502	331	2.871e-05	F (331, 2979) = 6.499e-005	P>0.9999			30 to 35s	0.1958	-0.1178 to 0.5094	No	ns	0.7298
		10	0.203129	0.792701	0.517654	-0.500084	-0.215529	-1.00315	0.943071	0.233484	-0.15199	-0.839981			Residual	1316	2979	0.4417					35 to 40s	-0.02225	-0.3375 to 0.2930	No	ns	>0.9999
		11	1.17502	-0.0999981	1.56115	-0.935766	-0.87333	-0.158217	-0.442967	0.622536	-0.513784	-0.358799
		12	0.203681	0.477641	1.48958	-0.906073	-0.385533	0.00260614	-0.725265	-0.74921	-0.0847018	0.683112			Difference between column means								Test details	Mean 1	Mean 2	Mean Diff.	SE of diff.	N1	N2	t	DF
	mouse 3	1	-0.420785	0.356618	0.0893186	-0.23774	-1.40771	0.267743	0.354433	0.824742	0.733841	-0.599824			Mean of CNO 5 mg/kg	-0.001095							-10 to -5s	-0.07189	0.09996	-0.1718	0.1194	40	293	1.439	47.87
		2	0.45421	0.438516	-0.618535	-0.124903	-1.75036	1.07664	0.516783	-0.0319517	0.496938	-0.501497			Mean of LY 10 mg/kg + CNO 5 mg/kg	2.685e-05							-5 to 0s	0.04502	0.08866	-0.04364	0.105	40	293	0.4156	49.14
		3	-0.81353	0.320269	-0.0879305	-1.30137	-0.778299	0.849295	0.116306	0.77858	0.129991	0.78686			Difference between means	-0.001122							0 to 5s	-0.09389	-0.09773	0.003839	0.09337	40	293	0.04112	52.61
		4	0.357098	0.23885	0.0400056	0.423417	-1.12796	-0.99051	0.514157	0.546997	-0.392984	0.376189			SE of difference	0.0002856							5 to 10s	-0.4484	-0.01595	-0.4325	0.1115	40	293	3.879	46.87
		5	-0.814904	0.655921	-0.0132951	-1.73157	-0.868814	0.991097	0.631272	0.68412	0.172405	0.28227			95% CI of difference	-0.001683 to -0.0005597							10 to 15s	-0.5406	0.009111	-0.5497	0.1199	40	293	4.584	48.12
		6	0.28272	-0.0930597	0.285282	0.116221	-1.66381	0.646092	-0.0347355	-0.141405	0.354136	0.22025											15 to 20s	0.2774	-0.02321	0.3006	0.1121	40	293	2.681	48.14
		7	-0.0592635	-0.500204	-0.0625546	-0.670459	-1.10633	0.736443	0.878104	0.508006	0.411561	-0.160138			Data summary								20 to 25s	0.3646	-0.06858	0.4332	0.1255	40	293	3.451	45.46
		8	0.0116504	0.0954493	-0.0658445	-1.54755	-1.22249	0.993165	1.05374	0.202966	-0.111966	0.578245			Number of columns (Treatment)	2							25 to 30s	0.2683	-0.006928	0.2752	0.1041	40	293	2.644	50.65
		9	0.122006	-0.0542682	-0.40478	-1.01429	-1.62664	0.183746	0.130465	1.10924	1.19448	0.334711			Number of rows (Time)	10							30 to 35s	0.2062	0.01035	0.1958	0.107	40	293	1.83	52.67
		10	0.57613	0.600103	-0.374327	-1.48219	-1.24422	0.374207	0.519523	0.302543	0.505584	0.202215			Number of subjects (Subject)	333							35 to 40s	-0.01766	0.004585	-0.02225	0.1076	40	293	0.2068	52.44
		11	-0.130557	0.932286	-0.197112	-0.710668	-1.94905	-0.179842	0.710821	0.172163	0.643755	0.683383			Number of missing values	0
	mouse 4	1	-1.37411	-0.492446	-0.445966	-1.03338	-0.220582	-0.306999	0.630294	1.12907	1.25285	0.874083
		2	0.359768	-0.748819	-0.375789	1.33398	-0.272923	-0.0392734	0.484581	0.497304	-0.646406	-0.609733
		3	0.00693265	0.390438	-0.821334	-0.0443423	-1.56495	0.535649	-0.180719	0.341474	1.02785	0.283887
		4	-0.898278	-0.207046	-0.445107	-0.51352	0.172495	-0.0974071	1.49461	0.451199	0.0828653	-0.0371598
		5	-0.281205	-0.084261	-0.200771	-1.14287	-1.07706	0.192801	1.05714	0.813205	0.686538	0.0156744
		6	-0.412567	-0.412596	0.0481112	0.00956626	-0.519928	0.986351	1.10222	-0.474807	0.263635	-0.612186
		7	0.851289	-0.704013	-0.502652	-0.864883	-0.908733	0.890308	1.06474	-0.316299	0.415424	0.0581374
		8	-0.391115	-0.768603	-0.0404434	-0.161352	-0.619584	0.911066	0.283455	0.592083	0.301858	-0.121905
		9	-0.785353	-0.589556	-0.335497	-0.225734	-0.238846	1.7112	1.00442	-0.230875	-0.238886	-0.0770684
		10	0.0584484	0.0714413	-0.373957	0.344811	0.0597111	-0.0793733	0.114402	1.617	-0.684147	-1.14971
		11	0.140343	-0.0953762	-0.515062	-0.0243904	-0.334471	-0.755486	1.58701	-0.227137	-0.0428578	0.266092
		12	-1.09929	-1.14322	-0.699259	-0.279143	-0.308066	0.912636	1.14015	0.656393	0.533273	0.286101
		13	-1.14086	-0.176739	-0.634514	-0.500692	-0.761838	1.31719	0.734208	0.725076	0.947597	-0.53486
		averaged	-0.0718851	0.0450196	-0.0938927	-0.448417	-0.54061	0.277418	0.36462	0.268296	0.206165	-0.0176603
		SEM	0.113387	0.0990599	0.0865609	0.106436	0.113737	0.106343	0.120799	0.0974377	0.0991914	0.0998214
	NOPLight - Non-Rewarded ANPs		NOPLight fluorescence
	Subject	Trial Number	Pre ANP (-10 to -5s)	Pre ANP (-5 to 0s)	Post-ANP (0 to 5s)	Post-ANP (5 to 10s)	Post-ANP (10 to 15s)	Post-ANP (15 to 20s)	Post-ANP (20 to 25s)	Post-ANP (25 to 30s)	Post-ANP (30 to 35s)	Post-ANP (35 to 40s)
	mouse 1	1	0.213495	-1.97433	-1.12195	0.472161	-0.0106436	0.116463	0.499437	-0.0556024	1.14527	0.729797
		2	-0.913576	-0.684316	0.804166	0.294928	0.403381	-0.270881	-0.0337682	0.92026	0.265973	-0.793822
		3	-1.17097	0.630641	0.227113	0.815082	-0.15847	0.961388	0.619417	-0.330962	-0.55451	-1.06268
		4	0.262758	-1.7838	0.193103	0.783528	0.252207	0.22657	0.0851672	-0.253875	0.420331	-0.184666
		5	0.521292	-1.34883	-1.64071	-0.440516	0.0249353	0.321917	0.289641	1.1302	0.49768	0.657781
		6	0.63174	-0.205052	-0.578837	1.03643	0.12698	-0.601801	-0.544851	-0.243764	-0.0180027	0.407638
		7	0.640485	-0.530565	-0.656851	1.24148	1.16667	0.104383	-0.00413989	-0.64506	-0.238652	-1.07597
		8	0.459541	-0.397691	-0.804805	0.3394	0.909604	0.829411	0.177955	-0.177684	-0.237703	-1.1018
	mouse 2	1	1.5402	0.198275	-0.175462	-0.183138	0.442727	-0.163519	-0.755166	0.307565	-0.224597	-0.997771
		2	0.163785	-0.299637	1.32396	0.0772734	0.364565	0.163181	0.107002	-0.0578936	-1.3244	-0.520898
		3	0.656304	0.612519	0.73594	-0.245313	-0.876013	-0.145562	0.26013	0.266837	-0.5289	-0.76818
		4	-0.497075	0.180673	1.04962	0.473165	0.601209	-0.70551	0.178047	0.208385	0.0527689	-1.56008
		5	0.938019	0.505467	0.395885	-0.621227	0.068449	0.17529	-0.0941984	-1.61756	0.00503806	0.251097
		6	0.416567	0.440028	-0.427024	0.203916	0.819626	-0.433849	-0.286873	0.0832477	0.805027	-1.63669
		7	0.793354	-0.0445043	-0.338519	0.36208	1.00819	-1.09597	0.439432	0.101021	-0.999457	-0.209981
		8	0.502817	1.22746	-1.15933	0.749488	0.137575	-0.915917	-0.116371	-0.0488947	-0.264887	-0.111426
		9	-0.160475	-0.242247	-0.327119	-0.198112	-0.195557	0.274662	-0.417053	0.360475	0.0554554	0.86306
		0	0.529152	-0.0592244	-0.382983	-1.17656	-0.331665	0.653778	0.636845	-0.52674	-0.141417	0.808158
		10	0.582541	-0.632147	0.0174638	0.363535	-0.604583	0.106286	-0.706278	-0.0845679	0.773671	0.175669
		11	0.441841	0.0730976	-0.341467	-1.26568	-0.623012	0.661155	0.111515	1.61707	0.0238097	-0.724755
		12	0.349658	1.58832	-0.217656	-0.321652	0.478055	-0.242681	-0.0771474	-0.203612	-0.277113	-1.08813
		13	-0.296942	1.06421	0.585377	-0.201385	-1.09323	0.813848	-0.534714	0.500489	-0.554452	-0.310721
		14	-0.958223	0.616006	-0.755701	0.662553	-0.947873	-0.316569	0.192516	0.888991	0.583173	0.0168717
		15	0.261559	-1.2139	0.172682	-0.301108	1.08592	-0.043744	0.0612682	-0.611388	1.2187	-0.620862
		16	0.773705	-0.0999987	-0.148962	-0.667494	0.915472	-0.583241	-0.153283	1.22813	0.0640924	-1.33667
		17	-0.276662	-0.572083	-0.753491	0.041641	0.456074	1.19354	-1.00658	0.794535	-0.145049	0.282552
		18	1.88643	0.296027	-0.0141352	-0.148329	-0.158083	-0.420752	-1.02807	-0.110891	-0.25926	-0.0469511
		19	0.604957	0.430855	0.343232	-0.610696	0.338103	0.19653	0.726306	0.435909	-1.13886	-1.34611
		20	0.511476	0.897035	-0.499327	-0.69592	-0.792438	0.524101	0.347429	0.873427	-0.489865	-0.705285
		21	0.651719	-0.0281857	-0.347268	-1.04166	0.347631	-0.168798	-0.151897	-0.325604	0.288739	0.797783
		22	0.225646	-0.288586	-0.633258	0.131217	0.668147	0.153653	-0.231508	-1.08031	0.312506	0.77071
		23	0.644598	-0.209571	-0.359244	-1.1074	0.0889274	0.272247	1.14159	-0.362974	-0.461701	0.362377
		24	-0.511958	-0.482219	-0.777499	0.0227433	0.163898	0.0887634	0.666021	0.390382	0.506065	-0.0642425
		25	-0.34899	0.836629	0.413846	0.204063	0.212805	0.466181	0.108347	-0.28779	-0.348098	-1.27788
		26	1.11755	0.136293	-0.301187	-0.671363	0.0767434	-1.16957	-0.358889	0.0430303	0.572405	0.567617
		27	-0.326719	0.335084	-0.109277	0.0834416	0.623531	-0.80046	0.267772	0.0499544	-0.802681	0.705412
		28	-0.0728215	-0.406031	-0.224546	0.0813205	-0.91834	0.788576	-0.693772	0.577356	-0.406642	1.28203
		29	0.169283	0.455551	0.567309	-0.962081	0.0884587	0.511855	0.16014	-0.153945	-1.08453	0.254688
		30	0.341755	0.0501901	-0.29061	-0.730328	0.145756	0.691563	0.527694	0.252717	-0.491219	-0.504554
		31	-0.404159	-0.0833423	-0.888476	0.507268	0.209634	-0.481187	0.482965	0.326037	-0.471115	0.822616
		32	0.365057	-0.281404	-0.177882	0.642448	-0.207239	0.0454573	-0.482196	0.614708	0.130277	-0.666356
		33	-0.472804	0.546072	-0.123837	-0.811852	1.48539	0.853353	0.9103	-0.520839	-0.911918	-0.943235
		34	0.874189	0.805307	0.622125	-1.06601	-0.925489	-0.458938	0.652243	0.693807	-0.233474	-1.00154
		35	-0.799485	0.666251	-0.282855	0.139845	-0.496788	-0.0489706	0.292896	0.222108	0.502921	-0.209776
		36	-0.784285	0.606142	-0.185355	1.10675	-0.746068	0.44436	-0.524698	-0.0109485	0.485185	-0.413821
		37	-0.582583	0.291371	0.0445017	0.0501926	-1.73023	0.344881	0.154147	-0.050695	-0.149704	1.62607
		38	-0.0508244	-0.745534	-0.533331	1.00933	0.332486	0.157911	0.516783	0.520635	-1.25014	0.0501901
		39	-0.947983	-0.000664341	0.245021	0.774043	0.540016	-0.201867	0.0253375	0.270648	-0.1839	-0.520262
		40	-0.0520685	-0.121205	0.467335	-0.447078	-0.869423	0.562135	0.48154	0.484735	-0.295139	-0.232437
		41	0.329347	0.517354	-0.324219	-1.57183	0.111113	-0.177568	-0.65414	0.599063	0.269029	0.922108
		42	0.0474913	-0.480769	-0.358886	-1.55508	0.55312	0.453784	0.0201806	1.23321	-0.0882757	0.189801
		43	1.72646	0.610602	-0.952863	0.330538	-0.17821	-0.914739	-0.405879	-0.236189	0.346311	-0.336114
		44	0.88361	-0.0643216	-0.608806	-0.138732	0.00459876	0.827	-0.191298	-0.536174	-0.0185822	-0.160349
		45	0.0884186	0.0987151	0.386663	0.658241	-0.0968949	-0.621855	0.471196	-0.136779	-1.3556	0.516117
		46	0.825095	0.113303	-0.116773	0.179555	0.130068	-1.09905	0.408203	-0.694414	-0.470237	0.741341
		47	0.518869	-0.629134	0.0795007	-0.179269	-0.459698	0.381132	-0.111906	0.233258	0.157463	0.000785776
		48	-0.460337	-0.492816	0.670584	-0.177755	0.191203	0.100901	0.0214242	0.810158	0.607182	-1.29213
		49	-0.648347	-0.452088	0.0494652	-0.0524838	0.478346	0.0175025	-0.934843	0.0724323	0.349577	1.15241
		50	0.999043	-0.228146	-0.511775	-0.756936	0.0602016	-0.445237	0.769534	-0.210378	0.45529	-0.133025
		51	-0.748964	-0.189899	-0.635471	-0.496973	-0.499741	0.34305	0.176742	-0.0321994	0.49622	1.60899
		52	0.0203114	-0.213896	0.638649	-0.754124	-0.375443	-0.102552	0.896783	0.372224	-0.80407	0.32105
		53	-0.090818	-0.407844	0.340575	0.494991	0.827473	0.79868	-1.0558	-0.423417	0.243622	-0.725457
		54	0.240115	0.99862	-0.247871	-0.624984	-0.787046	0.0479008	-0.585837	-0.567383	0.782934	0.742682
		55	0.425794	0.796329	-0.0776264	-0.0151145	-0.54068	0.0122047	0.113837	0.827732	-0.644546	-0.926702
		56	-0.289633	0.713111	0.707596	0.578815	1.05718	-1.41857	0.295984	-0.513955	-0.703177	-0.414754
		57	-1.13653	-1.17019	-0.437026	0.575709	0.78362	0.709515	-0.631944	0.978331	-0.0236484	0.374876
		58	-0.972381	0.551015	-0.406271	0.0148102	-1.2583	0.731306	0.850396	0.102185	-0.414814	0.792932
		59	0.80204	-0.940553	0.125625	0.913088	0.425075	-0.519663	-0.0384244	0.565583	-0.839477	-0.494658
		60	0.563101	0.963778	-0.263228	0.096989	0.254134	-0.345137	-0.815773	-0.0708178	-0.149963	-0.232662
		61	-0.373106	-0.343595	-0.200327	0.634169	0.158585	-0.364304	0.908303	-0.395232	-0.345081	0.330172
		62	0.691487	-0.128776	0.320242	0.0327381	0.470504	0.827918	0.231027	-1.23815	-1.01267	-0.188803
		63	-0.729272	-0.127322	0.0268442	-0.210373	0.926385	0.526818	0.66499	-0.758193	-0.0753189	-0.230921
		64	1.11439	0.0858141	-1.10389	-0.605372	-0.209844	0.550132	0.480099	0.23665	0.562515	-1.13689
		65	1.24385	0.571282	-0.301516	-0.180672	0.082109	0.113908	-0.780184	0.0252181	-0.428248	-0.35102
		66	0.375125	0.139251	0.223656	-0.494088	-1.34462	0.611308	0.412723	-0.658617	0.580754	0.130709
	mouse 3	1	0.851271	0.504278	0.590198	-0.805507	-0.49387	-0.137977	0.0923741	-0.945037	0.228508	0.1082
		2	0.120271	0.770806	0.0853475	0.0288989	-0.490226	-0.904054	-0.467269	0.452352	0.523195	-0.131513
		3	0.303703	0.694831	-0.0780563	-0.700903	0.524625	-1.04922	-1.33748	0.498879	0.364789	0.804899
		4	0.236107	0.746236	0.359779	0.352713	0.418439	0.191874	-1.24157	-1.20649	-1.0452	1.22023
		5	1.02103	0.499624	-0.13058	0.00576676	0.140917	-0.642112	-1.27984	0.605257	0.477254	-0.708446
		6	1.10311	0.0825108	0.934684	0.0599201	-0.794667	-0.0463251	0.43637	-0.982898	-0.739327	-0.0703342
		7	0.807051	-0.237424	-0.294225	-0.459944	1.03555	0.141255	-0.0945508	-0.450156	-0.521688	0.0963237
		8	-0.0108689	-0.251242	1.10393	0.0967104	0.285691	-0.349933	-0.45515	0.455786	0.459399	-1.35529
		9	-0.119475	0.390768	-1.01209	0.00291118	-0.212271	-0.631689	-0.231742	1.20355	-0.417914	1.04427
		10	0.925412	-0.602212	0.477968	0.38709	-0.768245	0.474903	-0.144195	-0.806807	-0.538552	0.591166
		11	-0.123105	-0.547505	-0.408859	0.832675	-0.896201	-0.359654	0.297807	0.440586	0.443641	0.309104
		12	-0.0543533	0.130833	0.390624	0.61219	0.237864	-1.25332	-0.111489	-0.729345	0.327534	0.463211
		13	0.0401163	0.0953669	0.0808327	-0.123571	0.717001	-0.738997	-1.11953	0.50954	-0.574911	1.15077
		14	-0.100114	0.305032	-0.481947	0.0971736	0.84392	0.382545	-0.718114	-0.493752	-0.805106	1.00665
		15	-0.656172	-1.01106	-0.632143	0.584308	0.58403	0.821506	-0.0791189	-0.533719	0.837202	0.0985462
		16	-0.153711	1.43762	0.129033	-0.511028	0.0349443	0.640204	0.175712	-1.28482	-0.237355	-0.234511
		17	0.532359	0.578632	0.16451	0.100972	-0.687877	0.134018	0.0194544	0.214516	-0.752222	-0.324208
		18	-0.0108685	0.089895	-0.604967	-0.557379	0.196821	-0.330983	1.19229	-0.246463	-0.16444	0.448751
		19	-0.536873	0.591678	-0.364801	1.07574	0.664596	0.00839614	0.544578	-0.838845	-1.43552	0.310165
		20	0.340015	0.752756	-0.105199	0.41412	-1.36756	-0.181544	-0.416813	-0.409808	-0.00590018	0.972179
		21	-0.607471	-0.0282658	-0.330445	0.167639	0.870594	0.188832	-0.632475	-0.257318	1.18174	-0.546476
		22	0.76553	-0.0121974	-0.411896	0.786203	0.205482	-0.439713	0.586267	-1.16971	-0.657876	0.358975
		23	0.880537	-0.145065	-0.612152	0.548244	-1.19159	-0.58789	0.0652688	-0.0862519	0.964821	0.143529
		24	0.324403	-0.32282	0.790196	-0.0682711	0.57855	-0.0990102	-0.767834	-0.786767	-0.344487	0.721532
		25	1.14216	0.241116	-0.399749	-0.0912323	-1.00647	-0.0513083	0.0635243	-0.666075	0.353334	0.402871
		26	-0.226782	0.438877	-0.968411	0.0952423	0.486569	-0.0623194	0.014937	1.49759	-0.296555	-0.989002
		27	-0.122556	0.225828	-0.0500258	0.595442	0.23072	1.17393	-0.83958	-1.00767	-0.303406	0.10388
		28	-0.0581134	0.00326725	0.336618	-0.82749	0.150362	-0.52827	-0.229455	0.293356	-0.666125	1.55937
		29	-0.178254	0.395321	-0.684534	0.947163	-0.935675	-0.469332	1.13886	0.413486	-0.265794	-0.387178
		30	0.41257	0.153451	-0.660291	-0.190653	1.28316	0.0275948	-0.331441	-0.424056	-0.254264	0.00927154
		31	-0.239472	0.119389	-0.0415468	-0.401155	0.800003	-0.113768	0.727762	-0.805699	0.630045	-0.673069
		32	0.835998	0.501186	-0.87871	-1.2438	-0.128545	-0.469382	1.16924	-0.179675	0.367358	0.0242883
		33	-0.782733	-0.67643	0.50536	-0.31215	-0.0556209	-0.294396	-0.288559	1.05481	-0.259709	1.1305
		34	-0.331676	-0.617591	-0.642324	0.625329	-0.629587	0.751872	1.14579	-0.0433333	0.573031	-0.860729
		35	-0.339663	-0.0714917	-0.282145	-1.05866	1.08178	-0.0413322	-0.109362	0.151984	1.03626	-0.353077
		36	-0.800883	-0.491716	0.995988	1.36545	0.136318	-0.0632044	-0.33212	-0.542178	-0.369769	0.106879
		37	0.0844535	0.879556	0.028408	-0.743225	0.566923	-0.404847	-0.472802	0.0638729	0.36067	-0.358932
		38	0.00232778	0.706165	0.0200985	0.611709	-1.10667	0.374014	0.0543687	-0.0713115	-0.223622	-0.39656
		39	0.856964	-0.373833	-0.512118	0.760855	0.105459	1.21577	-0.93965	-0.415469	-0.337841	-0.365233
		40	0.300839	0.23698	1.26368	-0.203246	-0.918283	-0.658504	-0.714082	0.235888	0.628589	-0.193666
		41	-0.0684874	-0.00477078	0.173775	0.897065	0.397928	-0.594937	0.187016	-0.207398	0.468285	-1.26549
		42	0.951182	0.195635	0.710619	0.00103752	-0.533811	-1.73961	-0.555872	0.388643	0.265709	0.312118
		43	-0.753401	0.476736	0.264385	0.357161	-0.204102	0.144507	0.398056	0.712023	-0.650967	-0.763368
		44	-1.18905	0.306831	0.356834	0.581659	0.642239	-0.0128266	-0.119013	-0.552084	-0.0874546	0.0871629
		45	0.366889	0.0153331	0.680148	0.159913	0.417694	1.13609	0.425271	-0.841841	-1.6797	-0.685045
		46	0.303193	-0.0617104	0.0194507	-0.410564	-0.66454	-0.849979	0.33286	0.294071	0.260244	0.779225
		47	0.425824	-0.065723	1.19123	-0.221749	0.122137	-0.522684	0.184918	0.308437	-0.567156	-0.869895
		48	0.905376	0.23083	0.591454	-0.268679	-0.635661	-0.923247	-0.295986	0.342773	-0.193717	0.23908
		49	0.150341	-0.0493485	0.607663	0.0207045	0.0343759	-0.062755	0.727003	-0.248657	-1.36864	0.193789
		50	-0.62321	-0.455202	-0.381305	-0.287443	0.234201	0.358842	-0.0711208	0.535277	-0.248029	0.961432
		51	-0.516035	-0.02894	0.178622	-0.454736	0.323954	-0.588874	0.644256	0.55842	0.100335	-0.214862
		52	1.36901	0.77171	-0.488838	0.789884	-0.783569	-0.158839	-0.642741	-0.780072	0.0726931	-0.167889
		53	0.846998	0.938759	0.255411	-0.720873	0.391699	-0.0913883	-0.391582	-0.366576	-0.786356	-0.0697792
		54	-0.52081	-0.0815415	0.266907	-0.156319	0.915965	0.0483874	0.0998569	0.438097	-1.18212	0.193328
		55	0.914236	0.0213416	-0.0556743	-1.40562	0.220316	-0.571597	0.664499	-0.757849	0.947832	0.0273744
		56	-0.0606458	-0.517761	0.430902	-0.327166	-1.02966	-0.0474339	-0.772643	0.386437	0.688083	1.25429
		57	-0.545703	0.0120475	0.274318	1.08705	0.534818	0.208038	-0.628683	-0.118982	-0.60305	-0.21355
		58	-0.491493	0.0194727	0.0914454	-0.131321	0.553891	0.492047	-0.881843	0.59689	-0.0649945	-0.176699
		59	0.170479	-0.0236785	0.692105	-0.335747	-1.15599	1.13522	-0.691195	-0.38752	0.432085	0.144409
		60	-0.951279	1.18418	-0.436617	-0.25788	0.357261	0.15858	0.209656	0.151922	-0.527424	0.120976
		61	0.173069	0.397826	-0.283877	-0.609084	0.0678494	0.506686	-0.0267721	0.108673	-0.855227	0.532632
		62	1.17444	0.722896	-0.0859998	0.319357	-0.604522	-0.330484	0.539002	0.625334	-1.37736	-1.0144
		63	-0.30301	1.185	0.320739	-0.78374	0.442891	-0.494268	0.185361	-0.194052	-0.732318	0.389725
		64	0.131847	-0.434422	-0.0364078	-0.627355	-0.226627	0.169851	-0.978815	0.252944	0.806617	0.956684
		65	1.00815	-0.160773	0.391129	-0.267461	-0.245867	0.265068	-0.574865	-0.769302	0.42398	-0.0763744
		66	-0.358331	0.041703	-0.171692	-0.252129	-0.803551	0.412647	-0.0866916	0.795549	1.3061	-0.91735
		67	0.333584	-0.17275	-0.133562	-0.353907	0.736367	-1.54889	1.14024	-0.559404	0.944949	-0.379627
		68	0.780374	0.0721969	0.551976	-0.14256	-1.93909	-0.471097	-0.260477	0.175304	0.695554	0.509796
		69	0.301969	0.685881	0.160998	0.367109	-0.668656	-0.308545	1.3265	-0.49607	-1.03232	-0.356977
		70	-0.150807	-0.665746	-0.372441	1.25975	-0.441452	-0.0369647	-0.71397	0.382347	1.50913	-0.794073
		71	-0.557658	-0.106445	-0.46773	0.439845	0.868194	-0.374049	0.816732	-0.553948	-1.01083	0.98217
		72	-0.00806799	0.632482	-0.598005	-0.615759	1.18232	0.450648	-0.630814	-0.475514	0.928248	-0.859203
		73	0.486797	0.565324	0.0695609	0.0608736	-0.219871	-0.688493	-0.479061	-0.745193	0.767014	0.182311
		74	-0.803821	0.128255	0.448427	0.208324	0.142079	0.390326	-0.895962	-0.86468	0.170581	1.10084
		75	-0.311664	-0.244626	-1.35395	-1.14024	-0.217391	0.401659	0.964059	0.838382	0.410918	0.661566
		76	-1.3254	0.296158	0.327645	0.760231	-0.0412993	1.10134	0.505709	-0.63209	-0.688971	-0.310214
		77	0.663359	0.470891	0.152252	0.101167	-0.0683696	-0.780677	-1.11203	0.1541	0.573642	-0.158792
		78	1.14293	0.6595	-0.331676	-0.355593	0.105907	0.239074	-0.960839	-0.368147	-0.818748	0.703466
		79	-0.06913	-0.212077	-0.266904	-0.414526	0.2256	-0.170714	0.0852994	0.830412	-0.0741131	0.0719872
		80	-0.550012	-0.344426	-0.862089	0.515246	-0.103026	0.829306	0.573894	-0.148514	0.133553	-0.0468712
		81	0.192777	-0.343064	0.490632	0.694769	-0.697741	0.29555	-0.635761	0.779507	-0.0784537	-0.726134
		82	1.0756	-0.126712	0.185627	-0.690018	0.296416	0.656392	-0.180539	-0.476593	0.485751	-1.24452
		83	-0.405204	0.677483	0.846775	-0.065328	-0.111611	0.63453	-0.763396	0.714455	-1.15714	-0.380205
		84	0.809237	0.950854	0.213317	0.422069	0.264646	-0.160082	-0.245131	-0.356064	-0.341918	-1.58277
		85	-0.118659	-0.356168	-0.342716	-0.330622	0.731854	-1.38719	0.361087	0.92226	0.515503	0.0193802
		86	0.73546	-0.00599081	-0.322331	-0.157347	0.71754	0.195174	-0.202482	0.123169	-0.848264	-0.225277
		87	1.0044	0.651507	-0.0386483	0.535686	-0.56679	0.0109824	-0.141014	-0.184644	-1.03401	-0.253548
		88	-0.2727	0.376338	-0.284157	0.724345	-0.361468	-0.22523	-0.0720627	-0.777149	1.7867	-0.919736
		89	-0.149821	0.800525	-0.566185	-0.0918657	-0.634234	-0.316045	-0.136703	-0.971908	1.16329	0.908318
		90	-0.867609	0.38332	0.562239	-0.397359	0.556331	-0.741133	0.690719	0.223903	-0.061823	-0.344433
		91	0.298847	0.754495	0.497915	0.204509	-0.2996	0.534474	-1.32819	-0.855848	0.233194	-0.046584
		92	0.706732	0.375444	0.493444	-0.367241	-0.254163	-1.1291	-1.17771	-0.00924157	0.63341	0.737908
	mouse 4	1	-0.858515	-0.704352	-0.91805	-0.208935	-0.0807255	-0.397589	0.169004	0.183034	1.15906	1.6886
		2	-1.2447	-1.46627	0.521393	0.166525	-0.1853	-0.0306323	0.0980734	0.898299	0.643308	0.607575
		3	-0.609537	0.0776214	-0.880095	0.906596	-0.77848	0.332193	0.352569	-0.408614	0.582824	0.417852
		4	-0.567532	1.28365	0.11784	0.672942	-0.487834	-1.38073	0.449594	-0.369444	0.128529	0.14629
		5	-1.50856	-0.425774	0.00782194	-0.166248	0.121179	0.457702	0.978348	0.930728	0.673717	-1.08787
		6	0.532987	-0.793537	0.0507124	0.927684	0.92338	0.629711	-0.24762	-0.960392	-0.445893	-0.610905
		7	0.883655	0.0912822	-0.960081	-0.267023	-0.534579	-0.553658	0.0322526	-0.239899	1.19899	0.345346
		8	-0.740392	0.374617	-0.442123	-0.540686	-0.35065	-0.340067	-0.25028	-0.451382	0.715871	2.05858
		9	1.34718	0.27116	0.342494	-0.0171987	-1.1764	-0.28467	-1.13801	-0.169784	-0.0812899	0.901118
		10	-0.646832	0.236621	-0.813038	0.173415	0.155027	1.01398	0.684107	0.799112	-0.138351	-1.49023
		11	-0.409134	-0.579731	0.751399	-0.108858	1.07338	0.0824073	1.14832	-0.746191	-0.947	-0.248414
		12	0.884439	0.639681	0.584317	-0.190782	0.352909	-0.648539	-0.666532	0.330719	-0.0486502	-1.25525
		13	-0.276996	-0.407082	0.993975	1.11478	-1.16677	0.17848	-0.341884	-0.0795781	-0.278767	0.245784
		14	1.04825	-0.475569	-0.394465	-0.791056	-0.157441	0.631866	-0.589474	0.849754	-0.0939067	-0.0316614
		15	0.531638	0.750982	0.296577	0.685568	0.860847	-0.30077	-0.328949	-1.66116	-0.328982	-0.498648
		16	0.317794	0.255579	-1.39417	0.327534	0.0482359	0.90505	0.210336	-0.0837969	0.350174	-0.954506
		17	0.593614	0.677861	0.484911	0.0688006	-0.0550917	-0.187006	-0.674371	-0.615069	-0.490504	0.199689
		18	-0.364716	-0.318539	-0.279649	0.313843	-0.571111	1.46612	0.453639	-0.651494	-0.67391	0.626911
		19	-0.664886	-0.659839	-0.276267	0.414292	0.270964	1.4887	0.114331	-0.578019	0.0589974	-0.166223
		20	1.42185	0.526262	0.531657	0.473726	0.0399588	-0.745417	-0.76188	-1.24729	-0.699238	0.470379
		21	0.613748	0.852574	-0.319012	0.241557	-0.0425269	0.405805	0.709827	-0.250929	-1.71298	-0.508873
		22	-0.0280561	-0.994296	0.253948	0.220045	0.293234	1.11281	-0.694076	0.139362	-0.309761	0.0127863
		23	-0.0397953	0.611309	-0.803249	-0.150776	-0.537145	-0.220738	1.57184	0.940015	-1.14522	-0.241506
		24	-0.81537	-0.283563	0.107798	-0.291428	1.90941	0.303797	-1.17132	0.0476978	0.177845	0.053625
		25	0.049236	-0.0844566	-0.774127	0.371004	0.874512	0.158644	-0.646047	-0.324657	0.253374	0.142459
		26	0.00815672	0.205663	1.1004	0.83606	-0.18772	-0.982824	-1.33456	0.883704	0.164525	-0.711032
		27	0.563346	-0.412632	-1.33658	-0.101563	0.869897	-0.287947	-0.323422	0.556416	0.21296	0.282117
		28	0.943808	0.0378814	-1.04648	-0.384987	0.786387	-0.980269	0.679748	-0.225135	0.331578	-0.129655
		29	0.206584	-1.62065	-0.403002	0.104335	0.130523	0.502688	0.37269	0.857918	-0.0447625	-0.105844
		30	0.137526	0.115202	-0.918609	0.584255	0.360457	0.547325	-0.433911	-1.16031	0.422638	0.359548
		31	0.346363	0.955646	-0.433879	-0.703304	-0.822856	-0.12796	0.414342	0.920349	-0.0461746	-0.529035
		32	0.148042	0.905092	-0.55388	1.10528	1.32943	-0.795359	-0.582526	-0.315006	-0.575492	-0.652305
		33	-0.236828	-0.764323	-0.709948	-0.557687	0.190464	0.571513	-0.563645	1.23527	0.914166	-0.0767542
		34	-1.2775	-0.140704	-1.13462	-0.101513	0.503026	0.688951	-0.495356	0.947286	0.93709	0.0848657
		35	0.519274	-0.515651	-0.0854977	0.950266	0.00251463	0.217376	-0.0201289	0.313969	-0.896155	-0.495634
		36	-0.364166	-0.26526	1.40953	0.429443	0.333488	-0.637537	0.325208	0.4171	-0.838491	-0.818832
		37	0.306633	0.738704	-0.267213	0.608212	0.658271	-0.98601	-0.56564	-0.302744	-0.0340134	-0.146158
		38	1.21301	0.647478	-0.750916	-0.251494	-0.437861	0.74652	0.105629	0.380386	-1.11425	-0.558034
		39	0.556559	-0.226852	-0.880854	0.943569	-0.0880738	0.25316	-0.541595	-1.04012	0.135569	0.904647
		40	-0.520669	-0.651612	-1.66086	0.140182	0.438951	0.499725	0.417206	0.148921	-0.0220607	1.2432
		41	0.547527	0.432757	0.493183	-0.504911	-0.713557	0.115724	-0.339163	-0.461415	0.0865219	0.335928
		42	0.711893	0.869098	0.562857	-0.359248	0.10434	-0.582747	-1.17253	-1.08439	0.342825	0.622147
		43	0.225516	-0.263208	-0.824661	0.135072	1.16536	-0.425486	-0.114682	0.492228	-0.287961	-0.0809114
		44	0.202005	-0.0761663	-0.607237	0.0789633	-0.510639	-0.589367	0.612513	-0.352245	1.25743	-0.0257786
		45	1.04486	0.734675	-0.745273	0.337797	0.263883	-0.398689	-0.374146	-0.540328	-0.228837	-0.0905448
		46	0.478873	0.408972	0.550582	-0.00863955	-0.976697	-0.376784	0.235802	-0.0301703	-0.155532	-0.148468
		47	1.68247	-0.50887	-0.884434	-0.758419	0.0151731	1.06694	-0.337877	-0.161591	0.197086	-0.316388
		48	-0.205361	0.152279	-0.68255	-0.397372	-1.72341	0.746878	0.200763	0.564968	0.850686	0.468513
		49	-0.0672862	0.33901	-0.199672	-0.332265	-0.484641	0.827847	0.514208	-0.32597	0.305857	-0.598324
		50	0.538159	1.02628	0.268866	-0.270321	-0.142075	-0.406186	-0.767824	-0.584856	0.546363	-0.215419
		51	-0.245508	-0.143587	-1.13914	-0.938142	-0.175479	0.308736	0.133417	1.15457	0.336056	0.719752
		52	-0.185857	0.235835	0.534876	-0.175156	0.589804	0.908385	0.520839	-0.0541344	-1.23678	-1.14877
		53	0.0584444	1.14364	1.43827	0.233502	0.0281978	-0.881944	-0.0194928	-0.476766	-0.686961	-0.853066
		54	-0.541795	0.61374	-0.221847	-0.0520606	-0.818879	-0.994038	0.518484	0.203042	1.15512	0.124622
		55	-0.00989802	0.0815429	-0.0399621	-0.907281	-0.868901	-0.0796131	-1.00114	0.423584	1.52726	0.874517
		56	-0.722553	-0.222327	0.191296	0.137816	0.626218	0.0907033	-0.369489	-0.0327606	-0.373337	0.700445
		57	0.638221	-0.0400082	0.161185	-0.196993	0.210665	-0.237802	-0.100621	-0.273992	-1.03324	0.894248
		58	-0.397829	-1.21875	0.250402	-0.278682	0.310213	-0.0258792	-0.27804	1.21814	-0.458457	0.902663
		59	-0.327694	-0.276856	-0.0135665	0.190221	-0.0124098	-0.672919	-0.829346	0.700011	0.730166	0.522392
		60	-0.573972	-0.540362	0.395554	0.027224	-0.339137	-0.143162	0.307819	-0.764595	1.24252	0.38909
		61	0.947057	0.427509	-0.784635	-0.411945	-0.898532	0.379616	1.12118	0.0389842	-0.92706	0.0920113
		62	-0.198172	-0.428363	-0.958338	-0.0332828	0.287211	-0.52613	0.494016	1.46571	0.153289	-0.255318
		63	-0.469175	-0.0981496	-0.367176	0.148353	0.684089	1.04818	-0.00949712	-1.21972	0.10492	0.195423
		64	0.51927	0.7638	0.0336613	-1.14648	0.208268	0.0889495	-0.487953	0.184838	-0.147219	-0.013314
		65	0.261968	-0.0338472	0.341779	0.622639	-0.652647	1.32446	-0.515358	-0.97989	0.652246	-1.05483
		66	-0.908609	-1.1643	-0.283427	0.206949	0.484358	0.503047	0.71429	-0.655469	0.167829	0.963728
		67	-0.0815841	0.643786	0.324594	-0.124626	-0.926898	0.566789	0.504367	0.493329	-0.833971	-0.59564
		68	0.434673	-0.517977	0.462965	0.812364	0.578947	-0.385839	-0.626196	0.0597939	-0.725353	-0.0836661
		69	-0.427783	1.00441	0.592536	0.138605	0.556222	0.210473	-0.708346	-1.30267	-0.106116	0.054649
		70	0.561385	0.37287	0.607441	-0.0581948	-0.967132	-1.12365	0.286094	-0.0786303	-0.381052	0.777147
		71	-0.728247	-0.894409	0.379199	0.133744	-0.114742	0.730446	0.107828	-0.581226	0.944476	0.0210942
		72	0.0568054	-0.771192	-0.303975	0.506198	-0.554823	-0.859723	0.0305052	1.1525	-0.193303	0.944652
		73	-1.0235	0.0351841	0.902889	-0.721732	0.677344	-0.702959	0.249157	0.321508	0.573855	-0.304435
		74	0.479026	0.523797	0.774182	0.0227396	-0.115118	1.09999	0.0963882	-0.612232	-1.44885	-0.838628
		75	-0.101731	-1.02916	-0.731766	0.0301715	0.408622	0.215907	0.441225	-0.434388	0.902871	0.312387
		76	0.596195	0.542856	-0.854619	0.654202	-0.126235	0.389563	-0.225229	-0.55796	0.311488	-0.74739
		77	0.936058	0.095524	0.0757257	0.963092	-0.46909	-0.346082	-0.328968	0.162264	-0.529387	-0.579702
		78	-0.495058	-0.769554	-0.458316	0.0987375	1.30297	-0.00582469	0.345692	-0.283142	0.266877	0.0236245
		79	-0.0139966	0.227091	0.804345	-0.0111069	0.44666	-0.819748	-0.0935694	0.210702	-0.257573	-0.493726
		80	-0.173727	0.316168	-0.17318	0.419167	0.0916481	-0.760793	-0.185757	-1.01755	0.381379	1.12653
		81	-0.546705	0.380525	-0.328669	0.240351	0.337783	0.142546	-0.112053	-0.22719	0.628097	-0.518222
		82	0.206947	0.726544	-0.0692849	-0.63125	0.317171	0.0436526	-0.492616	0.0890653	0.177351	-0.368589
		83	0.191346	-0.551749	0.244639	0.0389256	-0.136936	0.108753	0.46179	-0.231191	-0.279775	0.154542
		84	-0.506528	-0.897868	-0.670345	-0.663132	0.376883	-0.485354	0.662324	0.194959	0.234611	1.79708
		85	-0.243883	0.210103	-1.20894	-1.19648	-0.250947	-0.247199	-0.0637164	0.992501	1.37199	0.644281
		86	0.616049	0.23301	-0.39885	-0.213227	-0.498444	0.159097	-0.167371	0.960902	0.254594	-0.974643
		87	-0.240695	-0.28936	-0.182739	-0.18879	1.20104	-0.465046	-0.773572	-0.493411	0.656161	0.815962
		88	0.865043	0.866119	-0.807854	0.257623	0.386402	-1.15876	-0.224169	0.245051	-0.717433	0.301461
		89	0.758299	0.126418	-1.76038	0.565203	-0.20162	-0.606386	0.0342405	0.0406795	0.883473	0.159237
		90	0.88313	0.0968708	-0.219189	-0.711637	0.113293	-1.14396	-0.131215	-0.392785	0.567979	0.958528
		91	-0.601973	-0.0734575	-0.364037	0.0364077	1.42992	0.442872	-0.0354296	-0.0894858	-0.418953	-0.303787
		92	0.204019	-0.547768	1.12934	-0.712461	-1.11881	-0.39501	-0.0857041	0.965522	0.13626	0.41073
		93	0.217903	-0.399607	-0.430063	-0.297038	0.902992	-0.355168	0.321057	0.342187	0.326149	-0.622918
		94	0.420876	0.846042	0.0327106	-0.109838	-0.923511	-0.82306	-0.557352	-0.201288	0.433897	0.880685
		95	-0.0359317	0.374568	0.130725	0.738932	-0.375347	-0.809992	-0.612655	-0.291655	1.1699	-0.301821
		96	-0.136768	0.782877	-0.466138	-0.0335601	-0.211331	-0.109608	-0.412985	-0.053145	-0.0179157	0.667521
		97	0.936324	1.34343	-0.697267	-0.56913	0.109086	0.870919	-0.183636	-0.708568	-0.971384	-0.130186
		98	-1.0847	0.116978	-0.385022	-0.200403	-0.445193	-0.00887242	0.66728	0.201783	0.963656	0.16908
		99	-0.467096	0.581543	1.19997	-0.136274	0.310864	-0.830164	-0.786486	0.558519	-0.671513	0.251669
		100	-0.855109	-0.391721	0.434975	-0.404469	-0.0819826	-1.08411	-0.0896275	0.113728	1.38109	0.995131
		101	-0.498323	-0.454437	-1.35543	-0.480724	-0.22878	0.801824	0.596192	0.157135	0.931299	0.537288
		102	-0.709719	0.255318	-0.0853851	-0.372166	0.0799038	0.205057	-1.51509	0.455255	0.385188	1.32927
		103	0.122283	-0.83744	-0.225052	0.135657	1.04935	0.227284	-1.30011	-0.418396	0.809278	0.466873
		104	-0.413339	0.319327	1.15833	-0.561086	-0.3679	-0.0777616	-0.0893777	-1.0487	0.343558	0.744327
		105	-0.0172734	-0.000959276	-0.788237	-0.678225	1.12111	0.318401	-0.163283	-0.223263	1.15911	-0.719506
		106	-0.483043	1.30555	0.300501	-0.0385615	-0.0702348	1.24318	-0.680781	-0.684132	-0.9675	0.0751112
		107	0.0394568	0.911243	0.468859	-0.98463	-1.17887	0.483669	-0.592109	-0.00231101	0.841495	-0.0101174
		108	-0.858599	-0.0904379	-0.109104	-0.500947	0.908069	0.270752	0.255215	0.972736	-0.604677	-0.229707
		109	-0.101776	0.815285	-0.171466	0.648316	0.10939	-0.697419	-0.4076	-0.786596	0.697645	-0.105708
		110	-0.889071	-0.633256	-0.765578	-0.475563	-0.0327665	0.29591	-0.464774	0.292466	1.91284	0.774329
		111	0.0111464	-0.341075	-0.689608	0.0552209	-0.879002	-0.506358	0.712886	1.43696	0.562753	-0.38776
		112	-0.736031	0.893234	-0.672213	0.403227	-0.507823	-0.78498	-0.434891	0.499831	1.40898	-0.0808804
		113	0.152222	0.844737	0.764842	-0.181347	-0.13537	0.128797	-0.537956	0.377444	-0.640906	-0.790619
		114	0.417557	-0.358463	0.323516	-0.28661	-0.626729	-0.553925	-0.054486	1.09143	-0.685171	0.735004
		115	-0.285058	0.866749	-1.02968	0.408675	-0.0855	0.821406	0.0372422	-0.729816	0.0357332	-0.0422509
		116	-0.0606475	-0.0557982	-0.00605974	0.418812	-0.858288	-0.0609898	0.152092	0.656834	-0.60567	0.410944
		117	1.10798	0.524543	-0.918202	0.0464729	0.237607	0.145265	0.0968614	0.178996	-0.541607	-0.890725
		118	0.0329878	0.0349349	-0.469851	-1.15474	-0.334585	0.385059	0.35396	0.375055	0.58072	0.193702
		119	0.617605	-0.60106	-1.04209	-1.23497	0.0141946	-0.143578	0.355793	0.130368	1.5264	0.38517
		120	0.0158767	0.70086	-0.346514	0.136812	0.802924	0.27329	-0.995825	-0.527013	-0.0563001	0.0118646
		121	0.595918	-0.579439	-0.1041	0.395164	0.349195	-0.596774	-0.708784	-0.831975	0.996921	0.500537
		122	0.387092	-0.0362914	0.0841398	0.475828	-1.74618	-0.670499	0.771754	0.562485	0.310684	-0.176712
		123	-0.573988	-1.03991	0.973209	0.589598	0.580662	0.488793	-0.271747	0.0380113	-0.366617	-0.414762
		124	0.920896	0.716872	0.167497	-0.0947784	-0.300585	0.0526049	-1.25585	0.536883	-0.337386	-0.420288
		125	-1.12301	0.845333	-0.444682	-0.149141	0.196618	-0.0719858	0.58473	0.424786	-0.267514	0.0088903
		126	0.244346	0.213355	0.232787	0.665301	-1.11324	-0.151922	0.367875	0.507332	-0.516481	-0.480605
		averaged	0.0999619	0.0886576	-0.0977322	-0.0159507	0.00911101	-0.023214	-0.0685751	-0.00692805	0.0103533	0.00458481
		SEM	0.0373932	0.0348361	0.0350043	0.0331385	0.038021	0.0355835	0.0341831	0.0366051	0.0401989	0.040122

## Sheet: panel 6f
Figure 6f: NOPLight during Progressive Ratio: rewarded vs non-rewarded nose pokes
Photometry signal area under the curve averaged in 5-second bins
	NOPLight - Rewarded ANPs		AUC											Wilcoxon matched-pairs signed rank test	Pre ANP (-5 to 0s) vs Cue (0 to 5s)	Pre ANP (-5 to 0s) vs Reward (5 to 10s)	Pre ANP (-5 to 0s) vs Post-ANP (10 to 15s)	Pre ANP (-5 to 0s) vs Post-ANP (15 to 20s)	Pre ANP (-5 to 0s) vs Post-ANP (20 to 25s)	Pre ANP (-5 to 0s) vs Post-ANP (25 to 30s)	Pre ANP (-5 to 0s) vs Post-ANP (30 to 35s)	Pre ANP (-5 to 0s) vs Post-ANP (35 to 40s)
	Subject	Trial Number	Pre ANP (-5 to 0s)	Cue (0 to 5s)	Reward (5 to 10s)	Post-ANP (10 to 15s)	Post-ANP (15 to 20s)	Post-ANP (20 to 25s)	Post-ANP (25 to 30s)	Post-ANP (30 to 35s)	Post-ANP (35 to 40s)			P value	0.1922	0.007	0.0008	0.0042	0.0079	0.0125	0.031	0.6085
	mouse 1	1	-5.09574	-5.86339	-0.613623	1.89353	-4.17031	-2.22918	4.36415	8.10314	5.08436			Exact or approximate P value?	Exact	Exact	Exact	Exact	Exact	Exact	Exact	Exact
		2	-5.33398	1.15099	0.50181	3.46111	2.32187	8.20346	-0.24943	-3.92144	-2.03105			P value summary	ns	**	***	**	**	*	*	ns
		3	-0.387385	-0.779576	2.95293	4.22258	-3.86593	-6.94034	-2.81096	1.79555	2.08421			Significantly different (P < 0.05)?	No	Yes	Yes	Yes	Yes	Yes	Yes	No
		4	-3.7664	-2.25073	-1.36972	-5.20234	-0.884274	1.91933	3.25631	3.90742	6.20058			One- or two-tailed P value?	Two-tailed	Two-tailed	Two-tailed	Two-tailed	Two-tailed	Two-tailed	Two-tailed	Two-tailed
	mouse 2	1	1.75427	-1.15507	-4.85615	-1.0039	3.46381	4.79758	2.54894	-0.832258	-4.8022			Sum of positive, negative ranks	312.0 , -508.0	212.0 , -608.0	167.0 , -653.0	619.0 , -201.0	605.0 , -215.0	594.0 , -226.0	570.0 , -250.0	449.0 , -371.0
		2	1.96315	1.95803	3.71607	0.360025	-1.20944	-7.52952	-0.566716	-2.02468	-5.10873			Sum of signed ranks (W)	-196	-396	-486	418	390	368	320	78
		3	3.8012	2.87506	-1.73233	-0.684738	1.71284	-4.01942	-0.220481	5.84765	-2.06329			Number of pairs	40	40	40	40	40	40	40	40
		4	1.26382	1.33617	-6.38045	2.6579	5.90984	-0.893063	-2.40941	-1.10921	1.68137			Number of ties (ignored)	0	0	0	0	0	0	0	0
		5	2.17823	4.11904	-5.34691	-1.24539	3.30254	0.44465	0.490554	-5.83245	-1.52997
		6	6.36821	-0.371378	-3.00337	0.156683	1.2179	-1.14054	0.126864	0.517665	2.6166			Median of differences
		7	0.500998	-0.785643	0.587815	0.970094	0.872927	-4.51641	-8.11715	2.65414	2.71062			Median	-0.8545	-2.431	-3.134	1.676	3.902	2.751	1.398	0.8274
		8	7.659	-2.61717	0.133513	2.78646	-2.91139	1.9968	-1.72426	-2.20008	-6.04734
		9	1.8486	-0.623866	-5.53125	-2.48691	-0.101814	4.60177	5.80198	-2.07944	-3.73411			How effective was the pairing?
		10	3.94305	2.5452	-2.51337	-1.01279	-4.9202	4.74932	1.16411	-0.802294	-4.25355			rs (Spearman)	0.2876	-0.2355	-0.07598	0.03058	-0.2989	-0.2537	-0.4347	-0.1582
		11	-0.558558	7.71137	-4.69554	-4.20505	-0.811891	-2.23953	3.14166	-2.57201	-1.72895			P value (one tailed)	0.036	0.0718	0.3206	0.4257	0.0305	0.0571	0.0025	0.1648
		12	2.39372	7.39886	-4.53496	-1.78785	0.0641478	-3.5816	-3.63944	-0.369195	3.27728			P value summary	*	ns	ns	ns	*	ns	**	ns
	mouse 3	1	1.75218	0.432857	-1.12647	-6.79446	1.428	1.704	4.11495	3.71258	-2.92725			Was the pairing significantly effective?	Yes	No	No	No	Yes	No	Yes	No
		2	2.24202	-3.05163	-0.518929	-8.5572	5.29131	2.49848	-0.208105	2.4704	-2.36915
		3	1.64514	-0.438318	-6.40615	-3.76344	4.21639	0.575774	3.88685	0.583746	3.81067
		4	1.18766	0.122098	1.98538	-5.58318	-4.94446	2.5871	2.78065	-1.98785	1.83345
		5	3.23932	-0.116902	-8.55948	-4.21021	4.91283	3.12134	3.43221	0.863643	1.34856
		6	-0.505656	1.32993	0.588819	-7.99958	3.3188	-0.151972	-0.736936	1.76117	1.15744
		7	-2.5395	-0.397088	-3.32098	-5.34844	3.54975	4.22453	2.493	1.97049	-0.865919
		8	0.432109	-0.350705	-7.64381	-5.89589	4.92368	5.20041	1.04167	-0.58795	2.80448
		9	-0.304015	-2.05506	-4.98495	-7.90275	0.962212	0.652681	5.44601	5.92419	1.61584
		10	2.94725	-1.89001	-7.36194	-6.06832	1.83793	2.55533	1.3933	2.41088	0.986646
		11	4.60472	-0.986179	-3.478	-9.40394	-0.838196	3.47513	0.814872	3.11797	3.28347
	mouse 4	1	-2.39339	-2.19651	-5.13043	-1.07429	-1.56183	3.14059	5.61122	6.21488	4.19251
		2	-3.67354	-1.89524	6.60775	-1.24635	-0.111362	2.41784	2.49146	-3.21835	-2.91399
		3	1.98785	-4.05514	-0.137404	-7.68349	2.64282	-0.881131	1.56871	5.00646	1.36134
		4	-0.956031	-2.16023	-2.5616	0.861778	-0.593174	7.33124	2.20641	0.416964	-0.202101
		5	-0.431979	-0.972215	-5.61562	-5.20912	0.939384	5.23076	4.09487	3.3687	0.000129266
		6	-1.97039	0.30854	0.0373767	-2.49288	4.88138	5.44001	-2.36892	1.39715	-2.97159
		7	-3.53121	-2.53688	-4.28223	-4.3626	4.4557	5.31463	-1.53465	2.12454	0.255761
		8	-3.80549	-0.216456	-0.709578	-2.93416	4.51337	1.37987	3.00951	1.49124	-0.562966
		9	-2.89562	-1.62211	-1.09598	-1.14308	8.47465	4.93983	-1.05566	-1.1671	-0.421769
		10	0.374543	-1.867	1.75812	0.321209	-0.358509	0.519997	8.04436	-3.34555	-5.59196
		11	-0.426685	-2.54948	-0.0534548	-1.55775	-3.76528	7.88765	-1.20538	-0.315559	1.22805
		12	-5.65168	-3.43598	-1.40046	-1.53321	4.49699	5.60546	3.19199	2.62539	1.37169
		13	-0.860351	-3.22935	-2.54049	-3.70547	6.51066	3.58167	3.56315	4.69482	-2.57273
		averaged	0.224986	-0.479529	-2.2159	-2.61019	1.37934	1.79936	1.33081	1.01538	-0.0948386
		SEM	0.490292	0.427789	0.52733	0.552324	0.526819	0.597573	0.485281	0.490375	0.483283

## Sheet: panel 6g
Figure 6g: NOPLight during Progressive Ratio: rewarded vs non-rewarded nose pokes
Photometry signal area under the curve averaged in 5-second bins
	NOPLight - Non-Rewarded ANPs		AUC										Wilcoxon matched-pairs signed rank test	Pre ANP (-5 to 0s) vs Cue (0 to 5s)	Pre ANP (-5 to 0s) vs Reward (5 to 10s)	Pre ANP (-5 to 0s) vs Post-ANP (10 to 15s)	Pre ANP (-5 to 0s) vs Post-ANP (15 to 20s)	Pre ANP (-5 to 0s) vs Post-ANP (20 to 25s)	Pre ANP (-5 to 0s) vs Post-ANP (25 to 30s)	Pre ANP (-5 to 0s) vs Post-ANP (30 to 35s)	Pre ANP (-5 to 0s) vs Post-ANP (35 to 40s)
	Subject	Trial Number	Pre ANP (-5 to 0s)	Post-ANP (0 to 5s)	Post-ANP (5 to 10s)	Post-ANP (10 to 15s)	Post-ANP (15 to 20s)	Post-ANP (20 to 25s)	Post-ANP (25 to 30s)	Post-ANP (30 to 35s)	Post-ANP (35 to 40s)		P value	<0.0001	0.0128	0.1135	0.1091	0.6925	0.1644	0.0996	0.0632
	mouse 1	1	-9.82621	-5.5705	2.32852	-0.0651216	0.569666	2.48262	-0.332015	5.65305	3.52429		Exact or approximate P value?	Approximate	Approximate	Approximate	Approximate	Approximate	Approximate	Approximate	Approximate
		2	-3.34835	4.08672	1.54024	1.96865	-1.43909	-0.274478	4.45434	1.20583	-3.90415		P value summary	****	*	ns	ns	ns	ns	ns	ns
		3	3.14705	1.05632	4.03001	-0.764345	4.78317	3.03796	-1.67086	-2.69128	-5.09746		Significantly different (P < 0.05)?	Yes	Yes	No	No	No	No	No	No
		4	-8.8432	0.970986	3.82552	1.22352	1.06987	0.358538	-1.31494	2.11263	-0.930092		One- or two-tailed P value?	Two-tailed	Two-tailed	Two-tailed	Two-tailed	Two-tailed	Two-tailed	Two-tailed	Two-tailed
		5	-6.66301	-8.06592	-2.15488	0.112401	1.61802	1.40956	5.56422	2.43572	3.20783		Sum of positive, negative ranks	15523 , -27548	17922 , -25149	19238 , -23833	23862 , -19209	22110 , -20961	23554 , -19517	23926 , -19145	24233 , -18838
		6	-1.00923	-2.82624	5.14087	0.620256	-2.94656	-2.70452	-1.22356	-0.18793	1.9519		Sum of signed ranks (W)	-12025	-7227	-4595	4653	1149	4037	4781	5395
		7	-2.59126	-3.23433	6.18999	5.7019	0.492296	-0.0996595	-3.2405	-1.09848	-5.14669		Number of pairs	293	293	293	293	293	293	293	293
		8	-2.06054	-4.08739	1.63492	4.30579	3.97332	0.84453	-0.901944	-1.17301	-5.31271		Number of ties (ignored)	0	0	0	0	0	0	0	0
	mouse 2	1	0.913632	-0.911582	-0.862711	2.17984	-0.814836	-3.77315	1.58555	-1.07646	-4.93891
		2	-1.49289	6.57335	0.351097	1.84124	0.84934	0.522209	-0.262295	-6.50977	-2.53465		Median of differences
		3	3.14551	3.68616	-1.1512	-4.18531	-0.708676	1.32408	1.34212	-2.62008	-3.7127		Median	-1.16	-0.9168	-0.3572	0.4788	0.2763	0.2432	0.6764	0.3061
		4	0.942855	5.2634	2.33024	2.92627	-3.61483	0.842308	0.961801	0.244998	-7.63074
		5	2.5079	1.99341	-3.11413	0.316935	0.900951	-0.441696	-7.96131	0.0786245	1.33671		How effective was the pairing?
		6	2.10206	-2.18051	1.03638	3.9874	-2.14689	-1.41339	0.352415	4.04222	-7.99947		rs (Spearman)	0.0936	-0.06887	-0.197	-0.1424	-0.1918	-0.1061	-0.2634	-0.1291
		7	-0.316717	-1.76841	1.74491	4.94872	-5.43162	2.23491	0.553179	-4.88612	-0.967156		P value (one tailed)	0.0549	0.12	0.0003	0.0074	0.0005	0.0349	<0.0001	0.0135
		8	6.11899	-5.7626	3.76502	0.729852	-4.47011	-0.539301	-0.254834	-1.31789	-0.484405		P value summary	ns	ns	***	**	***	*	****	*
		9	-1.2203	-1.58845	-0.874604	-0.834298	1.43244	-2.26583	1.71235	0.194683	4.09588		Was the pairing significantly effective?	No	No	Yes	Yes	Yes	Yes	Yes	Yes
		0	-0.370162	-1.91785	-5.76236	-1.54788	3.26549	3.22328	-2.66334	-0.780677	3.91065
		10	-3.16359	-0.0419283	1.82732	-2.89775	0.546547	-3.54889	-0.343688	3.95387	0.793989
		11	0.328824	-1.64701	-6.22861	-2.96597	3.38717	0.511075	7.99677	0.0940784	-3.59213
		12	7.851	-1.14003	-1.62905	2.33587	-1.12882	-0.398284	-1.03217	-1.32751	-5.23324
		13	5.29736	2.88716	-1.06754	-5.37834	4.06183	-2.64696	2.49867	-2.8067	-1.49164
		14	3.033	-3.8097	3.3097	-4.59727	-1.48173	1.0241	4.48329	2.89805	0.101995
		15	-5.94329	0.888462	-1.54829	5.27735	-0.226358	0.322523	-3.11796	6.08032	-3.04847
		16	-0.489446	-0.705997	-3.36792	4.48058	-2.90575	-0.716039	6.09692	0.367554	-6.51628
		17	-2.75113	-3.75866	0.224964	2.21233	5.95904	-5.05047	4.00788	-0.807008	1.27264
		18	1.53514	0.0510127	-0.687829	-0.749264	-2.0501	-5.0054	-0.504293	-1.35571	-0.300335
		19	2.11107	1.70763	-3.09586	1.60228	0.944168	3.58809	2.19054	-5.56834	-6.53679
		20	4.42805	-2.55907	-3.42309	-3.84128	2.53005	1.5818	4.40059	-2.35408	-3.45118
		21	-0.0574626	-1.66559	-5.15669	1.73459	-0.790127	-0.738043	-1.6643	1.45142	3.89088
		22	-1.41539	-3.18525	0.547617	3.24105	0.774508	-1.18875	-5.41431	1.5553	3.71256
		23	-1.07814	-1.89515	-5.55917	0.490716	1.34204	5.68215	-1.81631	-2.24696	1.88997
		24	-2.27489	-3.94163	-0.0202443	0.78195	0.460485	3.26179	1.8687	2.4999	-0.349959
		25	4.14434	2.05417	0.983736	1.06951	2.36912	0.455668	-1.4613	-1.71055	-6.20649
		26	0.660287	-1.45782	-3.23224	0.430645	-5.88989	-1.85187	0.255152	2.81623	2.66865
		27	1.59714	-0.537534	0.438327	3.03828	-3.99491	1.33593	0.237456	-3.92764	3.54049
		28	-1.98839	-1.1085	0.482821	-4.56181	3.90542	-3.39692	2.91632	-2.07991	6.15203
		29	2.25109	2.81873	-4.76877	0.429622	2.54549	0.769821	-0.695027	-5.46561	1.09771
		30	0.206168	-1.47725	-3.60218	0.811874	3.43225	2.57023	1.33338	-2.2727	-2.42251
		31	-0.329625	-4.50695	2.42884	0.943115	-2.46783	2.39015	1.5673	-2.33191	4.07105
		32	-1.47087	-0.990103	3.18568	-1.04811	0.151246	-2.41653	3.03087	0.560001	-3.32878
		33	2.71593	-0.596928	-4.09661	7.19757	4.20732	4.51203	-2.56887	-4.45358	-4.53623
		34	4.02834	3.15783	-5.25931	-4.47039	-2.3893	3.15129	3.46889	-1.13287	-4.89842
		35	3.32747	-1.39735	0.649443	-2.49227	-0.206085	1.46966	0.982542	2.43056	-1.07488
		36	2.99155	-0.907983	5.62338	-3.5664	2.25541	-2.54613	-0.016692	2.42939	-1.92965
		37	1.44101	0.13666	0.232438	-8.40217	1.77988	0.71764	-0.290509	-0.757725	7.90536
		38	-3.62987	-2.58407	5.06539	1.62326	0.667966	2.51504	2.70766	-6.1408	0.318891
		39	0.023974	1.2435	3.73973	2.51449	-0.973903	0.106061	1.35195	-0.867035	-2.50136
		40	-0.576984	2.40064	-2.24984	-4.2701	2.64869	2.19857	2.34519	-1.49501	-1.14322
		41	2.55036	-1.61086	-7.73234	0.657544	-0.828574	-3.25596	3.00088	1.33547	4.42308
		42	-2.33435	-1.77243	-7.79585	2.74598	2.31344	0.143081	6.22367	-0.368231	0.960162
		43	2.99654	-4.68557	1.71204	-0.835488	-4.5438	-2.06642	-1.23929	1.65416	-1.70468
		44	-0.281122	-2.97132	-0.771787	-0.0923217	4.07119	-0.996212	-2.59795	0.00772543	-0.694529
		45	0.518829	1.94116	3.28625	-0.460056	-3.0497	2.40621	-0.63606	-6.80983	2.41656
		46	0.515292	-0.578146	0.914782	0.64905	-5.42369	2.18089	-3.41674	-2.34575	3.65133
		47	-3.16691	0.34753	-0.944992	-2.12788	1.92101	-0.630985	1.16317	0.819382	0.0342039
		48	-2.35896	3.36881	-0.949005	0.816443	0.439264	0.0604871	4.01211	3.07334	-6.21164
		49	-2.23663	0.262972	-0.371302	2.29191	0.125476	-4.56411	0.506196	1.70693	5.63854
		50	-1.13348	-2.50189	-3.73389	0.30721	-2.34853	3.78293	-1.04265	2.30911	-0.647507
		51	-1.03777	-3.24041	-2.4278	-2.40497	1.664	0.87424	-0.19075	2.44306	7.84765
		52	-1.05705	3.19831	-3.73053	-1.82967	-0.568237	4.41564	1.85427	-4.06668	1.48003
		53	-2.09384	1.64051	2.46981	4.05123	3.89661	-5.32221	-2.08603	1.18508	-3.53825
		54	4.91209	-1.15134	-2.9997	-3.81426	0.274633	-2.90884	-2.94426	3.81863	3.56706
		55	3.94035	-0.421844	-0.0291875	-2.66199	0.047903	0.638729	4.13521	-3.16697	-4.40339
		56	3.52025	3.48103	2.81752	5.18182	-7.1146	1.43049	-2.56209	-3.44019	-2.01658
		57	-5.73176	-2.11557	2.78649	3.74169	3.57673	-3.11048	4.90907	-0.163316	1.8484
		58	2.79896	-2.03137	0.103734	-6.11986	3.66509	4.19448	0.454385	-2.07576	3.86153
		59	-4.57183	0.64394	4.45084	2.05388	-2.59937	-0.215244	2.9273	-4.05317	-2.36601
		60	4.85854	-1.32405	0.485208	1.14263	-1.84078	-4.10892	-0.348124	-0.677961	-1.07867
		61	-1.61718	-1.00034	3.16023	0.801078	-1.86663	4.60112	-1.95541	-1.82918	1.63516
		62	-0.715366	1.64929	0.204835	2.20937	4.07275	1.10549	-6.12077	-4.9393	-0.921874
		63	-0.600157	0.103151	-1.09735	4.50516	2.56665	3.3271	-3.796	-0.299437	-0.981464
		64	0.452297	-5.43915	-2.92148	-0.955012	2.73818	2.31234	1.19171	2.87358	-5.58139
		65	2.78594	-1.42273	-0.871064	0.410043	0.525221	-3.93041	0.237267	-2.183	-1.7725
		66	0.797405	1.1037	-2.46021	-6.508	3.11701	2.01975	-3.33253	2.88139	0.700495
	mouse 3	1	2.46179	2.89423	-4.03403	-2.36563	-0.664413	0.51674	-4.69508	1.24515	0.525608
		2	3.82767	0.328569	0.130748	-2.41498	-4.44895	-2.3059	2.22224	2.66575	-0.648169
		3	3.44237	-0.354624	-3.48806	2.5716	-5.15342	-6.6438	2.43744	1.74988	3.92272
		4	3.63705	1.75267	1.77728	2.00028	0.935822	-6.13706	-5.97423	-5.2123	5.93369
		5	2.48707	-0.684753	-0.0472523	0.635415	-3.24618	-6.38997	3.01321	2.40187	-3.48179
		6	0.347031	4.61386	0.337198	-3.93693	-0.341175	2.16444	-4.83462	-3.64539	-0.369395
		7	-1.19282	-1.44025	-2.33383	5.0101	0.732151	-0.457082	-2.30917	-2.52694	0.543003
		8	-1.31925	5.4696	0.544175	1.43579	-1.78282	-2.18382	2.32322	2.23893	-6.5987
		9	1.91523	-5.05843	0.0894736	-1.00091	-3.09969	-1.21628	5.9422	-2.13581	5.08957
		10	-2.97441	2.38633	1.90596	-3.82224	2.28736	-0.644501	-3.95219	-2.6881	2.94201
		11	-2.67537	-2.00996	4.26925	-4.32631	-1.75043	1.49515	2.18481	2.13919	1.3984
		12	0.594328	2.0131	3.09433	1.18591	-6.15749	-0.362692	-3.55991	1.56971	2.1729
		13	0.430815	0.340531	-0.601413	3.5198	-3.66007	-5.57814	2.55533	-2.81708	5.70115
		14	1.4366	-2.37424	0.480225	4.06179	1.94615	-3.53911	-2.44922	-4.04299	4.86105
		15	-4.99768	-3.18361	2.9093	2.86211	4.03178	-0.439802	-2.6791	4.11592	0.449524
		16	7.1498	0.651845	-2.46894	0.196441	3.1279	0.87035	-6.35643	-1.14502	-1.14108
		17	2.7341	0.819091	0.452668	-3.41055	0.715255	0.0885079	1.05459	-3.71743	-1.60924
		18	0.485344	-2.96329	-2.74833	0.970652	-1.66222	5.77933	-1.29268	-0.739959	2.25393
		19	3.00172	-1.85147	5.27173	3.22451	0.132786	2.75121	-4.16524	-7.09925	1.49601
		20	3.76208	-0.614326	2.15315	-6.58504	-0.873487	-2.0466	-2.07299	-0.0791915	4.68463
		21	-0.111894	-1.72753	0.686503	4.19619	0.911625	-3.14569	-1.26789	5.95179	-2.66919
		22	-0.0217035	-2.02096	3.82836	0.893287	-2.13638	2.98012	-5.83794	-3.31351	1.78381
		23	-0.849619	-3.01566	2.82943	-5.75744	-2.89425	0.398631	-0.391688	4.8411	0.647066
		24	-1.63817	3.9484	-0.329614	2.84296	-0.518452	-3.76584	-3.80273	-1.7976	3.46769
		25	1.17317	-1.96878	-0.429685	-4.93656	-0.196698	0.328041	-3.33394	1.7856	1.94021
		26	2.20156	-4.82761	0.476346	2.44373	-0.310878	0.0673781	7.52621	-1.4496	-4.75344
		27	1.02488	-0.317022	2.95396	1.0099	5.76592	-4.16756	-4.89449	-1.46095	0.517004
		28	-0.0477513	1.68169	-4.18581	0.728309	-2.613	-1.10617	1.40637	-3.39152	7.61594
		29	2.01721	-3.4703	4.69138	-4.60068	-2.40301	5.63878	2.00019	-1.29485	-1.84216
		30	0.78298	-3.19873	-1.02397	6.21377	0.111654	-1.64573	-2.11983	-1.26933	0.0856169
		31	0.601954	-0.173366	-2.01348	3.86635	-0.595658	3.5718	-4.08232	3.21148	-3.30171
		32	2.51011	-4.33635	-6.08569	-0.592251	-2.36726	5.82886	-0.949159	1.81226	0.111665
		33	-3.34972	2.44933	-1.61801	-0.287648	-1.58284	-1.53308	5.24464	-1.27589	5.60392
		34	-3.11621	-3.22245	3.1541	-3.01066	3.79496	5.669	-0.250469	2.85349	-4.2828
		35	-0.325682	-1.39845	-5.27303	5.27367	-0.199309	-0.446835	0.796575	5.25961	-1.67889
		36	-2.37099	4.93304	6.69762	0.589777	-0.336445	-1.61671	-2.62805	-1.80018	0.546303
		37	4.30788	0.157904	-3.70225	2.77643	-1.97012	-2.28392	0.348429	1.74697	-1.8275
		38	3.50249	-0.0527494	3.01754	-5.32108	1.8978	0.223506	-0.448236	-1.04068	-1.85786
		39	-1.78207	-2.5488	3.7593	0.433624	6.05572	-4.55514	-1.91286	-1.64079	-1.83474
		40	1.15401	6.24915	-1.11374	-4.52848	-3.29334	-3.47195	1.26769	3.11584	-0.975355
		41	0.000172285	0.840402	4.42346	1.91531	-3.01587	0.831193	-1.012	2.43589	-6.17109
		42	0.856011	3.50867	-0.0607597	-2.63171	-8.68366	-2.79593	1.91785	1.31922	1.51463
		43	2.38319	1.31738	1.74343	-1.08045	0.656723	1.99363	3.52518	-3.36148	-3.77917
		44	1.60223	1.72064	2.78541	3.03117	-0.141372	-0.558263	-2.72195	-0.423565	0.434994
		45	0.0266658	3.36931	0.778306	2.01728	5.58958	2.11462	-4.07207	-8.20442	-3.26341
		46	-0.258119	0.0805453	-2.08811	-3.17874	-4.17629	1.62365	1.44062	1.22468	3.76832
		47	-0.475022	5.86287	-1.10752	0.545058	-2.67927	0.85862	1.51315	-2.79767	-4.1322
		48	1.16705	2.98554	-1.356	-3.02222	-4.51704	-1.40875	1.69004	-1.04901	1.15054
		49	-0.231888	3.06324	0.0550443	0.136258	-0.262797	3.70063	-1.27046	-6.85371	1.04135
		50	-2.3336	-1.92381	-1.48935	1.16665	1.85452	-0.358905	2.61959	-1.28593	4.70955
		51	-0.0916381	0.935543	-2.17854	1.67037	-2.89145	3.21205	2.75174	0.531448	-1.07018
		52	3.89089	-2.37191	4.01572	-3.76087	-0.723774	-3.16175	-3.94261	0.32627	-0.970948
		53	4.72706	1.30973	-3.60639	1.88415	-0.507092	-1.93468	-1.68642	-3.90803	-0.392865
		54	-0.418475	1.27639	-0.871341	4.4844	0.238549	0.437961	2.07456	-6.01375	0.905969
		55	0.0691367	-0.2917	-6.96209	1.15365	-2.88456	3.2986	-3.77401	4.70862	0.0971273
		56	-2.66223	2.12775	-1.61051	-4.97347	-0.123552	-3.78523	1.99733	3.40619	6.06292
		57	0.0393198	1.30444	5.2622	2.54032	1.06984	-3.14463	-0.521499	-2.90785	-0.98307
		58	0.169772	0.362825	-0.742621	2.672	2.41302	-4.33327	2.94177	-0.447007	-0.825761
		59	-0.0469557	3.44733	-1.72076	-5.68964	5.72785	-3.36402	-1.91817	2.15414	0.659928
		60	5.90881	-2.25476	-1.27579	1.75416	0.693666	0.963957	0.700501	-2.62542	0.626969
		61	1.84661	-1.55033	-3.09062	0.320999	2.51575	-0.0915847	0.550748	-4.3656	2.61955
		62	3.522	-0.443178	1.59337	-2.97426	-1.64661	2.71108	3.12828	-6.8671	-4.85825
		63	5.88634	1.6233	-3.9492	2.15039	-2.42125	1.02357	-0.929122	-3.63517	1.96486
		64	-2.15376	-0.150776	-3.09106	-1.1046	0.923793	-4.95573	1.24502	3.96032	4.60331
		65	-0.795554	2.03301	-1.29481	-1.14405	1.42745	-2.78445	-3.80152	2.06831	-0.428571
		66	0.261145	-0.898868	-1.34813	-3.94374	2.08484	-0.337372	4.05304	6.499	-4.53233
		67	-0.811375	-0.634877	-1.78734	3.65743	-7.67172	5.75421	-2.81755	4.68911	-1.89607
		68	0.250577	2.70683	-0.672995	-9.4504	-2.26368	-1.33394	0.80058	3.39537	2.41043
		69	3.35562	0.807838	1.80995	-3.29333	-1.60282	6.63934	-2.54786	-5.19604	-1.8059
		70	-3.27367	-1.83879	6.27883	-2.12067	-0.105084	-3.52939	1.96048	7.58568	-3.89923
		71	-0.520642	-2.34518	2.08896	4.27833	-1.86638	4.05774	-2.75389	-5.04313	4.70184
		72	3.186	-2.9623	-3.10484	5.69983	2.21119	-3.1338	-2.41753	4.58267	-4.2997
		73	2.76383	0.282605	0.400034	-0.977477	-3.4144	-2.31156	-3.72044	3.75134	0.812447
		74	0.631341	2.13276	1.05536	0.668457	1.93087	-4.39779	-4.20375	0.76024	5.21385
		75	-1.22101	-6.7013	-5.62659	-1.0869	1.95884	4.79215	4.13709	1.94771	3.1707
		76	1.52901	1.52367	3.60999	-0.268748	5.49108	2.46455	-3.1502	-3.3145	-1.48378
		77	2.40318	0.724224	0.369396	-0.382459	-3.84238	-5.47948	0.822441	2.80475	-0.817757
		78	3.2339	-1.61109	-1.68699	0.620566	1.23524	-4.69131	-1.74189	-4.10376	3.48723
		79	-1.08948	-1.30413	-2.04779	1.19577	-0.727887	0.377064	4.015	-0.37799	0.292096
		80	-1.83865	-4.30311	2.57422	-0.53794	4.07317	2.83363	-0.755115	0.728775	-0.166822
		81	-1.71818	2.35221	3.41837	-3.45636	1.52007	-3.10014	3.91543	-0.366914	-3.57738
		82	-0.619986	0.957771	-3.44283	1.45257	3.23582	-0.905269	-2.30636	2.54674	-6.03952
		83	3.31428	4.127	-0.338687	-0.523047	3.23122	-3.76528	3.58522	-5.74866	-1.84866
		84	4.73559	1.05755	2.08286	1.29407	-0.750569	-1.18307	-1.83361	-1.7737	-7.63562
		85	-1.78191	-1.7033	-1.60457	3.63043	-6.89313	1.72234	4.42367	2.54726	0.156674
		86	-0.0168476	-1.48427	-0.687559	3.64542	1.0908	-0.981972	0.754692	-4.12941	-1.06181
		87	3.14164	-0.2343	2.66159	-2.82201	0.0756096	-0.687954	-0.93079	-5.10907	-1.10154
		88	1.8513	-1.40963	3.67465	-1.78056	-1.16513	-0.317496	-3.84735	8.9223	-4.52321
		89	3.96802	-2.7507	-0.466209	-3.1759	-1.53447	-0.615227	-4.85971	5.79422	4.44596
		90	2.05267	2.83521	-2.07888	2.64885	-3.71988	3.39815	1.02357	-0.296177	-1.67073
		91	3.70256	2.43406	1.03076	-1.4482	2.70036	-6.62244	-4.26111	1.16728	-0.156312
		92	1.82393	2.45026	-1.85689	-1.21798	-5.57726	-5.84313	-0.0163146	3.12661	3.55574
	mouse 4	1	-3.49538	-4.50571	-0.972143	-0.42894	-2.01494	0.895603	0.891567	5.66306	8.02342
		2	-7.1755	2.70051	0.822771	-0.905106	-0.125606	0.537818	4.45077	3.06718	2.95499
		3	0.500808	-4.36085	4.52867	-3.7954	1.59737	1.74056	-1.96331	2.89898	2.02329
		4	6.46047	0.590658	3.31743	-2.39794	-6.85814	2.20725	-1.9005	0.634191	0.732676
		5	-2.01729	0.0732641	-0.810359	0.653437	2.25306	4.78452	4.57926	3.36049	-5.33842
		6	-3.97842	0.272445	4.59068	4.46578	3.1153	-1.15392	-4.64781	-2.13096	-2.91331
		7	0.58049	-4.68001	-1.25386	-2.58036	-2.75403	0.149198	-1.28434	5.87895	1.61802
		8	1.89985	-2.18733	-2.69739	-1.63071	-1.59046	-1.19052	-2.24488	3.47483	9.9205
		9	1.34924	1.75056	-0.111409	-5.80292	-1.35783	-5.62433	-0.819456	-0.322607	4.43017
		10	1.27595	-4.01551	0.945014	0.741797	5.0236	3.39732	3.97236	-0.657258	-7.20094
		11	-2.92902	3.72505	-0.604647	5.28805	0.420745	5.75022	-3.66055	-4.59724	-1.18381
		12	3.23217	2.88305	-0.998616	1.78871	-3.24078	-3.36318	1.55189	-0.212945	-6.07435
		13	-2.00676	4.92406	5.56139	-5.65078	0.92217	-1.74482	-0.365487	-1.40696	1.15486
		14	-2.38807	-2.025	-4.00281	-0.744347	3.20172	-2.85137	4.27651	-0.569941	-0.231179
		15	3.72376	1.53575	3.36658	4.18429	-1.42867	-1.52391	-8.17535	-1.62681	-2.46582
		16	1.41752	-6.87406	1.63236	0.178004	4.48917	1.05616	-0.396641	1.80625	-4.64376
		17	3.21976	2.27475	0.206025	-0.22799	-0.831457	-3.35329	-3.0285	-2.45603	1.03091
		18	-1.60146	-1.44632	1.59561	-2.72575	7.27011	2.18797	-3.22973	-3.34855	3.12145
		19	-3.24889	-1.44183	2.02506	1.32207	7.44065	0.575786	-2.84072	0.276452	-0.89763
		20	2.55656	2.64062	2.37868	0.298392	-3.63131	-3.76382	-6.18331	-3.47177	2.26297
		21	4.247	-1.52973	1.23294	-0.19794	1.95668	3.46282	-1.29753	-8.48965	-2.33568
		22	-4.92127	1.27541	1.07698	1.46532	5.55651	-3.4704	0.756986	-1.62141	-0.0156539
		23	3.07091	-3.99598	-0.686493	-2.67659	-1.15767	7.81834	4.67188	-5.6747	-1.15794
		24	-1.36344	0.593511	-1.54318	9.30822	1.58641	-5.77475	0.284435	0.895568	0.228136
		25	-0.335171	-3.83488	1.76944	4.25958	0.69201	-3.22954	-1.54092	1.26929	0.571661
		26	1.10442	5.54674	4.09613	-0.969448	-4.89532	-6.6406	4.42511	0.784801	-3.49474
		27	-2.01837	-6.57009	-0.479906	4.21737	-1.41366	-1.54463	2.7966	1.08406	1.38347
		28	0.154977	-5.22793	-1.955	3.74355	-4.89964	3.42115	-1.21301	1.61546	-0.627332
		29	-8.04986	-2.01936	0.479479	0.615568	2.56244	1.8796	4.29464	-0.192304	-0.487341
		30	0.653898	-4.54509	2.90392	1.64591	2.66574	-2.16811	-5.7749	2.10115	1.663
		31	4.79839	-2.16418	-3.43018	-3.92514	-0.654346	2.05331	4.63314	-0.158392	-2.46751
		32	4.57086	-2.75271	5.48231	6.50381	-3.93066	-2.88021	-1.52025	-2.8	-3.11665
		33	-3.783	-3.54341	-2.7753	0.922744	2.88929	-2.75993	6.15019	4.51263	-0.418359
		34	-0.679945	-5.7	-0.570627	2.38635	3.37779	-2.60126	4.59243	4.58095	0.367593
		35	-2.43367	-0.338884	4.70262	-0.00857355	1.12488	0.012786	1.65293	-4.51321	-2.38928
		36	-1.33201	6.955	2.13463	1.64674	-3.25707	1.56729	2.05561	-4.1071	-3.91667
		37	3.72523	-1.33424	3.00173	3.11776	-4.99975	-2.81826	-1.35154	-0.0698193	-0.747491
		38	3.21287	-3.73442	-1.30783	-2.18586	3.70525	0.430464	1.85407	-5.49783	-2.67118
		39	-1.06471	-4.38098	4.63379	-0.571233	1.30473	-2.6335	-5.14708	0.753793	4.39736
		40	-3.1692	-8.22442	0.763388	2.1647	2.49799	2.06584	0.673787	-0.160206	6.06808
		41	2.15384	2.50469	-2.59582	-3.44236	0.670263	-1.64105	-2.24083	0.379552	1.53202
		42	4.38134	2.79804	-1.8627	0.539402	-2.86314	-5.82211	-5.41654	1.74873	3.08559
		43	-1.2235	-3.97876	0.656194	5.56197	-2.21406	-0.570828	2.5131	-1.37479	-0.469432
		44	-0.326347	-2.94706	0.432435	-2.52277	-2.90647	3.14676	-1.80324	6.2618	-0.109106
		45	3.56143	-3.72222	1.72155	1.32133	-1.95445	-1.89321	-2.65828	-1.09514	-0.43492
		46	2.05033	2.77079	-0.0975696	-4.82984	-1.93482	1.13955	-0.288623	-0.902013	-0.772649
		47	-2.48468	-4.4018	-3.836	0.0177986	5.35768	-1.64535	-0.747363	1.0181	-1.53295
		48	0.739453	-3.4137	-1.92024	-8.383	3.7932	1.01524	2.80001	4.20612	2.22365
		49	1.72252	-1.03128	-1.66729	-2.40849	4.13632	2.59504	-1.60244	1.5622	-2.90849
		50	5.11436	1.37816	-1.29638	-0.65667	-1.98639	-3.88475	-2.99935	2.75244	-0.970066
		51	-0.685835	-5.53361	-4.56334	-0.851111	1.57783	0.585463	5.59277	1.60892	3.60251
		52	1.12434	2.71879	-0.828467	2.85275	4.40753	2.56154	-0.270314	-6.16357	-5.62321
		53	5.66884	7.07394	1.08572	0.217376	-4.32523	-0.00429291	-2.36309	-3.40697	-4.06417
		54	3.08517	-1.11287	-0.31648	-3.98051	-4.93706	2.52845	0.948657	5.6512	0.490625
		55	0.403279	-0.161703	-4.43349	-4.1744	-0.349008	-5.05483	1.93778	7.54407	4.28661
		56	-1.11958	1.02424	0.745841	3.04554	0.385596	-1.94369	-0.0996059	-1.75952	3.53312
		57	-0.130212	0.870704	-1.04501	0.856961	-1.29552	-0.43295	-1.37107	-5.17099	4.44283
		58	-5.9987	1.29895	-1.35561	1.5246	-0.163038	-1.43245	6.05024	-2.31773	4.40911
		59	-1.44563	-0.109863	0.937556	-0.120599	-3.352	-4.08172	3.39924	3.41688	2.42452
		60	-2.59827	2.02281	0.169758	-1.62862	-0.7835	1.45817	-3.82343	6.14008	1.81389
		61	2.01709	-3.91368	-1.9804	-4.39984	1.76693	5.43535	0.188263	-4.56243	0.477017
		62	-2.15343	-4.76196	-0.181732	1.41573	-2.62568	2.48478	7.22867	0.650589	-1.17711
		63	-0.438359	-1.76375	0.714859	3.1963	5.19957	-0.0542104	-6.12344	0.548872	0.985084
		64	3.86725	0.18242	-5.75307	0.949723	0.350743	-2.5369	0.941787	-0.652831	0.0442826
		65	-0.142602	1.71117	3.04903	-3.31137	6.54954	-2.62705	-4.92972	3.26244	-5.07401
		66	-5.70629	-1.36132	1.05618	2.39042	2.53089	3.58779	-3.24505	0.798049	4.6117
		67	3.0966	1.48512	-0.601063	-4.47669	2.8361	2.52222	2.48901	-4.09337	-2.94322
		68	-2.53102	2.33219	4.02013	2.79914	-1.98608	-3.24029	0.305319	-3.51385	-0.353937
		69	4.94461	2.87996	0.704064	2.71365	1.00008	-3.53883	-6.45637	-0.567681	0.216552
		70	1.84905	3.03504	-0.182008	-4.59063	-5.49418	1.48298	-0.352965	-1.87159	3.90578
		71	-4.49407	1.90006	0.689111	-0.589738	3.69961	0.654829	-2.82868	4.65903	0.136756
		72	-3.87423	-1.50821	2.52966	-2.75571	-4.31886	0.0746231	5.65145	-1.06105	4.6173
		73	0.17543	4.43973	-3.68876	3.32242	-3.55691	1.13144	1.50673	2.82499	-1.57908
		74	2.52149	3.7888	0.0297385	-0.643694	5.47636	0.473919	-3.01983	-7.13545	-3.98596
		75	-5.07082	-3.53868	0.132479	1.90175	1.08769	2.30001	-2.17504	4.4897	1.46256
		76	2.74904	-4.25311	3.23378	-0.710816	1.87222	-1.21445	-2.80868	1.60335	-3.57888
		77	0.441297	0.389036	4.76943	-2.31087	-1.56813	-1.5271	0.858944	-2.52141	-2.82452
		78	-3.75223	-2.29865	0.437622	6.32048	-0.0270906	1.75674	-1.50291	1.34458	0.0705892
		79	1.13277	3.96817	-0.124079	2.07836	-4.13825	-0.521479	1.04961	-1.25495	-2.48664
		80	1.57572	-0.801124	2.09046	0.489505	-3.64634	-0.885829	-5.1013	1.91867	5.49988
		81	1.99014	-1.67205	1.14916	1.63289	0.771078	-0.422374	-1.09853	3.0053	-2.66499
		82	3.63648	-0.255433	-3.07103	1.54352	0.272334	-2.45327	0.436946	0.859848	-1.83038
		83	-2.75407	1.24294	0.202376	-0.68448	0.650348	2.3278	-1.16986	-1.46151	0.773869
		84	-4.4342	-3.26177	-3.20538	1.90771	-2.42351	3.29709	0.943249	1.12364	8.6958
		85	1.06095	-6.02342	-5.86463	-1.17887	-1.23869	-0.325215	4.94234	6.79623	3.09085
		86	1.15542	-1.92258	-0.971976	-2.44896	0.800417	-0.807511	4.74067	1.29202	-4.72131
		87	-1.36399	-0.91387	-0.961187	5.83746	-2.33152	-3.75638	-2.38446	3.23729	4.00251
		88	4.33146	-3.95783	1.27738	1.86589	-5.77372	-1.07108	1.20418	-3.6054	1.488
		89	0.59206	-8.79029	2.8851	-0.916639	-3.00465	0.289786	0.259433	4.3423	0.72729
		90	0.442583	-0.956599	-3.34596	0.69128	-5.66895	-0.650203	-1.95166	2.78368	4.60506
		91	-0.316592	-1.83477	0.19418	6.96752	2.20458	-0.207541	-0.410508	-1.97561	-1.49354
		92	-2.77237	5.59738	-3.56643	-5.46935	-1.93706	-0.384748	4.85709	0.669107	1.93363
		93	-1.90507	-2.00005	-1.31558	4.54817	-1.75255	1.60111	1.63509	1.49384	-3.0904
		94	4.0866	0.144729	-0.536816	-4.55678	-4.14088	-2.77433	-1.01694	2.1427	4.28025
		95	1.80828	0.606902	3.69179	-1.78822	-4.02293	-2.97727	-1.3701	5.82687	-1.469
		96	4.05902	-2.27623	-0.158085	-0.994802	-0.501971	-1.99014	-0.173955	-0.0135179	3.19727
		97	6.73898	-3.43154	-2.82997	0.473212	4.25002	-0.959183	-3.46108	-4.82297	-0.710485
		98	0.607446	-1.88522	-0.911969	-2.27805	-0.15747	3.24967	0.905349	4.77458	0.78076
		99	2.93602	6.02611	-0.66664	1.44721	-4.15868	-3.88136	2.88756	-3.29088	1.25912
		100	-1.88778	2.2049	-1.96993	-0.28759	-5.30182	-0.347597	0.595101	6.90708	4.83115
		101	-2.2216	-6.71183	-2.26943	-1.04816	3.99932	2.90516	0.688517	4.61656	2.59466
		102	1.36317	-0.354785	-1.83009	0.370141	1.05071	-7.50022	2.33754	1.85885	6.43371
		103	-4.10595	-1.06563	0.625041	5.00062	1.11056	-6.42954	-2.13592	3.94279	2.22516
		104	1.6669	5.76229	-2.8434	-1.82555	-0.417953	-0.365872	-5.28099	1.6021	3.53532
		105	0.0165648	-3.82246	-3.26907	5.47182	1.53147	-0.801578	-1.11509	5.78856	-3.485
		106	6.488	1.46577	-0.175058	-0.356876	6.21555	-3.37327	-3.28716	-4.84552	0.366567
		107	4.53201	2.32442	-4.90077	-5.77104	2.47174	-2.88918	0.0332685	4.18983	0.00298811
		108	-0.403726	-0.637858	-2.53384	4.34007	1.29998	1.22749	4.85328	-2.96325	-1.12378
		109	4.07544	-0.819164	3.18098	0.44342	-3.44596	-1.92088	-3.81976	3.50044	-0.655636
		110	-3.16662	-3.76694	-2.32213	-0.0984246	1.55959	-2.26454	1.43064	9.45246	3.66776
		111	-1.65944	-3.429	0.283553	-4.24225	-2.56591	3.5421	7.1669	2.7385	-2.00484
		112	4.42017	-3.36846	2.03806	-2.4161	-3.82559	-2.10009	2.52438	6.97514	-0.466334
		113	4.1645	3.76548	-0.975925	-0.75978	0.651881	-2.58723	1.92798	-3.22071	-3.83033
		114	-1.72205	1.60437	-1.39038	-3.01357	-2.80068	-0.260823	5.55265	-3.34918	3.65619
		115	4.41953	-5.06337	2.08305	-0.452942	4.1249	0.206537	-3.62224	0.216821	-0.151825
		116	-0.2309	0.0732399	2.06359	-4.21461	-0.215988	0.805212	3.31493	-3.11654	1.95156
		117	2.70918	-4.55708	0.203788	1.17859	0.788489	0.50517	0.907416	-2.69212	-4.251
		118	0.247188	-2.3227	-5.71214	-1.60361	1.85291	1.68741	1.87644	2.91881	0.87707
		119	-2.97638	-5.13492	-6.1197	0.0746846	-0.742124	1.68707	0.536126	7.5981	1.93892
		120	3.40836	-1.71927	0.636473	3.76023	1.2609	-4.93709	-2.54639	-0.357222	-0.0600702
		121	-2.84914	-0.407706	1.85435	1.57532	-2.9838	-3.50998	-4.20278	4.87408	2.32996
		122	-0.148813	0.423349	2.36569	-8.43838	-3.35962	3.74785	2.79481	1.49027	-0.946101
		123	-5.13702	4.90138	2.88587	2.80337	2.46112	-1.29921	0.302775	-1.75334	-1.9843
		124	3.49594	0.725087	-0.567773	-1.55201	0.21131	-6.28346	2.64901	-1.73665	-1.98974
		125	4.20731	-2.2399	-0.716579	0.979861	-0.402559	2.82713	2.06044	-1.25302	0.181753
		126	1.11452	1.10114	3.34363	-5.34169	-0.772519	1.69963	2.49899	-2.59979	-2.36392
		averaged	0.448763	-0.482853	-0.0830566	0.0403524	-0.114393	-0.338723	-0.0316518	0.0503325	0.0173392
		SEM	0.17265	0.173622	0.164228	0.184846	0.176868	0.16939	0.181708	0.19923	0.194796
