# Supplementary material for: Development of a genetically encoded sensor for probing endogenous nociceptin opioid peptide release
Source: Nat Commun. 2024 Jun 25;15:5353. doi: 10.1038/s41467-024-49712-0 (PMC11199706; doi:10.1038/s41467-024-49712-0)
Supplement: Supplementary file 4 — Source data [file 41467_2024_49712_MOESM4_ESM.zip › SupFig1_SourceData_NOPLightMS.xlsx]

## Sheet: Panel b
SupFig1b: Quantification of the ratio between pixel averaged fluorescent intensity of cell membrane and that of the cytosol
		Membrane/Cytosol
	KORcterm	0.770409	1.17604	0.915577	1.31783	1.18006
	Wtcterm	0.456898	0.880434	0.334743	0.507245	0.55683

## Sheet: Panel d
SupFig1d: Maximal ΔF/F0 response to 10 μM N/OFQ of all 1545 sensor prototypes
		dFF (%)
	NOP_KORcterm	7.20775	-1.56349	-2.56795	3.2478	0.550384
	R	n/a
	RI	17.2042	5.14638	14.1955	21.3715	15.7703
	RIA	6.8534	10.0838	6.13745	15.0418	5.00343	5.86923
	RIAQ	44.0905	55.1154	53.8246	25.2371	63.3752
	RIAQK	52.34	161.649	89.4438	73.9582	117.786

## Sheet: Panel e
SupFig1e: Normalized ΔF/F0 response of HEK293T cells expressing each variant to 10 μM N/OFQ
	Variant #	normalized dFF	Variant #	normalized dFF	Variant #	normalized dFF
	1	0.000343182	1	-0.0198678	1	0.0460896
	2	0.152382	2	0.0203444	2	0.0502499
	3	0.240412	3	0.0833729	3	0.120105
	4	0.301062	4	0.121796	4	0.152062
	5	0.370447	5	0.144133	5	0.156342
	6	0.390399	6	0.154381	6	0.20062
	7	0.441919	7	0.154568	7	0.207125
	8	0.465605	8	0.183894	8	0.208456
	9	0.471158	9	0.190113	9	0.212006
	10	0.481333	10	0.208173	10	0.227775
	11	0.514495	11	0.212249	11	0.233154
	12	0.569414	12	0.238588	12	0.28366
	13	0.578962	13	0.256403	13	0.291501
	14	0.579431	14	0.256802	14	0.349652
	15	0.597326	15	0.264656	15	0.356481
	16	0.619056	16	0.277884	16	0.372794
	17	0.676366	17	0.295875	17	0.378567
	18	0.678866	18	0.310101	18	0.414071
	19	0.696057	19	0.312471	19	0.441551
	20	0.748522	20	0.348814	20	0.462888
	21	0.766476	21	0.358303	21	0.486771
	22	0.775297	22	0.379262	22	0.499482
	23	0.800324	23	0.403114	23	0.502429
	24	0.822602	24	0.404584	24	0.505868
	25	0.86528	25	0.425707	25	0.606482
	26	0.876278	26	0.425765	26	0.617304
	27	0.896847	27	0.440891	27	0.635653
	28	0.928904	28	0.450824	28	0.653445
	29	0.971461	29	0.453101	29	0.658759
	30	1	30	0.455387	30	0.66488
			31	0.45961	31	0.675609
			32	0.471264	32	0.756269
			33	0.515819	33	0.757531
			34	0.570883	34	0.763829
			35	0.603916	35	0.832777
			36	0.792301	36	0.918466
			37	0.925251	37	0.997352
			38	1	38	1
