# Supplementary material for: Development of a genetically encoded sensor for probing endogenous nociceptin opioid peptide release
Source: Nat Commun. 2024 Jun 25;15:5353. doi: 10.1038/s41467-024-49712-0 (PMC11199706; doi:10.1038/s41467-024-49712-0)
Supplement: Supplementary file 4 — Source data [file 41467_2024_49712_MOESM4_ESM.zip › SupFig2_SourceData_NOPLightMS.xlsx]

## Sheet: Panel a
SupFig2a: Quantification of maximal ΔF/F0 in response to 10 μM N/OFQ in HEK 293T cells expressing 1558 NOPLight mutants.
		Normlized dFF
	NOPLight	0.827141	1.25286	1.10534	0.897527	0.917124
	S293A	0.628006	0.72366	0.603692	0.871491	1.08114	0.731905
	N133A	0.703451	0.687588	0.614082	0.707695	0.619895	0.626386
	Q208A	0.818617	0.899129	0.841944	1.04828	1.17034	0.903252
	E194A	0.664533	0.658376	0.85741	0.645434	0.736144	0.477595
	D110A	0.30648	0.169881	0.233343	-0.019455	0.242212	0.205086
	D130A	0.0851574	0.0262653	-0.00196254	0.0617508	0.0458115	0.0737911
	D110A + D130A	0.188137	0.170859	0.0078014	0.188369	-0.0700546	-0.117054

## Sheet: Panel b
SupFig2b: Normalized maximal 1561 ΔF/F0 of NOPLight-Ctr-expressing HEK 293T cells in response to endogenous opioid peptides 1562 (1 μM) and fast neurotransmitters (1mM)
	NOPLight+NOFQ	0.936875	1.20492	0.81024	0.711226	0.931671	0.874754	0.523007	1.12642	1.03621	0.814754	0.868047	0.608724	1.59259	1.29341	1.06781	1.30702	1.52042	1.1807	0.556797	1.10669	1.01273	1.1581	0.756908
	NOFQ	0.0482528	0.0453201	-0.0251043	-0.0245355	0.0303652	-0.0199342	0.0198265	-0.00169848	-0.00460883	0.015816	-0.0241661	-0.0583422	-0.0295236	-0.0232759	-0.0426438	-0.0330566	-0.087776	-0.052224	-0.0239204	-0.0585461	-0.0132209	-0.0128013	-0.0165926	-0.0195811	-0.030176	-0.0104384	-0.0346894	-0.0601073	-0.0163271	-0.0359649
	DynorphinA	-0.0244983	-0.00657553	-0.0174992	-0.0118002	-0.0193501	-0.0152475	-0.0300495	0.00767067	0.0170201	-0.0342127	0.0136601	0.0129341	0.0109978	0.00409511	0.0155117	0.0143582	0.000871987	0.00388778	0.00231116	0.0211303	-0.00267081	-0.00352249	0.0133689	-0.0105681	-0.00549701	0.00116752	0.00361705	0.0161107	-0.00496431	-0.00119095
	DynorphinB	0.00837999	-0.00278304	-0.0234672	-0.0173553	-0.02009	-0.0228579	-0.00139982	-0.00220338	4.2924e-05	0.00464356	0.00374566	0.00441569	0.00942574	0.00826905	-0.00874212	0.00157304	0.0405892	0.016256	0.00384055	0.00289541	-0.00660923	-0.0100122	-0.00319985	-0.0332437	-0.0124066	-0.0154118	-0.0269371	0.0124084	-0.00378819	-0.0210364
	L-Enk	-0.0051828	-0.0198847	-0.00336295	-0.0099371	-0.0030717	-0.0118011	-0.00138133	-0.0134638	0.00420166	-0.0125712	-0.00958145	-0.0211047	-0.0104133	-0.00574029	-0.0158427	-0.0193469	-0.00554596	-0.0183467	-0.0140968	-0.0130716	-0.0228216	-0.0752732	-0.0714384	-0.0773095	-0.0504107	-0.0669103	-0.0557309	-0.0649129	-0.046044	-0.0373094	-0.0430142
	M-Enk	0.0011278	0.0030613	-0.00583612	0.00215624	-0.00900408	-0.00108993	-0.0126297	0.00791776	0.00118754	-0.00902803	-0.0641876	-0.0545315	-0.0696301	-0.0719894	-0.0716305	-0.0756178	-0.0696837	-0.063672	-0.0575674	-0.0781083	-0.00698899	0.0164275	-0.00442622	0.00367135	0.00555399	0.00224088	0.00278649	-0.0107994	-0.0173056	0.00443266
	b-Endorphin	-0.00713991	-0.00630848	-0.00908291	-0.0357133	-0.00746035	-0.0113669	-0.0101661	-0.0104456	-0.0151621	-0.0313107	-0.0211459	-0.014715	-0.00676681	-0.00666688	-0.0290858	-0.00836697	-0.00860418	-0.00418927	-0.0184708	-0.00511305	-0.0273074	-0.0228584	-0.0119479	-0.00881585	-0.0154618	-0.01518	-0.0138541	-0.0221112	-0.00414676	-0.0118309
	DA	-0.0727541	-0.0565893	-0.0364492	-0.0892093	-0.0895502	0.0782407	-0.0414432	-0.0380168	-0.0427016	-0.0415204	-0.0247317	-0.0340052	0.00392291	0.0741708	-0.0273608
	Ach	-0.0710732	-0.0723182	-0.0763493	-0.0897182	-0.0621177	-0.0824286	-0.049801	-0.0677254	-0.0533294	-0.0646721	-0.0604302	-0.0617038	-0.0642479	-0.0714658	-0.0508173
	GABA	0.0243345	-0.0310287	-0.015942	-0.0067768	0.0420293	-0.00980906	0.0426977	-0.015517	-0.0200627	-0.0294689	-0.0255779	-0.00116794	0.0062401	-0.00109235	-0.00299428

## Sheet: Panel d
SupFig2d: Average fluorescent-1567 fold change (ΔF/F0) of HEK 293T cell expressing NOPLight (light green trace) or NOPLight-1568 ctr (black trace) in response to 1 μM RO 64-6198
	Time (s)	NOPLight								NOPLight-Ctr
	0	-0.0124277	-0.021354	-0.0154507	0.00513577	-0.003113	-0.032277	-0.0405827	0.0354701	-0.0198085	0.00679939	-0.00798759	-0.0216708	-0.013587	0.00582943	-0.0160151	-0.00763408	-0.0212962
	2.53	-0.00698174	-0.00876397	-0.011396	-0.00216476	-0.00551208	-0.0263809	-0.00443832	0.0302638	-0.0115167	0.0020572	-0.0137263	-0.0179146	0.0237058	-0.000435962	-0.00543867	-0.00163974	0.000928095
	5.06	-0.011369	-0.0482751	-0.0147285	-0.00759631	-0.00631584	-0.0278461	-0.0329367	0.018486	-0.0188588	-0.000529751	-0.0118386	-0.0111983	-0.0423399	-0.00597461	0.00538713	-0.0239416	-0.0154906
	7.59	0.00559204	-0.00971818	-0.0120655	-0.00507892	-0.00210073	-0.0134282	-0.0173725	0.0189336	-0.00894631	0.00493004	0.00204152	-0.0132295	-0.00879932	0.00181908	2.98428e-05	0.00182916	-0.0123349
	10.12	0.00652958	-0.0176975	-0.0106611	-0.00194976	-0.00778621	-0.00924935	-0.00898518	-0.0027129	0.000928815	0.00429744	0.000674748	0.0110221	-0.0204229	-0.00723429	0.00405909	-0.00492495	0.0125769
	12.65	-0.0190604	-0.0198337	-0.00845483	-0.00965712	-0.00245551	-0.0249719	-0.0122585	0.0095523	0.00116438	-0.00264984	0.00585671	-0.00443262	0.0106796	-0.00261486	0.00121071	0.00655714	-0.0130113
	15.18	0.0029721	-0.0169169	-0.00928044	-0.000262861	-0.00318031	0.0167295	0.00137159	-0.00411794	0.0125983	-0.00592735	0.00982894	0.00392086	-0.00441993	0.00435075	0.00773396	0.0093478	0.016573
	17.71	0.00128643	-0.00121672	0.00062078	-0.00184614	0.00570802	0.00379506	0.00920332	-0.00672302	0.0146	-0.000842315	0.0108083	0.00908096	0.0187722	0.0131497	-0.0235646	0.00537298	-0.00400783
	20.24	0.016962	0.0126552	0.00346866	0.00243787	-0.00178597	0.00153935	-0.00497739	0.007268	0.0149801	-0.00368294	-0.012234	0.0253252	0.0202044	-0.00482746	0.0197212	0.0140843	0.0269563
	22.77	-0.00216009	0.0253121	0.0136458	0.00932826	0.00171378	0.002908	0.00666102	-0.00597935	0.0148587	-0.00445188	0.0165762	0.0190967	0.0162071	-0.00406173	0.00687639	0.000948964	0.00910664
	25.3	0.00703634	0.0190797	0.0130051	0.0126231	-0.0026909	0.0220793	0.0237877	0.00741776	0.0111701	0.0032109	0.0197819	0.0145278	0.0365543	-0.021258	0.0289538	0.0315099	0.033482
	27.83	0.00518997	0.0171362	0.0160843	0.00263708	-6.82461e-05	0.0214393	0.0291491	0.0054599	0.0133017	0.00484217	0.0137899	0.0307469	0.0310699	0.00558468	0.0113631	0.0358703	0.00520846
	30.36	0.00695091	0.0445523	0.0233888	0.0106129	-0.00297775	0.0225924	0.048116	0.0125452	0.0180287	0.00931818	0.0136583	0.0340611	0.0476877	0.0101811	0.0384543	0.0270816	0.0081464
	32.89	0.000726569	0.0295265	0.0221864	0.0121323	-0.00749525	0.0132717	0.0508553	0.0142359	0.0134523	0.00393324	0.0179833	0.0381608	0.0539978	0.00399621	0.0299268	0.0360657	0.0209481
	35.42	0.0321661	0.0491411	0.0313527	0.0157571	-0.00223796	0.0139659	0.0565521	0.0221278	0.0189141	0.00410188	0.0226661	0.0337111	0.0533985	0.000407602	0.020147	0.0524881	0.0308959
	37.95	-0.00426736	0.0470711	0.0338489	0.00754498	-0.00430326	0.00216136	0.0852826	0.045588	0.00809368	-0.0050332	0.0188095	-0.109036	-0.0311457	-0.0429126	0.0498439	0.0504171	0.0310897
	40.48	0.179794	0.752554	0.0464566	0.0217275	-0.0130738	-0.00222161	0.223002	0.325165	0.0179327	-0.00249142	0.0192954	0.0021745	0.0261156	-0.00398031	0.0217631	0.039947	0.019171
	43.01	0.309636	1.48767	0.105602	0.0370931	0.107002	0.219835	0.820509	0.615536	-0.00107521	-0.00423042	0.0109463	0.0613141	0.076302	0.0195566	0.0155984	0.0370406	0.0232004
	45.54	0.434238	1.72889	0.119112	0.0604851	0.201916	0.574347	1.49656	1.17483	-3.1213e-05	-0.0252321	5.46825e-05	0.0396164	0.0628168	0.0257659	0.032112	0.0505157	0.0362673
	48.07	0.701899	2.14687	0.280703	0.128672	0.442239	1.13503	1.91412	1.78657	-0.00307536	-0.0333777	0.00277294	0.0423219	0.0806798	0.0454823	0.0368488	0.0452441	0.0341721
	50.6	0.912634	2.43699	0.396672	0.271103	0.691257	1.50888	2.22314	2.31355	-0.00101218	-0.04004	0.0123928	0.0601898	0.114815	0.0338397	0.0547704	0.0524726	0.0356735
	53.13	1.17677	2.70738	0.524136	0.431071	0.914672	1.76999	2.45714	2.77198	0.00861163	-0.0420314	0.0166563	0.0840135	0.14524	0.0246373	0.0339049	0.0527368	0.046024
	55.66	1.44656	2.92865	0.661696	0.630031	1.14911	2.00975	2.66916	3.09449	-0.00649838	-0.0386406	0.0122573	0.0982264	0.117907	0.0105033	0.0368741	0.0490095	0.0449641
	58.19	1.66188	3.06961	0.810528	0.847757	1.3432	2.23621	2.9575	3.40489	-0.00813106	-0.0396994	0.0204874	0.0721843	0.10267	0.0294368	0.0367565	0.0609242	0.0397417
	60.72	1.85957	3.24252	0.964	1.06973	1.51497	2.36128	3.08326	3.61832	-0.0195521	-0.0337693	0.0251038	0.0741263	0.130711	0.0573006	0.0471846	0.0372388	0.0355415
	63.25	2.03363	3.36197	1.10469	1.27882	1.66548	2.49074	3.26364	3.74429	-0.00313046	-0.0424336	0.0296984	0.0919154	0.148654	0.0327713	0.0291069	0.0538076	0.0353954
	65.78	2.17651	3.51704	1.23387	1.47036	1.79308	2.52901	3.40338	3.88293	0.00261342	-0.0478371	0.0225704	0.091008	0.152175	0.0393603	0.0165372	0.064657	0.0422455
	68.31	2.26472	3.57444	1.32278	1.64817	1.8956	2.63502	3.49096	3.94589	-0.00313716	-0.0618702	0.0209974	0.0943243	0.123311	0.0313913	0.0674517	0.106634	0.109076
	70.84	2.36045	3.65657	1.45066	1.80439	1.97664	2.7117	3.5813	4.04028	-0.000937494	-0.0556187	0.0215405	0.0910418	0.142667	0.0452115	0.0336718	0.0558474	0.0182393
	73.37	2.45926	3.67117	1.51369	1.89307	2.04013	2.75132	3.63953	4.06223	-0.00222441	-0.0468417	0.0165158	0.0925509	0.151377	0.0294239	0.0302248	0.0606177	0.0434464
	75.9	2.54269	3.84111	1.60565	2.01933	2.08784	2.83681	3.70855	4.11473	-0.0110388	-0.0452896	0.0194893	0.081229	0.137647	0.0367211	0.0154737	0.0445128	0.0381668
	78.43	2.57447	3.81543	1.65248	2.09684	2.14395	2.87783	3.71764	4.13938	-0.0172756	-0.0562427	0.0113439	0.0842763	0.155201	0.0283653	0.0105151	0.0334883	0.0261204
	80.96	2.57797	3.82373	1.72057	2.17892	2.17809	2.95897	3.75274	4.14301	-0.00937123	-0.0493003	0.0196043	0.109089	0.137705	0.0222176	0.0117731	0.0256438	0.0213383
	83.49	2.64151	3.90739	1.78765	2.25572	2.22116	2.99872	3.75148	4.16799	-0.00920564	-0.0484897	0.0238228	0.0911268	0.15161	0.0200364	-0.00590353	0.0298381	0.0208502
	86.02	2.68918	3.87867	1.80653	2.31976	2.28056	3.01808	3.76353	4.20408	-0.00889886	-0.0457542	0.0156002	0.0959899	0.137307	0.00583169	-0.000282181	0.0301032	0.00830106
	88.55	2.75172	3.97548	1.86735	2.35859	2.29574	3.04827	3.79298	4.2264	-0.0178044	-0.052583	0.0149256	0.1374	0.199874	0.0681239	0.00448945	0.00509987	0.0202156
	91.08	2.75045	3.95446	1.90038	2.40713	2.32989	3.12945	3.84077	4.22268	-0.0214366	-0.0480681	0.0141349	0.0825301	0.140778	-0.00297777	0.00212567	-0.00636613	-0.0061292
	93.61	2.78058	3.97049	1.93414	2.456	2.36068	3.11909	3.84747	4.2259	-0.00520376	-0.0255094	0.0154641	0.0800405	0.143496	0.00350888	0.0120907	0.0115898	0.00347793
	96.14	2.74864	3.98104	1.95869	2.47042	2.38548	3.14811	3.86239	4.26881	-0.0241874	-0.0506487	0.0133407	0.0815681	0.104955	-0.0123158	0.0220272	-0.00602223	0.0144998
	98.67	2.84328	4.09217	2.03846	2.48569	2.43506	3.28017	3.91016	4.26769	-0.0215422	-0.0627712	0.0187565	0.0581838	0.127791	0.000908659	0.030154	-0.00527073	-0.0044902
	101.2	2.78931	3.96388	2.02117	2.52664	2.46169	3.28649	3.95762	4.28671	-0.0308099	-0.0598261	0.0167082	0.076277	0.130041	-0.00991593	0.00938529	-0.0157882	0.00306455
	103.73	2.76719	3.96709	2.01424	2.58362	2.52162	3.34104	3.94495	4.28016	-0.0215833	-0.0622318	0.0032472	0.0691622	0.108639	-0.0130394	-0.0139855	-0.0110764	-0.003793
	106.26	2.78607	4.00484	2.0422	2.57714	2.55595	3.40501	3.97507	4.29596	-0.019335	-0.0620711	0.0155485	0.055446	0.111524	-0.015664	-0.00752178	-0.0233559	-0.01004
	108.79	2.77005	3.99895	2.0191	2.62061	2.59167	3.479	4.01078	4.34674	-0.0246599	-0.0777945	0.00784176	0.0592036	0.0722228	-0.0381813	0.00591183	-0.0388537	-0.0113205
	111.32	2.76907	4.00996	2.0441	2.63181	2.61102	3.54291	4.03433	4.37337	-0.0284207	-0.08276	0.00408831	0.0459572	0.0828939	-0.0260398	-0.00450225	-0.0423775	-0.0314503
	113.85	2.83014	3.94737	2.0427	2.62903	2.62731	3.53582	3.95856	4.29779	-0.0258637	-0.0843723	0.015372	0.0492794	0.0730657	-0.0334038	-0.00353906	-0.0387974	-0.012223
	116.38	2.81359	3.95391	2.06574	2.64244	2.62787	3.56863	3.93998	4.30748	-0.0324836	-0.0961415	0.00778984	0.0286352	0.0660019	-0.0291761	-0.0186028	-0.0577387	-0.0214093
	118.91	2.824	3.96678	2.07984	2.68405	2.6835	3.60711	3.91946	4.31923	-0.0454809	-0.101181	0.00535726	0.0288843	0.0558829	-0.0463068	-0.0109417	-0.0661891	-0.0180917

## Sheet: Panel f
SupFig2f: Average fluorescent-fold 1572 change (ΔF/F0) of neurons expressing NOPLight (light green trace) or NOPLight-ctr (black 1573 trace) in response to 1 μM RO 64-6198
	Time (s)	NOPLight															NOPLight-Ctr
	0	0.0187759	0.0410751	0.0136298	0.00415079	0.00748086	0.0177405	-0.0261941	0.0216975	0.00664751	-0.00982468	0.0146602	0.0124921	0.00491306	0.00380297	0.00578708	-0.0160348	-0.0303099	-0.0071653	-0.0194674	-0.0238787	-0.0240165	-0.0196618	-0.0185431	-0.0271377	-0.025291	-0.00742074	-0.00981704	-0.0122322	-0.00302904	-0.00299541
	2.53	0.0184355	0.0228593	0.0136456	0.0110764	0.00329589	-0.00368801	-0.013119	0.0203183	0.0058999	-0.000339401	0.00384735	-0.000702849	-0.00889496	0.00138922	-0.00510649	-0.00965461	-0.0240216	-0.0105489	-0.0238153	-0.0175924	-0.0147747	-0.0229929	-0.0217541	-0.00331542	-0.0208352	0.000251207	0.00826151	0.00379488	-0.0140327	0.00964073
	5.06	-0.000887849	0.0279879	-0.011254	-0.00168058	0.00206685	-0.0162795	0.0114374	0.00432168	-0.00527205	0.0250289	-0.0254934	-0.015898	0.00462037	-0.00308158	0.00235914	-0.00349099	-0.00602608	-0.00207952	0.00218569	-0.00960161	-0.0121094	-0.00981395	0.0128241	-0.0177671	0.0177106	0.00233261	0.009501	0.0111474	0.0132438	0.0151463
	7.59	0.0176513	0.0147248	-0.0141398	0.00479831	0.00554621	0.0086455	-0.0110545	-0.0122042	-0.00872932	0.00818725	-0.0239135	-0.0283741	-0.0307691	-0.00678294	-0.00866708	-0.00528704	-0.0135798	0.00511693	0.00611212	-0.000888943	0.00119455	0.00263758	-0.0087192	-0.0176432	-0.0197054	-0.0055133	-0.000874168	0.0206691	-0.000761184	0.0125665
	10.12	0.0158726	0.0415919	0.0261854	0.0239118	0.0179454	-0.0267271	0.00644786	-0.00391663	0.0202626	0.00864284	-0.0260965	-0.0261366	-0.0224388	-0.0102152	0.00247277	0.0034173	0.0078293	-0.00448374	0.0025209	0.0061295	0.00199436	-0.00927586	-0.0189474	0.00136154	-0.0126613	0.0136464	-0.0077149	0.00289507	0.0163001	-0.0132049
	12.65	0.0103454	0.0460297	0.0131568	0.0343759	0.00776551	-0.00828714	0.0193483	-0.0150348	0.00626491	0.0177504	-0.012342	-0.0249106	-0.0211583	-0.0113376	-0.00214059	0.00255668	0.0162659	0.0116131	0.000574476	0.0121427	-0.000629354	0.00147031	-0.0187352	0.0156271	0.0158949	0.00324354	-0.00317091	0.0121723	0.00677892	0.0163124
	15.18	0.0344052	0.0513441	-0.00658175	0.0340742	0.0135167	0.0256541	0.0195923	-0.0117065	-0.000861481	-0.0260455	-0.0313792	-0.0173379	-0.024922	-0.0142539	-0.0051146	0.00860758	0.0132937	-0.000144701	0.000589537	0.0148063	0.00430717	-0.0104496	0.0184824	0.0037821	-0.0103522	-0.00771226	-0.00842566	-0.0113426	-0.0119163	-0.0143709
	17.71	0.048563	0.0841138	-0.013965	0.0266727	0.0185361	0.00680133	-0.00236858	-0.031532	0.00441276	0.000436868	-0.0340229	-0.0343078	-0.0217686	-0.0195432	-0.00543985	0.0116569	0.0263018	0.00671181	0.0254717	0.015143	0.0126248	0.00595816	-0.0034702	0.00414528	0.0116762	-0.0052284	0.00745435	-0.00348665	0.00589228	-0.024966
	20.24	0.0399812	0.0766943	0.0481965	0.0257163	0.00220305	-0.025265	-0.00234345	-0.0118582	0.0179742	0.0013806	-0.0509982	-0.0377076	-0.0445093	-0.0133631	-0.0102005	0.0137264	0.00955482	-0.000225812	0.00325716	0.0110973	0.0118268	0.0298288	0.0295994	0.0135041	0.0246691	0.00957086	-0.00240367	-0.0174181	-0.0067279	-0.00501924
	22.77	0.0319897	0.0736342	0.0322099	0.0343462	0.0302256	-0.0309931	0.000336235	-0.031066	0.0179747	-0.00618498	-0.0403744	-0.0379741	-0.0336278	-0.00962884	-0.00866776	-0.00549748	0.000691925	0.00120612	0.00257111	-0.00735716	0.0195822	0.0322993	0.0292632	0.0274433	0.0188945	-0.0031699	0.00718949	-0.00619913	-0.00574788	0.00689067
	25.3	0.0336477	0.0489748	0.0136623	0.0392149	0.0250366	-0.0206903	-0.0427333	-0.0283989	-0.010451	-0.00818355	-0.0166144	-0.0300115	-0.0368481	-0.0130659	-0.0111491	-0.0073648	-0.0116222	0.00142272	-0.0220424	0.00720059	0.021685	0.0262494	0.0185488	0.0218569	0.0310912	0.00144553	0.039185	0.0167644	0.00368069	-0.00228326
	27.83	0.0468115	0.0838146	-0.0179435	0.0314449	0.019008	-0.0230025	-0.0391897	-0.00812187	-0.00210198	-0.0153692	0.00935501	-0.0545055	-0.0425551	-0.030552	-0.0148492	-0.00701843	-0.0306491	-0.0142692	-0.0160204	-0.000681711	0.0298173	0.0179242	0.0150171	0.0183562	0.0356936	0.00117918	-0.00306872	0.0142007	9.1911e-05	0.00738639
	30.36	0.055839	0.0813187	0.0133413	0.0479544	0.0401126	-0.0199307	-0.0121811	-0.0501971	0.00503571	0.018693	0.00667693	-0.0175059	-0.02816	-0.011288	-0.0155584	0.00523915	-0.0080369	0.0144263	0.0070674	0.0154112	0.0152106	0.0414581	0.0444842	0.0457144	0.0343459	0.00406191	0.0292939	0.00670175	0.0120597	-0.00422934
	32.89	0.047569	0.0908631	0.0203555	0.0339496	0.0307892	-0.137276	-0.0340161	-0.0718504	-0.00482294	0.0160163	0.0389793	-0.00221533	-0.0128535	-0.0159685	-0.0101993	-0.00350309	-0.0136705	-0.0116029	-0.00829432	0.00596534	0.0436377	0.0400044	0.0416025	0.0312995	0.0409965	-0.00396347	0.00177806	0.00464864	-0.00448741	-0.0366045
	35.42	-0.013215	0.097873	-0.00978751	-0.0157709	0.0160465	-0.0969009	-0.0593781	-0.105645	-0.00127181	-0.0145668	0.0631355	0.055947	-0.000246742	-0.0355386	-0.0493604	-0.00594818	-0.0147519	-0.00163902	-0.00485286	0.00484527	0.067392	0.0753323	0.0686643	0.108819	0.0699079	0.00315022	0.0162882	0.00222313	0.0234857	-0.00180793
	37.95	0.796648	0.871782	0.0402732	0.552508	0.0216025	0.0545942	0.191507	0.0843192	0.00113087	0.031559	0.132126	0.146422	0.0633412	-0.0295075	-0.072203	-0.00707438	-0.0189136	-0.00488119	-0.0056102	0.0114309	0.0434799	0.0518061	0.0485209	0.0438257	0.0555587	0.00672315	-0.0148858	-0.00369932	-0.0325092	-0.0329792
	40.48	1.0136	1.36189	0.497625	0.365557	0.469937	0.398934	0.583834	0.326305	0.248863	0.412836	0.441951	0.467426	0.343037	0.141435	0.103618	-0.0100455	0.0103776	4.09196e-05	-0.0196632	0.00496779	0.0189832	0.0169651	0.0627083	0.035981	0.0350979	-0.0732624	-0.0479436	-0.067064	-0.0777291	-0.0217827
	43.01	2.44016	1.65009	1.28506	1.80844	1.1484	0.722125	0.911922	0.596189	0.543192	0.775982	1.35431	1.13268	1.03363	0.471937	0.565241	-0.0024867	0.00175827	-0.000925657	0.00329632	0.00110265	0.0291867	0.0294445	0.0281743	0.0167219	-0.0090323	-0.0907463	-0.0665109	-0.0624543	-0.0673844	-0.0395873
	45.54	2.38215	1.65544	1.47308	1.84318	1.40408	0.913707	1.07842	0.802517	0.786219	1.09906	2.01343	1.61461	1.65667	0.837149	0.998094	0.00550715	-0.00422795	0.000164978	0.00835976	0.0173278	0.0297441	0.0202578	0.0358421	0.0404203	0.0154507	-0.0790267	-0.0667339	-0.0626217	-0.0873641	-0.0776284
	48.07	2.30754	1.62798	1.50307	1.73897	1.41329	1.31559	1.40162	1.09706	1.07419	1.50559	2.40187	1.92573	2.06537	1.145	1.29431	0.0142423	0.0104241	-0.00501866	-0.000221451	0.0218072	0.0388461	0.0489534	0.0712652	0.0494895	-0.0101936	-0.0897101	-0.0357117	-0.0795509	-0.0930803	-0.0470434
	50.6	2.32137	1.70606	1.39254	1.70105	1.4103	1.334	1.48231	1.23193	1.14705	1.54657	2.56198	2.1281	2.24823	1.32089	1.44316	0.0183801	0.0384967	0.0139111	0.0169996	0.0272855	0.0282216	0.0401589	0.0519225	0.0391006	0.00619145	-0.0843149	-0.0283287	-0.0786895	-0.0725969	-0.0855642
	53.13	2.30245	1.66458	1.50391	1.79658	1.43454	1.3894	1.59284	1.35654	1.26736	1.70991	2.60181	2.23715	2.33558	1.45969	1.50883	0.00727176	0.0387324	0.0157536	0.0075558	0.0282167	0.0441777	0.0359129	0.0395523	0.047213	0.0441914	-0.0929474	-0.0454354	-0.0874393	-0.0737427	-0.0541372
	55.66	2.59262	1.67407	1.61316	2.13279	1.50553	1.59744	1.67808	1.46806	1.34414	1.78737	2.68647	2.31603	2.41088	1.59911	1.59275	0.0207357	0.0539151	0.0133597	0.0149081	0.0367128	0.037054	0.0476396	0.0746331	0.00911073	0.00371511	-0.0699827	-0.0237215	-0.0533274	-0.0792861	-0.0549498
	58.19	2.56971	1.67957	1.58255	2.08041	1.49313	1.59852	1.68432	1.51206	1.39412	1.82579	2.70435	2.36327	2.4496	1.65111	1.68193	0.0162709	0.05457	0.0202416	0.0165842	0.0331229	0.0379264	0.0498981	0.0277476	0.0575207	0.0250205	-0.0710284	-0.0282177	-0.0702972	-0.0637897	-0.0694137
	60.72	2.56148	1.65553	1.58447	2.05302	1.51003	1.61625	1.74488	1.58005	1.50788	1.92063	2.72916	2.43866	2.50348	1.75011	1.72409	0.0282485	0.0547437	0.0242984	0.0262698	0.0475481	0.048236	0.055815	0.0493004	0.0356861	0.0292403	-0.0734089	-0.0676402	-0.0773072	-0.0737328	-0.056533
	63.25	2.61877	1.70072	1.57912	2.13046	1.49321	1.63395	1.78814	1.57619	1.48554	1.97145	2.79757	2.42672	2.55758	1.80689	1.83544	0.0279437	0.0525943	0.0193183	0.041237	0.0495379	0.05962	0.0651504	0.0553173	0.0655755	0.0297999	-0.0810768	-0.0536171	-0.0515152	-0.0723553	-0.0541481
	65.78	2.61523	1.76253	1.60412	2.13744	1.50806	1.62721	1.81366	1.60043	1.51087	2.01375	2.81049	2.49056	2.62768	1.88782	1.88769	0.0234207	0.0644789	0.0195416	0.0211736	0.0504436	0.0560129	0.0527525	0.0411971	0.0651354	0.00582947	-0.0856395	-0.0493291	-0.0731245	-0.0749848	-0.0642399
	68.31	2.62019	1.75495	1.62514	2.15161	1.51894	1.66469	1.77016	1.61574	1.51075	1.95029	2.83982	2.46234	2.62454	1.93558	1.96231	0.022619	0.0497517	0.0176303	0.0209809	0.0389624	0.0747396	0.0805755	0.0716149	0.101722	0.00883389	-0.069177	-0.0371917	-0.062929	-0.0896766	-0.0506954
	70.84	2.63385	1.78263	1.58896	2.16802	1.51021	1.61097	1.80384	1.55446	1.52749	1.95894	2.84798	2.5153	2.67314	1.99059	2.01773	0.0226154	0.0171581	0.0237108	0.0135044	0.03447	0.0785403	0.0850364	0.0527743	0.0854377	0.0484327	-0.0692269	-0.0424455	-0.0638654	-0.0671792	-0.0436035
	73.37	2.64348	1.78958	1.58816	2.14901	1.47882	1.65823	1.77607	1.5805	1.53194	1.98794	2.89331	2.53166	2.72641	2.04491	2.09058	0.0377933	0.0456276	0.0287431	0.0320504	0.0324463	0.0764322	0.108072	0.065781	0.104185	0.0287652	-0.0606278	-0.0639425	-0.045812	-0.0677685	-0.0481479
	75.9	2.69604	1.87839	1.62151	2.19892	1.51341	1.60788	1.76739	1.59254	1.49952	1.93144	2.86773	2.52829	2.74522	2.0657	2.134	0.0338572	0.069091	0.0271681	0.0203728	0.0416401	0.0815349	0.102593	0.0776459	0.0974942	0.0372867	-0.0705138	-0.074374	-0.0471201	-0.0674314	-0.0659406
	78.43	2.75276	1.91844	1.71089	2.2206	1.51112	1.63578	1.76468	1.58029	1.53739	1.97403	2.8987	2.53633	2.76342	2.10812	2.15835	0.0192504	0.0471859	0.0265546	0.0380373	0.0248333	0.100433	0.102538	0.104385	0.0948458	0.0291489	-0.0787514	-0.0322438	-0.0445016	-0.0782724	-0.0540834
	80.96	2.75544	1.97634	1.7259	2.22369	1.54213	1.60782	1.79063	1.5506	1.55811	1.931	2.89945	2.58202	2.79441	2.13742	2.19756	0.023874	0.0510884	0.0240508	0.0276888	0.0320382	0.102457	0.106969	0.0746417	0.0982418	0.0133175	-0.0661901	-0.0462662	-0.0604095	-0.0583986	-0.0930018
	83.49	2.75953	1.99855	1.70763	2.22384	1.50898	1.57509	1.79749	1.57636	1.57712	1.98739	2.92456	2.60423	2.80928	2.15903	2.23637	0.0312643	0.0487804	0.0125411	0.0181447	0.031974	0.0859992	0.117254	0.0898336	0.105705	0.0543519	-0.0672807	-0.0324647	-0.0337022	-0.05149	-0.0806739
	86.02	2.76443	2.04431	1.71628	2.22574	1.53615	1.5257	1.75542	1.54779	1.52199	1.95045	2.92808	2.5967	2.816	2.18319	2.24759	0.0170471	0.0617795	0.00806585	0.00668744	0.0189037	0.0909223	0.118796	0.0820191	0.0715145	0.0530558	-0.0559192	-0.0289061	-0.0310292	-0.0696479	-0.0680957
	88.55	2.80824	2.03746	1.73305	2.22643	1.54394	1.62701	1.75406	1.52718	1.56588	1.90278	2.97042	2.60603	2.84176	2.19983	2.28786	0.0235549	0.0586533	0.0119208	0.00813356	0.017954	0.099883	0.101739	0.0836147	0.101615	0.0196792	-0.0561127	-0.0324045	-0.0367005	-0.0471191	-0.0725206
	91.08	2.86606	2.12402	1.924	2.31854	1.63046	1.56154	1.71494	1.5622	1.52809	1.93767	3.03738	2.61199	2.87578	2.22654	2.32043	0.0211835	0.0520523	0.0129715	0.0242255	0.0270859	0.0882974	0.111612	0.088543	0.113681	0.0274656	-0.0545373	-0.0634196	-0.0323152	-0.0535063	-0.08741
	93.61	2.81288	2.10969	1.719	2.18076	1.5098	1.56139	1.72841	1.55315	1.55321	1.87023	2.97387	2.6077	2.81664	2.24485	2.33181	0.0261557	0.0388014	0.0154486	0.0144808	0.024914	0.105604	0.104039	0.0734435	0.0817058	0.0586955	-0.0499879	-0.0320548	-0.0457703	-0.0461708	-0.0318444
	96.14	2.77231	2.13384	1.75973	2.22373	1.50436	1.56825	1.7115	1.49654	1.50357	1.87375	2.98578	2.59938	2.85672	2.27459	2.37277	0.0215161	0.0573931	0.0204663	0.0213377	0.0232428	0.114058	0.127155	0.0950126	0.0941199	0.0448097	-0.0546518	-0.00908193	-0.0384564	-0.0506777	-0.0763472
	98.67	2.78376	2.16418	1.76801	2.19307	1.50498	1.51658	1.6912	1.48191	1.52563	1.865	2.97481	2.58228	2.87819	2.29528	2.42321	0.0303243	0.0529762	0.0177122	0.0213849	0.0207169	0.108189	0.123672	0.0750899	0.112467	0.0461683	-0.0643609	-0.0222904	-0.0611641	-0.0488018	-0.0468419
	101.2	2.75149	2.15314	1.78482	2.17446	1.5123	1.53443	1.59302	1.47552	1.47552	1.82085	3.01049	2.63721	2.84789	2.31095	2.43871	0.0279202	0.0475658	0.0138938	0.0158722	0.0320277	0.100663	0.121792	0.0957151	0.104688	-0.00403408	-0.0531463	-0.0236416	-0.0270374	-0.063549	-0.0717263
	103.73	2.73104	2.21245	1.75944	2.09727	1.46531	1.50174	1.60901	1.50215	1.5025	1.83503	2.99175	2.63057	2.887	2.33941	2.46197	0.0327689	0.062818	0.0161157	0.02866	0.0204625	0.0900856	0.11517	0.0974634	0.112428	0.0456832	-0.0614176	-0.0115978	-0.0330728	-0.0353117	-0.0674945
	106.26	2.72457	2.21832	1.75807	2.11326	1.49621	1.37672	1.49761	1.38189	1.40739	1.73489	3.0396	2.64865	2.9128	2.3385	2.47634	0.0176951	0.0455084	0.0162155	0.010502	0.0219083	0.107741	0.121228	0.078146	0.110721	0.0231326	-0.0383097	0.0203093	-0.00130727	-0.028221	-0.0028748
	108.79	2.69363	2.20001	1.73728	2.14923	1.51309	1.27593	1.46324	1.40147	1.39245	1.69559	3.04884	2.65405	2.93884	2.34922	2.48873	0.0180609	0.0398474	0.0146726	0.0105688	0.0149026	0.111266	0.114742	0.126832	0.098282	0.0265669	-0.0553218	-0.033416	-0.0197444	-0.0428403	-0.0607733
