# Supplementary material for: Development of a genetically encoded sensor for probing endogenous nociceptin opioid peptide release
Source: Nat Commun. 2024 Jun 25;15:5353. doi: 10.1038/s41467-024-49712-0 (PMC11199706; doi:10.1038/s41467-024-49712-0)
Supplement: Supplementary file 4 — Source data [file 41467_2024_49712_MOESM4_ESM.zip › SupFig3_SourceData_NOPLightMS.xlsx]

## Sheet: Panel a
SupFig3a :normalized one-photon fluorescence excitation and emission spectra of NOPLight/NOPLight-Ctr -expressing HEK293T cells in the absence and presence of either N/OFQ (1 μM) or RO 64-6198 (1 μM).
		NOPLight+NOFQ			NOPLight+RO		NOPLightCtr+NOFQ		NOPLightCtr+RO
	Wavelength (nm)	APO	SAT	RATIO	APO	SAT	APO	SAT	APO	SAT
	Excitation
	360	0.117894	0.128206	1.08747	0.0745813	0.0358028	0.0440274	0.0421307	0.0596867	0.0110947
	362	0.149771	0.136416	0.91083	0.12479	0.0504384	0.0717903	0.0974292	0.105115	0.0744603
	364	0.167307	0.154372	0.922689	0.124827	0.0999235	0.109259	0.1088	0.119609	0.0857855
	366	0.188484	0.164483	0.872663	0.144552	0.0994263	0.134392	0.133765	0.142663	0.106786
	368	0.248094	0.196098	0.790416	0.17478	0.117801	0.198736	0.201321	0.18791	0.12377
	370	0.266236	0.203883	0.7658	0.205298	0.145561	0.197423	0.202259	0.22559	0.188736
	372	0.292038	0.219537	0.75174	0.23757	0.165152	0.264558	0.252222	0.230657	0.187789
	374	0.306109	0.210334	0.687123	0.242926	0.189427	0.264448	0.25326	0.267628	0.225765
	376	0.345917	0.271559	0.785039	0.277317	0.206249	0.299136	0.264662	0.287792	0.261853
	378	0.343183	0.290431	0.846287	0.300743	0.257353	0.325171	0.357732	0.347236	0.309526
	380	0.384583	0.298364	0.775812	0.313249	0.24945	0.380157	0.361573	0.381279	0.328994
	382	0.417445	0.292905	0.701661	0.347854	0.316124	0.40004	0.416829	0.429051	0.359729
	384	0.423069	0.319179	0.754438	0.380425	0.319633	0.450299	0.45217	0.455285	0.419984
	386	0.472113	0.34606	0.733002	0.437432	0.355078	0.48422	0.503323	0.508019	0.446442
	388	0.464519	0.362879	0.781192	0.433767	0.377233	0.5183	0.513008	0.5168	0.473174
	390	0.488954	0.356585	0.729282	0.444142	0.389589	0.533728	0.52285	0.54334	0.523058
	392	0.500133	0.387096	0.773986	0.448069	0.40182	0.541869	0.532979	0.566119	0.541419
	394	0.521381	0.373186	0.715763	0.461785	0.403085	0.597748	0.573499	0.578191	0.556943
	396	0.520193	0.393341	0.756145	0.481317	0.43712	0.603978	0.599137	0.598608	0.5783
	398	0.520478	0.415516	0.798334	0.495497	0.462829	0.613004	0.606157	0.640461	0.587261
	400	0.560264	0.397634	0.709727	0.531514	0.471331	0.652351	0.634931	0.649535	0.613832
	402	0.509703	0.394529	0.774038	0.511914	0.449227	0.606361	0.593941	0.63437	0.593006
	404	0.53578	0.400165	0.746883	0.488763	0.472058	0.632939	0.622036	0.637141	0.594761
	406	0.494404	0.394373	0.797675	0.477424	0.427185	0.577226	0.593396	0.611003	0.562213
	408	0.524427	0.391005	0.745585	0.476625	0.43392	0.577621	0.589341	0.58208	0.556397
	410	0.511238	0.37875	0.740849	0.476252	0.44084	0.581953	0.567224	0.573603	0.523443
	412	0.516668	0.377804	0.731232	0.467304	0.431584	0.553855	0.538544	0.55969	0.525173
	414	0.489531	0.377929	0.772023	0.424149	0.406811	0.534711	0.522567	0.528988	0.509798
	416	0.469702	0.395071	0.841111	0.42918	0.397108	0.521892	0.505454	0.518877	0.443689
	418	0.443523	0.357919	0.806991	0.399505	0.36007	0.451267	0.44437	0.456982	0.395779
	420	0.424374	0.343935	0.810453	0.361192	0.34259	0.431777	0.430858	0.439769	0.37941
	422	0.409132	0.318885	0.779417	0.330739	0.31009	0.38152	0.374044	0.395172	0.333846
	424	0.400363	0.317232	0.792362	0.315045	0.291616	0.353969	0.365717	0.380723	0.317239
	426	0.385372	0.308891	0.801541	0.313423	0.281794	0.355984	0.329599	0.35262	0.296059
	428	0.384556	0.294385	0.76552	0.276402	0.277476	0.297879	0.286615	0.318155	0.227516
	430	0.357904	0.30979	0.865567	0.254044	0.248696	0.263776	0.25459	0.272093	0.208598
	432	0.335959	0.277448	0.825839	0.206939	0.216942	0.212852	0.219727	0.236001	0.160513
	434	0.324902	0.277258	0.853357	0.17822	0.179643	0.157764	0.157656	0.174128	0.0927511
	436	0.293518	0.28256	0.962669	0.142917	0.146393	0.13855	0.118791	0.133164	0.0743677
	438	0.271962	0.251663	0.925363	0.106866	0.136714	0.0891486	0.0971537	0.117051	0.030953
	440	0.247635	0.240921	0.972888	0.116988	0.140914	0.0694332	0.0683236	0.0728943	0.013435
	442	0.245263	0.253692	1.03437	0.0877298	0.108653	0.0294441	0.0385174	0.0459155	-0.0185927
	444	0.22247	0.256186	1.15155	0.0745072	0.113316	0.0170476	0.0253276	0.0537339	-0.0389555
	446	0.244338	0.281665	1.15277	0.0644654	0.112882	0.032153	0.0308289	0.0381471	-0.0343898
	448	0.227583	0.260233	1.14346	0.0678032	0.114682	0.0265768	0.0421974	0.0235207	-0.02095
	450	0.217593	0.275227	1.26487	0.0637373	0.105721	0.054376	0.028218	0.0584725	-0.0169337
	452	0.242938	0.312953	1.2882	0.0840949	0.138609	0.055243	0.049776	0.0883928	-0.00850386
	454	0.228183	0.3305	1.4484	0.0783971	0.181739	0.0772882	0.0714942	0.0990908	-0.00104957
	456	0.222909	0.354259	1.58925	0.0980909	0.187415	0.106966	0.0795608	0.127066	0.0186595
	458	0.247449	0.342013	1.38216	0.0889082	0.202996	0.122157	0.111405	0.149537	0.0749807
	460	0.219566	0.370867	1.68909	0.106437	0.252662	0.146595	0.154971	0.180412	0.103006
	462	0.223882	0.367486	1.64143	0.113209	0.265241	0.210868	0.189462	0.23375	0.17358
	464	0.220798	0.379556	1.71902	0.115697	0.306819	0.211248	0.203968	0.2278	0.174208
	466	0.255098	0.432098	1.69385	0.143803	0.353236	0.294221	0.289445	0.303169	0.266874
	468	0.255739	0.438418	1.71432	0.167215	0.348	0.339473	0.295647	0.335608	0.273891
	470	0.275947	0.48803	1.76857	0.216663	0.392548	0.377808	0.333132	0.371543	0.32985
	472	0.268102	0.52705	1.96585	0.206076	0.450302	0.417751	0.368075	0.427249	0.366272
	474	0.332775	0.544289	1.63561	0.252874	0.490496	0.439917	0.413368	0.453095	0.400406
	476	0.343554	0.627755	1.82724	0.277103	0.524747	0.503711	0.461954	0.514378	0.443891
	478	0.404152	0.710289	1.75748	0.328576	0.57713	0.554755	0.506421	0.583314	0.515448
	480	0.373683	0.701897	1.87832	0.331043	0.610338	0.541686	0.50135	0.562113	0.494837
	482	0.389722	0.728409	1.86905	0.345894	0.616666	0.580508	0.541126	0.569952	0.528026
	484	0.412252	0.77807	1.88737	0.379149	0.656881	0.581987	0.560214	0.601747	0.527832
	486	0.417014	0.78916	1.89241	0.382194	0.691754	0.597233	0.577155	0.60771	0.553044
	488	0.440958	0.828966	1.87992	0.418624	0.724525	0.648072	0.6061	0.654912	0.587089
	490	0.476342	0.883426	1.85461	0.461042	0.786962	0.726287	0.681627	0.720839	0.651445
	492	0.508769	0.93781	1.84329	0.489899	0.863134	0.775165	0.739454	0.782554	0.708782
	494	0.510554	0.963478	1.88712	0.530379	0.901022	0.817042	0.779973	0.819599	0.772816
	496	0.524008	1	1.90837	0.545126	0.917632	0.84818	0.810885	0.876246	0.799873
	498	0.560321	0.998025	1.78117	0.614288	0.975945	0.968396	0.886608	0.956082	0.874752
	500	0.565329	0.977543	1.72916	0.640611	0.968266	0.990198	0.941551	0.968131	0.946157
	502	0.600414	0.956293	1.59272	0.674674	0.966813	1.03306	0.971998	1.03336	0.954516
	504	0.591875	0.921303	1.55658	0.689066	0.956817	1.03627	1	1.04298	0.976366
	506	0.589034	0.822656	1.39662	0.689648	0.905014	1.04151	0.984297	1.04252	0.990683
	508	0.558997	0.764862	1.36828	0.6614	0.842438	0.983227	0.941933	0.987205	0.954301
	510	0.529964	0.653581	1.23326	0.626324	0.769269	0.940563	0.899808	0.942451	0.894289
	512	0.486678	0.548409	1.12684	0.562354	0.671612	0.83654	0.784194	0.842116	0.786234
	514	0.4055	0.44953	1.10858	0.499316	0.574173	0.727717	0.714299	0.732803	0.701673
	516	0.335896	0.370962	1.1044	0.405672	0.484686	0.591416	0.588514	0.57293	0.595163
	518	0.268806	0.273949	1.01913	0.330443	0.36773	0.500406	0.478328	0.465583	0.479354
	520	0.210793	0.211621	1.00393	0.26863	0.293706	0.396081	0.388443	0.38627	0.382322
	Emission
	510	0.403593	0.936193		0.426323	0.927563	0.849357	0.869944	0.843632	0.881303
	512	0.419762	0.970705		0.444511	0.94845	0.902153	0.916814	0.89636	0.919449
	514	0.442569	1		0.484738	0.989715	0.953254	0.958378	0.939307	0.989114
	516	0.474518	0.999472		0.506141	0.984308	0.97453	0.998362	0.976104	0.995063
	518	0.474444	0.979884		0.504451	0.980537	0.990734	0.99533	0.98163	0.986774
	520	0.465303	0.941487		0.498085	0.940842	0.984049	0.985892	0.947995	0.978353
	522	0.464757	0.909297		0.479191	0.915088	0.937377	0.957713	0.924346	0.943575
	524	0.435356	0.847413		0.456284	0.86282	0.897451	0.909132	0.876277	0.880802
	526	0.418864	0.782996		0.434928	0.796496	0.830944	0.837907	0.803267	0.813418
	528	0.393727	0.745565		0.389296	0.732198	0.763487	0.780241	0.767582	0.768317
	530	0.364661	0.69262		0.367431	0.68079	0.711429	0.706608	0.695372	0.689562
	532	0.34768	0.613431		0.333187	0.618671	0.633161	0.647901	0.625182	0.632959
	534	0.307652	0.567819		0.295629	0.562616	0.561788	0.593495	0.571872	0.568302
	536	0.284168	0.549095		0.269421	0.514645	0.502287	0.524296	0.509792	0.499605
	538	0.277608	0.492367		0.243882	0.477824	0.471152	0.485741	0.463073	0.455127
	540	0.245949	0.469521		0.228253	0.452353	0.453289	0.459712	0.424161	0.418097
	542	0.247815	0.427047		0.208452	0.415476	0.390483	0.406494	0.388163	0.374977
	544	0.218087	0.413093		0.193328	0.3809	0.360261	0.380414	0.359254	0.366795
	546	0.206486	0.38338		0.164655	0.374085	0.349726	0.371465	0.325688	0.32907
	548	0.189622	0.354152		0.160253	0.366417	0.354271	0.345072	0.330949	0.328616
	550	0.171424	0.327645		0.156813	0.335583	0.322109	0.337921	0.310753	0.298535
	552	0.171366	0.310152		0.146941	0.312809	0.306461	0.297457	0.282485	0.272845
	554	0.160626	0.278797		0.118644	0.28533	0.286508	0.286525	0.273656	0.25269
	556	0.132913	0.256622		0.113437	0.273052	0.286243	0.27529	0.250697	0.251149
	558	0.143855	0.251039		0.117556	0.260318	0.273755	0.270298	0.245105	0.25232
	560	0.117982	0.216183		0.100626	0.24848	0.23861	0.254874	0.232782	0.232925
	562	0.131502	0.206424		0.0939844	0.216687	0.225404	0.234062	0.208538	0.21078
	564	0.109022	0.195619		0.081769	0.202252	0.217906	0.218073	0.180394	0.171955
	566	0.117827	0.168967		0.0816406	0.181627	0.198098	0.192043	0.174386	0.164911
	568	0.102371	0.156388		0.0643676	0.163124	0.175175	0.169572	0.157877	0.140995
	570	0.0978984	0.145074		0.0652012	0.148516	0.131685	0.168058	0.147242	0.131362
	572	0.0839555	0.152222		0.0572823	0.144554	0.139274	0.149231	0.120277	0.115869
	574	0.0933896	0.129979		0.053301	0.132254	0.120072	0.125109	0.110365	0.0894055
	576	0.0807452	0.121011		0.0476182	0.118087	0.0929244	0.115301	0.0910046	0.0744348
	578	0.0716228	0.108938		0.0439679	0.095923	0.0909214	0.0933297	0.0793989	0.0695577
	580	0.0809118	0.106129		0.0377911	0.0886576	0.0867309	0.0883277	0.0693415	0.0649798
	582	0.0715265	0.0907146		0.0423758	0.0806259	0.0732101	0.0786613	0.0598062	0.0408532
	584	0.0707675	0.0949885		0.036835	0.0742429	0.041504	0.0671733	0.0502279	0.0262739
	586	0.0636435	0.0893071		0.0355105	0.0716502	0.054736	0.0587809	0.0454408	0.0237217
	588	0.0674114	0.0790126		0.0376541	0.0652837	0.0512812	0.0610263	0.047307	0.0327131
	590	0.0551979	0.0767881		0.025622	0.0611906	0.0422186	0.0505344	0.0406127	0.018552
	592	0.0564021	0.0707866		0.0297585	0.0543603	0.0440271	0.0475266	0.0362173	0.0216487
	594	0.0554635	0.0595622		0.0298372	0.0519382	0.0410493	0.0365752	0.0181716	0.013294
	596	0.0558048	0.0594555		0.0228464	0.0479805	0.0338126	0.0379208	0.0360194	0.0207459
	598	0.0476897	0.0509131		0.0183968	0.0397371	0.0336356	0.0359905	0.029087	0.0228504
	600	0.0454911	0.0574447		0.0222183	0.0452271	0.0241155	0.0379103	0.0251254	0.0119706
	602	0.0423255	0.0482976		0.0122944	0.0356646	0.0276506	0.0316596	0.0190655	0.0119473
	604	0.040663	0.03907		0.0145077	0.0377343	0.0261852	0.0288852	0.0176718	0.0128163
	606	0.046771	0.0465931		0.0157536	0.0374827	0.0158526	0.0300273	0.0140948	0.0019575
	608	0.0424697	0.0393926		0.01748	0.0253395	0.0176532	0.0235145	0.0100095	0.0046633
	610	0.0297716	0.0302653		0.0150921	0.026705	0.0208073	0.0265907	0.0189703	0.00818218
	612	0.0367895	0.0388389		0.0148183	0.0280035	0.0162152	0.0227957	0.0153699	0.00927912
	614	0.0335526	0.0338496		0.00952839	0.0239621	0.0259995	0.0224363	0.0187017	0.00951902
	616	0.0282136	0.0308667		0.012121	0.0207456	0.017723	0.0206453	0.0124671	0.00999111
	618	0.0258714	0.0305097		0.0116445	0.0171303	0.0181692	0.0227544	0.0149218	0.010093
	620	0.027574	0.0234571		0.0147624	0.0241912	0.00942065	0.00993877	0.00439911	0.00103016
	622	0.0269615	0.0335827		0.0151009	0.0150389	0.0153197	0.0153157	0.00904065	-0.000785538
	624	0.0280097	0.0250585		0.00970518	0.0186755	0.00874552	0.0126182	0.00520465	-0.0071959
	626	0.0242544	0.0225755		0.0102461	0.0151885	0.017715	0.0226358	0.0143126	0.00231374
	628	0.0229892	0.0228087		0.00927305	0.0167935	0.0145633	0.00614989	0.00589459	0.000883485
	630	0.0235714	0.0289097		0.00492616	0.0128119	0.00879769	0.0117522	0.00229379	-0.000209369
	632	0.0231181	0.0212476		0.0102899	0.0124013	0.0153975	0.011028	0.0100372	0.00723203
	634	0.0241296	0.0191061		0.00882679	0.0138214	0.00763522	0.00628341	0.00186627	-0.00198491
	636	0.0209296	0.0157315		0.00973646	0.0112783	0.0159251	0.0158161	0.0085415	0.00510408
	638	0.0233841	0.0147825		0.0070814	0.00972799	0.0100844	0.0116191	0.00632297	-0.00268996
	640	0.019716	0.0161435		0.0081937	0.01097	0.0136744	0.01446	0.00561404	0.00813944
	642	0.0186618	0.0171619		0.00779553	0.0127874	0.00271993	0.0156886	0.00358883	0.00362883
	644	0.0202892	0.014015		0.00914811	0.00905082	0.00501013	0.00809401	0.00559545	-1.2175e-05
	646	0.0170517	0.0118637		0.00763262	0.00938619	0.00547361	0.00728473	0.00208265	-0.00064033
	648	0.0192052	0.0113616		0.00704716	0.00657831	0.00637885	0.00855374	0.00587012	0.00161986
	650	0.0166807	0.0111312		0.00674613	0.00594771	0.00659423	0.00897256	0.0017567	-0.000223943
	652	0.0165845	0.00887062		0.00596083	0.00603116	0.0106262	0.00936553	0.00225963	0.000329969
	654	0.0124576	0.0092927		0.00524784	0.0090212	0.00295906	0.00725212	0.00360847	0.000540955
	656	0.0116535	0.0127699		0.00559798	0.0114236	0.00741481	0.008599	0.00280002	0.000920306
	658	0.0118482	0.0100075		0.0073758	0.00337804	0.00181219	0.00329294	0.00712565	-0.00130752
	660	0.00918175	0.0125546		0.000245618	0.00392507	0.00518429	0.00919946	0.00868504	0.00268778
	662	0.0116249	0.00561541		0.0064496	0.00466977	0.00362584	0.0058654	0.00518557	0.004774
	664	0.0104231	0.00881395		0.00589456	0.00605775	0.00114116	0.00588995	0.00529395	0.000765828
	666	0.00444144	0.0104079		0.00247461	0.0037336	0.00516815	0.00674375	0.00175637	-0.00312812
	668	0.00817323	0.00477054		0.00216895	0.00740026	0.00564	0.00680681	0.00347185	0.00630529
	670	0.00971749	0.012025		0.00453283	0.0034585	0.0062784	0.00623049	0.00110632	-0.000632719
	672	0.0115422	0.00725425		0.00607404	0.00249009	0.00601105	0.0103664	0.00773695	0.00545953
	674	0.0136472	0.0030319		0.00523321	0.00353608	0.00603572	0.00787234	0.00141371	-0.00115835
	676	0.00521285	0.00772776		0.0071983	0.00492316	0.00505431	0.0057881	0.00353226	0.00137524
	678	0.00600303	0.00394976		0.00176711	0.00354704	0.00427253	0.00179064	-0.000995097	0.00172302
	680	0.00614118	0.00296614		0.0023782	0.00371531	0.00482052	0.00500633	0.0043294	0.0034502
	682	0.00937846	0.00644081		0.0046362	0.00659358	0.00539985	0.00655806	0.00497121	0.00289817
	684	0.00569887	0.00701137		0.00272815	0.0034815	0.00199033	0.00428802	0.00178805	0.00287154
	686	0.00693323	0.00842519		0.00483786	0.00335019	0.00502186	0.0058383	0.00652676	0.0045736
	688	0.00456348	0.00384557		0.00301581	0.00382937	-0.00066105	0.000200066	0.000172229	-0.00221807
	690	0.00423196	0.00543079		0.00221304	0.00554503	-0.00484718	0.00127797	-0.00206451	-0.00282644
	692	0.00431163	0.00203945		0.000879963	0.00274609	0.00514032	0.00465205	0.0059464	0.00177228
	694	0.00554266	0.00475698		0.00464882	0.00335375	0.000986043	-0.000262119	0.00291728	0.000749096
	696	0.00453007	0.00413806		0.00156976	0.00238467	0.00513646	-0.00144404	0.000985991	0.000459788
	698	0.00732939	0.00516349		0.00147575	0.0038922	0.00469662	0.0023544	0.00236607	0.00791938
	700	0.00541885	0.00463825		0.00100753	0.00205102	0.00190792	0.00155174	0.00186039	0.00296665
	702	0.00740945	0.00401696		0.0030963	0.000980092	0.00513891	0.00708257	0.00306476	-0.000187632
	704	0.00389602	0.00239027		0.000450781	0.00318636	0.00277605	0.0034914	0.00141593	0.00581751
	706	0.00468664	0.00209045		0.002774	-0.00280583	0.00295745	0.0039878	0.00311119	0.0038944
	708	0.00470504	0.00177039		-0.000977084	0.00114977	0.00142177	0.00216254	0.00662719	0.00250139
	710	0.00367035	0.00503301		0.0003166	0.00239084	0.00339911	-0.00120521	0.00436567	0.00164775
	712	0.00366878	0.00194027		0.00203104	0.00129508	0.000646757	0.00554249	0.0069218	0.00546588
	714	0.00450804	0.00223165		0.00305391	0.00404951	-0.00161353	0.00176543	0.00211998	0.00208329
	716	0.00258117	0.00199549		0.0032421	0.00505585	0.00163676	0.00455884	0.00387173	0.000500098
	718	0.00197816	0.00388623		0.00329094	0.000528389	0.000485327	0.00316982	0.00115311	0.00277978
	720	0.00348458	0.00214918		0.00213187	0.00149475	0.000765685	0.000826203	0.00423697	0.00248847
	722	-0.000302948	0.00257868		-0.00101535	0.000516694	3.68455e-05	0.00051542	0.00184437	0.000890327
	724	0.00174773	0.00309443		0.00127622	0.000682302	0.00448325	0.00232907	0.00622777	0.00390856
	726	1.05652e-05	0.00209829		-0.000515074	0.000510025	0.000771349	0.00162165	0.000717721	0.00327843
	728	0.00258843	0.00432103		-0.00129483	0.00273725	0.00132338	0.0032276	0.00411377	0.00423496
	730	0.00205057	0.00291631		0.0010117	0.00196667	0.00350031	0.00514821	0.00652431	0.00570368
	732	0.000886018	0.00229817		0.00207548	0.00188998	0.00260326	0.00457133	0.00457073	0.00668121
	734	0.00109726	0.00153742		0.00207869	0.00216132	-0.00110932	0.00166537	0.00121016	-0.000136104
	736	-0.000739215	0.00214347		-0.00120165	0.000774888	-0.00163067	-0.000324491	0.00165653	-0.000407831
	738	0.00109605	0.000255948		0.0025349	-0.000143198	0.00296215	0.00335541	0.00359188	0.00405083
	740	0.00155926	0.00185529		0.00214794	0.0014875	0.000614814	0.00359264	0.00148219	0.00443926
	742	0.000924892	0.0015401		-0.000337553	0.000970397	0.00300104	0.00131825	0.00563367	0.0039143
	744	0.00241489	0.00204534		0.00246627	-0.000350084	1.7219e-05	0.00203429	0.000278392	0.00325366
	746	0.00150594	-6.52789e-05		0.00140451	7.26786e-05	-0.00132219	-0.000421992	0.00190322	0.00128981
	748	0.00234778	0.000357572		0.00145887	0.00168804	0.00103826	0.00159653	0.000475954	0.00243138
	750	0.00146865	0.00190247		0.00129858	0.00138736	0.000383094	-0.00107628	0.00330677	7.55736e-05

## Sheet: Panel b
SupFig3b: Relative two-photon brightness of NOPLight imaged in transfected HEK cells grown attached to a glass coverslip in the presence (Sat) or absence (Apo) of N/OFQ (1 μM).
	Wavelength (nm)	Exp1	Exp2	Exp3
	800	1.0881	1.05597	0.970471
	810	1	1	1
	820	1.00624	1.02981	1.02343
	830	0.920941	0.935722	1.01605
	840	0.790797	0.878317	1.11067
	850	0.706636	0.869687	1.23074
	860	0.648123	0.903234	1.39362
	870	0.636983	1.03512	1.62504
	880	0.621808	1.17445	1.88877
	890	0.644892	1.39741	2.16688
	900	0.729051	1.75625	2.40895
	910	0.810766	2.08073	2.56638
	920	0.889945	2.33256	2.62101
	930	1.04308	2.73498	2.62203
	940	1.11603	2.74207	2.45699
	950	1.22221	2.82852	2.31427
	960	1.25799	2.87452	2.28502
	970	1.10238	2.52001	2.28598
	980	1.0745	2.5435	2.36714
	990	1.23217	2.86714	2.3269
	1000	1.02039	2.23377	2.18913
	1010	0.93163	1.76864	1.89843
	1020	0.74141	1.15531	1.55826
	1030	0.433334	0.579178	1.33656
	1040	0.248846	0.317425	1.27559
	1050	0.136945	0.174466	1.27398
