# Supplementary material for: Development of a genetically encoded sensor for probing endogenous nociceptin opioid peptide release
Source: Nat Commun. 2024 Jun 25;15:5353. doi: 10.1038/s41467-024-49712-0 (PMC11199706; doi:10.1038/s41467-024-49712-0)
Supplement: Supplementary file 4 — Source data [file 41467_2024_49712_MOESM4_ESM.zip › SupFig4_SourceData_NOPLightMS.xlsx]

## Sheet: Panel b
SupFig4b: Quantification of fluorescence 1592 intensity in the absence and presence of 1 μM N/OFQ, and fluorescent-fold change (ΔF/F) normalized to the ΔF/F measured at extracellular p.H. 7
	-N/OFQ					+N/OFQ					dFF
	pH 6	pH 6.5	pH 7	pH 7.5	pH 8	pH 6	pH 6.5	pH 7	pH 7.5	pH 8	pH 6	pH 6.5	pH 7	pH 7.5	pH 8
	4474.81	4208.01	5499.09	6123.18	4981.72	18558.8	18389.3	20491.5	21357.5	20025.6	1.01275	1.0844	0.877265	0.800567	0.971696
	3872.99	3467.3	3966.84	5268.4	5934.59	17867.7	15630.9	17119.8	20174.3	19829.8	1.1627	1.12881	1.06691	0.910395	0.7534
	4012.42	3726.21	4654.87	4151.04	4425.09	16370.5	15124.4	17987.8	16793.3	18274	0.991046	0.984283	0.921656	0.979981	1.00703
	3827.92	3685.44	3672.87	4168.4	4418.66	15825	17334	16773	17306	17829.5	1.00847	1.19165	1.14768	1.01414	0.976601
	3597.55	3849.88	4351.65	3994.17	5408.59	15155.7	17403.9	18826.8	16857.7	20444.5	1.03379	1.13284	1.07033	1.0363	0.894535
			4575.32		4586.33			17602.2		17124.3			0.916156		0.879657
					4145.95					14387.4					0.794857

## Sheet: Panel c
SupFig4c: One-photon spectra of 1596 NOPLight-expressing HEK 293T cells at various extracellular p.H. and ratio between Sat and Apo at various extracellular p.H.
	Wavelength	pH6		pH6.5		pH7		pH7.5		pH8			Wavelength	pH6		pH6.5		pH7		pH7.5		pH8			Wavelength	pH6	pH6.5	pH7	pH7.5	pH8
		Apo	Sat	Apo	Sat	Apo	Sat	Apo	Sat	Apo	Sat			Apo	Sat	Apo	Sat	Apo	Sat	Apo	Sat	Apo	Sat
	350	-606.192	-762.859	-1223.5	-1372.99	-134.978	-204.673	392.463	296.029	345.388	-70.216		350	-0.363609	-0.457582	-0.494164	-0.554539	-0.0288198	-0.0437006	0.0432033	0.0325876	0.0434955	-0.00884247		350	0.934294	0.950292	0.986235	0.990782	0.953942
	352	-437.68	-17.6356	-1005.34	-1295.52	273.7	347.593	529.15	488.636	480.742	194.119		352	-0.262531	-0.0105783	-0.406048	-0.523251	0.0584389	0.0742159	0.0582502	0.0537903	0.060541	0.0244459		352	1.16454	0.910031	1.0135	0.996177	0.968705
	354	-190.308	-368.024	-781.98	-1110.33	408.771	167.948	1355.94	1183.28	1003.71	778.831		354	-0.114152	-0.22075	-0.315836	-0.448453	0.0872783	0.0358592	0.149266	0.130259	0.1264	0.0980801		354	0.936535	0.904792	0.95705	0.984887	0.976773
	356	-208.046	-334.385	-521.536	-771.021	806.408	459.385	846.536	1000.13	956.454	772.844		356	-0.124791	-0.200573	-0.210645	-0.31141	0.172179	0.0980852	0.0931888	0.110097	0.120449	0.0973262		356	0.954595	0.932738	0.942208	1.01407	0.980943
	358	-358.861	-269.852	-436.694	-789.667	757.451	585.032	1615.99	1376.27	1210.67	1207.6		358	-0.215254	-0.161864	-0.176378	-0.318941	0.161726	0.124913	0.177892	0.151503	0.152463	0.152076		358	1.03382	0.906966	0.97105	0.979485	0.99969
	360	-487.98	-685.268	-443.134	-296.084	1096.29	446.391	1969.75	1815.89	1605.89	1776.7		360	-0.292702	-0.41104	-0.178979	-0.119586	0.234074	0.0953108	0.216835	0.199898	0.202233	0.223744		360	0.921165	1.03882	0.896752	0.98722	1.01661
	362	-160.937	-441.02	-890.535	-631.601	1394.37	1071.97	2525.98	2485.2	2124.8	1729.76		362	-0.0965337	-0.264535	-0.359681	-0.255099	0.297718	0.22888	0.278066	0.273577	0.267581	0.217833		362	0.901016	1.07752	0.951096	0.996763	0.963433
	364	-49.7916	-76.1351	-434.462	-761.762	1904.21	1602.61	2525.93	2213.88	2038.4	2120.82		364	-0.0298663	-0.0456677	-0.175476	-0.30767	0.406575	0.342179	0.278061	0.243709	0.256701	0.26708		364	0.991042	0.913783	0.957536	0.975224	1.00769
	366	498.075	312.868	-333.376	-55.9091	1949.75	2314.96	4631.51	3506.98	2994.43	2634.08		366	0.298758	0.187666	-0.134648	-0.0225813	0.416299	0.494276	0.509849	0.386057	0.377095	0.331717		366	0.946911	1.07119	1.05109	0.923504	0.969129
	368	380.287	602.921	711.522	558.234	2647.1	2209.08	4356.23	4128.08	3687.89	3385.47		368	0.228106	0.361647	0.287379	0.225467	0.565194	0.471669	0.479545	0.454429	0.464425	0.426341		368	1.06605	0.968984	0.944168	0.984184	0.975545
	370	795.404	756.68	302.53	567.036	2953.66	2997.66	5206.96	4781.6	4486.5	3761.39		370	0.477103	0.453875	0.12219	0.229022	0.630649	0.640042	0.573196	0.526371	0.564996	0.47368		370	0.989772	1.05835	1.0054	0.972155	0.94492
	372	1454.58	1290.4	589.974	676.525	3464.92	3036.78	5560.02	5621.91	5060.8	4427.87		372	0.872492	0.774015	0.238286	0.273243	0.739809	0.648396	0.612061	0.618874	0.637319	0.557613		372	0.963066	1.01795	0.95058	1.00396	0.953932
	374	1220.55	680.571	1308.54	1009.79	4089.45	3927.45	6009.26	6001.26	5669.34	4818.1		374	0.732117	0.408223	0.528509	0.407846	0.873156	0.838566	0.661515	0.660634	0.713954	0.606756		374	0.871772	0.946067	0.982557	0.999502	0.94067
	376	1646.56	1265.5	1148.04	989.653	4061.22	3686.26	7122.93	6463.49	5818.07	5075.55		376	0.987648	0.75908	0.463685	0.399714	0.867129	0.787069	0.78411	0.711518	0.732684	0.639176		376	0.917824	0.970553	0.959505	0.961643	0.948778
	378	1967.34	1639.75	2555.61	1609.53	4071.08	3869.12	7960.48	7155.49	6618.88	5845.36		378	1.18006	0.983564	1.03219	0.650079	0.869234	0.826112	0.876309	0.787695	0.833532	0.736121		378	0.933926	0.860591	0.978212	0.955352	0.949433
	380	2370.51	2340.04	1925.17	1797.5	4877.55	4574.02	8158.39	7485.14	7052.89	6518.25		380	1.42189	1.40362	0.777564	0.725996	1.04142	0.976618	0.898096	0.823983	0.888188	0.820859		380	0.994318	0.979259	0.969876	0.963064	0.966014
	382	2949.62	2373.96	2878.12	2522.74	5409.84	4970.17	8626.78	8011	7241.29	6535.9		382	1.76925	1.42396	1.16245	1.01892	1.15508	1.0612	0.949658	0.881871	0.911913	0.823082		382	0.90309	0.950008	0.958554	0.967063	0.95569
	384	2753.28	2447.53	3383.54	3370.83	5892.93	5290.28	9834.89	8992.67	8305.17	7680.48		384	1.65149	1.46809	1.36659	1.36145	1.25822	1.12955	1.08265	0.989936	1.04589	0.967221		384	0.946768	0.998331	0.945664	0.957686	0.963217
	386	3483.46	3262.33	3985	3631.21	6227.98	5665.51	10708.6	10040.2	8769.4	7666.69		386	2.08946	1.95683	1.60951	1.46662	1.32976	1.20967	1.17883	1.10525	1.10435	0.965485		386	0.965844	0.956938	0.950774	0.967833	0.936798
	388	3409.79	3141.23	4328.41	4212.85	6536.05	6105.69	10714.3	10246.6	9762.58	8629.05		388	2.04527	1.88418	1.74821	1.70154	1.39554	1.30365	1.17945	1.12797	1.22943	1.08668		388	0.95804	0.986499	0.963325	0.977498	0.938531
	390	3886.97	3538.73	4496.5	4622.99	6890.14	6372.12	11596.4	10996.9	9740.29	8652.88		390	2.3315	2.12262	1.8161	1.86719	1.47114	1.36054	1.27656	1.21057	1.22662	1.08968		390	0.949365	1.01449	0.957147	0.972332	0.94096
	392	4189.7	3857.1	4360.24	4021.48	7004.9	6663.29	12240.4	11224.7	10140.8	9227.22		392	2.51308	2.31358	1.76107	1.62425	1.49565	1.42271	1.34746	1.23564	1.27705	1.16201		392	0.953679	0.960568	0.972007	0.954471	0.951455
	394	3638.69	3587.59	5178.87	4724.35	7028.1	6624.35	12277.6	11226.6	10404.1	9187.54		394	2.18257	2.15193	2.09171	1.90813	1.5006	1.41439	1.35155	1.23586	1.31021	1.15701		394	0.992292	0.951696	0.966977	0.952971	0.936248
	396	4137.47	3912.61	5255.55	5065.9	7306.04	6984.98	12626.1	11355.8	10497.3	9489.91		396	2.48176	2.34688	2.12268	2.04608	1.55994	1.49139	1.38992	1.25007	1.32195	1.19509		396	0.968453	0.980007	0.974324	0.944026	0.947465
	398	4663.37	4163.54	5428.06	5158.89	7483.4	7184.72	12875.8	12191.8	11162.4	9903.21		398	2.79721	2.49739	2.19236	2.08364	1.59781	1.53404	1.4174	1.3421	1.4057	1.24713		398	0.934695	0.972131	0.976448	0.970189	0.936536
	400	4757.71	4136.97	5393.53	5215.66	7714.78	7593.17	12933.1	12668.6	11204.2	10248.4		400	2.85379	2.48145	2.17841	2.10657	1.64721	1.62125	1.42371	1.39459	1.41097	1.29061		400	0.919886	0.981518	0.990582	0.9885	0.951929
	402	4215.54	3863.79	5113.1	5119.52	7902.25	7348.65	12533.7	12547.1	11351	10373.3		402	2.52858	2.31759	2.06514	2.06774	1.68724	1.56904	1.37974	1.38121	1.42945	1.30633		402	0.951187	1.00069	0.957742	1.00059	0.951187
	404	4295.32	4337.89	5284.19	5274.73	7564.83	7491.93	12878.9	12749.3	11255.6	10293.4		404	2.57644	2.60197	2.13425	2.13043	1.6152	1.59963	1.41774	1.40347	1.41744	1.29627		404	1.00584	0.999006	0.994288	0.994353	0.95173
	406	4575.89	3982.33	4837.69	4709.93	7562.85	7328.45	12159.2	12412	10822.9	10016.2		406	2.74473	2.3887	1.95391	1.90231	1.61477	1.56473	1.33852	1.36635	1.36295	1.26137		406	0.921552	0.985912	0.981632	1.01137	0.958636
	408	4035.72	3712.48	4768.18	4560.83	7579.99	7319.52	12428.3	11801.1	10488.4	9575.17		408	2.42072	2.22684	1.92583	1.84209	1.61843	1.56282	1.36814	1.2991	1.32082	1.20582		408	0.953996	0.976958	0.979616	0.972122	0.952355
	410	4275.79	3701.57	4867.04	4684.92	7529.01	7225.3	12771.2	11792	10705.3	9887.66		410	2.56472	2.2203	1.96576	1.89221	1.60755	1.5427	1.40589	1.29809	1.34815	1.24518		410	0.920976	0.979982	0.976137	0.957126	0.957816
	412	4298.09	3381.14	4217.58	4440	6991.04	6960.86	12085.6	12096	10057.7	9433.09		412	2.5781	2.02809	1.70345	1.79328	1.49269	1.48624	1.33042	1.33155	1.2666	1.18793		412	0.874195	1.02633	0.997524	1.00047	0.966661
	414	3583.93	3237.34	4202.31	4361.02	7137.49	6966.84	11696.3	11901.2	9937.92	9726.92		414	2.14973	1.94184	1.69728	1.76138	1.52395	1.48752	1.28756	1.31011	1.25151	1.22493		414	0.947283	1.01882	0.986167	1.00941	0.988666
	416	3536.58	3360.43	3650.15	3569.54	6756.46	6553.24	11572	11552.5	9467.65	9300.25		416	2.12133	2.01567	1.47427	1.44171	1.4426	1.39921	1.27387	1.27173	1.19228	1.1712		416	0.973013	0.989771	0.983001	0.999103	0.990775
	418	2894.3	3083.16	3469.74	3841.03	6180.05	6576.38	10184.6	10611.8	8986.66	9000.96		418	1.73607	1.84936	1.4014	1.55137	1.31953	1.40415	1.12115	1.16818	1.13171	1.13351		418	1.03209	1.04822	1.03483	1.02109	1.00081
	420	2766.82	2543.19	3505.35	3532.49	6278.95	6204.13	9808.48	10463.8	8564.2	8368.55		420	1.65961	1.52547	1.41578	1.42675	1.34065	1.32467	1.07974	1.15189	1.07851	1.05387		420	0.961158	1.00351	0.993481	1.03297	0.988653
	422	2277.02	2672.63	2912.53	3057.51	5547.07	5762.61	9522.78	9740.86	7564.3	8016.45		422	1.36581	1.60311	1.17635	1.2349	1.18438	1.2304	1.04829	1.0723	0.95259	1.00953		422	1.0751	1.0203	1.02006	1.01113	1.02784
	424	2487.8	2445.41	2050.01	2370.55	5350.42	5578.67	8928.46	9644.6	7478.39	7600.87		424	1.49224	1.46682	0.827983	0.95745	1.14239	1.19112	0.982867	1.0617	0.941772	0.957197		424	0.992262	1.05104	1.02164	1.0377	1.00758
	426	2252.33	2303.01	2301.33	2366.37	4945.06	5332.11	8353.41	9186.98	7143.13	7498.52		426	1.351	1.3814	0.929492	0.955759	1.05584	1.13848	0.919564	1.01133	0.899552	0.944308		426	1.00967	1.00996	1.03816	1.04525	1.02246
	428	2113.2	1900.1	1856	2275.9	4901.75	5176.07	8114.85	9376.3	6554.4	7472.2		428	1.26755	1.13973	0.749625	0.919221	1.04659	1.10516	0.893303	1.03217	0.825412	0.940992		428	0.958247	1.06899	1.02716	1.06937	1.06025
	430	1098.25	1305.87	1429.6	1370.1	4485.52	5070.68	7376.9	8787.67	5700.04	7254.22		430	0.658755	0.783291	0.577405	0.553375	0.957722	1.08266	0.812068	0.967369	0.71782	0.913542		430	1.05078	0.989489	1.06043	1.08087	1.10809
	432	1258.21	1503.12	557.989	1353.46	4029.46	5103.78	6643.7	8641.43	5261.77	6954.64		432	0.754705	0.901611	0.225368	0.546652	0.860347	1.08973	0.731356	0.951271	0.662627	0.875814		432	1.05764	1.16611	1.11642	1.11953	1.12144
	434	479.873	857.164	424.016	1121.72	3589.59	4638.03	5901.28	8066.06	4221.21	6498.55		434	0.28784	0.514148	0.171257	0.453056	0.766428	0.990286	0.649628	0.887933	0.531588	0.818378		434	1.10872	1.14989	1.11931	1.13555	1.17655
	436	442.141	779.212	203.857	971.8	2770.89	4245.16	4996.87	7759.12	3289.56	5860.14		436	0.265207	0.467391	0.0823365	0.392503	0.591623	0.906401	0.550069	0.854143	0.414262	0.737982		436	1.09819	1.17317	1.185	1.18334	1.21479
	438	-254.908	427.36	-345.593	601.379	2520.94	3807.53	4220.9	7354.91	3147.88	6261.07		438	-0.1529	0.256341	-0.139582	0.242893	0.538255	0.812962	0.464648	0.809647	0.39642	0.788472		438	1.2494	1.24374	1.16667	1.21932	1.26325
	440	-131.88	454.497	-772.756	133.028	2743.04	3733	4256.81	7540.04	2345.37	5519.64		440	-0.0791048	0.272618	-0.312111	0.0537292	0.585679	0.797047	0.4686	0.830026	0.295358	0.695101		440	1.20512	1.26194	1.12466	1.22918	1.28795
	442	-809.507	-237.735	-1179.65	100.43	2225.9	3604.3	3793.2	7310.24	2294.46	5821.89		442	-0.485562	-0.142599	-0.476454	0.0405631	0.475261	0.76957	0.417565	0.80473	0.288946	0.733165		442	1.26216	1.41955	1.18566	1.25371	1.32148
	444	-772.934	-73.2372	-999.873	-159.793	1711.71	3619.58	3359.2	7127.78	2190.39	6017.23		444	-0.463625	-0.0439295	-0.403841	-0.0645391	0.365474	0.772831	0.36979	0.784644	0.275842	0.757765		444	1.31552	1.26002	1.2761	1.28065	1.3521
	446	-588.364	200.86	-1444.59	-281.737	1854.62	4058.08	3077.81	7430.25	1734.78	6189.82		446	-0.352915	0.120481	-0.58346	-0.113792	0.395988	0.866457	0.338813	0.817941	0.218465	0.779499		446	1.32855	1.41737	1.31242	1.33106	1.42784
	448	-852.562	-156.924	-1510.49	-251.105	1883.49	3724.91	3027.27	7558.29	1713	6023.03		448	-0.511388	-0.094127	-0.610077	-0.10142	0.402151	0.795322	0.333249	0.832035	0.215723	0.758494		448	1.32537	1.46297	1.26002	1.34598	1.41478
	450	-1093.79	-318.638	-1754.81	-113.426	2026.21	4036.84	2760.03	7741.31	1457.31	6309.47		450	-0.656081	-0.191127	-0.708755	-0.0458119	0.432625	0.861921	0.303831	0.852183	0.183522	0.794567		450	1.40867	1.66294	1.27831	1.38828	1.47873
	452	-1323.38	-258.381	-1505.56	239.336	1745.23	4267.36	3193.93	8870.41	1974.18	7524.34		452	-0.793795	-0.154983	-0.608084	0.096666	0.372631	0.911141	0.351596	0.976478	0.248613	0.947559		452	1.63881	1.64029	1.36323	1.428	1.52103
	454	-1047.77	-263.23	-1639.37	519.598	1875.72	4669.68	3482.1	9785.75	1971.68	8313.43		454	-0.628479	-0.157892	-0.662129	0.209862	0.400493	0.997043	0.383319	1.07724	0.248298	1.04693		454	1.40383	1.83314	1.39496	1.46518	1.59548
	456	-1083.64	482.088	-1367.81	257.313	1809.1	4664.17	3299.11	10128.3	2062.6	8827.26		456	-0.649996	0.289168	-0.552449	0.103927	0.386269	0.995867	0.363174	1.11495	0.259749	1.11164		456	1.82109	1.56765	1.40744	1.51086	1.62981
	458	-1079.23	107.545	-1416.98	996.249	1831.31	5043.84	3184.63	10204.9	2294.23	9420.51		458	-0.647351	0.0645081	-0.572307	0.402378	0.39101	1.07693	0.350573	1.12338	0.288918	1.18635		458	1.62093	1.85766	1.457	1.52969	1.64948
	460	-737.937	838.369	-1244.63	1206.61	1918.26	5051.13	3493.36	11402.8	2120.07	9745.31		460	-0.442633	0.502874	-0.502696	0.487342	0.409576	1.07849	0.384557	1.25525	0.266986	1.22725		460	1.69977	1.82089	1.44022	1.58319	1.70616
	462	-434.856	870.209	-871.011	2017.22	1989.22	5814.98	3476.01	11593.1	2764.94	10433.7		462	-0.260838	0.521973	-0.351795	0.814742	0.424727	1.24158	0.382647	1.2762	0.348196	1.31394		462	1.51065	1.85967	1.53228	1.59927	1.67016
	464	-378.967	1291.25	-512.102	1912.72	2146.16	5948.19	4009.79	12540.8	3111.06	11327.5		464	-0.227314	0.774521	-0.206834	0.772534	0.458235	1.27002	0.441408	1.38052	0.391783	1.4265		464	1.63954	1.65208	1.51767	1.60595	1.69694
	466	-678.044	1101.43	-250.675	2489.3	1838.45	5809.02	4733.67	13764.9	3214.75	12010.1		466	-0.406708	0.660664	-0.101246	1.00541	0.392536	1.24031	0.521095	1.51527	0.404841	1.51246		466	1.76951	1.68843	1.56426	1.61011	1.73955
	468	16.0882	1666.53	116.472	3333.82	2303.71	6429.86	4602.37	13994.8	3848.1	12852.3		468	0.00965013	0.999623	0.0470422	1.34651	0.491874	1.37286	0.506641	1.54059	0.484601	1.61853		468	1.54893	1.7401	1.55001	1.64019	1.71883
	470	297.69	1778	343.865	3156.9	3004.54	7114.82	5189.27	14687.9	3884.39	13195.6		470	0.178562	1.06649	0.138885	1.27505	0.641511	1.51912	0.571248	1.61688	0.489171	1.66175		470	1.45019	1.61493	1.50108	1.62252	1.74119
	472	388.644	1724.71	686.198	3958.89	3173.86	7282.88	5929.84	16065.6	4663.71	14095		472	0.233118	1.03452	0.27715	1.59897	0.677664	1.555	0.652772	1.76854	0.587312	1.77502		472	1.39538	1.6656	1.4908	1.63353	1.7069
	474	282.281	1822.03	1221.62	4681.68	3142.64	7698.9	6114.82	17719.7	5257.34	15512.1		474	0.169319	1.0929	0.493405	1.8909	0.670998	1.64382	0.673135	1.95063	0.66207	1.95348		474	1.47047	1.6346	1.54625	1.71706	1.73587
	476	1259.6	3141.68	841.042	4699.26	3938.7	8819.83	7062.79	19049.8	6268.14	17393.4		476	0.755538	1.88446	0.339691	1.898	0.840968	1.88316	0.777489	2.09705	0.789362	2.1904		476	1.44283	1.76073	1.53422	1.69969	1.74435
	478	1068.24	3157.49	1619.72	5476.56	5029.58	10498.4	8224.95	21521.8	7079.65	19621.1		478	0.640759	1.89394	0.654195	2.21194	1.07389	2.24155	0.905424	2.36917	0.891558	2.47093		478	1.51475	1.65924	1.5347	1.72684	1.79589
	480	1230.62	3016.67	1292.01	5563.07	4686.61	10143.1	8054.24	21246.6	7054.56	19119.1		480	0.738159	1.80947	0.521835	2.24688	1.00066	2.1657	0.886631	2.33888	0.888398	2.40772		480	1.42312	1.77336	1.552	1.72792	1.76685
	482	723.03	3413.81	1349.96	5341.35	4930.05	10706.4	8269.52	21975.6	7206.13	19954.3		482	0.433691	2.04769	0.545238	2.15733	1.05264	2.28597	0.91033	2.41913	0.907485	2.51289		482	1.72458	1.71522	1.57032	1.74739	1.80256
	484	1161.2	3695.71	1541.32	5765.88	4822.45	10949.9	8543.85	22999.7	7640.46	20888.6		484	0.696518	2.21678	0.622528	2.3288	1.02966	2.33796	0.940528	2.53187	0.962182	2.63055		484	1.61047	1.7319	1.61148	1.77666	1.81184
	486	1368.58	3918.67	1779.94	6171.23	5116.12	11155.8	8971.18	23415	7999.37	21200.4		486	0.820909	2.35051	0.718906	2.49252	1.09236	2.38192	0.987571	2.57758	1.00738	2.66981		486	1.585	1.73058	1.58556	1.7586	1.79155
	488	1450.9	4337.78	2078.95	6814.28	5403.69	11818.6	9372.32	24565.8	8250.53	22248.9		488	0.870283	2.60191	0.839673	2.75224	1.15376	2.52344	1.03173	2.70427	1.03901	2.80186		488	1.64999	1.75049	1.60507	1.7815	1.8269
	490	1640.66	4652.39	2187.66	7411.8	5757.75	12684	10354.7	26777.1	9308.48	23963.9		490	0.98411	2.79062	0.88358	2.99357	1.22936	2.70822	1.13987	2.94769	1.17224	3.01783		490	1.65031	1.81394	1.63219	1.80409	1.81479
	492	1737.97	4832.68	2624.74	8272.23	6437.3	13589	11430	28782.4	10135.7	26006.7		492	1.04248	2.89876	1.06012	3.3411	1.37446	2.90144	1.25824	3.16844	1.27641	3.27509		492	1.65448	1.82379	1.61464	1.80713	1.84358
	494	2084.44	5674	3288.82	8730.56	7104.11	14557.2	11908.6	29357.9	10826.8	26629.3		494	1.2503	3.40341	1.32833	3.52621	1.51683	3.10817	1.31092	3.23179	1.36344	3.3535		494	1.70731	1.72368	1.60582	1.79396	1.81018
	496	2673.33	5990.15	3651.73	8952.23	7222.1	14021.7	12856.8	29423	11304.6	27007.9		496	1.60353	3.59304	1.47491	3.61574	1.54202	2.99383	1.4153	3.23896	1.42361	3.40118		496	1.58561	1.67244	1.54746	1.7226	1.78585
	498	3236.14	6489.41	4617.14	10123.6	8076.42	14859	13548.7	31129.2	12476.3	28361.1		498	1.94112	3.89251	1.86483	4.08886	1.72443	3.1726	1.49147	3.42678	1.57117	3.57158		498	1.52247	1.62235	1.51094	1.74438	1.7509
	500	3641.27	6431.87	4759.49	9710.93	8403.82	14600	14029.7	29458.7	13020.5	26446.2		500	2.18412	3.85799	1.92232	3.92217	1.79433	3.1173	1.54443	3.24288	1.6397	3.33043		500	1.42079	1.55076	1.45553	1.64024	1.61874
	502	4033.23	6358.46	5331	9548.33	8737.14	14522.4	15042	28619.4	13540.4	25808.1		502	2.41923	3.81396	2.15315	3.8565	1.8655	3.10073	1.65586	3.1505	1.70518	3.25007		502	1.33105	1.44106	1.41515	1.5407	1.55214
	504	4550.34	6780.53	5861.18	9565.79	9213.07	14394.9	15420.2	27390.7	13491.8	24525.8		504	2.72941	4.06713	2.36729	3.86355	1.96712	3.0735	1.69749	3.01523	1.69906	3.08859		504	1.29575	1.36709	1.35956	1.46963	1.4977
	506	4884.71	6645.89	6535.67	9341.67	9474.62	13249.6	15140.8	25217.3	14136.4	22507.3		506	2.92997	3.98637	2.63971	3.77303	2.02296	2.82898	1.66674	2.77599	1.78023	2.8344		506	1.22363	1.26063	1.25728	1.3997	1.36691
	508	4617.76	5775.87	6267.61	8790.05	9176.37	11993.6	14910.6	22660.9	13704.9	20121.1		508	2.76985	3.46451	2.53144	3.55024	1.95928	2.56079	1.6414	2.49457	1.72589	2.5339		508	1.15222	1.24027	1.19598	1.31027	1.28665
	510	4875.68	5295.45	6418.55	7951.44	8459.85	11008.9	13844.6	20233.4	12945.2	18061.7		510	2.92455	3.17634	2.59241	3.21153	1.8063	2.35056	1.52405	2.22735	1.63022	2.27456		510	1.05336	1.14394	1.18663	1.26716	1.23662
	512	4323.33	5024.58	5850.18	7210.27	8002.03	9842.86	12816.9	17031.1	11662.4	14882.2		512	2.59324	3.01387	2.36285	2.91218	1.70855	2.10159	1.41092	1.87482	1.46867	1.87415		512	1.09588	1.13492	1.13945	1.18414	1.1583
	514	3652.71	3965.64	5197.2	5504.53	7105.17	8230.56	11241.3	14515.9	10417.3	12560.8		514	2.19099	2.37869	2.09911	2.22324	1.51705	1.75734	1.23747	1.59795	1.31188	1.58182		514	1.0471	1.0326	1.09147	1.15366	1.11225
	516	2986.68	3230.22	4134.68	4713.89	6046.99	6682.18	9771.18	11481.2	8939.4	10242.3		516	1.79149	1.93757	1.66997	1.90391	1.29112	1.42674	1.07564	1.26388	1.12576	1.28984		516	1.04074	1.06924	1.05649	1.08619	1.07396
	518	2799.38	2407.47	3658.49	3620.78	5321.46	5651.53	8116.28	9119.88	7376.49	8061.77		518	1.67913	1.44406	1.47764	1.46241	1.13621	1.20668	0.893461	1.00394	0.92894	1.01524		518	0.932312	0.99522	1.03138	1.05519	1.04268
	520	2014.08	1736.37	2824.86	3393.06	4996.76	4922.71	6738.34	7669.47	6143.73	6756.21		520	1.2081	1.04152	1.14094	1.37043	1.06688	1.05107	0.741773	0.844275	0.773695	0.850826		520	0.944509	1.08053	0.992736	1.0554	1.04132
	510	1254.57	5290.87	1437.16	6560.74	2870.42	9791.07	5401.97	20504.5	5349.09	20504.5		510	0.867377	3.65798	0.856596	3.91041	0.8702	2.96828	0.861112	3.26856	0.887235	3.40102		510	2.3754	2.26163	1.91596	2.04183	2.14002
	512	1284.17	5505.84	1374.48	6633.01	3117.46	10123	5832.13	21188.7	5628.25	20924.4		512	0.88784	3.8066	0.819234	3.95349	0.945094	3.06892	0.929682	3.37762	0.933539	3.47065		512	2.42421	2.31516	1.89784	2.02883	2.12694
	514	1365.47	5820.68	1705.19	6860.14	3415.92	10371.8	6146.55	21497.1	6031.44	21532.8		514	0.94405	4.02428	1.01635	4.08886	1.03558	3.14435	0.979803	3.42678	1.00042	3.57158		514	2.46287	2.19076	1.85863	2.00721	2.10912
	516	1608.3	5882.66	1866.43	6768.43	3479.02	10465.1	6405.41	21302.4	6276.57	21343.2		516	1.11194	4.06713	1.11245	4.0342	1.05471	3.1726	1.02107	3.39575	1.04107	3.54013		516	2.29984	2.09168	1.85568	1.96113	2.05943
	518	1490.27	5585.36	1829.13	6550.4	3571.8	10151.8	6498.81	20988.2	6354.09	20809.4		518	1.03034	3.86158	1.09022	3.90425	1.08283	3.07763	1.03596	3.34567	1.05393	3.45158		518	2.29169	2.06023	1.79689	1.92923	2.01093
	520	1595.8	5305.97	1654.74	6369.33	3563.33	9802.7	6542.57	20148.8	6315.12	20125.3		520	1.1033	3.66842	0.986278	3.79633	1.08027	2.9718	1.04293	3.21185	1.04747	3.33812		520	2.13258	2.10189	1.75642	1.87014	1.96846
	522	1573.23	5340.51	1702.23	6018.54	3493.57	9413.11	6310.9	19483.1	6246.32	19203.3		522	1.08769	3.6923	1.01458	3.58725	1.05912	2.85369	1.006	3.10574	1.03606	3.18519		522	2.15799	1.99773	1.72376	1.85506	1.91303
	524	1449.45	4949.32	1481.14	5641.79	3261.13	8885.84	6019.13	18142.4	5839.12	17963.4		524	1.00212	3.42184	0.88281	3.36269	0.988651	2.69385	0.959491	2.89202	0.968516	2.97952		524	2.11834	2.01354	1.70783	1.80216	1.87959
	526	1322.95	4547.7	1353.39	5154.51	3158.65	8287.94	5800.07	16818.4	5644.91	16687.1		526	0.914654	3.14417	0.806664	3.07225	0.957583	2.51259	0.924572	2.68098	0.936303	2.76783		526	2.07384	1.9557	1.65392	1.73978	1.81253
	528	1197.41	4044.73	1271.49	4756.34	2889.72	7663.02	5316.87	15330.5	5088.79	15238.7		528	0.827857	2.79643	0.757848	2.83493	0.876053	2.32313	0.847546	2.44378	0.84406	2.5276		528	1.98952	1.8946	1.63014	1.69486	1.77875
	530	1072.7	3719.54	1218.36	4295.48	2729.83	7064.75	4949.77	14462.5	4737.69	14098		530	0.741635	2.5716	0.726179	2.56024	0.82758	2.14176	0.789028	2.30543	0.785825	2.33839		530	1.96152	1.80086	1.58461	1.67736	1.73804
	532	890.325	3414.85	1023.46	3910.53	2448.96	6470	4581.12	13161.1	4170.08	12879.7		532	0.615549	2.36094	0.610016	2.3308	0.74243	1.96146	0.730262	2.09797	0.691678	2.13632		532	1.98216	1.79155	1.56363	1.62741	1.71891
	534	951.819	3248.25	833.028	3467.06	2246.4	6001.03	4165.71	12195.5	3802.23	12042.7		534	0.658064	2.24576	0.496511	2.06648	0.681022	1.81928	0.664043	1.94404	0.630664	1.99747		534	1.87254	1.76195	1.54167	1.60557	1.70148
	536	754.275	3012.03	753.195	3176.35	2162.91	5638.23	3854.94	11244.4	3457.32	11201		536	0.521487	2.08244	0.448928	1.89321	0.65571	1.7093	0.614504	1.79244	0.573454	1.85788		536	1.92746	1.71752	1.50748	1.57066	1.67914
	538	737.717	2799.53	486.21	2944.65	1907.07	5311.2	3510.29	10754.2	3196.79	10585.3		538	0.51004	1.93553	0.289797	1.7551	0.57815	1.61015	0.559565	1.71429	0.530241	1.75574		538	1.85277	1.79046	1.51638	1.57471	1.66314
	540	622.523	2531.4	408.319	2705.2	1790.63	4921.06	3250.79	10036.8	3048.24	9865.29		540	0.430397	1.75015	0.243371	1.61239	0.542851	1.49188	0.518199	1.59993	0.505601	1.63632		540	1.82901	1.75749	1.4834	1.5497	1.62012
	542	581.52	2362.18	497.857	2565.55	1688.98	4563.27	3056.73	9225.92	2842.53	9253.73		542	0.402049	1.63316	0.296739	1.52915	0.512033	1.38341	0.487264	1.47068	0.471481	1.53489		542	1.78735	1.66234	1.45092	1.50772	1.59432
	544	467.031	2137.88	469.208	2441.13	1445.37	4187.9	2648.38	8771.43	2560.03	8706.22		544	0.322893	1.47808	0.279663	1.45499	0.438182	1.26961	0.42217	1.39823	0.424623	1.44407		544	1.77819	1.63752	1.44735	1.52144	1.58508
	546	479.124	2048.4	365.298	2184.55	1445.27	4013.74	2594.21	8257.47	2334.24	8121.38		546	0.331254	1.41621	0.217729	1.30206	0.438151	1.21681	0.413535	1.3163	0.387172	1.34707		546	1.72679	1.6086	1.41896	1.48452	1.563
	548	352.639	1990.83	179.91	1803.03	1510.74	3878.11	2512.95	7984.41	2285.94	7990.49		548	0.243806	1.37641	0.107232	1.07466	0.458	1.17569	0.400582	1.27277	0.379162	1.32536		548	1.80592	1.57889	1.38208	1.47139	1.55758
	550	383.426	1624.87	295.13	1964.13	1250.05	3648.46	2309.29	7373.88	2173.24	7304.37		550	0.265091	1.12339	0.175907	1.17069	0.378968	1.10607	0.368117	1.17545	0.360469	1.21155		550	1.60162	1.57176	1.40409	1.44413	1.50712
	552	489.957	1874.36	348.529	1839.93	1225.08	3379.43	2121.31	6951.05	1969.49	6746.63		552	0.338744	1.29589	0.207735	1.09666	0.371397	1.02451	0.338151	1.10805	0.326673	1.11904		552	1.63797	1.50174	1.36451	1.43063	1.48184
	554	511.858	1595.04	182.057	1709.06	1013.05	3121.86	1894.06	6406.51	1901.31	6433.35		554	0.353886	1.10277	0.108512	1.01865	0.307118	0.94643	0.301927	1.02124	0.315364	1.06708		554	1.49417	1.5442	1.37008	1.41066	1.46028
	556	478.023	1604.07	117.23	1476.07	1048.31	3014.47	1895.49	5981.05	1757.05	6098.73		556	0.330493	1.10902	0.0698726	0.879785	0.317808	0.913872	0.302155	0.953421	0.291436	1.01158		556	1.52178	1.49572	1.34292	1.37176	1.44751
	558	327.03	1413.58	280.545	1478.9	991.154	2767.72	1774.19	5577.61	1689.38	5836.94		558	0.2261	0.977317	0.167214	0.881474	0.30048	0.839067	0.282818	0.88911	0.280211	0.968154		558	1.54136	1.41259	1.31297	1.34996	1.4305
	560	487.248	1336.38	111.94	1279.49	824.01	2462.01	1676.27	5039.56	1673.89	5171.21		560	0.336872	0.923941	0.06672	0.762614	0.249808	0.746387	0.267209	0.803342	0.277643	0.857731		560	1.39179	1.42676	1.29732	1.31227	1.36359
	562	198.188	1005.76	281.866	1197.36	807.394	2273.24	1479.87	4685.23	1456.63	4736.58		562	0.137022	0.695361	0.168001	0.713666	0.244771	0.689159	0.235902	0.746858	0.241606	0.785641		562	1.42996	1.31506	1.26687	1.30314	1.34887
	564	434.955	1106.16	136.33	1089.22	755.159	2174.08	1471.14	4381.55	1365.27	4352.93		564	0.300717	0.764772	0.0812569	0.649212	0.228935	0.659097	0.23451	0.698449	0.226453	0.722007		564	1.31735	1.34522	1.26081	1.27547	1.3209
	566	456.529	1067.69	282.991	1216.61	851.638	2100.52	1515.15	4260.26	1293.37	4154.44		566	0.315633	0.738172	0.168672	0.725139	0.258184	0.636799	0.241526	0.679115	0.214527	0.689083		566	1.28604	1.32117	1.22556	1.25875	1.3097
	568	319.805	899.203	32.9045	892.447	832.706	1855.87	1358.32	3556.84	1335.73	3815.38		568	0.221105	0.621687	0.0196121	0.531927	0.252445	0.562628	0.216525	0.566985	0.221553	0.632844		568	1.28972	1.32352	1.18542	1.21034	1.26719
	570	149.274	662.217	-7.59564	741.168	658.482	1704	1141.91	3203.87	1068.84	3390.77		570	0.103205	0.457841	-0.00452724	0.44176	0.199626	0.516587	0.182028	0.510719	0.177285	0.562416		570	1.2804	1.28619	1.19565	1.20144	1.2576
	572	75.2904	631.79	-46.8437	674.634	636.657	1479.25	1163.54	3110.87	1010.17	3087.82		572	0.052054	0.436804	-0.0279204	0.402103	0.19301	0.448451	0.185476	0.495895	0.167553	0.512166		572	1.31703	1.27996	1.15832	1.18984	1.23201
	574	282.514	694.132	-21.9667	663.683	660.761	1452.32	1026.78	2803.61	933.143	2833.04		574	0.195323	0.479906	-0.0130928	0.395576	0.200317	0.440287	0.163675	0.446914	0.154777	0.469907		574	1.20973	1.26351	1.14806	1.17556	1.214
	576	177.655	739.546	85.1514	603.953	579.014	1341.67	961.013	2624.2	836.867	2582.79		576	0.122826	0.511304	0.050753	0.359976	0.175535	0.406743	0.153192	0.418316	0.138808	0.428399		576	1.30246	1.19151	1.14487	1.16541	1.19881
	578	123.878	559.161	-14.7908	488.934	619.037	1243.54	840.261	2546.69	835.073	2350.67		578	0.085646	0.38659	-0.00881578	0.291421	0.187668	0.376995	0.133943	0.40596	0.138511	0.389898		578	1.2413	1.19306	1.11774	1.17177	1.17262
	580	210.778	497.989	-87.4618	454.219	522.635	1152.78	903.32	2252.15	797.551	2231.89		580	0.145726	0.344297	-0.05213	0.270729	0.158443	0.349479	0.143995	0.359009	0.132287	0.370196		580	1.1519	1.21356	1.121	1.13492	1.16407
	582	107.223	507.392	-148.014	322.777	522.045	1060.94	669.681	2009.65	665.093	2134.67		582	0.0741313	0.350799	-0.0882213	0.192386	0.158264	0.321637	0.106752	0.320352	0.110317	0.35407		582	1.2239	1.19015	1.10349	1.13724	1.17068
	584	148.865	459.834	3.87258	358.006	514.491	1048.27	885.297	1906.25	694.556	1916.87		584	0.102922	0.317918	0.00230818	0.213383	0.155974	0.317794	0.141122	0.303869	0.115204	0.317944		584	1.17003	1.13476	1.10265	1.10231	1.14148
	586	111.805	453.947	-11.9977	303.263	533.797	1059.15	779.494	1712.88	564.487	1794.57		586	0.0772991	0.313848	-0.00715103	0.180754	0.161827	0.321095	0.124257	0.273045	0.0936295	0.297659		586	1.19094	1.1207	1.10066	1.09453	1.14456
	588	81.7682	406.711	35.014	279.328	541.588	983.146	642.847	1599.36	512.609	1684.81		588	0.0565325	0.28119	0.0208695	0.166488	0.164189	0.298052	0.102474	0.254949	0.0850247	0.279453		588	1.18443	1.09188	1.08448	1.09823	1.1386
	590	52.6973	320.329	-24.9939	169.88	428.732	835.127	689.53	1511.32	471.768	1454.34		590	0.0364336	0.221468	-0.0148972	0.101254	0.129975	0.253179	0.109916	0.240915	0.0782505	0.241227		590	1.15445	1.07498	1.07947	1.084	1.11674
	592	80.1477	290.255	-44.5304	208.001	404.762	827.746	586.568	1441.75	577.478	1382.43		592	0.0554122	0.200675	-0.0265415	0.123975	0.122708	0.250941	0.0935031	0.229825	0.0957844	0.229299		592	1.11936	1.0979	1.0831	1.08834	1.09445
	594	50.3322	296.505	13.479	243.544	357.297	785.627	645.625	1367.6	443.462	1330.68		594	0.0347984	0.204997	0.00803393	0.14516	0.108319	0.238172	0.102917	0.218005	0.0735556	0.220715		594	1.14226	1.08723	1.08494	1.07413	1.10577
	596	84.6583	233.982	23.3703	191.063	357.131	754.068	563.232	1233.04	425.544	1292.19		596	0.0585307	0.16177	0.0139295	0.11388	0.108268	0.228605	0.0897831	0.196555	0.0705835	0.214331		596	1.08462	1.06335	1.07872	1.06936	1.10354
	598	139.489	337.978	48.4413	221.935	361.585	661.247	537.815	1194.24	458.653	1210.58		598	0.0964393	0.23367	0.0288726	0.13228	0.109619	0.200465	0.0857314	0.190371	0.0760752	0.200795		598	1.10909	1.06492	1.05938	1.06815	1.08948
	600	169.565	295.944	80.1243	191.71	345.621	629.777	563.753	1134.86	305.144	993.755		600	0.117233	0.204608	0.0477567	0.114265	0.104779	0.190924	0.0898662	0.180905	0.0506132	0.164831		600	1.06833	1.04127	1.05648	1.05913	1.08347
	602	56.5182	281.248	101.091	199.43	400.219	665.765	497.188	1032.37	325.312	914.106		602	0.0390753	0.194448	0.0602536	0.118867	0.121331	0.201835	0.0792552	0.164566	0.0539584	0.15162		602	1.12941	1.03609	1.05222	1.0558	1.07119
	604	59.1592	237.088	65.0443	209.235	345.553	637.547	444.824	1026.38	476.181	1027.13		604	0.0409012	0.163917	0.0387685	0.124711	0.104758	0.19328	0.0709081	0.163613	0.0789826	0.170367		604	1.1023	1.05362	1.05804	1.06097	1.06543
	606	99.6203	237.339	29.683	87.0474	319.883	569.811	478.462	948.041	432.556	895.836		606	0.068875	0.16409	0.017692	0.0518831	0.0969762	0.172745	0.0762702	0.151124	0.0717465	0.148589		606	1.07738	1.02162	1.04993	1.04905	1.0553
	608	11.5115	192.477	99.4549	144.213	348.448	594.72	449.898	920.489	339.842	804.967		608	0.00795878	0.133074	0.0592783	0.0859555	0.105636	0.180296	0.0717169	0.146732	0.0563684	0.133517		608	1.10698	1.01643	1.04892	1.04931	1.05614
	610	131.085	223.192	-9.1601	0.150027	272.072	477.228	480.366	818.508	328.946	798.073		610	0.0906289	0.154309	-0.00545972	8.94208e-05	0.0824818	0.144677	0.0765736	0.130476	0.0545612	0.132374		610	1.05086	1.00356	1.04138	1.03532	1.0567
	612	54.4669	209.919	47.0897	135.025	303.895	477.833	446.12	776.23	317.575	714.681		612	0.0376571	0.145133	0.028067	0.0804794	0.0921294	0.144861	0.0711146	0.123736	0.0526751	0.118542		612	1.08962	1.03292	1.03486	1.0346	1.04806
	614	135.519	312.348	-9.38042	63.0999	270.827	427.833	398.865	676.83	342.054	709.017		614	0.0936947	0.21595	-0.00559103	0.0376096	0.0821044	0.129703	0.0635819	0.107891	0.0567353	0.117602		614	1.0974	1.02772	1.03168	1.02928	1.04428
	616	76.3528	240.663	41.0749	161.9	276.154	415.303	392.234	657.956	268.721	596.365		616	0.0527885	0.166388	0.024482	0.0964979	0.0837193	0.125904	0.0625249	0.104883	0.0445719	0.0989171		616	1.09355	1.04534	1.02805	1.02801	1.03989
	618	289.488	305.584	-57.775	33.483	205.057	400.569	374.128	627.478	236.542	652.019		618	0.200145	0.211273	-0.0344358	0.0199569	0.0621655	0.121437	0.0596386	0.100024	0.0392344	0.108148		618	1.00817	1.03556	1.03998	1.02676	1.05078
	620	42.371	187.782	37.0702	42.9959	257.776	376.719	340.257	610.731	315.312	569.592		620	0.0292943	0.129828	0.022095	0.0256269	0.0781478	0.114207	0.0542393	0.0973548	0.0522997	0.0944762		620	1.08442	1.00223	1.02406	1.02867	1.03078
	622	45.8311	174.208	109.422	132.771	333.465	391.792	305.667	534.485	257.379	538.113		622	0.0316865	0.120443	0.065219	0.079136	0.101094	0.118776	0.0487255	0.0852007	0.0426906	0.089255		622	1.07438	1.00854	1.01162	1.02434	1.03423
	624	123.658	212.394	77.942	70.4723	226.027	325.1	296.751	515.14	255.744	514.877		624	0.0854938	0.146844	0.0464559	0.0420037	0.0685228	0.098558	0.0473042	0.082117	0.0424195	0.0854009		624	1.0492	0.997235	1.02017	1.02326	1.0316
	626	113.952	161.648	10.867	61.6	236.511	287.222	302.132	514.836	203.547	480.556		626	0.0787837	0.11176	0.0064771	0.0367156	0.0717011	0.0870748	0.048162	0.0820685	0.0337617	0.0797082		626	1.02659	1.01926	1.0103	1.02264	1.034
	628	115.748	178.112	32.7317	32.1086	231.862	294.106	323.516	455.777	222.089	433.703		628	0.0800257	0.123142	0.0195092	0.0191377	0.0702916	0.0891616	0.0515706	0.0726541	0.0368372	0.0719369		628	1.03473	0.999765	1.01266	1.01404	1.02591
	630	68.4171	162.992	133.179	97.1903	219.443	307.924	250.055	443.153	192.967	408.841		630	0.0473019	0.112688	0.0793788	0.0579286	0.0665267	0.0933508	0.0398605	0.0706417	0.0320068	0.0678131		630	1.05409	0.986947	1.01804	1.02067	1.02653
	632	125.165	145.656	39.0168	105.586	247.745	281.272	192.331	405.036	146.936	353.76		632	0.0865357	0.100703	0.0232553	0.0629326	0.0751069	0.0852708	0.0306589	0.0645656	0.0243718	0.0586769		632	1.01135	1.025	1.0068	1.0229	1.02556
	634	117.43	159.308	12.5027	58.3147	173.16	207.214	278.663	384.426	207.311	350.425		634	0.0811882	0.110142	0.00745199	0.0347574	0.0524954	0.0628193	0.0444208	0.0612802	0.034386	0.0581239		634	1.0233	1.01738	1.00701	1.01128	1.01756
	636	122.815	178.048	58.1703	43.621	177.628	244.685	249.855	342.981	180.386	379.528		636	0.0849114	0.123098	0.0346714	0.0259995	0.0538499	0.0741792	0.0398286	0.0546735	0.0299201	0.0629511		636	1.03064	0.994575	1.01379	1.00997	1.02451
	638	72.0396	117.236	45.075	102.58	182.054	255.596	242.712	362.741	170.032	323.685		638	0.0498064	0.0810538	0.0268662	0.0611411	0.0551917	0.077487	0.0386899	0.0578235	0.0282026	0.0536885		638	1.0258	1.02155	1.01511	1.01286	1.01893
	640	61.2443	113.608	25.858	19.2223	232.517	225.931	229.481	279.898	177.762	325.237		640	0.0423428	0.0785457	0.0154122	0.0114571	0.0704901	0.0684936	0.0365809	0.0446177	0.0294847	0.053946		640	1.03007	0.997496	0.998661	1.00541	1.01816
	642	63.7495	64.0614	63.5515	73.9188	221.89	237.617	205.869	298.126	167.364	265.934		642	0.0440749	0.0442905	0.0378788	0.044058	0.0672685	0.0720364	0.032817	0.0475233	0.0277601	0.0441096		642	1.00018	1.00386	1.0032	1.00992	1.01215
	644	108.258	142.564	38.4381	55.6956	195.721	232.501	139.49	279.082	153.514	266.888		644	0.0748469	0.0985651	0.0229104	0.0331964	0.059335	0.0704854	0.0222356	0.0444875	0.0254629	0.0442678		644	1.01918	1.00648	1.00754	1.01512	1.014
	646	89.5701	132.087	-7.66386	51.4411	117.076	133.662	162.057	215.246	147.973	220.001		646	0.0619266	0.0913218	-0.00456791	0.0306606	0.0354929	0.0405213	0.0258331	0.0343116	0.0245438	0.0364908		646	1.02403	1.02259	1.00345	1.00575	1.0089
	648	90.8007	122.903	107.645	32.9033	162.767	170.197	182.261	241.574	71.8505	208.888		648	0.0627774	0.0849723	0.0641599	0.0196114	0.0493447	0.0515972	0.0290536	0.0385085	0.0119176	0.0346476		648	1.01813	0.972638	1.00153	1.00639	1.01709
	650	135.605	127.407	46.2698	49.5782	111.601	148.231	172.794	276.651	139.289	225.913		650	0.0937539	0.0880861	0.0275783	0.0295502	0.0338331	0.044938	0.0275446	0.0441001	0.0231034	0.0374714		650	0.995485	1.00124	1.00764	1.01121	1.01072
