# Supplementary material for: Development of a genetically encoded sensor for probing endogenous nociceptin opioid peptide release
Source: Nat Commun. 2024 Jun 25;15:5353. doi: 10.1038/s41467-024-49712-0 (PMC11199706; doi:10.1038/s41467-024-49712-0)
Supplement: Supplementary file 4 — Source data [file 41467_2024_49712_MOESM4_ESM.zip › SupFig5_SourceData_NOPLightMS.xlsx]

## Sheet: Panel b
SupFig5b: Normalized average fluorescent-fold change (ΔF/F0) of NOPLight and jRCaMP1b in response to 1 μM N/OFQ followed by 5 μM glutamate.
	NOPLight													jRCaMP1b
	-0.0090284	-0.00748231	-0.0264541	-0.0544536	-0.0140562	-0.00496039	-0.0294542	-0.0342857	0.0309152	-0.0329443	-0.0119822	0.0304947	-0.0388781	-0.0813559	-0.123239	-0.141732	-0.0633333	-0.0463918	-0.019962	-0.0320285	-0.0495238	0.00114811	0.0169492	0.0321384	-0.0443213	0.0661017
	-0.0090284	-0.00748231	-0.00703211	-0.0291871	-0.0140562	-0.0289356	-0.0205566	0.0114286	0.00199453	-0.0175348	-0.0119822	0.0304947	-0.0120337	-0.179661	-0.123239	-0.0656168	-0.0633333	-0.0463918	-0.019962	-0.0320285	0.0609524	0.00114811	-0.0532688	-0.0754017	0.0360111	-0.130508
	-0.0090284	-0.00748231	-0.0361652	-0.0418203	-0.0229178	-0.016948	-0.0472494	-0.0342857	0.00199453	0.0286934	-0.0346441	0.0632482	0.0416551	-0.0813559	-0.123239	0.0104987	-0.0633333	-0.121134	-0.019962	-0.0320285	0.0609524	0.00114811	0.0169492	-0.0754017	0.0360111	0.0169492
	-0.0090284	-0.00748231	-0.00703211	-0.0291871	-0.0140562	-0.016948	-0.00276133	-0.0114286	-0.0124658	-0.0175348	-0.0119822	0.0304947	0.0148107	-0.0813559	-0.0211268	-0.141732	-0.0633333	-0.121134	-0.019962	-0.0836299	-0.0495238	-0.065442	-0.0532688	-0.0754017	0.0360111	0.115254
	-0.0090284	-0.00748231	-0.00703211	-0.00392066	0.0125284	-0.00496039	-0.00276133	-0.0114286	-0.00523565	0.0286934	0.0106798	-0.00225887	-0.0388781	-0.0813559	-0.0211268	-0.141732	-0.0633333	-0.0463918	0.0351711	-0.00622776	-0.0495238	-0.032147	-0.0532688	0.0321384	0.0360111	-0.179661
	0.0111119	0.00155881	-0.0361652	-0.0165539	0.00366685	-0.00496039	-0.0383518	-0.0114286	-0.00523565	-0.00212544	0.0106798	-0.00225887	-0.0120337	0.0169492	-0.0211268	-0.0656168	0.0333333	-0.0463918	-0.019962	0.019573	0.00571429	0.0677382	-0.0532688	-0.0754017	-0.0443213	-0.130508
	-0.0190985	-0.0165234	-0.00703211	-0.0165539	-0.0051947	-0.00496039	0.00613629	-2.23163e-17	0.0164549	-0.00212544	-0.0270902	-0.0350124	0.0148107	0.0169492	-0.0211268	0.0104987	-0.256667	-0.0463918	-0.0475285	-0.00622776	0.00571429	0.0677382	0.0169492	0.0321384	-0.124654	-0.0813559
	0.00104174	0.0196411	0.0026789	-0.0291871	-0.0051947	-0.016948	-0.0116589	-0.0228571	0.00199453	0.013284	-0.0044282	-0.00225887	-0.0657225	0.0169492	-0.0211268	-0.0656168	-0.0633333	-0.195876	-0.0475285	-0.0320285	0.0609524	0.00114811	-0.0532688	-0.039555	-0.0443213	-0.0813559
	0.00104174	0.00155881	-0.00703211	-0.0165539	-0.0140562	0.00702721	-0.00276133	-0.0114286	0.0236851	0.0286934	-0.0044282	-0.0350124	0.0148107	-0.0813559	0.0809859	-0.0656168	-0.0633333	-0.0463918	-0.019962	-0.0578292	0.00571429	0.0344432	0.0169492	-0.039555	-0.0443213	0.0661017
	0.00104174	-0.00748231	0.0026789	-0.00392066	-0.0140562	-0.00496039	-0.00276133	-0.0228571	-0.0124658	-0.0329443	-0.0044282	-0.0350124	0.0148107	0.0169492	-0.0211268	-0.0656168	-0.0633333	-0.0463918	0.00760456	-0.00622776	0.00571429	0.0344432	0.0871671	-0.039555	0.0360111	-0.0813559
	0.00104174	0.00155881	-0.0167431	-0.00392066	-0.0229178	-0.016948	-0.00276133	-0.0114286	-0.00523565	0.013284	-0.0044282	-0.067766	-0.0657225	-0.179661	-0.225352	-0.141732	-0.0633333	-0.0463918	-0.019962	-0.00622776	-0.0495238	0.0344432	-0.0532688	-0.00370828	-0.0443213	-0.0322034
	-0.0090284	0.00155881	0.0123899	0.0213458	-0.0051947	0.0190148	-0.0116589	0.0114286	0.0164549	0.0441028	-0.0044282	-0.0350124	0.0416551	-0.0813559	-0.123239	0.0866142	0.0333333	-0.121134	-0.019962	-0.0578292	-0.0495238	-0.032147	-0.193705	0.0321384	0.0360111	0.0169492
	0.0111119	0.0105999	-0.0167431	-0.0165539	-0.0051947	-0.016948	-0.0205566	-0.0114286	-0.00523565	-0.0329443	0.00312579	-0.00225887	0.0416551	0.0169492	-0.123239	0.0866142	-0.0633333	-0.0463918	-0.019962	-0.00622776	-0.0495238	-0.065442	0.157385	-0.00370828	-0.0443213	0.0169492
	0.00104174	0.0196411	-0.0167431	-0.00392066	0.00366685	-0.0289356	-0.00276133	-2.23163e-17	-0.0124658	-0.0483537	-0.0119822	-0.00225887	0.0148107	0.0169492	0.0809859	0.0104987	-0.0633333	-0.0463918	0.0351711	-0.00622776	-0.0495238	-0.032147	0.0871671	-0.039555	0.0360111	-0.0322034
	0.00104174	0.00155881	0.0221009	0.00871257	0.0125284	0.00702721	-0.00276133	-0.0114286	-0.00523565	0.013284	-0.0044282	-0.00225887	-0.0120337	0.115254	0.0809859	0.0104987	0.0333333	0.103093	0.00760456	0.019573	0.0609524	0.101033	0.0871671	-0.039555	0.0360111	-0.130508
	-0.0090284	0.00155881	0.0221009	0.033979	0.00366685	0.00702721	0.00613629	-0.0114286	-0.00523565	-0.00212544	0.00312579	-0.0350124	0.0148107	0.0169492	0.0809859	0.0866142	0.13	-0.0463918	-0.019962	-0.00622776	0.00571429	0.0344432	0.0169492	-0.00370828	0.0360111	0.0661017
	0.0111119	0.0196411	0.0026789	0.00871257	0.00366685	-0.00496039	0.00613629	0.0114286	0.00199453	-0.00212544	-0.0119822	-0.0350124	0.0416551	-0.0813559	-0.0211268	0.0104987	-0.0633333	0.0283505	0.00760456	0.0453737	0.00571429	0.0344432	-0.0532688	0.0321384	-0.0443213	-0.0322034
	0.0111119	-0.00748231	0.0026789	0.033979	-0.0051947	0.00702721	-0.00276133	-2.23163e-17	0.0164549	0.013284	0.0106798	-0.00225887	0.0148107	0.0169492	0.0809859	-0.0656168	0.0333333	0.103093	0.0351711	-0.00622776	-0.0495238	-0.032147	0.0169492	0.0321384	-0.0443213	-0.0322034
	0.0111119	0.0105999	0.0318119	0.0213458	0.00366685	-0.00496039	0.00613629	0.0228571	0.00199453	-0.00212544	0.0257877	-0.0350124	0.0148107	0.115254	-0.0211268	0.0104987	-0.0633333	0.0283505	0.0351711	-0.0320285	0.00571429	-0.032147	0.0169492	0.0321384	-0.0443213	0.0169492
	-0.0190985	0.0196411	-0.00703211	0.0213458	0.0125284	0.00702721	0.0150339	-0.0114286	-0.0124658	0.013284	-0.0044282	-0.0350124	-0.0120337	0.115254	-0.0211268	0.0104987	0.13	0.0283505	-0.019962	-0.00622776	0.00571429	0.00114811	-0.0532688	0.0321384	0.0360111	0.0661017
	0.00104174	-0.0165234	0.0026789	-0.00392066	0.00366685	-0.016948	0.0239315	0.0114286	-0.0269262	-0.00212544	0.00312579	-0.00225887	-0.0388781	-0.0813559	0.0809859	0.0866142	-0.0633333	0.103093	0.0351711	0.019573	-0.104762	0.00114811	0.0169492	0.0679852	0.0360111	0.0169492
	0.021182	0.0105999	-0.0264541	0.00871257	-0.0140562	0.00702721	0.00613629	0.0114286	0.00199453	-0.00212544	-0.0044282	0.0960018	0.0148107	0.115254	-0.0211268	0.0866142	0.0333333	0.103093	-0.019962	0.0453737	0.00571429	0.00114811	-0.0532688	0.0679852	0.0360111	0.0661017
	-0.0190985	0.00155881	-0.00703211	-0.00392066	0.0125284	0.00702721	0.0417268	-2.23163e-17	-0.0269262	0.013284	0.00312579	0.0960018	-0.0388781	0.0169492	0.183099	-0.0656168	0.226667	0.0283505	0.00760456	0.0453737	0.00571429	-0.032147	0.0169492	-0.00370828	-0.124654	-0.0813559
	-0.0090284	0.0105999	0.0221009	0.0213458	-0.0051947	0.0190148	-0.00276133	-2.23163e-17	0.00199453	0.0286934	0.0333417	-0.0350124	-0.0120337	0.0169492	0.0809859	0.0866142	-0.0633333	0.0283505	0.00760456	0.0711744	0.0609524	-0.065442	0.157385	0.0321384	0.0360111	0.0169492
	-0.0090284	-0.0255646	0.0026789	-0.00392066	0.0125284	-0.00496039	-0.00276133	0.0342857	-0.00523565	-0.0175348	0.0106798	0.0632482	-0.0388781	0.213559	0.0809859	0.16273	0.13	0.103093	0.0351711	-0.00622776	0.00571429	-0.032147	-0.0532688	0.0321384	0.0360111	0.0661017
	0.021182	-0.0255646	0.0123899	0.0213458	0.0213899	0.0190148	0.0150339	0.0457143	0.00922471	-0.0175348	-0.0195362	0.0632482	0.0148107	0.115254	0.183099	0.0104987	0.226667	0.103093	-0.019962	0.0711744	0.00571429	0.00114811	-0.0532688	0.0679852	0.0360111	0.115254
	0.0111119	0.00155881	0.0221009	0.0213458	0.0302515	0.04299	0.0506244	0.0457143	-0.00523565	0.0286934	0.0257877	-0.0350124	0.0684995	0.0169492	-0.0211268	0.0866142	0.0333333	0.103093	0.0627376	0.019573	0.00571429	-0.032147	0.0169492	0.0321384	0.0360111	0.0661017
	0.0111119	0.00155881	0.0221009	0.033979	0.0213899	0.0310024	0.00613629	-2.23163e-17	0.0236851	-0.0329443	0.0257877	-0.0350124	-0.0388781	0.0169492	0.0809859	0.0866142	0.13	0.103093	0.00760456	-0.00622776	0.0609524	0.0344432	0.0169492	0.0321384	0.0360111	0.115254
	0.0111119	0.00155881	0.041523	0.0213458	0.00366685	0.0190148	0.0239315	0.0114286	-0.00523565	-0.00212544	0.0106798	-0.00225887	0.0416551	0.0169492	-0.0211268	0.0866142	0.0333333	0.103093	0.0351711	0.0711744	0.0609524	0.00114811	0.0169492	-0.0754017	0.0360111	0.115254
	0.0111119	-0.00748231	0.0318119	0.00871257	0.00366685	0.00702721	0.0150339	0.0342857	-0.0269262	-0.0175348	0.0106798	-0.0350124	0.0416551	0.0169492	0.183099	0.0104987	0.0333333	-0.0463918	0.00760456	0.019573	0.11619	0.0344432	0.0169492	0.0679852	-0.0443213	0.0169492
	0.695882	0.607314	0.663028	0.678274	0.668283	0.774234	0.70015	0.777143	0.385194	0.845392	0.599891	0.194262	0.0684995	0.213559	0.0809859	0.238845	0.0333333	0.103093	0.0351711	0.0453737	0.0609524	0.00114811	0.0169492	0.103832	-0.0443213	0.0169492
	0.957705	0.968959	0.915514	0.918305	0.907545	0.906097	0.931488	0.982857	0.941918	1.03031	0.947374	0.947594	1.11543	0.115254	-0.0211268	0.238845	0.323333	0.0283505	0.00760456	0.019573	-0.0495238	-0.032147	-0.0532688	0.0321384	0.116343	0.115254
	0.947635	0.968959	0.915514	0.968838	0.934129	0.918085	0.949284	0.971429	0.949148	0.984077	0.93982	1.04585	1.0349	0.115254	-0.0211268	0.0866142	0.0333333	0.252577	0.0627376	0.0711744	0.00571429	0.00114811	-0.0532688	0.0679852	0.0360111	-0.0322034
	0.977846	1.01416	0.915514	0.968838	0.978437	0.954048	0.958181	0.994286	1.05037	0.999486	1.03047	0.849334	1.00805	0.0169492	-0.0211268	0.0866142	0.323333	0.177835	0.00760456	0.0453737	0.00571429	-0.0987371	-0.0532688	-0.00370828	0.116343	-0.0813559
	0.947635	0.996082	1.05147	0.994104	0.987298	0.906097	0.975976	0.96	1.03591	0.968668	1.00025	0.980348	1.08859	0.0169492	-0.123239	0.16273	0.0333333	0.177835	0.0351711	0.0453737	0.0609524	-0.032147	0.0169492	-0.00370828	0.0360111	-0.0813559
	0.977846	0.941835	0.993202	0.968838	0.978437	0.954048	1.01157	0.982857	1.03591	0.968668	0.985144	1.07861	1.14228	0.115254	-0.0211268	0.238845	0.226667	0.103093	0.0351711	0.0453737	0.00571429	0.00114811	0.0169492	-0.039555	-0.0443213	-0.0322034
	1.01813	0.996082	1.07089	1.01937	1.00502	0.99001	0.993772	0.948571	0.992529	0.953258	0.932266	1.07861	1.00805	0.0169492	0.0809859	0.238845	0.323333	0.177835	0.0627376	0.0969751	0.00571429	-0.0987371	0.0169492	-0.00370828	0.116343	-0.130508
	0.977846	0.968959	0.993202	0.968838	1.01388	0.99001	1.02936	0.982857	0.999759	0.999486	0.985144	1.11136	1.0349	0.0169492	-0.123239	0.238845	0.226667	0.0283505	0.0351711	0.0711744	0.00571429	-0.032147	-0.0532688	0.0321384	0.0360111	-0.0813559
	1.01813	1.02321	0.944647	1.00674	0.987298	0.99001	0.967079	0.994286	1.00699	1.04571	0.985144	1.04585	1.0349	0.0169492	-0.0211268	0.16273	-0.0633333	0.177835	0.00760456	0.019573	0.0609524	-0.065442	-0.0532688	0.0321384	-0.0443213	0.0169492
	1.00806	1.05033	1.04176	0.981471	0.951852	0.966035	0.949284	0.994286	1.00699	1.04571	1.01536	0.980348	1.08859	0.115254	0.0809859	0.16273	0.226667	0.103093	0.0627376	0.019573	-0.0495238	0.00114811	-0.0532688	-0.0754017	-0.0443213	-0.0813559
	0.947635	0.950877	0.983491	0.930938	1.01388	0.978023	1.02936	0.982857	1.00699	1.0149	1.02291	1.0131	1.11543	0.115254	-0.123239	0.16273	0.13	0.177835	0.0627376	0.0453737	0.0609524	-0.0987371	-0.123487	0.0679852	0.0360111	-0.0322034
	1.0282	1.00512	0.97378	1.00674	0.969575	0.930072	0.975976	1.01714	1.02145	0.999486	0.970036	0.882087	0.954365	0.115254	-0.123239	0.0866142	0.226667	0.0283505	0.0627376	0.0711744	0.00571429	-0.132032	0.0169492	-0.0754017	0.0360111	0.0169492
	1.01813	1.03225	1.04176	1.00674	0.987298	0.99001	0.993772	0.994286	1.02145	1.06112	0.962482	0.980348	0.900676	0.0169492	-0.0211268	0.16273	0.13	0.177835	0.0351711	0.019573	0.0609524	-0.065442	-0.0532688	-0.039555	-0.0443213	-0.130508
	0.977846	1.01416	1.00291	0.994104	0.987298	1.01399	1.01157	0.982857	1.02868	0.999486	1.02291	0.980348	0.900676	-0.0813559	-0.0211268	0.0866142	0.0333333	0.177835	0.0903042	-0.00622776	0.0609524	-0.0987371	0.0169492	-0.039555	0.0360111	-0.0322034
	1.00806	0.968959	0.944647	0.930938	0.987298	1.002	1.00267	0.96	1.02145	0.953258	1.00025	1.0131	1.00805	0.0169492	-0.123239	0.16273	0.226667	0.252577	0.0351711	0.019573	0.0609524	-0.032147	0.0169492	-0.00370828	0.116343	-0.0322034
	0.997986	0.978	1.03205	1.01937	1.00502	0.954048	1.02936	1.04	0.963608	1.0149	0.985144	1.07861	0.981209	0.0169492	-0.0211268	0.0866142	0.226667	0.32732	0.0627376	0.0453737	0.11619	-0.0987371	-0.123487	-0.039555	0.116343	-0.0813559
	1.08862	0.959918	0.954358	1.01937	1.02274	1.03796	0.993772	0.937143	0.970838	0.968668	0.970036	1.11136	1.0349	-0.0813559	-0.0211268	0.0866142	0.323333	0.32732	0.0627376	0.0453737	0.0609524	-0.0987371	-0.123487	-0.00370828	0.0360111	-0.130508
	0.987916	1.00512	1.02234	1.0699	0.987298	1.01399	0.967079	0.971429	0.978068	1.0149	1.00781	1.07861	1.0349	-0.0813559	-0.123239	0.16273	0.13	0.103093	0.0351711	0.0453737	0.0609524	0.00114811	0.0169492	-0.00370828	0.0360111	-0.0813559
	1.04834	1.00512	0.964069	0.994104	0.99616	1.03796	1.01157	1.02857	1.00699	1.04571	1.00025	1.07861	0.900676	0.0169492	-0.123239	0.0104987	0.0333333	0.252577	0.0351711	0.0453737	-0.0495238	-0.065442	-0.0532688	-0.00370828	0.116343	-0.130508
	1.00806	0.996082	1.00291	1.032	1.02274	1.03796	1.00267	1.00571	0.999759	0.999486	1.00781	1.11136	0.981209	0.115254	-0.123239	0.0104987	0.13	0.177835	0.0627376	0.019573	0.0609524	-0.032147	0.0169492	0.0321384	0.0360111	0.0661017
	0.997986	0.996082	1.01262	1.00674	0.969575	1.03796	1.01157	1.02857	1.02145	0.937849	1.00781	1.17687	1.00805	0.0169492	-0.0211268	0.0866142	0.226667	0.177835	0.0351711	0.019573	0.0609524	-0.0987371	0.0169492	-0.039555	0.0360111	0.213559
	1.01813	1.01416	0.983491	0.994104	1.01388	1.01399	1.03826	0.982857	0.985299	0.984077	1.00781	0.980348	0.954365	0.0169492	-0.123239	0.238845	0.0333333	0.252577	0.0627376	0.0453737	0.0609524	-0.065442	-0.123487	-0.0754017	-0.0443213	0.0661017
	1.03827	1.00512	1.04176	1.01937	1.03161	1.01399	1.01157	0.994286	0.992529	0.953258	0.992698	0.980348	1.08859	0.0169492	-0.0211268	-0.0656168	0.13	0.103093	0.0627376	0.0453737	0.0609524	-0.0987371	-0.123487	0.0321384	0.116343	-0.0813559
	1.01813	0.996082	0.983491	0.994104	1.02274	1.002	0.993772	1.00571	0.999759	1.03031	1.00781	0.980348	0.92752	-0.0813559	0.0809859	0.0866142	0.226667	0.177835	0.0627376	0.0453737	0.00571429	-0.132032	0.0169492	-0.039555	-0.0443213	0.0661017
	0.967776	1.01416	0.97378	0.981471	0.99616	0.99001	0.984874	1.02857	0.999759	1.03031	0.970036	0.882087	0.92752	0.0169492	0.0809859	0.0104987	0.226667	0.402062	0.0351711	-0.00622776	0.00571429	-0.032147	0.0169492	-0.039555	0.0360111	0.0169492
	0.997986	1.03225	0.964069	1.00674	0.987298	1.01399	0.958181	1.01714	0.985299	0.953258	1.03802	1.0131	0.954365	0.0169492	-0.123239	0.16273	0.226667	0.32732	0.0903042	0.0453737	0.0609524	-0.0987371	-0.0532688	-0.039555	0.0360111	0.0661017
	0.957705	1.00512	1.00291	1.01937	1.02274	1.02597	0.967079	1.01714	0.999759	0.984077	1.01536	0.849334	0.92752	0.0169492	-0.123239	0.0104987	0.13	0.252577	0.0903042	0.0453737	-0.0495238	-0.132032	-0.0532688	-0.111248	0.116343	-0.0322034
	0.977846	1.02321	0.993202	0.994104	0.99616	1.03796	1.02046	1.01714	0.927457	0.968668	1.01536	0.914841	0.954365	0.0169492	-0.123239	0.16273	0.13	0.252577	0.0627376	0.0453737	0.11619	-0.065442	-0.0532688	-0.039555	0.0360111	-0.0322034
	0.967776	0.968959	1.02234	0.994104	1.00502	1.01399	1.03826	1.00571	0.985299	0.999486	0.97759	0.882087	1.08859	0.0169492	-0.0211268	0.16273	0.226667	0.252577	0.0903042	0.0453737	0.00571429	-0.065442	-0.0532688	-0.039555	-0.0443213	0.0169492
	1.0282	0.978	1.00291	1.00674	0.969575	1.06194	1.01157	1.02857	0.949148	1.0149	1.01536	0.980348	0.900676	0.0169492	-0.0211268	0.238845	0.42	0.177835	0.0627376	0.019573	0.0609524	-0.065442	-0.123487	0.0679852	-0.0443213	-0.0322034
	1.04834	1.05033	1.02234	1.032	1.02274	1.02597	1.01157	1.02857	1.02868	1.06112	1.01536	1.0131	1.0349	0.115254	-0.123239	0.0866142	0.323333	0.32732	0.0903042	-0.00622776	0.0609524	-0.0987371	-0.0532688	-0.039555	-0.0443213	-0.0322034
	0.947635	1.00512	1.04176	1.04464	1.04933	0.99001	1.01157	1.02857	0.999759	1.03031	1.03047	0.914841	1.0349	0.115254	-0.0211268	0.16273	0.226667	0.252577	0.0627376	0.019573	0.11619	-0.065442	-0.123487	-0.039555	0.0360111	-0.0322034
	0.997986	1.00512	1.02234	0.994104	1.03161	1.02597	1.03826	1.04	0.978068	0.999486	1.02291	0.980348	0.981209	0.0169492	-0.225352	0.0866142	0.13	0.177835	0.0627376	0.0453737	0.11619	-0.0987371	-0.0532688	0.0321384	0.116343	0.115254
	1.01813	0.978	1.01262	1.08254	1.04047	1.01399	1.02936	1.05143	0.985299	0.953258	1.02291	0.882087	0.900676	-0.0813559	0.0809859	0.238845	0.13	0.252577	0.0903042	0.0453737	0.0609524	-0.132032	-0.0532688	0.0321384	0.437673	0.459322
	1.04834	1.02321	0.983491	1.1457	0.978437	1.01399	1.07385	1.02857	1.02868	1.09194	1.00781	0.947594	0.900676	1	1	1	1	1	1	1	1	1	1	1	1	1
	1.03827	0.959918	0.97378	1.04464	1.00502	0.978023	1.00267	1.02857	1.00699	1.03031	1.01536	0.882087	1.00805	0.60678	0.897887	0.695538	0.903333	0.701031	0.531369	0.793594	0.72381	0.467279	0.438257	0.677379	1	0.852542
	1.0282	0.987041	1.01262	1.04464	0.99616	1.03796	1.02936	1.01714	1.00699	0.999486	1.00781	0.882087	0.954365	0.60678	0.387324	0.771654	0.516667	0.626289	0.28327	0.716192	0.558095	0.300804	0.368039	0.533993	0.67867	0.852542
	1.04834	0.987041	0.993202	1.0699	1.00502	0.978023	1.03826	1.02857	1.01422	0.999486	0.970036	0.81658	0.981209	0.311864	0.387324	0.543307	0.903333	0.626289	0.20057	0.561388	0.668571	0.234214	0.157385	0.354759	0.67867	0.655932
	1.00806	1.05033	0.964069	1.032	0.987298	1.06194	1.01157	1.00571	1.05037	0.984077	1.02291	0.882087	0.92752	0.60678	0.285211	0.467192	0.806667	0.551546	0.20057	0.535587	0.392381	0.267509	0.227603	0.283066	0.598338	0.60678
	1.0282	0.987041	1.00291	1.01937	0.99616	0.966035	0.984874	0.994286	0.999759	1.0149	0.985144	0.81658	0.981209	0.311864	0.489437	0.467192	0.613333	0.551546	0.20057	0.535587	0.558095	0.234214	0.157385	0.390606	0.518006	0.557627
	1.0282	1.01416	0.983491	0.968838	0.987298	1.002	1.00267	0.982857	0.978068	0.968668	0.970036	0.914841	0.846987	0.410169	0.387324	0.619423	0.516667	0.551546	0.173004	0.561388	0.502857	0.134328	0.227603	0.354759	0.518006	0.459322
	1.00806	0.968959	0.964069	0.994104	0.99616	1.01399	0.940386	1.06286	1.01422	1.0149	0.97759	0.849334	0.820143	0.410169	0.387324	0.771654	0.516667	0.476804	0.145437	0.561388	0.558095	0.134328	0.157385	0.354759	0.357341	0.508475
	1.01813	1.05033	0.954358	1.00674	0.99616	1.03796	0.984874	0.982857	1.01422	1.0149	0.985144	1.0131	0.92752	0.311864	0.489437	0.619423	0.613333	0.476804	0.117871	0.63879	0.502857	0.234214	0.0871671	0.318912	0.277008	0.262712
	1.00806	0.987041	0.993202	0.994104	0.99616	1.01399	0.975976	0.982857	0.963608	0.922439	0.954928	0.849334	0.900676	0.410169	0.285211	0.467192	0.613333	0.32732	0.145437	0.587189	0.502857	0.0677382	0.0871671	0.247219	0.357341	0.311864
	1.00806	1.00512	0.993202	1.00674	1.02274	0.99001	0.984874	1.02857	0.999759	0.953258	0.97759	0.914841	0.873831	0.213559	0.0809859	0.238845	0.323333	0.476804	0.117871	0.561388	0.337143	0.101033	0.157385	0.318912	0.277008	0.311864
	1.01813	0.978	0.993202	0.981471	1.02274	1.002	0.993772	1.04	0.970838	0.937849	0.970036	0.980348	0.900676	0.213559	0.183099	0.391076	0.613333	0.402062	0.117871	0.535587	0.337143	-0.032147	0.0871671	0.211372	0.277008	0.262712
	0.997986	0.968959	1.03205	1.0699	1.00502	0.99001	0.993772	0.982857	0.970838	1.0149	0.954928	0.914841	0.954365	0.213559	0.285211	0.314961	0.516667	0.402062	0.117871	0.483986	0.281905	0.00114811	0.0871671	0.211372	0.196676	0.262712
	1.00806	0.959918	1.02234	1.01937	1.00502	1.03796	0.975976	0.96	1.00699	0.984077	0.97759	0.914841	0.846987	0.213559	0.183099	0.391076	0.323333	0.402062	0.0903042	0.509786	0.281905	0.0677382	-0.123487	0.103832	0.116343	0.213559
	0.997986	0.996082	0.993202	0.968838	1.01388	1.01399	0.958181	1.05143	0.970838	0.984077	1.00025	0.914841	0.846987	0.213559	0.0809859	0.314961	0.42	0.252577	0.0903042	0.380783	0.392381	0.0344432	0.0871671	0.103832	0.196676	0.115254
	0.987916	0.941835	0.97378	1.04464	0.969575	1.02597	0.975976	1.04	0.941918	0.90703	1.03047	0.882087	0.846987	0.115254	0.0809859	0.238845	0.516667	0.32732	0.117871	0.354982	0.281905	0.00114811	0.0169492	0.139679	0.277008	0.0169492
	0.957705	1.00512	1.02234	1.00674	1.01388	1.01399	1.01157	1.00571	0.934687	0.968668	0.97759	0.882087	0.739609	0.311864	0.0809859	0.238845	0.42	0.32732	0.117871	0.380783	0.226667	0.0677382	0.0169492	0.0321384	0.196676	0.115254
	1.00806	0.996082	0.983491	1.01937	0.99616	1.02597	1.02046	0.994286	1.00699	0.953258	1.00025	0.81658	0.820143	0.115254	0.0809859	0.314961	0.516667	0.252577	0.0627376	0.27758	0.226667	0.0344432	0.0169492	0.0321384	0.277008	0.115254
	1.00806	0.959918	0.993202	0.994104	1.03161	1.02597	0.975976	1.04	0.992529	0.953258	0.962482	0.882087	0.92752	0.213559	0.0809859	0.467192	0.516667	0.402062	0.145437	0.329181	0.226667	0.0344432	-0.0532688	0.0679852	0.277008	0.361017
	0.977846	0.932794	0.954358	1.00674	1.01388	1.02597	0.984874	0.994286	0.992529	0.922439	0.970036	0.81658	0.92752	0.213559	0.183099	0.543307	0.42	0.402062	0.117871	0.251779	0.171429	-0.0987371	0.0871671	-0.00370828	0.116343	0.262712
	0.977846	0.996082	1.01262	0.981471	1.00502	1.002	0.940386	1.02857	0.956378	0.953258	0.932266	0.783827	0.793298	0.115254	-0.0211268	0.391076	0.42	0.32732	0.0627376	0.303381	0.171429	-0.032147	0.0169492	0.139679	0.116343	0.213559
	0.997986	0.959918	0.934936	0.994104	0.987298	1.01399	0.967079	1.01714	0.927457	0.937849	0.97759	0.849334	0.793298	0.213559	-0.0211268	0.467192	0.613333	0.402062	0.0903042	0.27758	0.226667	-0.065442	0.0169492	0.0679852	0.116343	0.410169
	1.03827	0.996082	1.05147	0.981471	0.987298	1.01399	0.984874	1.04	0.970838	0.937849	0.97759	0.947594	0.820143	0.213559	-0.0211268	0.391076	0.323333	0.32732	0.0903042	0.200178	0.171429	-0.032147	-0.0532688	0.0679852	0.0360111	0.262712
	0.977846	0.987041	1.01262	1.032	0.987298	0.99001	0.984874	1.05143	0.978068	0.937849	0.970036	0.882087	0.820143	0.311864	0.183099	0.314961	0.323333	0.402062	0.117871	0.174377	0.226667	0.00114811	0.0169492	0.0321384	0.196676	0.361017
	1.00806	0.914712	1.02234	1.05727	1.00502	1.01399	0.949284	0.96	0.927457	0.937849	1.01536	0.81658	0.846987	0.213559	0.0809859	0.314961	0.516667	0.32732	0.0903042	0.329181	0.0609524	0.00114811	-0.0532688	0.103832	0.0360111	0.164407
	1.01813	1.01416	1.00291	1.04464	0.987298	1.02597	1.00267	1.05143	1.00699	0.937849	0.947374	0.751073	0.820143	0.0169492	0.0809859	0.391076	0.323333	0.32732	0.117871	0.174377	0.171429	0.0677382	0.0871671	0.0321384	0.116343	0.262712
	0.987916	0.968959	0.97378	1.01937	0.987298	0.954048	0.940386	0.994286	0.963608	0.953258	0.932266	0.718319	0.820143	0.115254	0.0809859	0.391076	0.323333	0.252577	0.0903042	0.174377	0.171429	0.00114811	0.0169492	0.0321384	-0.0443213	0.213559
	0.967776	1.00512	0.954358	0.981471	0.978437	1.01399	0.975976	1.01714	1.00699	0.953258	0.962482	0.849334	0.846987	0.115254	0.0809859	0.238845	0.226667	0.32732	0.0627376	0.200178	0.226667	0.00114811	-0.0532688	0.0679852	0.0360111	0.262712
	0.977846	0.987041	1.00291	1.0699	1.00502	1.03796	0.949284	1.05143	0.941918	0.90703	0.954928	0.652812	0.900676	0.213559	0.0809859	0.391076	0.323333	0.32732	0.0627376	0.200178	0.0609524	0.0344432	0.0871671	-0.00370828	-0.0443213	0.262712

## Sheet: Panel c
SupFig5c: Corresponding 1610 heat map of 5b
	NOPLight													jRCaMP1b
	-0.0232558	-0.0204778	-0.0834213	-0.137514	-0.0448343	-0.015625	-0.0941176	-0.0938511	0.0796915	-0.078481	-0.0306258	0.0960854	-0.103448	-0.0307692	-0.047619	-0.0921502	-0.0245161	-0.0162162	-0.04	-0.039823	-0.0358127	0.00091659	0.010989	0.0272537	-0.0754717	0.0351668
	-0.0232558	-0.0204778	-0.0242872	-0.0759076	-0.0448343	-0.0885417	-0.0666667	0.0269687	0.00771208	-0.043038	-0.0306258	0.0960854	-0.0344828	-0.0666667	-0.047619	-0.0443686	-0.0245161	-0.0162162	-0.04	-0.039823	0.0413223	0.00091659	-0.032967	-0.0607966	0.0566038	-0.0658251
	-0.0232558	-0.0204778	-0.112988	-0.106711	-0.0721248	-0.0520833	-0.14902	-0.0938511	0.00771208	0.0632911	-0.0865513	0.19573	0.103448	-0.0307692	-0.047619	0.00341297	-0.0245161	-0.0414414	-0.04	-0.039823	0.0413223	0.00091659	0.010989	-0.0607966	0.0566038	0.00991885
	-0.0232558	-0.0204778	-0.0242872	-0.0759076	-0.0448343	-0.0520833	-0.0117647	-0.0334412	-0.0282776	-0.043038	-0.0306258	0.0960854	0.0344828	-0.0307692	-0.00952381	-0.0921502	-0.0245161	-0.0414414	-0.04	-0.10177	-0.0358127	-0.0504125	-0.032967	-0.0607966	0.0566038	0.0604148
	-0.0232558	-0.0204778	-0.0242872	-0.0143014	0.037037	-0.015625	-0.0117647	-0.0334412	-0.0102828	0.0632911	0.0252996	-0.00355872	-0.103448	-0.0307692	-0.00952381	-0.0921502	-0.0245161	-0.0162162	0.0666667	-0.00884956	-0.0358127	-0.0247479	-0.032967	0.0272537	0.0566038	-0.091073
	0.0268336	0.00341297	-0.112988	-0.0451045	0.00974659	-0.015625	-0.121569	-0.0334412	-0.0102828	-0.00759494	0.0252996	-0.00355872	-0.0344828	0.00512821	-0.00952381	-0.0443686	0.0116129	-0.0162162	-0.04	0.0221239	0.00275482	0.0522456	-0.032967	-0.0607966	-0.0754717	-0.0658251
	-0.0483005	-0.0443686	-0.0242872	-0.0451045	-0.0175439	-0.015625	0.0156863	-0.00323625	0.0437018	-0.00759494	-0.0679095	-0.103203	0.0344828	0.00512821	-0.00952381	0.00341297	-0.0967742	-0.0162162	-0.0933333	-0.00884956	0.00275482	0.0522456	0.010989	0.0272537	-0.207547	-0.0405771
	0.00178891	0.0511945	0.00527983	-0.0759076	-0.0175439	-0.0520833	-0.0392157	-0.0636462	0.00771208	0.0278481	-0.011984	-0.00355872	-0.172414	0.00512821	-0.00952381	-0.0443686	-0.0245161	-0.0666667	-0.0933333	-0.039823	0.0413223	0.00091659	-0.032967	-0.0314465	-0.0754717	-0.0405771
	0.00178891	0.00341297	-0.0242872	-0.0451045	-0.0448343	0.0208333	-0.0117647	-0.0334412	0.0616967	0.0632911	-0.011984	-0.103203	0.0344828	-0.0307692	0.0285714	-0.0443686	-0.0245161	-0.0162162	-0.04	-0.0707965	0.00275482	0.0265811	0.010989	-0.0314465	-0.0754717	0.0351668
	0.00178891	-0.0204778	0.00527983	-0.0143014	-0.0448343	-0.015625	-0.0117647	-0.0636462	-0.0282776	-0.078481	-0.011984	-0.103203	0.0344828	0.00512821	-0.00952381	-0.0443686	-0.0245161	-0.0162162	0.0133333	-0.00884956	0.00275482	0.0265811	0.0549451	-0.0314465	0.0566038	-0.0405771
	0.00178891	0.00341297	-0.0538543	-0.0143014	-0.0721248	-0.0520833	-0.0117647	-0.0334412	-0.0102828	0.0278481	-0.011984	-0.202847	-0.172414	-0.0666667	-0.0857143	-0.0921502	-0.0245161	-0.0162162	-0.04	-0.00884956	-0.0358127	0.0265811	-0.032967	-0.00209644	-0.0754717	-0.0153291
	-0.0232558	0.00341297	0.0348469	0.0473047	-0.0175439	0.0572917	-0.0392157	0.0269687	0.0437018	0.0987342	-0.011984	-0.103203	0.103448	-0.0307692	-0.047619	0.0511945	0.0116129	-0.0414414	-0.04	-0.0707965	-0.0358127	-0.0247479	-0.120879	0.0272537	0.0566038	0.00991885
	0.0268336	0.0273038	-0.0538543	-0.0451045	-0.0175439	-0.0520833	-0.0666667	-0.0334412	-0.0102828	-0.078481	0.00665779	-0.00355872	0.103448	0.00512821	-0.047619	0.0511945	-0.0245161	-0.0162162	-0.04	-0.00884956	-0.0358127	-0.0504125	0.0989011	-0.00209644	-0.0754717	0.00991885
	0.00178891	0.0511945	-0.0538543	-0.0143014	0.00974659	-0.0885417	-0.0117647	-0.00323625	-0.0282776	-0.113924	-0.0306258	-0.00355872	0.0344828	0.00512821	0.0285714	0.00341297	-0.0245161	-0.0162162	0.0666667	-0.00884956	-0.0358127	-0.0247479	0.0549451	-0.0314465	0.0566038	-0.0153291
	0.00178891	0.00341297	0.0644139	0.0165017	0.037037	0.0208333	-0.0117647	-0.0334412	-0.0102828	0.0278481	-0.011984	-0.00355872	-0.0344828	0.0410256	0.0285714	0.00341297	0.0116129	0.0342342	0.0133333	0.0221239	0.0413223	0.0779102	0.0549451	-0.0314465	0.0566038	-0.0658251
	-0.0232558	0.00341297	0.0644139	0.0781078	0.00974659	0.0208333	0.0156863	-0.0334412	-0.0102828	-0.00759494	0.00665779	-0.103203	0.0344828	0.00512821	0.0285714	0.0511945	0.0477419	-0.0162162	-0.04	-0.00884956	0.00275482	0.0265811	0.010989	-0.00209644	0.0566038	0.0351668
	0.0268336	0.0511945	0.00527983	0.0165017	0.00974659	-0.015625	0.0156863	0.0269687	0.00771208	-0.00759494	-0.0306258	-0.103203	0.103448	-0.0307692	-0.00952381	0.00341297	-0.0245161	0.00900901	0.0133333	0.0530973	0.00275482	0.0265811	-0.032967	0.0272537	-0.0754717	-0.0153291
	0.0268336	-0.0204778	0.00527983	0.0781078	-0.0175439	0.0208333	-0.0117647	-0.00323625	0.0437018	0.0278481	0.0252996	-0.00355872	0.0344828	0.00512821	0.0285714	-0.0443686	0.0116129	0.0342342	0.0666667	-0.00884956	-0.0358127	-0.0247479	0.010989	0.0272537	-0.0754717	-0.0153291
	0.0268336	0.0273038	0.093981	0.0473047	0.00974659	-0.015625	0.0156863	0.0571737	0.00771208	-0.00759494	0.0625832	-0.103203	0.0344828	0.0410256	-0.00952381	0.00341297	-0.0245161	0.00900901	0.0666667	-0.039823	0.00275482	-0.0247479	0.010989	0.0272537	-0.0754717	0.00991885
	-0.0483005	0.0511945	-0.0242872	0.0473047	0.037037	0.0208333	0.0431373	-0.0334412	-0.0282776	0.0278481	-0.011984	-0.103203	-0.0344828	0.0410256	-0.00952381	0.00341297	0.0477419	0.00900901	-0.04	-0.00884956	0.00275482	0.00091659	-0.032967	0.0272537	0.0566038	0.0351668
	0.00178891	-0.0443686	0.00527983	-0.0143014	0.00974659	-0.0520833	0.0705882	0.0269687	-0.0642674	-0.00759494	0.00665779	-0.00355872	-0.103448	-0.0307692	0.0285714	0.0511945	-0.0245161	0.0342342	0.0666667	0.0221239	-0.0743802	0.00091659	0.010989	0.0566038	0.0566038	0.00991885
	0.0518784	0.0273038	-0.0834213	0.0165017	-0.0448343	0.0208333	0.0156863	0.0269687	0.00771208	-0.00759494	-0.011984	0.295374	0.0344828	0.0410256	-0.00952381	0.0511945	0.0116129	0.0342342	-0.04	0.0530973	0.00275482	0.00091659	-0.032967	0.0566038	0.0566038	0.0351668
	-0.0483005	0.00341297	-0.0242872	-0.0143014	0.037037	0.0208333	0.12549	-0.00323625	-0.0642674	0.0278481	0.00665779	0.295374	-0.103448	0.00512821	0.0666667	-0.0443686	0.083871	0.00900901	0.0133333	0.0530973	0.00275482	-0.0247479	0.010989	-0.00209644	-0.207547	-0.0405771
	-0.0232558	0.0273038	0.0644139	0.0473047	-0.0175439	0.0572917	-0.0117647	-0.00323625	0.00771208	0.0632911	0.081225	-0.103203	-0.0344828	0.00512821	0.0285714	0.0511945	-0.0245161	0.00900901	0.0133333	0.0840708	0.0413223	-0.0504125	0.0989011	0.0272537	0.0566038	0.00991885
	-0.0232558	-0.0682594	0.00527983	-0.0143014	0.037037	-0.015625	-0.0117647	0.0873786	-0.0102828	-0.043038	0.0252996	0.19573	-0.103448	0.0769231	0.0285714	0.0989761	0.0477419	0.0342342	0.0666667	-0.00884956	0.00275482	-0.0247479	-0.032967	0.0272537	0.0566038	0.0351668
	0.0518784	-0.0682594	0.0348469	0.0473047	0.0643275	0.0572917	0.0431373	0.117584	0.0257069	-0.043038	-0.0492676	0.19573	0.0344828	0.0410256	0.0666667	0.00341297	0.083871	0.0342342	-0.04	0.0840708	0.00275482	0.00091659	-0.032967	0.0566038	0.0566038	0.0604148
	0.0268336	0.00341297	0.0644139	0.0473047	0.0916179	0.130208	0.152941	0.117584	-0.0102828	0.0632911	0.0625832	-0.103203	0.172414	0.00512821	-0.00952381	0.0511945	0.0116129	0.0342342	0.12	0.0221239	0.00275482	-0.0247479	0.010989	0.0272537	0.0566038	0.0351668
	0.0268336	0.00341297	0.0644139	0.0781078	0.0643275	0.09375	0.0156863	-0.00323625	0.0616967	-0.078481	0.0625832	-0.103203	-0.103448	0.00512821	0.0285714	0.0511945	0.0477419	0.0342342	0.0133333	-0.00884956	0.0413223	0.0265811	0.010989	0.0272537	0.0566038	0.0604148
	0.0268336	0.00341297	0.123548	0.0473047	0.00974659	0.0572917	0.0705882	0.0269687	-0.0102828	-0.00759494	0.0252996	-0.00355872	0.103448	0.00512821	-0.00952381	0.0511945	0.0116129	0.0342342	0.0666667	0.0840708	0.0413223	0.00091659	0.010989	-0.0607966	0.0566038	0.0604148
	0.0268336	-0.0204778	0.093981	0.0165017	0.00974659	0.0208333	0.0431373	0.0873786	-0.0642674	-0.043038	0.0252996	-0.103203	0.103448	0.00512821	0.0666667	0.00341297	0.0116129	-0.0162162	0.0133333	0.0221239	0.0798898	0.0265811	0.010989	0.0566038	-0.0754717	0.00991885
	1.72987	1.6041	2.01584	1.64906	2.05653	2.35417	2.15686	2.0507	0.96144	1.94177	1.47936	0.594306	0.172414	0.0769231	0.0285714	0.146758	0.0116129	0.0342342	0.0666667	0.0530973	0.0413223	0.00091659	0.010989	0.0859539	-0.0754717	0.00991885
	2.38104	2.55973	2.78458	2.23432	2.79337	2.75521	2.87059	2.59439	2.34704	2.36709	2.33688	2.88612	2.86207	0.0410256	-0.00952381	0.146758	0.12	0.00900901	0.0133333	0.0221239	-0.0358127	-0.0247479	-0.032967	0.0272537	0.188679	0.0604148
	2.35599	2.55973	2.78458	2.35754	2.87524	2.79167	2.92549	2.56419	2.36504	2.26076	2.31824	3.18505	2.65517	0.0410256	-0.00952381	0.0511945	0.0116129	0.0846847	0.12	0.0840708	0.00275482	0.00091659	-0.032967	0.0566038	0.0566038	-0.0153291
	2.43113	2.67918	2.78458	2.35754	3.0117	2.90104	2.95294	2.6246	2.61697	2.2962	2.54194	2.58719	2.58621	0.00512821	-0.00952381	0.0511945	0.12	0.0594595	0.0133333	0.0530973	0.00275482	-0.076077	-0.032967	-0.00209644	0.188679	-0.0405771
	2.35599	2.6314	3.19852	2.41914	3.03899	2.75521	3.00784	2.53398	2.58098	2.22532	2.46738	2.98577	2.7931	0.00512821	-0.047619	0.0989761	0.0116129	0.0594595	0.0666667	0.0530973	0.0413223	-0.0247479	0.010989	-0.00209644	0.0566038	-0.0405771
	2.43113	2.48805	3.02112	2.35754	3.0117	2.90104	3.11765	2.59439	2.58098	2.22532	2.43009	3.2847	2.93103	0.0410256	-0.00952381	0.146758	0.083871	0.0342342	0.0666667	0.0530973	0.00275482	0.00091659	0.010989	-0.0314465	-0.0754717	-0.0153291
	2.53131	2.6314	3.25766	2.48075	3.09357	3.01042	3.06275	2.50378	2.47301	2.18987	2.2996	3.2847	2.58621	0.00512821	0.0285714	0.146758	0.12	0.0594595	0.12	0.115044	0.00275482	-0.076077	0.010989	-0.00209644	0.188679	-0.0658251
	2.43113	2.55973	3.02112	2.35754	3.12086	3.01042	3.17255	2.59439	2.491	2.2962	2.43009	3.38434	2.65517	0.00512821	-0.047619	0.146758	0.083871	0.00900901	0.0666667	0.0840708	0.00275482	-0.0247479	-0.032967	0.0272537	0.0566038	-0.0405771
	2.53131	2.70307	2.87328	2.44994	3.03899	3.01042	2.98039	2.6246	2.509	2.40253	2.43009	3.18505	2.65517	0.00512821	-0.00952381	0.0989761	-0.0245161	0.0594595	0.0133333	0.0221239	0.0413223	-0.0504125	-0.032967	0.0272537	-0.0754717	0.00991885
	2.50626	2.77474	3.16895	2.38834	2.92982	2.9375	2.92549	2.6246	2.509	2.40253	2.50466	2.98577	2.7931	0.0410256	0.0285714	0.0989761	0.083871	0.0342342	0.12	0.0221239	-0.0358127	0.00091659	-0.032967	-0.0607966	-0.0754717	-0.0405771
	2.35599	2.51195	2.99155	2.26513	3.12086	2.97396	3.17255	2.59439	2.509	2.33165	2.5233	3.08541	2.86207	0.0410256	-0.047619	0.0989761	0.0477419	0.0594595	0.12	0.0530973	0.0413223	-0.076077	-0.0769231	0.0566038	0.0566038	-0.0153291
	2.55635	2.65529	2.96199	2.44994	2.98441	2.82812	3.00784	2.68501	2.54499	2.2962	2.39281	2.68683	2.44828	0.0410256	-0.047619	0.0511945	0.083871	0.00900901	0.12	0.0840708	0.00275482	-0.101742	0.010989	-0.0607966	0.0566038	0.00991885
	2.53131	2.72696	3.16895	2.44994	3.03899	3.01042	3.06275	2.6246	2.54499	2.43797	2.37417	2.98577	2.31034	0.00512821	-0.00952381	0.0989761	0.0477419	0.0594595	0.0666667	0.0221239	0.0413223	-0.0504125	-0.032967	-0.0314465	-0.0754717	-0.0658251
	2.43113	2.67918	3.05069	2.41914	3.03899	3.08333	3.11765	2.59439	2.56298	2.2962	2.5233	2.98577	2.31034	-0.0307692	-0.00952381	0.0511945	0.0116129	0.0594595	0.173333	-0.00884956	0.0413223	-0.076077	0.010989	-0.0314465	0.0566038	-0.0153291
	2.50626	2.55973	2.87328	2.26513	3.03899	3.04688	3.0902	2.53398	2.54499	2.18987	2.46738	3.08541	2.58621	0.00512821	-0.047619	0.0989761	0.083871	0.0846847	0.0666667	0.0221239	0.0413223	-0.0247479	0.010989	-0.00209644	0.188679	-0.0153291
	2.48122	2.58362	3.13939	2.48075	3.09357	2.90104	3.17255	2.74542	2.40103	2.33165	2.43009	3.2847	2.51724	0.00512821	-0.00952381	0.0511945	0.083871	0.10991	0.12	0.0530973	0.0798898	-0.076077	-0.0769231	-0.0314465	0.188679	-0.0405771
	2.70662	2.53584	2.90285	2.48075	3.14815	3.15625	3.06275	2.47357	2.41902	2.22532	2.39281	3.38434	2.65517	-0.0307692	-0.00952381	0.0511945	0.12	0.10991	0.12	0.0530973	0.0413223	-0.076077	-0.0769231	-0.00209644	0.0566038	-0.0658251
	2.45617	2.65529	3.10982	2.60396	3.03899	3.08333	2.98039	2.56419	2.43702	2.33165	2.48602	3.2847	2.65517	-0.0307692	-0.047619	0.0989761	0.0477419	0.0342342	0.0666667	0.0530973	0.0413223	0.00091659	0.010989	-0.00209644	0.0566038	-0.0405771
	2.60644	2.65529	2.93242	2.41914	3.06628	3.15625	3.11765	2.71521	2.509	2.40253	2.46738	3.2847	2.31034	0.00512821	-0.047619	0.00341297	0.0116129	0.0846847	0.0666667	0.0530973	-0.0358127	-0.0504125	-0.032967	-0.00209644	0.188679	-0.0658251
	2.50626	2.6314	3.05069	2.51155	3.14815	3.15625	3.0902	2.6548	2.491	2.2962	2.48602	3.38434	2.51724	0.0410256	-0.047619	0.00341297	0.0477419	0.0594595	0.12	0.0221239	0.0413223	-0.0247479	0.010989	0.0272537	0.0566038	0.0351668
	2.48122	2.6314	3.08025	2.44994	2.98441	3.15625	3.11765	2.71521	2.54499	2.15443	2.48602	3.58363	2.58621	0.00512821	-0.00952381	0.0511945	0.083871	0.0594595	0.0666667	0.0221239	0.0413223	-0.076077	0.010989	-0.0314465	0.0566038	0.110911
	2.53131	2.67918	2.99155	2.41914	3.12086	3.08333	3.2	2.59439	2.45501	2.26076	2.48602	2.98577	2.44828	0.00512821	-0.047619	0.146758	0.0116129	0.0846847	0.12	0.0530973	0.0413223	-0.0504125	-0.0769231	-0.0607966	-0.0754717	0.0351668
	2.5814	2.65529	3.16895	2.48075	3.17544	3.08333	3.11765	2.6246	2.47301	2.18987	2.44874	2.98577	2.7931	0.00512821	-0.00952381	-0.0443686	0.0477419	0.0342342	0.12	0.0530973	0.0413223	-0.076077	-0.0769231	0.0272537	0.188679	-0.0405771
	2.53131	2.6314	2.99155	2.41914	3.14815	3.04688	3.06275	2.6548	2.491	2.36709	2.48602	2.98577	2.37931	-0.0307692	0.0285714	0.0511945	0.083871	0.0594595	0.12	0.0530973	0.00275482	-0.101742	0.010989	-0.0314465	-0.0754717	0.0351668
	2.40608	2.67918	2.96199	2.38834	3.06628	3.01042	3.03529	2.71521	2.491	2.36709	2.39281	2.68683	2.37931	0.00512821	0.0285714	0.00341297	0.083871	0.135135	0.0666667	-0.00884956	0.00275482	-0.0247479	0.010989	-0.0314465	0.0566038	0.00991885
	2.48122	2.72696	2.93242	2.44994	3.03899	3.08333	2.95294	2.68501	2.45501	2.18987	2.56059	3.08541	2.44828	0.00512821	-0.047619	0.0989761	0.083871	0.10991	0.173333	0.0530973	0.0413223	-0.076077	-0.032967	-0.0314465	0.0566038	0.0351668
	2.38104	2.65529	3.05069	2.48075	3.14815	3.11979	2.98039	2.68501	2.491	2.26076	2.50466	2.58719	2.37931	0.00512821	-0.047619	0.00341297	0.0477419	0.0846847	0.173333	0.0530973	-0.0358127	-0.101742	-0.032967	-0.0901468	0.188679	-0.0153291
	2.43113	2.70307	3.02112	2.41914	3.06628	3.15625	3.1451	2.68501	2.31105	2.22532	2.50466	2.78648	2.44828	0.00512821	-0.047619	0.0989761	0.0477419	0.0846847	0.12	0.0530973	0.0798898	-0.0504125	-0.032967	-0.0314465	0.0566038	-0.0153291
	2.40608	2.55973	3.10982	2.41914	3.09357	3.08333	3.2	2.6548	2.45501	2.2962	2.41145	2.68683	2.7931	0.00512821	-0.00952381	0.0989761	0.083871	0.0846847	0.173333	0.0530973	0.00275482	-0.0504125	-0.032967	-0.0314465	-0.0754717	0.00991885
	2.55635	2.58362	3.05069	2.44994	2.98441	3.22917	3.11765	2.71521	2.36504	2.33165	2.50466	2.98577	2.31034	0.00512821	-0.00952381	0.146758	0.156129	0.0594595	0.12	0.0221239	0.0413223	-0.0504125	-0.0769231	0.0566038	-0.0754717	-0.0153291
	2.60644	2.77474	3.10982	2.51155	3.14815	3.11979	3.11765	2.71521	2.56298	2.43797	2.50466	3.08541	2.65517	0.0410256	-0.047619	0.0511945	0.12	0.10991	0.173333	-0.00884956	0.0413223	-0.076077	-0.032967	-0.0314465	-0.0754717	-0.0153291
	2.35599	2.65529	3.16895	2.54235	3.23002	3.01042	3.11765	2.71521	2.491	2.36709	2.54194	2.78648	2.65517	0.0410256	-0.00952381	0.0989761	0.083871	0.0846847	0.12	0.0221239	0.0798898	-0.0504125	-0.0769231	-0.0314465	0.0566038	-0.0153291
	2.48122	2.65529	3.10982	2.41914	3.17544	3.11979	3.2	2.74542	2.43702	2.2962	2.5233	2.98577	2.51724	0.00512821	-0.0857143	0.0511945	0.0477419	0.0594595	0.12	0.0530973	0.0798898	-0.076077	-0.032967	0.0272537	0.188679	0.0604148
	2.53131	2.58362	3.08025	2.63476	3.20273	3.08333	3.17255	2.77562	2.45501	2.18987	2.5233	2.68683	2.31034	-0.0307692	0.0285714	0.146758	0.0477419	0.0846847	0.173333	0.0530973	0.0413223	-0.101742	-0.032967	0.0272537	0.716981	0.237151
	2.60644	2.70307	2.99155	2.78878	3.0117	3.08333	3.3098	2.71521	2.56298	2.50886	2.48602	2.88612	2.31034	0.364103	0.371429	0.624573	0.372903	0.336937	1.93333	1.19912	0.69697	0.770852	0.626374	0.819706	1.64151	0.514878
	2.5814	2.53584	2.96199	2.54235	3.09357	2.97396	3.0902	2.71521	2.509	2.36709	2.50466	2.68683	2.58621	0.220513	0.333333	0.433447	0.336774	0.236036	1.02667	0.951327	0.504132	0.36022	0.274725	0.555556	1.64151	0.439134
	2.55635	2.60751	3.08025	2.54235	3.06628	3.15625	3.17255	2.68501	2.509	2.2962	2.48602	2.68683	2.44828	0.220513	0.142857	0.481229	0.192258	0.210811	0.546667	0.858407	0.38843	0.231897	0.230769	0.438155	1.11321	0.439134
	2.60644	2.60751	3.02112	2.60396	3.09357	2.97396	3.2	2.71521	2.52699	2.2962	2.39281	2.48754	2.51724	0.112821	0.142857	0.337884	0.336774	0.210811	0.386667	0.672566	0.465565	0.180568	0.0989011	0.291405	1.11321	0.338142
	2.50626	2.77474	2.93242	2.51155	3.03899	3.22917	3.11765	2.6548	2.61697	2.26076	2.5233	2.68683	2.37931	0.220513	0.104762	0.290102	0.300645	0.185586	0.386667	0.641593	0.272727	0.206233	0.142857	0.232704	0.981132	0.312894
	2.55635	2.60751	3.05069	2.48075	3.06628	2.9375	3.03529	2.6246	2.491	2.33165	2.43009	2.48754	2.51724	0.112821	0.180952	0.290102	0.228387	0.185586	0.386667	0.641593	0.38843	0.180568	0.0989011	0.320755	0.849057	0.287647
	2.55635	2.67918	2.99155	2.35754	3.03899	3.04688	3.0902	2.59439	2.43702	2.22532	2.39281	2.78648	2.17241	0.148718	0.142857	0.385666	0.192258	0.185586	0.333333	0.672566	0.349862	0.103575	0.142857	0.291405	0.849057	0.237151
	2.50626	2.55973	2.93242	2.41914	3.06628	3.08333	2.89804	2.80583	2.52699	2.33165	2.41145	2.58719	2.10345	0.148718	0.142857	0.481229	0.192258	0.16036	0.28	0.672566	0.38843	0.103575	0.0989011	0.291405	0.584906	0.262399
	2.53131	2.77474	2.90285	2.44994	3.06628	3.15625	3.03529	2.59439	2.52699	2.33165	2.43009	3.08541	2.37931	0.112821	0.180952	0.385666	0.228387	0.16036	0.226667	0.765487	0.349862	0.180568	0.0549451	0.262055	0.45283	0.136159
	2.50626	2.60751	3.02112	2.41914	3.06628	3.08333	3.00784	2.59439	2.40103	2.11899	2.35553	2.58719	2.31034	0.148718	0.104762	0.290102	0.228387	0.10991	0.28	0.70354	0.349862	0.0522456	0.0549451	0.203354	0.584906	0.161407
	2.50626	2.65529	3.02112	2.44994	3.14815	3.01042	3.03529	2.71521	2.491	2.18987	2.41145	2.78648	2.24138	0.0769231	0.0285714	0.146758	0.12	0.16036	0.226667	0.672566	0.23416	0.0779102	0.0989011	0.262055	0.45283	0.161407
	2.53131	2.58362	3.02112	2.38834	3.14815	3.04688	3.06275	2.74542	2.41902	2.15443	2.39281	2.98577	2.31034	0.0769231	0.0666667	0.242321	0.228387	0.135135	0.226667	0.641593	0.23416	-0.0247479	0.0549451	0.174004	0.45283	0.136159
	2.48122	2.55973	3.13939	2.60396	3.09357	3.01042	3.06275	2.59439	2.41902	2.33165	2.35553	2.78648	2.44828	0.0769231	0.104762	0.194539	0.192258	0.135135	0.226667	0.579646	0.195592	0.00091659	0.0549451	0.174004	0.320755	0.136159
	2.50626	2.53584	3.10982	2.48075	3.09357	3.15625	3.00784	2.53398	2.509	2.26076	2.41145	2.78648	2.17241	0.0769231	0.0666667	0.242321	0.12	0.135135	0.173333	0.610619	0.195592	0.0522456	-0.0769231	0.0859539	0.188679	0.110911
	2.48122	2.6314	3.02112	2.35754	3.12086	3.08333	2.95294	2.77562	2.41902	2.26076	2.46738	2.78648	2.17241	0.0769231	0.0285714	0.194539	0.156129	0.0846847	0.173333	0.455752	0.272727	0.0265811	0.0549451	0.0859539	0.320755	0.0604148
	2.45617	2.48805	2.96199	2.54235	2.98441	3.11979	3.00784	2.74542	2.34704	2.08354	2.54194	2.68683	2.17241	0.0410256	0.0285714	0.146758	0.192258	0.10991	0.226667	0.424779	0.195592	0.00091659	0.010989	0.115304	0.45283	0.00991885
	2.38104	2.65529	3.10982	2.44994	3.12086	3.08333	3.11765	2.6548	2.32905	2.22532	2.41145	2.68683	1.89655	0.112821	0.0285714	0.146758	0.156129	0.10991	0.226667	0.455752	0.157025	0.0522456	0.010989	0.0272537	0.320755	0.0604148
	2.50626	2.6314	2.99155	2.48075	3.06628	3.11979	3.1451	2.6246	2.509	2.18987	2.46738	2.48754	2.10345	0.0410256	0.0285714	0.194539	0.192258	0.0846847	0.12	0.331858	0.157025	0.0265811	0.010989	0.0272537	0.45283	0.0604148
	2.50626	2.53584	3.02112	2.41914	3.17544	3.11979	3.00784	2.74542	2.47301	2.18987	2.37417	2.68683	2.37931	0.0769231	0.0285714	0.290102	0.192258	0.135135	0.28	0.393805	0.157025	0.0265811	-0.032967	0.0566038	0.45283	0.186655
	2.43113	2.46416	2.90285	2.44994	3.12086	3.11979	3.03529	2.6246	2.47301	2.11899	2.39281	2.48754	2.37931	0.0769231	0.0666667	0.337884	0.156129	0.135135	0.226667	0.300885	0.118457	-0.076077	0.0549451	-0.00209644	0.188679	0.136159
	2.43113	2.6314	3.08025	2.38834	3.09357	3.04688	2.89804	2.71521	2.38303	2.18987	2.2996	2.3879	2.03448	0.0410256	-0.00952381	0.242321	0.156129	0.10991	0.12	0.362832	0.118457	-0.0247479	0.010989	0.115304	0.188679	0.110911
	2.48122	2.53584	2.84372	2.41914	3.03899	3.08333	2.98039	2.68501	2.31105	2.15443	2.41145	2.58719	2.03448	0.0769231	-0.00952381	0.290102	0.228387	0.135135	0.173333	0.331858	0.157025	-0.0504125	0.010989	0.0566038	0.188679	0.211903
	2.5814	2.6314	3.19852	2.38834	3.03899	3.08333	3.03529	2.74542	2.41902	2.15443	2.41145	2.88612	2.10345	0.0769231	-0.00952381	0.242321	0.12	0.10991	0.173333	0.238938	0.118457	-0.0247479	-0.032967	0.0566038	0.0566038	0.136159
	2.43113	2.60751	3.08025	2.51155	3.03899	3.01042	3.03529	2.77562	2.43702	2.15443	2.39281	2.68683	2.10345	0.112821	0.0666667	0.194539	0.12	0.135135	0.226667	0.207965	0.157025	0.00091659	0.010989	0.0272537	0.320755	0.186655
	2.50626	2.41638	3.10982	2.57316	3.09357	3.08333	2.92549	2.53398	2.31105	2.15443	2.50466	2.48754	2.17241	0.0769231	0.0285714	0.194539	0.192258	0.10991	0.173333	0.393805	0.0413223	0.00091659	-0.032967	0.0859539	0.0566038	0.0856628
	2.53131	2.67918	3.05069	2.54235	3.03899	3.11979	3.0902	2.77562	2.509	2.15443	2.33688	2.28826	2.10345	0.00512821	0.0285714	0.242321	0.12	0.10991	0.226667	0.207965	0.118457	0.0522456	0.0549451	0.0272537	0.188679	0.136159
	2.45617	2.55973	2.96199	2.48075	3.03899	2.90104	2.89804	2.6246	2.40103	2.18987	2.2996	2.18861	2.10345	0.0410256	0.0285714	0.242321	0.12	0.0846847	0.173333	0.207965	0.118457	0.00091659	0.010989	0.0272537	-0.0754717	0.110911
	2.40608	2.65529	2.90285	2.38834	3.0117	3.08333	3.00784	2.68501	2.509	2.18987	2.37417	2.58719	2.17241	0.0410256	0.0285714	0.146758	0.083871	0.10991	0.12	0.238938	0.157025	0.00091659	-0.032967	0.0566038	0.0566038	0.136159
	2.43113	2.60751	3.05069	2.60396	3.09357	3.15625	2.92549	2.77562	2.34704	2.08354	2.35553	1.98932	2.31034	0.0769231	0.0285714	0.242321	0.12	0.10991	0.12	0.238938	0.0413223	0.0265811	0.0549451	-0.00209644	-0.0754717	0.136159

## Sheet: Panel d
SupFig5d: Quantification of average ΔF/F0 (%) from NOPLight and jRCaMP1b
	NOPLight		jRCaMP1b
	-	+	-	+
	2.46369	2.55385	0.00871795	0.163077
	2.66246	2.64334	-0.0247619	0.177143
	3.05069	2.99451	0.0703072	0.385666
	2.44994	2.53311	0.083871	0.242839
	3.10994	3.07446	0.0872072	0.195676
	3.09792	3.0724	0.136	0.568
	3.09294	3.11216	0.0345133	0.712832
	2.69709	2.68803	0.0336088	0.384573
	2.45501	2.5162	-0.0658112	0.221632
	2.31392	2.31392	-0.032967	0.173626
	2.49348	2.45806	-0.0226415	0.35304
	2.86619	2.70676	0.0301887	0.99434
	2.49655	2.37241	0.00739405	0.320469
