# Supplementary material for: Development of a genetically encoded sensor for probing endogenous nociceptin opioid peptide release
Source: Nat Commun. 2024 Jun 25;15:5353. doi: 10.1038/s41467-024-49712-0 (PMC11199706; doi:10.1038/s41467-024-49712-0)
Supplement: Supplementary file 4 — Source data [file 41467_2024_49712_MOESM4_ESM.zip › SupFig6_SourceData_NOPLightMS.xlsx]

## Sheet: Panel a
SupFig6a: cAMP GloSensor luciferase activity traces in NOPR/NOPLight expressing HEK293 cells in 1620 response to different concentrations of N/OFQ, normalized to the peak activity evoked by 3 μM 1621 of Forskolin (FSK), and quantification
	NOPR																				NOPLight
	Cycle	FSK	FSK	FSK	+ 1nM NOP	+ 1nM NOP	+ 1nM NOP	+ 10nM NOP	+ 10nM NOP	+ 10nM NOP	+ 100nM NOP	+ 100nM NOP	+ 100nM NOP	+ 1μM NOP	+ 1μM NOP	+ 1μM NOP	NOP only (10μM)	NOP only (10μM)	NOP only (10μM)		Cycle	FSK	FSK	FSK	+ 1nM NOP	+ 1nM NOP	+ 1nM NOP	+ 10nM NOP	+ 10nM NOP	+ 10nM NOP	+ 100nM NOP	+ 100nM NOP	+ 100nM NOP	+ 1μM NOP	+ 1μM NOP	+ 1μM NOP	NOP only (10μM)	NOP only (10μM)	NOP only (10μM)
	1;73	9254;64	13787;69	38634;57	11022;33	40591;34	50303;17	69808;20	03005;26	74734;16	53186;10	14995;17	0556;12	01503;17	4665;7	847882;6	759709;1	428983;-0	69144		1;83	24449;54	61386;74	42882;73	51615;54	37444;66	91601;72	6858;71	27026;60	21628;70	58175;55	91354;35	41751;66	27371;67	35071;52	41077;9	502819;6	276933;4	553216
	2;84	73765;78	71577;82	37396;66	05796;42	96096;43	48027;23	55296;23	32342;27	96889;20	76353;16	90841;21	61913;15	90122;19	12238;14	96975;6	397777;2	316335;3	99971		2;93	48027;68	4657;87	92585;89	71297;69	36179;78	88446;88	04716;83	8019;68	57468;82	5346;69	84062;55	27279;76	43772;72	54942;58	76901;10	23321;2	84576;0	682982
	3;94	20087;91	9751;92	65341;76	31086;50	27138;45	91184;29	45354;26	72718;27	66926;22	60974;20	54521;21	89571;19	8459;17	61982;16	80207;6	880352;6	269087;5	439355		3;99	77191;85	68986;99	24384;94	56433;77	54976;85	19392;93	97488;90	03352;80	93341;90	16914;80	40906;64	0052;82	05792;80	8742;72	29856;10	98667;10	19595;8	569802
	4;97	7818;96	37852;99	34889;83	62809;54	00018;46	58024;32	572;26	74558;26	44771;25	41563;19	69887;22	73696;20	64289;15	74929;18	5883;5	085319;4	770959;4	436762		4;99	41568;94	39086;93	06448;100	3562;89	18531;86	00699;97	87032;93	34428;87	63314;93	32394;83	24783;72	52622;86	54536;78	82208;70	63989;9	100461;7	12253;6	878608
	5;101	2786;101	4443;100	1671;86	25118;55	11024;54	75079;35	8111;29	39499;28	02651;26	48314;24	19429;23	62432;24	2293;19	44743;19	29127;4	838548;5	220398;3	687698		5;100	2281;101	0671;100	7562;104	5771;92	7218;87	79576;100	8713;93	95307;97	99171;94	10046;91	69574;89	22677;87	47309;81	92763;79	40483;9	633521;8	618587;7	285145
	6;98	72136;98	5557;99	8329;84	98807;53	3133;49	4382;35	57164;26	70878;23	15183;25	76111;22	52001;20	97378;23	93317;15	92714;17	41285;4	339521;5	278018;2	973207		6;95	14352;98	9329;83	4702;100	2255;92	38662;86	54362;99	68221;86	98269;94	80446;93	56996;87	23579;84	03935;84	67453;81	31883;75	45329;7	929267;7	041223;4	715831
	7;94	09302;95	15808;86	54566;83	61346;50	45537;46	55719;35	09638;26	24268;19	90205;25	22004;20	70467;23	08269;23	07587;14	38165;17	37828;3	725334;2	81187;1	774705		7;88	84162;97	22963;88	36491;99	63352;88	34394;83	32385;97	53972;83	66509;92	31645;91	56843;85	06738;81	61639;86	39159;78	78788;72	96528;8	165044;9	773152;2	179039
	8;90	42801;91	9935;84	8862;79	66147;47	78756;48	20513;33	53166;24	14523;22	36819;23	15264;20	93772;19	57937;22	49093;13	95848;18	19649;4	143932;6	22299;2	800346		8;86	5838;95	95048;84	46215;95	80728;88	18661;79	19343;89	96156;83	84294;84	18571;83	99795;82	05076;78	0226;74	82573;74	55366;68	85113;6	647873;4	667046;1	463534
	9;85	33172;89	28276;79	19332;75	19216;42	02876;44	40219;32	75662;20	93159;20	76635;21	60438;18	53362;16	07606;20	29741;13	02628;18	15039;2	544487;3	860559;2	558341		9;76	85546;90	9775;76	00618;90	25628;82	72112;75	09554;86	60687;80	12176;79	32352;78	36494;81	25727;78	62428;71	77858;66	84452;66	15172;6	24039;6	667209;2	163
	10;77	4387;83	941;73	89225;69	07589;40	40354;38	44425;31	06212;20	23244;16	05301;20	10364;16	37484;17	52809;18	50968;11	38266;16	67531;2	281265;4	286949;2	28234		10;70	61763;85	34784;73	5507;83	52383;75	99015;72	57501;82	41158;74	53314;82	836;74	22091;75	29243;77	35588;66	07637;66	09891;61	77738;4	723219;3	040898;0	146353
	11;71	27855;77	37267;61	89571;62	43865;38	55141;35	59781;26	69518;20	72307;17	11322;18	04722;20	03618;14	68165;17	31787;9	070559;13	24114;2	48051;2	892538;1	521175		11;66	49411;79	75238;67	14367;76	28139;74	41001;66	93227;74	51051;71	12662;73	92471;68	37519;70	8872;69	51785;60	4408;59	70997;61	63103;4	269605;4	732092;3	301081
	12;63	64874;74	86431;63	09421;53	93692;35	62602;34	22645;25	66788;19	72954;16	80207;17	1168;16	37484;12	48055;15	50638;10	86137;13	63296;1	838904;0	9104;1	371363		12;58	72373;71	70805;57	32173;69	26961;71	29763;59	17554;68	42389;64	84028;70	55858;62	34239;69	81326;64	03773;56	59662;59	92886;53	28889;3	467453;5	626474;2	813237
	13;60	67104;69	51029;55	47681;49	3488;31	00794;30	33132;22	91867;16	38098;13	71363;15	08961;16	30738;11	96197;14	04221;10	05182;12	13483;1	672562;1	290694;1	993662		13;53	60328;69	29339;53	41898;65	25372;63	44483;56	44361;62	88314;59	24482;68	13562;57	37827;60	98912;61	40337;51	62481;51	15945;49	33734;2	734495;6	276933;2	699406
	14;53	59327;64	77569;46	52262;44	5395;30	69516;26	70124;19	26279;17	49716;14	79689;13	00211;12	87909;12	87237;12	10825;8	690319;7	640449;1	592133;3	065399;1	5327		14;48	45464;64	77187;53	89056;58	9672;62	52138;52	91487;56	34546;60	9344;58	59013;51	36853;60	72235;57	66322;45	47155;51	0158;42	65387;3	167606;4	585739;1	496057
	15;49	07461;60	37227;43	20369;40	48879;28	04575;25	88303;16	71648;15	79222;9	449726;11	61836;12	18607;8	504754;10	85246;10	86137;12	38836;0	842679;1	106309;-1	62489		15;44	0979;57	07641;43	93853;53	71861;56	31712;48	96333;51	51973;54	44285;48	91455;45	47412;55	64676;52	91487;41	69144;47	52719;39	19018;2	767811;5	707781;0	975689
	16;44	21412;60	38453;39	02046;34	89165;25	9299;23	73956;16	12605;14	26513;10	64823;9	772148;14	35712;10	6367;10	10483;8	420472;9	564967;1	365468;1	878421;1	440507		16;40	56125;56	9738;38	06814;48	08816;52	95848;43	74339;46	54792;49	83241;54	02065;42	33726;54	0461;48	94707;37	46284;44	74998;39	59672;2	878011;4	992276;2	390438
	17;40	21277;53	7978;33	55805;31	79512;25	07743;20	06338;13	37135;14	39392;7	167963;9	452259;11	80583;7	052723;9	114091;7	948238;8	032267;0	903001;2	92711;1	832325		17;35	85341;52	10343;40	37727;43	53152;51	52199;42	23108;41	55818;45	84445;48	94707;38	96976;50	40016;45	32076;34	15172;41	3503;37	62908;2	28857;0	861859;-1	31718
	18;36	48927;49	40664;34	89484;28	84301;22	72853;17	58571;12	16674;11	19868;8	320369;8	196467;11	21707;7	214059;7	854643;8	598326;8	135984;0	711067;2	327859;-0	78364		18;31	97591;48	15651;34	94593;38	50589;46	4122;40	32848;39	49513;46	42588;41	23913;35	92004;44	92783;40	14961;30	9226;39	89329;31	02691;1	635059;1	64241;1	268396
	19;33	86069;46	80629;30	75771;26	81948;22	97998;16	95189;11	25095;13	30226;7	986171;7	633462;11	40719;5	992509;6	777988;8	267149;4	333045;0	943215;2	235667;1	601844		19;30	36648;44	84575;32	24652;36	89903;44	48321;38	26327;36	69144;44	00438;39	48288;32	22706;44	39428;36	816;28	48539;38	25159;32	83194;1	394157;1	902594;0	65046
	20;30	27611;45	81276;30	55027;23	82715;21	55101;13	63296;10	59837;13	31453;7	790262;6	624441;10	54859;6	269087;6	737773;7	426942;6	626332;0	862786;-0	89888;0	921925		20;27	71143;41	87701;27	98602;34	02358;42	78678;35	56387;31	79651;40	59785;40	18213;29	80267;40	3858;37	82421;26	26345;35	89849;30	27888;1	537673;2	390438;2	276608
	21;28	68581;43	38413;26	19418;19	48032;22	67946;14	3244;9	53086;12	81776;9	046384;6	077888;10	87363;4	759435;5	152953;7	463739;4	206281;0	572144;0	403342;0	253529		21;26	70938;40	65258;26	66883;31	34803;40	31055;29	82356;29	39774;36	17895;33	61249;26	10969;39	0998;31	18953;23	41876;32	7177;28	91292;0	930292;2	650622;3	902756
	22;26	76099;41	01683;24	24661;19	17505;18	46003;15	30395;8	808825;10	19901;7	81331;5	701333;9	505995;4	379141;5	043276;7	604796;5	220398;0	679992;0	092192;-0	87583		22;23	40851;39	84541;29	01049;28	34956;38	21739;30	08375;28	04203;37	3897;30	11627;25	88416;34	74246;30	70168;21	5428;33	08024;27	20546;1	435161;3	707619;3	61005
	23;24	06113;41	01683;24	431;17	23561;20	17111;11	61625;7	618839;9	659317;6	395851;5	383273;10	98402;5	531547;4	288339;7	077367;4	356093;0	553865;0	437914;-0	61077		23;20	96361;36	79458;26	91276;25	52025;36	97243;28	27872;23	80318;35	60435;29	18936;22	52691;35	26917;25	25409;19	64377;30	30987;21	83917;1	250641;2	618099;2	488007
	24;22	79619;37	61308;27	96889;15	43327;17	67502;11	13224;7	774213;11	02082;7	352348;4	798333;9	85557;5	658312;4	520487;6	188096;6	096226;0	924936;1	267646;-0	80668		24;19	67965;34	11314;23	41654;23	04459;34	65353;25	14026;23	37775;31	84896;29	41703;21	68375;35	93953;24	97764;17	99334;27	57371;29	41703;1	301896;0	536629;-0	24392
	25;20	83299;32	33878;20	15557;14	73682;16	27058;10	53299;6	099824;9	34654;6	199942;4	162211;8	917237;5	404782;3	644905;6	697127;5	485451;0	605047;1	982138;0	991069		25;18	29318;30	27567;21	12367;22	7063;34	16102;23	31897;21	56843;31	89685;24	91259;19	5797;30	70661;26	65257;17	37314;27	70367;20	52199;1	255766;3	707619;-1	21961
	26;19	09097;34	61409;20	81245;13	47372;15	09307;11	80063;5	74886;8	328478;5	473927;4	014148;8	451136;4	690291;3	875225;6	648064;4	817056;0	826227;2	258715;0	34572		26;17	03742;29	16752;20	00163;20	73552;32	91607;21	70908;19	40543;28	23039;23	54663;17	9267;31	34277;23	2214;15	04357;25	02907;24	79876;1	248078;3	463696;2	862021
	27;17	67066;31	39431;18	26563;12	25266;15	92101;9	657159;5	257145;9	095091;4	655719;4	034256;7	463739;6	407375;3	593723;6	402748;3	837511;0	676336;1	198502;1	740133		27;16	56074;30	05678;21	57899;18	04203;31	15808;21	12367;17	28088;28	59293;21	80665;16	91184;30	81606;23	75803;14	6489;25	4395;18	65192;1	099436;2	016424;2	894544
	28;16	12423;31	81135;18	21953;10	87988;16	31351;10	70585;5	315639;10	06409;6	315183;4	24264;8	622857;3	307404;3	535229;5	679065;4	240853;0	696444;2	731201;0	357246		28;15	79703;29	5369;15	74112;17	57048;31	26069;18	35922;17	32189;28	54504;22	63599;15	85341;26	1509;22	24571;13	54946;25	10432;16	06635;1	04818;2	634361;2	325392
	29;15	46251;28	24814;18	98012;10	42838;15	39971;9	392106;4	452853;8	211953;3	952751;3	006955;7	40241;3	768366;3	165986;5	672932;5	877269;0	645262;0	887352;0	288101		29;14	12865;27	25221;17	51362;15	80984;30	30987;25	10773;15	36904;24	22874;21	17245;13	94926;27	58739;18	00146;12	25782;23	58574;14	37515;1	632496;1	853809;0	617936
	30;15	66359;28	55478;16	08758;9	98236;15	72476;8	020743;4	425434;6	531538;4	966868;3	15319;6	973107;3	503313;2	513412;5	734261;2	719677;0	237632;4	759435;1	417459		30;12	69605;24	91963;15	41589;14	56689;26	10986;17	92016;13	78524;26	28087;22	24571;13	9672;25	71311;17	9852;11	90415;23	45578;20	1805;0	604818;2	666883;0	341491
	31;14	48457;25	59872;14	60098;9	426668;14	92748;8	274273;3	74727;7	488271;3	941227;3	003299;6	617399;3	388073;2	734593;5	734261;3	123019;0	394834;2	039758;0	391818		31;12	34495;24	50236;15	35084;14	08252;26	01409;16	50541;12	79088;24	53656;19	93658;12	58329;25	2206;18	91211;10	80215;22	9017;14	40768;0	966171;1	496057;0	504106
	32;13	5834;27	57965;15	08499;8	636999;12	76256;9	88764;4	218877;8	328478;4	667243;3	626626;6	973107;3	434169;2	602981;6	157432;2	846442;0	5758;0	610775;-0	42639		32;12	05279;25	93885;15	33458;13	05484;26	83494;18	1966;12	16812;23	67467;18	71697;11	31215;22	97011;18	408;10	40236;20	04925;12	57013;0	79959;3	154728;4	715831
	33;12	1704;27	13808;15	51138;7	69744;12	97722;6	176894;3	997697;7	837846;4	40219;3	310393;6	384349;3	60703;2	235566;4	979915;3	18064;0	592251;1	071737;1	302218		33;11	34803;20	08345;15	64355;12	01179;24	74861;14	03366;11	94772;22	88802;17	72502;10	29728;21	48574;14	55403;9	497693;19	91928;14	9443;0	807278;0	975689;2	796975
	34;11	42095;24	98543;14	12849;6	990029;11	98369;9	299914;3	476735;7	003772;4	609623;2	875344;6	654196;4	321521;2	345242;6	071571;2	258715;0	573972;0	380294;-0	29963		34;10	49206;22	31343;14	78169;11	44798;23	51734;14	39141;11	00974;23	90724;14	76543;10	33573;22	50496;15	04187;8	987699;20	07661;13	23685;0	476679;2	162777;-0	4228
	35;11	21622;25	0161;13	62143;6	820031;11	23547;8	804379;3	403617;8	101561;2	685105;2	180728;6	874981;2	650533;2	367178;4	317562;3	146067;0	608703;0	253529;0	115241		35;10	52537;22	84014;15	44841;10	59713;22	61441;15	10692;10	18452;22	11506;17	25344;9	118401;20	1929;12	61891;8	769862;17	73035;10	78136;0	430548;1	024474;1	235873
	36;10	26021;22	98611;12	27312;6	777988;12	49272;7	790262;2	855237;8	107694;4	540478;2	440295;4	808194;4	102564;1	901054;4	869523;3	065399;0	462468;1	267646;0	714492		36;9	976935;18	89322;12	76527;11	25577;23	40105;15	77364;10	07688;21	18476;16	09887;9	341363;21	21212;15	44841;8	480267;19	67987;12	37499;0	322911;1	674933;0	16261
	37;9	658816;22	6672;14	86603;5	743376;10	80004;8	043791;2	707174;6	181963;3	18064;2	156965;6	874981;2	639009;2	08202;4	624207;3	157591;0	608703;1	428983;1	820801		37;8	946694;20	11766;13	69217;9	818042;19	76195;14	00114;9	208098;20	49388;17	33474;8	990261;20	24078;12	97666;8	30856;17	11471;14	2288;0	561251;0	943166;1	75624
	38;9	037317;21	78406;11	45491;5	260801;11	94076;8	354941;2	40008;6	654196;3	849035;1	879119;5	163902;3	929703;2	191696;4	703934;4	724863;0	4515;0	656871;0	92192		38;7	339826;19	63883;13	12302;9	415684;21	97141;15	64355;8	695541;21	04795;15	77364;8	449513;18	25022;15	80616;7	283444;17	36781;9	480446;0	369042;1	073258;2	325392
	39;9	024522;21	00518;10	69432;5	483809;11	61571;7	110343;2	919214;7	144828;4	344569;1	977827;5	409218;3	388073;1	526327;3	741069;3	802939;0	257739;1	95909;0	73754		39;7	514095;18	65381;12	19611;8	057406;22	4776;13	78974;8	680164;20	14502;13	72469;7	552537;19	35837;10	09838;6	558175;18	27758;10	71632;0	602255;2	536792;4	634523
	40;8	770439;21	38542;11	57015;5	772623;11	00856;6	130798;2	144169;6	139033;5	416307;1	94858;5	593205;3	272832;1	743851;4	587409;3	123019;0	051182;2	650533;-0	41487		40;7	593542;20	95903;12	89536;7	501281;20	89746;13	85478;7	801128;19	32417;15	26953;7	357765;18	70169;13	90357;6	77345;15	72611;10	66753;0	633009;0	097569;-0	27645
	41;8	050232;20	77213;10	84414;5	04876;9	438533;4	840104;2	560939;6	390482;2	984731;2	065568;4	654871;3	284356;1	626863;3	771733;2	489196;0	297954;0	714492;0	9104		41;7	488467;19	16684;11	95219;8	065095;19	13948;11	04155;7	614044;18	96847;12	06602;7	662737;16	47171;11	91967;6	283957;16	1981;10	81389;0	797027;1	512318;0	861859
	42;8	223886;20	34283;10	46384;4	783709;11	2968;6	073178;2	454919;6	071571;3	825987;1	866323;4	967649;2	938634;1	932129;5	452148;1	601844;0	509994;0	944973;0	968021		42;6	624808;17	95608;12	40751;7	378268;18	88638;10	91146;7	327012;17	31993;11	74079;6	342901;16	93002;13	78974;6	358278;16	86162;9	106431;0	171707;1	300919;1	40735
	43;7	721203;19	20211;9	253817;5	242521;8	849775;5	808124;2	237394;5	967312;4	056468;1	59396;5	114839;4	94382;1	411167;4	360492;3	341976;0	508166;-0	17286;0	92192		43;6	432599;17	99713;14	21254;7	060482;19	87824;12	35873;6	776012;18	79746;13	49703;6	822142;15	59614;11	83836;5	738083;15	98605;8	699894;0	399795;3	691357;1	235873
	44;7	428733;18	82187;9	092481;4	207909;9	990494;6	22299;1	581165;5	967312;3	030827;1	917505;4	519947;1	728608;1	157084;4	151973;2	454624;0	252255;1	774705;0	23048		44;6	432599;17	42937;10	74884;6	822142;16	83426;9	708106;6	770887;18	37335;13	22059;5	914915;16	50592;10	00081;5	556125;14	81633;11	64322;0	289595;0	617936;1	512318
	45;7	277015;20	64947;9	311438;4	014148;9	916899;6	027082;1	802345;7	653859;3	18064;1	681701;6	028641;1	912993;1	73654;4	041581;3	457217;0	520962;0	714492;2	489196		45;5	996925;15	945;9	464184;6	81958;18	77009;11	05781;6	445413;16	93002;11	30173;5	550999;15	84924;11	90341;5	922604;15	76031;9	366615;0	830343;1	105781;1	73258
			Condition	NOPR	NOPR	NOPR	NOPlight	NOPlight	NOPlight
		FSK		101.279	101.444	100.167	100.228	101.067	100.756
		+ NOP 1nM		86.2512	55.1102	54.7508	104.577	92.7218	87.7958
		+ NOP 10nM		35.8111	29.395	28.0265	100.871	93.9531	97.9917
		+ NOP 100nM		26.4831	24.1943	23.6243	94.1005	91.6957	89.2268
		+ NOP 1¬µM		24.2293	19.4474	19.2913	87.4731	81.9276	79.4048
		NOP only		4.83855	5.2204	3.6877	9.63352	8.61859	7.28514

## Sheet: Panel c
SupFig6c: Ratio of change in mCherry-tagged β-1630 arrestin-2 signal versus change of M1-647 signal in NOPR and NOPLight expressing cells.
	NOPR	NOPlight
	1.3868	1.07912
	5.30505	1.00617
	2.0298	0.977231
	1.65697	0.954001
	1.17696	1.15268
	1.57902	0.899933
	3.14092	1.04448
	1.61803	0.985481
	2.72628	1.0098
	1.8092	0.989709
	2.27221	0.983914
	1.45699	1.08691
	1.50136	1.04347
	1.95849	1.19673
	2.16901	0.797468
	1.80224	1.08622
	1.5877
	1.34499
	1.61811
	1.41555
	1.84398

## Sheet: Panel d
SupFig6d: Plasma membrane signal (TIRF) of mCherry-tagged β-arrestin-2 and FLAG-tagged NOPR signal before and after the application of N/OFQ.
	Time (sec)	NOPR bArrestin2-mCh	NOPR bArrestin2-mCh	NOPR bArrestin2-mCh	NOPR M1-647	NOPR M1-647	NOPR M1-647
	-120	0.97588	1.01638	0.97401	1.03459	1.03446	0.983478
	-110	0.97495	1.02487	0.9764	1.02678	1.02012	0.982672
	-100	0.97045	0.98697	0.97421	1.01936	1.04022	0.986003
	-90	1.00397	1.0125	0.98425	1.00572	1.00297	0.989134
	-80	0.98232	1.00521	0.99742	1.0064	1.03567	0.998603
	-70	0.98696	1.01549	1.00091	1.00038	1.0316	0.988733
	-60	1.0204	0.99334	0.97493	0.988495	1.02945	0.993234
	-50	0.9988	1.01638	1.01546	0.987564	1.02097	1.01917
	-40	0.99609	1.00959	1.00998	0.989214	1.0189	1.01114
	-30	1.00443	1.01354	1.03039	0.976142	1.00375	0.992706
	-20	1.00658	1.02244	1.01546	0.971783	0.988832	0.998641
	-10	1.0392	1.0011	1.00403	0.964619	0.963839	1.01979
	0	1.04229	1.00544	1.02672	0.970706	0.96659	1.02843
	10	1.04567	0.9603	0.99503	0.968629	0.919295	0.812644
	20	1.06507	0.95525	1.12838	0.940811	0.936373	0.922376
	30	1.09784	0.95411	1.16214	0.934867	0.928159	0.960637
	40	1.10188	0.96197	1.19336	0.927123	0.928827	0.967612
	50	1.13215	0.93224	1.23912	0.921486	0.921155	0.971852
	60	1.13844	0.96058	1.29457	0.912893	0.91835	0.972993
	70	1.17149	0.94913	1.31388	0.90388	0.907772	0.954201
	80	1.1916	0.97901	1.3116	0.904029	0.906064	0.96527
	90	1.24311	0.98371	1.32306	0.900192	0.878538	0.957834
	100	1.33289	0.99545	1.32216	0.890039	0.892732	0.953919
	110	1.43347	0.99037	1.28923	0.875015	0.868325	0.940292
	120	1.5399	0.98602	1.28445	0.86374	0.861513	0.940327
	130	1.56558	1.01332	1.28021	0.855486	0.852355	0.912783
	140	1.58534	1.02297	1.27761	0.838847	0.850845	0.903929
	150	1.64395	1.10481	1.2349	0.842056	0.827609	0.920374
	160	1.63636	1.12851	1.25833	0.834039	0.817606	0.917392
	170	1.67591	1.13879	1.23147	0.826121	0.79632	0.916995
	180	1.70615	1.1536	1.22148	0.814008	0.803805	0.919835
	190	1.69766	1.13081	1.23309	0.80471	0.787633	0.913738
	200	1.73969	1.13431	1.25779	0.795079	0.753666	0.914573
	210	1.71361	1.13832	1.24252	0.788398	0.739156	0.903122
	220	1.72209	1.15599	1.24469	0.782989	0.71617	0.888514
	230	1.71149	1.1511	1.25204	0.777857	0.715468	0.886881
	240	1.71262	1.17035	1.24904	0.76885	0.697096	0.884227
	250	1.7499	1.1659	1.26174	0.760714	0.681938	0.873706
	260	1.78575	1.14287	1.29284	0.754008	0.671503	0.869071
	270	1.80147	1.13172	1.25959	0.733733	0.661444	0.863852
	280	1.81302	1.14466	1.26616	0.727439	0.650397	0.86632
	290	1.79956	1.1618	1.26359	0.712936	0.639171	0.861892
	300	1.84541	1.14261	1.28431	0.712713	0.62525	0.853059
	310	1.86638	1.14889	1.25592	0.710496	0.621021	0.847274
	320	1.90218	1.15148	1.30064	0.694138	0.593289	0.85884
	330	1.91428	1.15924	1.2713	0.682041	0.580865	0.850136
	340	1.93062	1.1546	1.28244	0.686704	0.569591	0.839898
	350	1.90755	1.17944	1.28594	0.680492	0.567191	0.834495
	360	1.96205	1.19614	1.28729	0.669917	0.557127	0.823337
	370	1.93539	1.17098	1.30224	0.662919	0.548656	0.8217
	380	1.94773	1.18815	1.31859	0.655587	0.530781	0.825339
	390	1.99161	1.15915	1.30303	0.648576	0.52209	0.815353
	400	1.99236	1.20096	1.31198	0.654139	0.518332	0.845032
	410	1.98461	1.18645	1.33167	0.648484	0.500031	0.830149
	420	2.03276	1.20422	1.3206	0.636027	0.497536	0.829474
	430	2.02431	1.23328	1.32288	0.620273	0.490619	0.831915
	440	2.03877	1.22044	1.2736	0.611953	0.48501	0.82066
	450	2.06105	1.22097	1.29712	0.61067	0.479817	0.819431
	460	2.09542	1.26314	1.30847	0.601096	0.483287	0.810208
	470	2.10075	1.23925	1.30522	0.593347	0.461429	0.812953
	480	2.15265	1.23628	1.32001	0.593293	0.455382	0.808014
	490	2.11924	1.26632	1.31194	0.58833	0.447771	0.805295
	500	2.10494	1.27671	1.29457	0.576818	0.440509	0.797166
	510	2.14873	1.27166	1.29926	0.575239	0.429329	0.771782
	520	2.14205	1.27342	1.28212	0.572864	0.426278	0.782941
	530	2.16915	1.26127	1.28291	0.563662	0.421774	0.779839
	540	2.21982	1.30962	1.27989	0.5589	0.428884	0.77826
	550	2.20196	1.27598	1.29164	0.555044	0.417037	0.774945
	560	2.16576	1.29955	1.31753	0.549194	0.411359	0.76684
	570	2.17381	1.29791	1.28397	0.546641	0.410785	0.762029
	580	2.18439	1.29744	1.30806	0.538914	0.409938	0.746916
	590	2.21835	1.31997	1.28393	0.534613	0.402237	0.763987
	600	2.25136	1.3177	1.27315	0.529947	0.401391	0.752082
	610	2.2436	1.32307	1.26424	0.526217	0.399281	0.74561
	620	2.25103	1.32922	1.24915	0.522272	0.399406	0.737143
	630	2.28646	1.31988	1.26345	0.511547	0.400183	0.723771
	640	2.3323	1.28914	1.2529	0.493448	0.382441	0.729848
	650	2.21599	1.30164	1.23544	0.472072	0.390412	0.722798
	660	2.185	1.32193	1.27175	0.480066	0.384967	0.717489
	670	2.2379	1.28737	1.27114	0.475114	0.382861	0.713632
	680	2.21087	1.30479	1.2522	0.459479	0.383642	0.706124
	690	2.29865	1.28033	1.25871	0.472573	0.375127	0.700368
	700	2.23493	1.27595	1.30274	0.467209	0.370251	0.717766
	710	2.12722	1.28444	1.27376	0.448989	0.367679	0.702523
	720	2.17132	1.27323	1.26347	0.440542	0.365348	0.706046
	730	2.30357	1.33256	1.30684	0.450099	0.352501	0.696563
	740	2.20179	1.29403	1.28485	0.449093	0.357353	0.695109

## Sheet: Panel e
SupFig6e: Plasma membrane signal (TIRF) of mCherry-tagged β-arrestin-2 and FLAG-tagged NOPLight signal before and after the application of N/OFQ.
	Time (sec)	NOPlight bArrestin2-mCh	NOPlight bArrestin2-mCh	NOPlight bArrestin2-mCh	NOPlight M1-647	NOPlight M1-647	NOPlight M1-647
	-120	1.04401	0.97685	0.964363	1.01226	1.00248	0.983869
	-110	1.03289	1.01871	0.999459	1.00321	1.00301	0.997145
	-100	1.0127	1.01267	0.992259	0.999241	1.00038	1.01536
	-90	0.99797	1.00669	1.00839	0.998615	0.9964	1.02333
	-80	0.99836	1.00228	0.996705	0.998886	1.01635	1.01954
	-70	1.01108	1.00316	1.02293	0.998163	1.01365	1.02318
	-60	0.99196	0.99979	1.02124	1.00114	0.994088	1.01771
	-50	0.99073	1.00898	1.01156	1.00139	1.00183	1.01377
	-40	0.97752	0.99953	1.03412	0.991554	0.99268	1.00122
	-30	0.97382	0.99429	1.03265	0.99002	0.993866	1.00783
	-20	0.96407	1.01024	1.0245	0.985021	1.0095	0.995437
	-10	0.9577	1.00394	1.02574	0.983472	0.997091	0.986365
	0	0.9652	1.00282	1.02763	0.986171	1.00015	0.996545
	10	0.96232	0.95166	1.03997	0.984888	0.838033	0.9831
	20	0.92424	0.994	1.02562	0.950918	0.923075	0.979538
	30	0.93117	0.98982	1.02859	0.958597	0.940194	0.985125
	40	0.92692	0.99521	1.04195	0.958954	0.963888	0.992077
	50	0.91347	0.98284	1.05627	0.959839	0.953944	0.997063
	60	0.92425	0.9788	1.05204	0.961838	0.978409	1.0005
	70	0.91719	1.0086	1.04038	0.962944	0.999168	1.0134
	80	0.92083	1.0068	1.04018	0.947975	1.00629	1.00735
	90	0.91489	0.98808	1.03806	0.956172	1.00459	1.00073
	100	0.90276	0.99443	1.02938	0.940263	0.998938	1.00596
	110	0.92254	0.99334	1.02039	0.938416	0.988509	1.01285
	120	0.9263	1.00044	1.0315	0.943232	0.995057	1.01565
	130	0.93502	1.00689	1.0196	0.935578	0.9892	1.01553
	140	0.92432	1.01132	1.00032	0.935791	0.972404	1.01852
	150	0.93166	0.99289	1.04162	0.929003	0.97215	1.01453
	160	0.9258	1.0344	1.04758	0.929111	0.966407	1.01257
	170	0.93452	1.02458	1.06099	0.937968	0.972007	1.00398
	180	0.93377	1.0062	1.03221	0.928492	0.973011	1.00907
	190	0.92995	1.0068	1.01543	0.930145	0.96445	1.0107
	200	0.94012	1.03079	1.04522	0.932279	0.957873	1.00976
	210	0.94615	1.0216	1.03312	0.933644	0.957943	1.01546
	220	0.94932	1.02833	1.06276	0.931864	0.954823	1.01847
	230	0.9409	1.03117	1.05006	0.937529	0.956145	1.01165
	240	0.95045	1.04657	1.02435	0.937042	0.961706	1.00499
	250	0.9435	1.04388	1.03719	0.934896	0.968559	1.00702
	260	0.94777	1.02656	1.04421	0.92939	0.981023	0.996434
	270	0.94159	1.04382	1.03217	0.931353	0.965168	1.00593
	280	0.94335	1.0389	1.01229	0.925498	0.962608	1.00703
	290	0.95857	1.03724	0.994364	0.933797	0.963263	1.01112
	300	0.96028	1.04342	0.999479	0.934892	0.956286	1.02604
	310	0.96758	1.03429	1.01329	0.929736	0.956264	1.0131
	320	0.96252	1.0364	1.01156	0.934513	0.954224	1.01384
	330	0.97326	1.04757	1.0006	0.936522	0.953614	1.00244
	340	0.96456	1.03629	1.01132	0.934986	0.950394	1.01066
	350	0.97669	1.05756	0.976127	0.931936	0.973665	1.01865
	360	0.97503	1.05728	0.982659	0.926794	0.968272	1.02621
	370	0.97919	1.0472	0.98199	0.924667	0.975119	1.01297
	380	0.99256	1.05066	0.970678	0.922394	0.971301	1.0062
	390	0.9872	1.03228	0.949511	0.921281	0.966708	1.005
	400	0.98528	1.02741	0.969498	0.917629	0.948761	0.984457
	410	0.99471	1.02945	0.948901	0.919382	0.973136	1.01089
	420	0.99305	1.01802	0.963144	0.920715	0.970553	1.00744
	430	1.0006	1.01883	0.968022	0.918133	0.974083	1.00152
	440	1.01816	1.01244	0.993715	0.927677	0.97113	1.02606
	450	1.00691	1.03099	0.990508	0.918268	0.964357	1.03347
	460	1.02409	1.0214	0.968022	0.921948	0.946633	1.02516
	470	1.02386	1.00359	0.963635	0.917513	0.943467	1.01736
	480	1.02213	0.99624	0.977111	0.911845	0.946051	1.0376
	490	1.03256	1.00683	0.965347	0.908317	0.94505	1.02555
	500	1.03878	1.00966	0.942527	0.908645	0.940004	1.0334
	510	1.04652	0.99615	0.980298	0.906566	0.948785	1.02976
	520	1.05471	0.98401	0.946914	0.906726	0.940911	1.03074
	530	1.064	0.99435	0.970659	0.91511	0.927407	1.02994
	540	1.04935	0.98876	0.975931	0.909914	0.933478	1.04823
	550	1.06456	0.98209	0.940048	0.907091	0.934201	1.04204
	560	1.05989	1.00053	0.946835	0.902777	0.939089	1.05231
	570	1.06698	1.0072	0.961432	0.912029	0.948666	1.04528
	580	1.0643	0.99649	0.961747	0.911012	0.947708	1.05108
	590	1.06186	0.99025	0.961471	0.908696	0.928841	1.05207
	600	1.08018	0.98736	0.964363	0.91016	0.931808	1.05732
	610	1.07717	0.9991	0.954921	0.909097	0.933277	1.05932
	620	1.07457	0.99309	0.97296	0.907791	0.934724	1.05929
	630	1.06382	1.01313	0.947012	0.900482	0.938249	1.04644
	640	1.0826	0.99432	0.914277	0.89449	0.939576	1.05097
	650	1.08472	0.99208	0.927163	0.902725	0.943036	1.06463
	660	1.08316	1.00145	0.912369	0.902713	0.941325	1.04774
	670	1.0933	0.98553	0.910835	0.899144	0.941346	1.0565
	680	1.07647	0.97909	0.915713	0.90179	0.962183	1.06107
	690	1.0784	0.98636	0.942291	0.899419	0.953729	1.08629
	700	1.06726	0.97831	0.925609	0.898997	0.956447	1.06331
	710	1.0733	0.96792	0.897516	0.894146	0.953798	1.07614
	720	1.0559	0.96205	0.907333	0.881782	0.953647	1.06803
	730	1.05162	0.99326	0.930055	0.88078	0.938738	1.07729
	740	1.04339	0.98404	0.91894	0.878409	0.962231	1.07764

## Sheet: Panel g
SupFig6g: Normalized dF/F at 0 min, 30 min, 60 min, 90 min and 120 min after the addition of N/OFQ (1μM).
		0 min	30 min	60 min	90 min	120 min
	Normalized dFF	-5.40506e-18	0.821118	1	0.999972	0.188958
		1.97069e-17	0.998021	1	0.934347	0.122836
		1.03207e-17	1	0.949213	0.884891	0.101077
		-1.54464e-17	1	0.945205	0.852157	0.0595994
