# Supplementary material for: Development of a genetically encoded sensor for probing endogenous nociceptin opioid peptide release
Source: Nat Commun. 2024 Jun 25;15:5353. doi: 10.1038/s41467-024-49712-0 (PMC11199706; doi:10.1038/s41467-024-49712-0)
Supplement: Supplementary file 4 — Source data [file 41467_2024_49712_MOESM4_ESM.zip › SupFig7_SourceData_NOPLightMS.xlsx]

## Sheet: Panel c
SupFig7c: Time-course plot of ΔF/F traces depicting the response under each concentration of N/OFQ.
	Time (s)	10nM																50nM										500nM
	0	-1.42	0.338	-0.0638	-0.0375	-0.354	1.66	1.07	1.05	-1.48	-0.283	0.0433	-0.505	1.07	-0.00228	0.148	-0.323	1.74784	-0.50052	0.343927	0.0022399	0.509751	0.166703	-0.64368	-2.11647	0.67549	-0.550506	0.383624	-0.198555	0.638986	-0.447271	-0.880993	-1.12197	0.0993671	-0.382493	0.103325	0.355991	0.320468
	1	0.563	0.65	0.0219	0.277	0.0412	-0.3	0.119	1.53	-1.47	-0.587	-0.382	-0.143	0.26	0.181	0.699	0.818	0.598205	-0.00272508	0.0221989	-1.20679	0.0773345	0.0300462	-0.632448	-0.868278	0.325175	0.645024	-0.428283	-0.123802	0.912403	0.199094	-0.296885	1.08534	-0.194066	0.755617	0.195029	1.18811	0.682654
	2	0.235	-0.453	-0.405	-0.506	-0.0895	0.258	-0.104	-0.398	0.895	-0.453	1.54	0.709	0.343	0.181	-0.0232	0.227	-0.297306	-0.0407865	-0.670295	-0.0796216	-0.282139	0.222697	-0.186124	2.18151	-0.317021	0.115992	0.220833	-0.754258	0.499794	0.593843	1.36563	-0.326329	-0.185039	1.39511	0.545384	0.201541	0.125913
	3	-0.186	-0.154	0.878	0.00442	-0.0711	0.232	-0.732	-0.504	0.212	0.564	-0.0245	0.447	-0.419	-0.0316	0.16	-0.0301	-1.55128	0.503245	-0.256662	1.06019	0.481934	0.98216	0.0483163	-0.970138	-0.249317	0.225552	-0.451197	0.566565	-0.744318	0.72253	0.0875224	0.574512	-0.433903	-0.54579	0.543568	1.50351	-0.226294
	4	-0.0712	-0.0886	-0.665	-0.0272	0.519	-0.281	-0.0763	-1.69	0.463	-0.338	-0.105	0.344	0.027	0.233	-0.103	0.0189	-0.379598	0.773463	-0.268541	0.237507	0.0645275	0.0730179	-0.574622	1.22377	0.178426	-0.384433	0.742236	-0.353304	-0.135466	-0.439752	-0.241522	0.410404	-0.544559	0.342556	0.0117177	1.30095	0.048052
	5	0.305	-0.0899	0.22	0.336	0.117	-0.84	-3.25	2.19	-0.534	1.48	0.135	0.46	0.391	-0.452	0.501	-0.625	1.70075	0.47359	-0.728987	0.377344	0.198629	0.89289	-0.0159246	-2.89712	0.478486	0.845724	-1.18302	0.222836	0.652303	-0.981263	-1.08366	-1.64274	-0.424545	0.093705	-0.381281	0.381943	0.505995
	6	0.676	-0.066	0.0373	-0.228	0.231	-0.225	-0.786	0.918	0.275	0.149	-0.168	0.179	0.118	0.939	0.552	0.0767	-0.241	0.277055	1.26992	0.0180594	-0.151907	0.790322	-0.564214	0.550277	0.35417	0.464335	0.247991	0.544577	0.239384	0.10629	-0.508652	-1.38911	-0.522278	0.487615	0.762054	0.177157	0.14148
	7	-0.424	-0.195	0.431	-0.24	0.0851	0.307	1.24	-1.93	0.707	-0.0767	-0.276	1.3	-0.069	0.139	-0.194	-0.0839	0.196283	-0.0505028	0.0329043	-0.160588	0.518767	0.149595	-0.204304	1.99827	-0.084493	0.343697	0.929075	-0.326337	-0.364307	0.106939	-0.82832	-0.106702	-0.0710497	-0.143462	1.47619	0.167577	0.219218
	8	0.217	0.178	0.628	0.424	-0.0904	-0.337	-0.0259	-1.08	0.435	0.428	0.477	-0.396	-0.146	-0.604	0.281	-0.844	0.350348	-0.212577	0.0688877	-1.39098	-0.0973714	0.181606	-0.243307	1.24238	-0.0416783	-0.360716	-1.05981	0.117597	-0.381037	0.561646	-0.478	0.775367	0.215094	-0.282816	0.578176	-0.0370367	0.0646743
	9	0.145	-0.0146	-0.269	-0.133	-0.379	0.972	1.55	0.0988	0.41	0.48	-0.0398	0.0817	0.542	0.487	0.036	-0.354	1.18235	0.165138	0.255586	-0.394783	0.194678	-1.11224	0.953926	-1.98263	0.317604	-0.396647	-2.31481	-0.0135543	0.360134	0.400964	-0.0294817	-1.56817	-0.102533	-0.236562	-0.353933	1.24791	-1.05694
	10	0.103	-0.507	0.133	0.411	-0.172	1.11	0.14	2.57	0.164	-0.288	0.226	-0.395	-0.335	0.651	-0.241	-0.271	-0.466729	-0.0990206	0.137909	0.718894	0.620291	-0.806628	0.151036	-0.694136	0.287522	0.529482	-0.0350597	-0.163777	-0.135194	0.390036	0.462668	-0.552084	-0.37523	0.944077	-0.65641	0.844826	0.0843002
	11	0.532	-0.382	-0.138	0.465	-0.284	-0.0836	0.163	-1.72	-0.876	0.152	0.17	0.297	-0.0135	0.176	-0.247	0.233	-1.30951	-0.0272425	0.135219	0.757145	-0.171696	-0.21963	-0.81699	-1.40243	-0.334442	-0.070267	0.902576	0.662342	-0.209713	-0.345331	0.505132	0.554476	0.240077	0.495594	0.549265	-0.48584	0.247142
	12	-0.0695	0.082	0.152	-0.121	0.564	-0.344	0.424	-0.0422	0.866	1.22	-0.444	0.313	-0.396	0.868	-0.292	0.0411	-0.371449	0.106189	0.221133	-1.07728	-0.511938	0.0557626	0.275848	0.276066	0.442792	0.759165	-0.25858	0.339345	0.727429	0.362794	0.249006	0.201625	-0.0308687	0.106859	-0.167686	0.373969	-0.455541
	13	0.0316	-0.0399	-0.365	0.266	0.0993	-0.0971	-1.59	-0.0423	-0.493	-0.434	0.54	0.455	0.437	-0.287	-0.0223	-0.078	0.282423	-0.255783	0.170282	0.341317	-0.304233	1.08734	-0.381388	-0.0945769	-0.322468	-0.135975	-0.250376	0.198755	0.01115	0.330398	0.669143	-1.00854	-0.270089	0.498098	-0.552262	-0.480083	0.112925
	14	0.301	-0.122	-0.228	0.0307	0.328	1.28	0.619	-3.44	-0.317	0.0572	-0.149	-0.492	0.284	-0.55	0.354	-0.311	0.890512	0.167271	0.303465	0.909884	0.211275	0.406252	0.521902	3.51123	-0.169108	0.102416	0.59312	1.14114	-0.34008	-1.18528	0.529256	0.289211	-0.154383	0.35771	-0.697289	0.469358	0.0276542
	15	-0.154	0.472	-0.419	0.0448	-0.762	-0.944	0.965	-0.588	0.502	0.125	0.735	-0.477	0.306	-0.342	0.0712	0.0993	1.24675	0.521587	-0.261766	0.521067	-0.315228	-0.585019	0.440377	-1.92131	0.132805	-0.0245084	1.22408	0.262314	-0.666533	-0.288696	-1.33884	-0.205954	-0.267019	-0.506706	-0.152369	0.570716	0.0372405
	16	0.256	-0.701	0.319	-0.447	1.08	-1.38	-1.52	1.21	0.238	0.419	0.0429	-0.374	-0.727	-0.131	-0.297	0.55	-1.2336	-0.18397	-0.530012	0.0121484	-0.498589	-0.744654	0.635107	-0.827286	-0.517664	-0.0794881	0.369167	-0.116171	-0.643268	-0.275096	0.113974	0.989244	0.044927	-0.126204	0.483875	0.535013	-0.48624
	17	-0.387	0.209	0.217	-0.318	-0.554	-0.875	0.229	1.92	0.905	-0.305	-0.364	0.496	0.0564	-0.299	0.0576	-0.0705	0.15745	0.133348	-0.228999	-0.365998	0.483045	0.671738	0.337845	1.06467	-0.0953283	-0.425829	1.26948	-0.248238	0.238549	0.314764	0.012853	0.432658	0.145408	-0.111091	0.0292355	-0.129528	0.0205209
	18	-0.292	-0.0117	-0.243	0.14	0.0858	1.5	1.03	-0.317	-0.507	-0.185	0.684	-0.0525	-0.374	-0.721	-0.441	-0.246	0.620209	-0.621884	-0.44759	1.05164	0.249315	-0.768561	-0.0968588	1.91549	-0.592151	0.459373	-0.147304	-0.291992	0.384153	0.98258	-0.458926	0.386233	-0.0232698	-1.35183	-1.32009	0.279229	-0.00879549
	19	0.0176	0.735	-0.364	0.244	0.098	0.498	0.371	-1.65	-0.182	-0.828	-0.348	-0.0651	0.145	-0.219	-0.516	0.287	-0.805543	0.413662	0.00448005	0.0254413	-0.0782784	0.19911	-0.415656	0.455517	0.399182	0.315414	0.149523	-0.754321	-0.350304	-0.0968749	0.00581597	0.330528	-0.157592	-0.767605	0.229805	-0.31401	0.258238
	20	0.673	-0.17	0.223	-0.248	0.446	-0.935	0.561	-0.386	0.407	-0.41	-0.328	-0.175	0.328	-0.0371	-0.635	-0.325	-0.684644	0.243975	0.37534	0.0903447	-0.181615	0.0396518	0.700403	1.34567	0.358619	0.247892	0.0798187	0.157909	0.28973	-0.172817	-0.0930182	0.215415	0.34149	-0.52777	-0.310235	-0.890842	-0.350858
	21	0.339	0.416	-0.398	0.0831	0.038	-1.08	0.253	-0.204	0.231	0.63	-0.286	0.41	0.0534	-0.0387	-0.599	-0.319	0.02358	-0.161948	0.356476	0.166005	0.454795	-0.1807	-0.336224	-0.378985	-0.211025	-0.719142	-0.506836	-0.656489	-0.231151	0.420617	-0.628679	-0.0946698	-0.391255	1.03246	-0.351162	-0.468317	-0.325562
	22	-0.136	0.321	-0.0476	-0.597	0.0838	1.19	1.06	-2.34	0.376	-1.29	0.895	-1.66	-0.468	-0.0746	-0.0031	1.08	0.0594999	-0.15915	-0.114043	0.867797	0.162438	-0.355796	0.382589	-0.744364	-0.067208	-0.549932	1.76734	-0.887198	0.955478	0.235203	0.129678	0.947957	-0.47266	1.4952	0.143597	-1.42453	0.103528
	23	-0.00504	-0.683	-0.106	-0.0675	-0.336	-1.34	-1.98	1.42	0.418	0.171	-0.104	-0.234	-0.202	-0.326	0.895	0.417	-0.216076	0.34631	-0.116965	0.0301282	-0.0894946	-0.265371	0.976958	0.553839	-0.238303	-0.0949284	0.28891	-0.862837	-0.589722	0.229683	0.334164	-0.930583	0.963457	0.0113452	-0.234978	-0.526634	-0.0134306
	24	-0.126	-0.587	0.297	-0.414	0.117	-0.162	0.0734	-0.996	-0.402	0.598	-0.976	0.199	-0.164	-0.38	0.252	-0.36	-0.648312	-0.800505	0.30006	-0.0392324	-0.792197	-0.386539	-1.18086	-1.85094	-0.58997	0.42779	-0.945468	-1.10021	0.0968064	-0.175093	-0.743525	0.649819	0.314275	-0.343439	-0.758558	-1.9474	-0.160939
	25	-0.162	0.437	0.454	0.14	-0.315	0.682	0.178	1.56	0.75	0.0485	1.1	-0.0377	-0.167	-0.46	-0.59	0.222	0.0521244	-0.571217	0.0157537	-0.657793	0.361472	-0.00293635	0.0692651	-0.246058	-0.270306	-0.373382	-0.795539	1.18566	0.0236637	0.446356	1.37337	-0.231059	0.189005	-0.688967	-0.283272	-0.310891	-0.30902
	26	-0.45	0.194	0.11	0.342	0.0767	1.23	-1.51	-1.02	-0.0777	-0.461	-0.347	-1.17	-0.264	0.129	-0.549	-0.253	-0.122996	-0.626684	-0.350958	0.234261	-0.41067	-0.02244	0.456075	0.212327	0.0778798	-0.681717	-0.645888	0.0611817	-0.41127	-1.26224	-0.039103	0.773688	0.755697	0.230303	0.413256	-0.329074	0.722075
	27	-0.147	0.132	0.148	0.196	-0.108	-0.242	0.275	2.62	-1.15	0.0375	-0.433	0.412	-1.1	0.514	0.303	0.481	-0.408563	0.0843257	-0.309533	-1.55583	-0.0413458	-0.339293	0.227887	1.02421	-0.117092	-0.405961	0.856641	0.851799	-0.609543	0.245402	0.370837	0.170099	0.241707	-0.695766	0.310224	-1.20186	-0.473327
	28	0.0591	-0.322	-0.261	0.183	-0.159	-0.429	0.669	1.45	0.0613	-0.519	-0.729	-0.0153	0.219	0.168	0.175	0.268	-0.0136659	0.0920198	0.335069	-0.0954389	-0.334532	-0.0688134	-0.374754	-0.139006	0.31186	-0.269778	-0.147888	0.627428	0.700303	-0.0227251	0.755598	0.196146	0.750191	-1.45561	-0.250572	-0.779078	-0.120457
	29	-0.426	0.422	-0.297	-0.203	-0.336	-1.02	0.582	-0.188	-0.832	-0.0959	-1.08	0.0975	0.265	0.287	0.268	-0.327	-0.35805	0.0133387	-0.0642568	-0.397089	-0.327017	-0.0902661	0.489821	-0.421505	-0.122436	0.0413541	-0.854361	-0.0884035	-0.918362	-0.956701	0.684957	0.195192	0.319643	-0.0801377	0.0953992	-0.272685	0.265326
	30	0.862	-0.108	0.378	-0.242	-0.144	-0.283	0.00842	-0.81	0.509	-0.564	-0.145	0.552	-0.236	-0.977	-0.256	-0.145	1.14012	0.25196	-0.562292	-0.780932	0.358593	0.136954	0.604769	1.84509	-0.335584	-0.242025	3.79565	-0.035323	0.366528	1.40719	-1.24689	-0.804791	3.25517	1.08062	1.54284	2.19408	0.637503
	31	0.54	0.874	1.05	0.289	0.776	-0.443	4.13	2.43	1.74	0.532	0.309	1.15	0.659	1.66	0.823	-0.012	0.878219	0.671922	0.226341	-1.01303	-1.18749	0.553837	1.97137	0.999278	1.24295	0.724402	4.48013	2.36877	3.62461	2.04097	0.596534	2.27462	5.68607	4.04022	4.51193	7.67554	3.0454
	32	1.45	1.15	0.708	0.22	0.813	1.39	3.49	5.58	3.25	0.257	0.267	0.993	0.138	1.85	2.12	1.27	1.82409	2.41977	1.36831	-0.090373	-0.13935	2.20364	4.20672	-0.310579	1.80842	1.65734	6.78439	3.6921	3.72079	4.55652	1.20453	5.61286	7.67858	2.88152	5.8473	12.662	3.66327
	33	3.36	2.75	0.462	1.41	1.1	0.254	6.07	8.49	4.36	0.995	2.69	1.04	0.805	1.89	2.46	1.9	2.60256	2.14275	3.02617	0.702764	2.87166	3.49436	6.12696	4.4121	2.00573	2.89186	5.18938	6.00918	5.25849	3.70094	2.66726	6.53449	8.22842	6.05423	7.48574	16.3632	3.01374
	34	3.98	1.62	1.93	1.67	1	1.48	7.49	8.31	5.31	1.68	2.37	2.64	1.28	2.18	2.93	2.26	5.34616	3.01643	3.62686	0.677014	3.41046	4.44749	5.55773	1.43927	2.74721	2.85768	7.93182	5.82887	6.08691	4.99047	4.0622	7.62482	8.13983	7.85853	7.67307	17.1002	3.41338
	35	4.79	3.35	0.552	1.85	1.27	1.61	5.45	8.23	5.59	1.7	2.88	1.61	0.447	2.79	2.2	1.17	4.12517	3.09516	5.41206	1.66222	3.93831	4.0069	5.66432	0.271511	2.50859	2.88374	6.70026	6.73491	6.51606	5.36861	3.48871	8.51568	7.69554	5.92	6.65777	18.3732	4.06524
	36	4.36	2.73	1.44	0.814	1.79	0.22	7.04	10.4	6.85	1.8	2.44	2.73	1.32	1.88	1.99	1.43	4.20178	3.30156	3.98601	1.65667	4.17595	4.7475	5.30272	2.81743	2.59414	3.3472	5.8312	8.29155	6.93005	5.88746	3.28969	7.95069	7.80509	5.46363	6.78271	18.232	3.39801
	37	4.62	2.07	0.347	1.04	1.72	0.674	5.66	8.75	6.92	1.83	3.06	1.65	1.28	3.36	2.37	1.75	4.55072	3.09029	5.43597	1.13584	2.8548	4.53365	5.44716	1.11838	2.20522	3.04993	5.15404	6.57337	6.61972	4.93718	4.00959	7.98567	7.09431	4.52445	6.27228	17.8318	3.64404
	38	4.67	2.14	2.09	2.08	2.01	1.07	3.89	8.1	6.66	2.81	3.72	3	0.496	2.55	2.13	1.55	5.00434	3.18758	5.15949	0.612145	3.85565	5.08541	5.48345	1.47783	2.44504	2.93753	4.66274	6.63975	6.40635	4.6654	5.76283	8.53596	6.86943	6.01186	6.22988	18.1641	3.25025
	39	4.18	1.81	0.721	1.91	1.1	0.158	4	7.51	6.47	1.81	2.16	2.27	1.02	1.81	1.5	1.38	4.18806	4.0061	5.35543	0.910616	2.84201	4.89772	4.52517	1.98237	1.7952	2.51444	3.89058	6.34198	5.73604	3.95873	3.68582	8.43166	6.03926	4.21995	5.72922	16.3466	2.83873
	40	4.7	1.86	1.05	0.739	1.72	0.298	3.74	6.76	5.46	1.79	2.76	2.81	1.18	2.46	2.28	0.653	2.77415	3.54587	5.6661	0.209727	3.44083	4.10765	3.44604	4.43394	1.69006	4.08362	3.67791	5.86094	5.82865	4.61207	4.20649	8.78721	6.29839	4.50867	6.11455	16.579	2.61806
	41	4.88	1.56	1.39	0.509	0.723	0.266	5.67	6.98	4.03	2.47	1.83	2.1	1.88	1.72	2.46	1.92	3.17033	3.54356	5.50656	1.79542	3.46621	4.08445	4.53408	3.32907	1.51628	3.80295	3.53391	4.96989	5.27607	3.45001	5.09713	8.00261	6.05443	2.39694	5.50486	16.5322	2.02298
	42	4.02	1.6	0.047	1	0.674	-0.924	5.08	6.61	5.09	1.69	2.16	1.22	1.07	2.16	1.57	2.31	3.62317	3.77772	4.85632	-0.741545	2.80769	3.30132	3.87408	1.60013	2.0446	2.22105	3.1455	5.48061	5.81442	3.23244	2.79489	7.1854	6.30559	3.92526	4.70828	15.88	2.58773
	43	4.05	1.76	1.29	0.761	0.857	-1.08	2.01	6.29	5.84	0.928	2.8	1.88	0.911	1.87	2.1	1.01	4.24195	2.70019	4.06242	0.259976	3.60174	3.36914	3.42236	2.25316	2.03356	2.31172	1.23445	4.44627	5.06159	2.41093	3.4558	6.88441	5.36291	3.55542	4.54966	15.357	2.63119
	44	4.09	2.35	1.32	0.986	1.37	0.23	5.16	5.63	4.12	2.41	2.56	2.35	1.44	1.31	2.23	1.75	3.61272	3.07761	4.44992	-0.093405	2.25651	2.68277	2.86269	2.06783	1.86768	2.59942	3.31715	2.66398	5.20737	3.39004	3.54996	8.22723	5.68311	2.84716	4.39009	16.0112	3.14334
	45	4.11	1.27	1.22	0.957	0.876	0.431	5.89	6.71	3.67	1.18	1.87	1.89	0.994	1.49	0.903	1.31	3.399	2.30112	4.25692	0.481219	3.25148	3.11506	3.248	1.09476	1.78415	2.57907	2.06914	3.3085	5.02663	2.83094	2.87531	7.35667	4.96744	4.14136	4.13902	14.908	2.50023
	46	3.82	0.807	1.19	0.803	0.935	-0.885	2.98	6.4	4.31	1.07	1.8	2.87	0.955	1.78	2.17	1.63	1.98885	2.7599	2.88342	0.936833	2.65157	2.7881	3.37169	1.70272	1.3474	1.61003	-0.723293	3.08526	4.28642	2.11913	3.77655	6.63454	5.40728	3.91884	4.26652	15.5848	2.75851
	47	3.71	1.25	0.821	0.514	1.19	0.612	4.2	5.48	4.03	1.08	1.96	1.59	0.416	1.86	1.7	2.02	3.53513	3.03104	4.33644	0.645295	2.44558	2.27836	2.26069	0.659823	1.37498	2.02041	1.05023	2.55729	4.3884	2.37818	1.98907	7.46725	4.38061	3.77079	3.67353	14.5359	2.76111
	48	3.49	1.45	0.953	0.771	1.13	-0.6	2.61	6.49	3.74	2.11	1.88	2.22	0.526	1.68	1.74	0.685	4.27222	2.50151	3.94217	-0.196978	2.22671	2.09983	3.19245	1.42397	1.42437	1.83317	1.07106	1.91164	3.91858	1.25834	2.05277	5.94132	5.03859	2.3717	3.4291	15.6205	2.22862
	49	3.47	0.694	0.601	0.738	0.625	0.00995	3.86	2.75	4.11	0.414	1.47	1.75	1.72	1.25	1.69	0.577	1.75499	2.6958	3.94689	0.460521	1.79252	1.89432	2.44149	-0.909537	1.701	2.23376	0.417441	2.27446	3.20922	2.0632	2.9637	6.501	3.63902	3.08291	3.53454	13.6075	3.06895
	50	4.02	0.967	0.707	0.525	0.76	-0.579	3.67	4.32	3.76	2.06	1.63	2.45	1.03	1.88	1.68	1.4	2.42499	2.12345	4.20245	0.186417	2.30357	2.09563	3.09263	0.15388	0.616065	2.12733	1.37157	3.13256	2.97793	1.22487	2.2163	5.33553	4.83984	1.96554	2.69949	12.4653	2.30578
	51	3.33	1.24	0.861	1.16	0.357	-0.757	2.48	5.16	3.26	1.99	1.77	0.636	0.947	1.56	0.991	1.39	4.06876	2.03071	3.46477	-0.590561	3.50271	2.61402	3.65835	2.93238	1.50873	1.83078	0.32934	3.28927	1.86738	0.774213	2.03889	5.66481	4.07014	1.9627	4.07781	13.2819	2.67895
	52	3.12	0.757	1.09	0.613	0.448	0.846	3.53	3.93	4.31	1.73	1.52	1.16	1.4	0.963	1.68	0.615	1.92871	2.39487	3.34567	0.486236	2.20006	1.94143	2.97224	1.93247	1.61822	1.73347	0.453383	2.20273	3.82771	0.235066	2.60071	4.16985	4.03826	2.14884	3.08849	13.8183	1.74147
	53	4.38	1.18	0.71	1.05	0.523	-0.912	3.22	5.21	3.37	0.947	1.22	0.933	0.675	0.684	1.27	1.08	3.48767	2.27512	4.01489	0.421876	1.96904	1.32457	3.07599	0.996123	1.93482	1.07052	1.11299	1.25059	3.0656	1.71481	0.633953	5.60129	3.75525	2.51962	3.84553	13.533	2.41048
	54	3.44	0.583	0.822	0.473	1.16	-0.941	2.98	5.71	2.99	2.3	1.36	1.08	0.787	1.15	2.17	0.142	2.49573	1.98869	3.48672	-0.814448	1.94097	1.79053	2.29302	3.96783	2.02701	2.332	0.32198	3.14582	2.93755	0.889169	1.17588	5.4844	4.71666	1.2573	3.51777	12.8547	2.05525
	55	2.7	1.41	0.513	0.294	1.38	-2.08	3.13	4.06	2.53	0.602	2.32	1.74	1.07	1.26	1.39	0.212	4.85949	2.31228	3.12295	0.0322456	2.02817	1.41567	1.53705	2.31528	1.35048	1.14468	2.31617	0.601524	3.9725	1.81644	0.783945	6.72397	3.02515	2.03237	3.56436	12.801	1.60533
	56	2.76	0.757	0.943	0.372	0.674	-0.921	1.52	4.47	2.89	2.89	2.31	1.97	-0.0619	1.1	1.18	0.819	1.20614	1.58899	4.30218	-0.432886	1.69835	1.58179	1.89401	2.18816	2.24916	1.09536	0.919854	1.3161	2.67569	1.46827	2.91947	5.36624	3.45702	2.37255	1.95094	11.8306	1.43721
	57	3.43	0.861	1.14	0.312	1.17	-1.03	3.07	3.9	3.19	0.91	1.25	1.43	0.371	0.667	1.08	1.22	1.20161	1.33934	3.07446	0.215242	1.98701	1.75909	1.52262	1.42034	0.944664	1.49968	1.44364	1.10466	2.98398	0.770252	2.33408	5.44989	3.84132	2.6227	3.17998	12.2051	2.73976
	58	3.1	0.956	0.823	0.997	-0.00778	-1.09	0.648	4.75	1.85	-0.681	1.45	0.922	0.974	1.52	1.74	1.47	2.05243	2.02434	3.09472	-0.301005	1.93633	1.83919	0.0837573	1.16423	1.40115	2.47068	1.67302	0.639312	3.28977	1.98436	0.219405	5.1522	4.22586	2.79058	2.87449	11.8083	2.4875
	59	2.89	1.47	0.62	0.582	0.673	-1.36	1.6	6.04	3.17	0.309	1.54	1.79	1.25	1.59	0.998	0.922	1.81106	2.21423	3.27992	0.300456	2.42646	1.11354	0.0145238	2.73388	0.686374	2.39685	0.266337	1.54315	2.20768	1.3831	0.689218	5.07895	3.25085	2.92026	2.99149	12.2674	2.00864
	60	3.64	0.987	0.943	0.306	0.00313	-1.06	1.5	3.57	3.91	1.6	0.157	2.69	0.91	0.775	1.6	0.245	3.54481	1.97592	3.42178	1.25586	2.23385	1.75497	2.51885	-0.135324	1.36436	1.23712	1.16501	0.569799	3.63174	-0.276081	1.00722	5.68994	3.87656	2.96547	2.32377	12.2999	2.47888
	61	2.91	0.869	0.982	0.543	0.657	-2.12	2.23	1.74	3.48	-0.00758	2.62	2.19	0.795	1.38	1.35	0.267	3.47763	1.52789	3.30222	-0.300407	1.39238	1.37461	1.32028	1.16745	1.14035	1.37572	0.624016	0.450282	2.61942	1.27965	-0.215932	6.0319	3.77701	3.63609	2.71227	11.8781	2.107
	62	2.88	0.528	0.811	0.282	0.352	-2.02	1.66	5.44	2.93	1.97	2.03	0.535	0.694	0.73	1.54	0.31	2.30475	2.15155	3.19477	1.25817	2.0494	-0.265832	1.52174	2.4263	1.70547	1.56026	1.21322	0.353584	2.3136	-0.0515224	0.587789	4.89808	3.27131	2.41089	2.50488	11.6837	1.93682
	63	2.44	0.864	0.861	0.933	0.949	0.641	0.149	3.77	2.65	1.49	2.12	1.39	0.808	1.5	1.48	0.608	2.05966	1.20303	2.75929	0.324958	1.99315	2.05386	1.97471	0.0756691	0.934802	1.51927	-0.321397	1.75451	3.48844	0.460666	-0.192314	4.20158	3.00823	3.295	2.11009	11.5739	2.52694
	64	2.91	0.568	0.602	0.581	0.697	-0.619	0.278	2.86	3.1	0.601	2.08	0.786	1.23	0.899	1.29	0.665	2.0406	1.46791	2.59137	-1.01931	1.62618	1.17491	1.36503	3.43639	0.815525	1.20825	0.602813	0.27003	2.68447	0.221002	0.900209	4.49574	3.24612	2.93511	1.58899	11.1104	1.72167
	65	2.41	0.733	0.712	0.171	0.286	-1.21	-0.0541	5.42	2.96	2.15	0.493	2.13	0.768	1.52	0.979	0.541	0.736626	1.62605	2.47986	0.502252	2.3028	1.51039	1.51385	-0.378584	1.35599	1.64726	0.662587	0.768043	3.53362	0.909785	0.17132	4.0923	3.38377	2.41996	2.63114	10.7007	2.45217
	66	2.38	0.221	0.858	0.32	0.685	-2.01	-0.968	0.585	2.85	0.858	1.95	1.96	2.19	1.18	0.483	0.679	1.21561	2.49438	2.07337	-0.89856	2.09417	1.23104	0.275426	2.4263	0.98783	1.41947	0.276195	0.749	2.37319	0.576546	1.00827	3.8775	2.74232	1.8686	3.26224	11.316	2.20103
	67	2.67	0.0839	1.15	0.672	1.09	-2.21	1.34	3.51	2.32	0.346	1.19	1.37	0.39	0.744	1.03	0.848	2.01551	2.09157	2.19737	-0.264247	2.16705	0.511664	1.02322	1.63684	1.63428	1.04562	0.933194	0.966426	2.44814	0.106586	1.53578	3.87065	3.55211	1.42145	2.37693	10.938	2.45196
	68	2.45	1.16	1.47	0.282	0.593	-2.66	1.33	4.14	1.02	1.44	1.3	0.93	1.12	0.738	1.72	1.17	2.1877	1.71193	2.53999	-1.26715	2.1054	1.06202	0.0922493	0.0327922	1.32754	0.561684	0.928662	-0.248989	2.28341	0.350466	1.83643	4.07976	3.28218	2.12938	2.52331	10.6667	2.01296
	69	1.96	0.749	1.37	0.582	0.0896	-1.35	2.15	5.29	2.9	1.14	1.56	1.61	1.56	0.93	0.905	0.403	1.11809	1.69643	2.34902	-1.15879	1.80472	0.578115	0.773449	3.76124	0.989654	1.16697	1.17259	0.69885	2.26578	-0.0145557	1.15318	4.09887	3.27793	2.7886	2.94545	11.4268	1.38006
	70	2.07	0.443	1.43	0.515	0.399	-1.61	1.92	3.26	2.14	1.63	1.37	2.33	1.43	1.27	0.758	0.471	2.53946	1.56341	2.0442	-0.577125	1.78894	0.35195	1.67986	2.95601	1.30215	1.34222	2.19904	1.0373	2.322	1.38187	0.580138	4.02501	2.83324	2.38081	1.74104	11.181	3.5172
	71	2.2	0.875	0.368	0.501	0.388	-1.77	0.986	1.88	3.35	1.85	1.52	1.9	1.98	0.736	1.66	1.43	1.46634	0.649409	1.40338	-0.199219	1.82923	0.996484	0.549945	0.880465	1.74925	1.97633	0.161351	0.748346	2.27302	0.465555	2.3233	4.40136	3.09733	2.62568	2.67672	10.5731	1.86702
	72	2.49	0.615	0.985	0.381	0.258	-0.0345	3.73	2.19	2.97	0.319	0.85	1.45	0.184	1.03	1.65	0.0753	0.307389	1.36882	2.12656	1.14984	1.55214	0.994429	1.52044	2.16719	1.7912	1.76954	0.335946	-0.115634	3.11353	0.968657	0.420721	4.23385	3.43871	1.6594	1.86146	9.85174	2.09806
	73	1.37	0.131	0.0419	0.265	0.7	-1.59	0.438	5.31	2.11	0.917	1.64	0.896	0.591	1.01	1.11	0.148	1.80687	1.82907	2.60752	0.102442	2.15666	0.330839	1.81541	-1.39093	1.11471	1.75373	0.713445	-0.0773527	2.00176	0.76309	0.700011	3.69377	3.38115	2.73625	2.52802	10.5139	2.3759
	74	1.87	0.0742	0.652	0.519	1.11	-2.43	2.55	2.69	2.63	1.3	0.954	2.22	0.691	1.29	0.646	0.935	0.83968	1.92716	1.70075	0.480811	1.70042	1.03808	1.28974	-0.373068	1.09232	0.723657	1.93419	0.540583	2.01032	0.227501	0.984545	3.65276	2.271	2.56794	2.18066	9.99046	2.08533
	75	2.08	0.744	0.634	1.04	0.735	-1.91	1.57	1.05	2.86	0.925	0.897	0.333	0.245	1.14	1.11	0.124	1.78896	1.57049	2.09269	-0.741179	1.97177	0.437776	1.85399	-0.864625	1.71214	1.94067	0.482622	0.127017	2.76475	0.272531	0.906143	5.08861	2.98237	2.97835	2.41143	10.0339	1.19801
	76	2.05	1.17	0.537	-0.755	0.835	-0.435	2.26	2.66	2.33	0.839	0.878	1.55	1.52	1.5	1.2	0.844	2.78784	1.14038	2.05944	0.847035	2.417	0.630099	0.838139	4.75826	0.963189	1.16529	-1.89684	0.235428	2.61162	1.41774	0.857981	2.84645	2.98375	1.90127	3.07728	10.294	1.54741
	77	2.37	1.16	0.785	0.446	0.786	-0.479	1.21	4.9	1.9	0.962	0.798	0.616	0.731	0.824	0.898	0.641	1.50683	0.406186	1.69874	-1.5224	1.85306	0.660353	1.54304	0.612548	1.67234	1.06093	0.955094	0.551196	1.613	1.00315	1.08393	3.95114	2.4651	1.0276	2.01323	10.2269	0.873797
	78	1.21	0.766	0.278	0.401	1.01	-1.46	0.416	3.88	2.34	0.484	0.919	1.46	0.868	0.638	0.915	-0.256	2.94111	1.92097	1.45092	-0.862013	1.86666	0.892903	0.791094	0.118507	2.26371	1.86764	-0.289913	-0.697729	1.52904	0.486745	-0.150485	4.17139	2.59825	2.9168	2.47322	9.87485	1.65003
	79	2.35	-0.0899	0.587	0.306	0.985	-2.08	0.995	4.22	2.83	0.0628	0.875	1.77	0.271	0.904	0.24	0.657	1.55366	1.72478	1.94161	-2.16432	1.49748	0.779093	0.595049	1.62981	1.68371	1.21661	0.432954	1.45797	2.11798	0.596841	1.13673	4.13548	2.87022	2.19782	1.46058	9.82953	2.47712
	80	1.73	1.19	0.324	0.431	0.0241	-1.61	-0.486	4.44	1.87	1.53	0.585	1.19	0.708	0.906	0.964	1.27	3.54474	1.11248	1.30548	-0.978922	2.29345	1.07243	0.297039	5.20029	2.01122	0.935169	-0.0724251	0.188162	2.41605	1.00112	0.395981	3.43519	2.97259	2.68166	1.98151	9.61364	1.48299
	81	1.99	0.288	0.998	0.219	0.346	-1.85	2.59	2.38	2.82	1	0.825	1.24	0.743	1.12	0.821	0.85	1.42468	1.48489	2.32449	-0.833901	2.5597	0.753742	0.92076	1.60422	1.06254	0.949317	1.29943	0.559586	2.20305	0.855723	1.14646	4.65592	3.09989	2.83607	2.48482	9.20507	1.4999
	82	1.52	0.299	0.505	-0.0801	0.646	-0.458	1.09	3.74	2.28	0.949	1.22	0.914	0.125	0.706	1.48	0.836	1.08246	1.49825	2.06915	-0.111341	1.88184	1.18135	0.921698	1.96061	2.05282	1.32578	0.665585	-0.575895	1.65393	0.304526	0.276509	4.63767	1.64243	0.760894	1.81275	9.9943	2.24052
	83	1.73	0.789	0.688	0.31	1.23	-1.46	1.04	4.53	2.84	1.69	1.12	1.94	1.07	0.733	1.27	0.105	0.462168	0.941894	2.23956	-0.0431517	1.95265	0.199232	1.73914	1.67105	1.97488	0.922686	-0.369229	1.21605	1.52727	1.49584	1.36617	3.6535	2.57627	1.38713	2.12912	9.47268	2.77451
	84	1.54	0.297	0.718	0.0639	0.975	-0.866	1.36	2.48	2.76	0.447	0.506	1.86	0.862	1.09	0.75	1.74	2.88333	0.998179	2.37778	-0.164345	2.22437	0.690702	2.01662	-0.518015	1.28579	1.23168	-0.314131	-1.08288	0.799352	0.772711	-0.187424	5.00396	2.42271	2.18522	2.01502	8.78131	2.233
	85	2.31	0.605	0.594	0.259	0.84	-2.45	1.18	2.35	1.86	0.733	1.01	1.98	0.958	1.33	1.17	0.582	2.25371	0.47448	2.733	0.2403	1.69184	0.676257	1.48302	1.13338	1.16884	1.3174	0.321409	-0.0334247	3.26895	0.677588	0.688217	5.78734	2.3382	1.32767	1.8297	8.18728	1.55695
	86	0.941	0.516	0.537	0.291	0.526	-1.9	0.352	4.33	1.59	0.982	0.967	2.11	0.6	1.05	1.18	0.999	0.588723	0.907226	2.68099	0.357287	2.11898	0.823694	1.86605	0.0831686	1.15754	1.20778	0.102242	-0.22363	0.797753	0.967046	-1.18565	2.09024	2.51632	1.26701	2.25509	8.84682	1.85481
	87	1.94	0.9	0.825	0.235	1.11	-2.35	2.95	3.86	3.52	0.732	1.45	1.01	0.471	0.58	0.918	0.233	1.345	1.77761	1.35885	-0.32826	1.34769	0.531931	1.63716	-0.840722	1.10299	0.888512	-0.667732	-0.413294	1.51495	1.05115	0.420872	3.46529	2.51333	1.39303	2.24652	8.4885	2.53726
	88	2.71	1.4	0.0351	0.0687	0.437	-2.64	2.48	4.65	2.75	0.592	1.37	1.18	0.866	0.117	0.443	1.15	1.83861	0.495041	2.30022	-1.48874	2.10218	0.707222	0.818909	3.01641	2.06562	1.36105	-0.291923	0.485042	1.69828	1.89186	0.73798	3.52534	2.95445	1.25642	2.77768	8.41622	1.72607
	89	1.93	0.105	0.748	0.298	0.751	0.0509	1.11	2.36	2.21	0.96	0.915	0.767	1.78	0.701	0.149	0.67	1.00308	1.06502	1.36757	-0.967088	2.22909	0.545701	1.08397	2.06881	1.098	1.10345	0.646456	0.00471008	1.13839	1.00043	-0.241456	3.66476	2.25494	2.39996	2.27343	7.64846	2.29616
	90	1.92	2.52	-0.0781	-0.139	0.775	-1.48	0.575	6.3	1.46	1.62	1.23	0.997	0.0843	1.33	0.986	0.353	1.46182	1.44959	1.71894	-0.882883	2.24883	0.177591	1.28674	0.688993	1.31719	0.978387	0.380049	-0.345739	2.04442	0.960816	-0.543062	3.53468	1.94551	1.87435	2.1336	9.2322	1.38343
	91	2.05	0.463	-0.258	0.32	1.12	-1.93	2.73	3.42	2.49	1.28	0.532	0.0792	1.28	1.28	0.715	-0.045	2.68549	1.21281	1.50246	-0.387606	1.49909	1.40581	1.90944	-2.95132	0.980029	0.636198	-0.122359	0.847906	0.893105	1.72731	0.878721	3.79756	2.45261	2.94576	2.18591	7.64975	1.89564
	92	1.48	0.72	0.214	-0.233	1.46	-2.68	2.08	4.37	2.61	0.025	1.83	1.61	0.758	0.661	0.55	0.341	1.56027	0.805269	1.96603	-0.52392	1.23029	1.19148	1.41967	0.797491	2.03493	1.16855	-0.548321	0.97623	1.48967	1.8179	0.743258	4.58148	2.06515	-0.510762	1.54846	8.38445	2.4061
	93	2.02	0.101	0.948	0.368	0.608	-1.56	0.858	1.89	0.775	0.92	2.27	0.984	0.836	0.279	0.711	0.703	1.17943	0.685711	2.05853	-0.314179	2.13579	0.708845	1.19713	2.95491	0.818436	0.699536	-0.721623	0.669672	1.52615	0.271586	0.560279	2.97425	2.58792	2.65402	2.59638	8.16587	2.20976
	94	1.1	0.615	0.592	-0.253	1.04	-0.847	2.34	4.69	1.53	0.9	0.766	1.31	0.48	0.566	0.571	0.638	0.754192	1.30502	1.35582	-1.18628	1.57603	0.466733	0.68973	2.26445	1.88728	1.11307	1.76144	-1.2625	0.935975	2.02985	1.03214	2.70014	2.12727	0.625339	1.41295	7.71316	2.62535
	95	2.24	0.461	0.195	-0.0599	1.03	-0.486	0.664	2.11	1.16	0.72	0.536	1.19	0.291	1.25	0.348	0.786	-0.123802	1.43282	1.46532	0.339838	1.92519	0.526237	0.352539	0.427946	1.54462	0.773987	-0.302913	0.337244	1.57713	0.70409	0.182294	5.07447	2.15398	2.19827	2.01884	9.2416	1.46199
	96	1.4	0.539	1.01	0.565	0.262	-1.86	1.19	4.04	1.91	0.198	1.63	1.54	1.11	0.846	1.04	0.609	1.15399	0.954913	1.73077	0.697054	2.26374	0.626768	0.322877	2.00171	1.12447	1.35654	-0.844588	0.200545	1.86598	1.1354	0.807327	3.98443	2.59455	2.27085	2.59973	8.76446	2.04157
	97	1.83	-0.346	0.44	-0.0768	0.814	-1.7	0.521	2.55	1.62	1.95	1.25	1.01	1.58	-0.00394	0.476	0.824	0.835863	0.505818	2.03108	-0.23648	2.26525	0.0532953	0.487686	1.62599	1.27743	1.12811	-1.15089	-1.04638	1.91487	0.146562	1.32173	2.60351	2.43183	0.914088	0.656481	7.79356	1.90735
	98	1.15	0.217	0.103	-0.0823	0.615	-1.53	2.12	5.61	2.54	0.83	-0.0822	-0.107	0.34	0.632	0.458	0.752	1.226	0.755723	1.37135	0.150277	1.76675	0.202651	2.21801	0.969824	0.901799	0.758439	0.0615688	-0.151525	1.89776	0.868906	0.244404	3.32492	2.52534	1.80505	1.78711	8.28268	1.48669
	99	0.875	0.302	0.658	-0.0602	0.524	-0.526	0.361	5	1.9	0.443	1.17	0.785	0.561	1.26	0.401	0.0251	2.46734	1.34021	1.23139	-0.00182488	1.68567	0.546676	0.528552	-0.495427	1.47288	1.4255	-0.734617	0.734629	1.35001	1.17825	-0.526278	3.2008	2.78565	1.08021	2.26884	8.01889	0.83957
	100	1.97	0.356	0.476	0.15	0.5	-2.38	0.409	2.11	1.41	-0.228	0.539	0.157	0.139	0.386	0.841	0.294	1.66341	1.11666	1.16064	0.463479	1.06892	1.48535	0.562112	0.279058	1.45765	1.0924	0.773675	-0.101383	1.52431	0.584519	-0.852961	3.79137	2.438	0.976349	2.16139	6.59707	0.943614
	101	1.77	0.591	0.0348	-0.0412	1.1	-1.56	1.54	1.5	0.743	1.02	0.403	1.59	0.344	0.434	0.283	0.251	-0.0172414	0.716432	1.44145	-1.21573	2.00267	0.935699	1.68264	2.52609	2.49973	1.04066	-0.132113	-1.1231	1.16926	0.995206	0.614592	3.20411	2.00613	1.22321	1.95162	6.91403	1.78576
	102	1.62	0.779	0.355	-0.29	0.463	-0.569	0.794	6.94	1.3	1.31	0.682	1.9	0.429	1.01	0.928	0.455	0.26001	0.417065	1.04374	0.647472	2.00753	1.18392	1.16509	1.45419	1.28987	1.08365	0.437296	-0.131784	1.37441	1.63406	0.898584	3.39646	2.02768	1.62742	1.54437	6.84274	2.69103
	103	2.2	0.349	0.713	-0.608	0.998	-1.85	1.39	4.29	0.924	0.867	0.209	1.39	0.664	0.667	0.27	0.306	-0.417925	1.07728	1.42185	-0.27749	2.10268	0.125742	0.500503	1.59712	1.65768	0.436488	0.294384	-0.325528	0.638838	1.29751	-0.419326	3.72928	1.80284	1.57965	1.47272	6.71517	1.6022
	104	1.41	0.724	0.0648	0.29	0.514	-2.47	-2.08	5.79	2.21	0.386	0.548	0.725	0.613	1.1	0.479	0.452	1.24166	0.198973	1.66537	-0.0326934	2.20101	0.983812	1.3242	2.3913	0.92419	0.563444	1.43148	0.46276	1.83251	1.7215	-0.466969	3.86913	1.55179	1.03092	1.98465	6.94108	1.72526
	105	1.12	0.0258	0.741	-0.0961	0.256	-0.623	1.88	4.35	1.93	0.593	-0.0938	1.33	0.393	0.467	1.22	-0.149	1.59297	0.987628	1.11558	-0.132749	1.48989	0.45229	1.00051	-1.33233	1.56109	0.106004	-0.790296	-0.765457	1.15363	1.33922	-0.247029	2.70887	2.15541	1.62555	2.68496	5.97806	1.52909
	106	1.66	0.467	0.161	-0.33	0.607	-3.06	-0.118	4.99	2.59	0.748	1.04	0.894	1.07	0.807	0.508	0.146	0.220242	0.372413	1.76481	-0.438398	2.41835	0.771041	1.64058	2.91432	1.51788	1.70814	0.0354339	0.734809	0.39595	0.889152	0.273986	3.83256	1.87209	1.84009	1.70876	7.47328	2.31335
	107	1.74	0.253	-0.0412	0.194	0.449	-1.82	-0.426	3.92	2.16	0.875	-0.167	0.889	-0.0479	1.02	0.413	0.371	0.0290935	0.963624	1.11673	0.132287	1.77742	0.813571	1.36499	1.95765	1.62927	1.17529	-1.70155	0.479846	0.335596	0.623594	-0.433773	2.16592	2.11182	1.37287	1.37562	6.25089	0.958975
	108	1.65	0.298	1.24	-0.408	1.49	-1.06	0.117	3.61	1.28	-0.23	1.79	1.24	1.22	0.5	0.613	0.306	0.256308	0.0224979	1.75249	0.159175	1.55537	1.33457	0.365516	3.23789	1.29877	0.85456	-0.257197	0.112266	1.3998	1.3891	1.57855	4.91165	2.01424	0.429725	1.603	5.88747	1.58551
	109	1.8	0.552	0.822	0.345	0.398	-2.55	0.495	4.3	3.01	-0.131	0.669	0.21	0.62	0.34	1.23	0.204	1.17897	0.758756	1.05745	-0.537395	2.04986	0.0987054	1.41085	2.60147	0.463941	1.31629	-1.02235	-0.24255	1.39219	1.5229	-1.32371	3.14359	2.08143	1.03522	1.78682	5.97721	1.23909
	110	1.93	0.0579	0.832	-0.226	0.849	-2.37	1.1	2.41	2.13	1.07	0.484	0.968	0.927	0.519	0.34	0.948	0.834419	0.731668	1.2632	-1.17999	2.6923	-0.418792	0.927462	-0.915464	1.54442	0.491947	-0.0810508	-1.59904	1.74747	1.5967	0.493244	1.78394	2.03941	1.97691	1.97854	5.84444	1.76092
	111	1.43	0.102	0.351	0.261	0.668	-1.05	0.518	2.86	0.7	1.46	0.671	-0.143	0.0417	-0.187	0.965	-0.121	0.0877359	0.854079	1.29005	-0.483032	1.92002	0.899726	1.89157	2.79456	1.75792	1.18296	-2.08716	-0.849591	0.338807	0.679034	-0.0159307	4.74801	1.2851	2.02064	2.33189	6.63982	1.0933
	112	1.55	0.113	0.748	0.0567	0.748	-1.92	1.41	2	1.94	0.807	0.692	1.48	0.0812	0.567	0.786	0.734	-0.186442	-0.230817	1.37604	0.930527	2.02237	1.20262	2.0954	0.666213	0.940066	1.16046	-0.372065	0.230487	1.74519	1.35085	0.236657	3.51826	1.83868	1.13514	2.08864	5.9835	2.03393
	113	1.39	0.504	-0.0554	-0.0265	0.663	-2.2	0.38	3.27	1.82	0.991	-1.05	0.412	0.457	1.34	1.36	0.0325	0.652388	-0.22639	1.33403	0.138853	1.84715	0.906577	1.72825	2.03578	0.933027	0.911673	-0.928004	-0.149088	1.85367	-0.168519	0.24742	3.85672	1.58343	0.953646	2.30079	6.54531	1.50645
	114	1.36	-0.431	0.627	-0.0917	0.273	-1.98	0.0766	5.45	2.21	0.525	1.42	0.537	1.08	1.01	0.487	-0.062	1.38226	0.488082	1.85663	-0.575244	1.85574	0.35521	0.423171	0.16869	1.48022	0.566026	-0.816988	-0.0268329	1.40872	0.117399	0.885169	4.36073	1.24483	1.09423	1.46665	4.01217	1.55782
	115	1.33	0.375	0.979	0.148	0.783	-1.47	1.25	5.86	2.02	0.887	1.57	1.14	-0.778	0.365	0.457	0.505	0.222933	0.18354	1.26113	-2.55099	1.38117	0.771209	0.862432	-0.257371	1.40422	0.508321	1.01658	-0.703797	2.71896	0.38354	1.23195	2.86298	1.96902	1.65015	1.12963	6.2037	0.78171
	116	1.86	0.27	0.462	0.157	0.925	-1.99	-0.315	3.47	1.75	1.07	1.27	0.55	0.839	0.387	0.806	0.303	-0.534754	-0.0696503	1.69365	0.827035	1.5392	1.41859	1.28258	3.82978	1.62805	0.50254	-0.795064	-0.509697	2.38906	0.875408	0.374016	2.32915	1.54654	0.576811	1.53807	5.82884	1.59619
	117	1.44	0.452	0.467	-0.242	0.871	-0.988	-0.941	3.87	1.97	0.957	0.258	0.733	0.818	0.657	0.583	0.203	-0.493956	0.907503	1.58339	1.14312	2.42777	0.49801	0.19069	0.244884	1.1611	1.53939	-0.481618	0.227514	1.71142	0.391439	0.647738	2.16002	1.17955	2.20948	1.96821	7.2648	2.3927
	118	1.68	1.15	-0.366	0.458	1.05	-1.84	1.17	4.32	1.79	1.36	-0.191	0.324	0.354	1.11	1.18	0.112	2.22834	0.505268	1.46976	0.150754	2.31625	0.894975	1.03984	1.58317	1.11937	1.15006	-0.227602	0.33896	2.10157	0.932308	0.241856	1.8795	0.721193	1.97233	1.74507	6.0391	1.66113
	119	1.78	0.556	0.463	0.061	0.794	-3.49	-0.0522	5.26	3.34	0.286	1.27	1.26	1.03	0.665	0.395	0.306	-0.388596	0.188022	0.936784	-0.301462	1.65454	1.20984	1.75737	2.8459	1.15945	1.02412	-1.19871	-1.36352	1.59078	0.600765	0.589291	3.56608	1.80339	-0.809931	2.08178	5.74662	2.0349
	120	1.86	0.386	-0.034	0.522	1.21	-1.98	0.877	5.76	1.81	1.37	0.632	-0.0653	0.991	1.18	0.545	0.897	0.676477	0.0546396	1.339	-0.775621	1.84799	1.5469	0.486059	1.99017	1.26237	0.72981	-0.0828381	-0.255772	1.50313	0.224869	-0.690586	3.5129	2.00009	0.26199	1.71803	5.98384	1.9535
	121	1.83	0.474	-0.309	-0.232	0.441	-1.14	1.17	4.9	1.29	0.489	-0.21	0.165	0.788	1.19	0.554	-0.135	0.16547	1.36474	1.76424	-0.392279	2.29903	0.416239	0.91202	0.162301	1.04519	0.290983	0.493804	-0.359335	0.601096	1.26051	-0.537111	2.30302	1.53715	0.570196	2.11444	5.22008	1.1473
	122	1.25	1.13	-0.229	-0.501	1.12	-1.15	2.6	3.54	1.57	0.66	0.634	0.172	-0.00308	1.29	0.543	0.197	0.783931	1.96326	1.63981	-0.070978	2.05908	0.333401	1.71089	3.06769	1.14118	0.983286	-0.147189	-0.287261	1.02969	0.803486	0.0301271	2.9507	1.6683	-0.0562191	1.25666	4.16596	1.25365
	123	0.439	-0.03	0.497	0.0116	0.61	-2.06	2.72	4.5	2.52	0.494	-0.235	1.46	1.17	0.586	0.454	0.523	-0.902712	0.794455	1.27102	0.81551	2.33289	0.869675	0.298325	0.712555	0.998538	0.7527	-0.557042	-0.750539	0.948054	1.10264	0.543129	2.79735	0.753588	0.070395	1.60004	5.38946	1.51736
	124	1.94	0.265	0.216	-0.289	-0.0022	-1.38	2.54	5.61	1.73	-0.195	0.63	2.08	0.146	1.28	0.144	-0.318	0.530268	-0.639189	0.403281	-0.117906	1.89614	0.862926	1.84512	3.20518	1.31315	0.0672156	0.423335	-0.45479	0.991501	0.839084	-0.658361	3.59419	1.06872	-0.103106	1.0229	4.96683	1.71999
	125	1.59	-0.0654	0.394	0.253	1.03	-2.61	2.3	4	1.33	0.785	0.3	0.9	0.108	0.705	0.146	0.0429	1.07854	-0.000796966	1.43744	0.353483	1.34332	0.542186	1.23111	1.78022	2.04473	-0.366261	-0.922505	-1.59639	1.70044	0.114793	0.641812	3.26646	1.64797	0.97926	1.66441	4.80773	0.88662
	126	1.17	0.311	1.21	-0.231	0.792	-2.69	1.5	4.66	1.62	-1.04	1.2	0.2	0.396	0.609	0.0509	-0.0189	-0.951555	0.503315	1.17459	-1.12637	2.11083	0.675404	1.79482	-2.71954	1.20596	0.720934	-1.53333	-0.228305	0.799966	1.02442	-0.968581	2.99023	2.08083	1.61001	1.53334	5.25548	2.38547
	127	1.63	0.0291	0.576	0.0596	-0.405	-2.4	0.75	1.84	1.4	1.41	0.206	0.289	0.699	1.2	1.09	0.242	-0.424477	0.461254	1.55857	0.19992	1.88741	-0.0944446	0.665188	2.74313	0.722831	0.582724	-0.665676	-1.05851	1.7085	1.19276	-0.887459	2.14661	1.09681	0.423833	1.53249	5.53397	1.79034
	128	0.859	0.2	0.145	-0.0484	0.887	-2.36	0.103	4.03	2.27	0.474	0.504	0.733	0.382	0.769	0.363	0.579	0.574517	0.0439542	1.02509	-0.259049	2.30838	0.452034	1.11424	1.26396	1.26393	0.521707	-0.72625	-0.0764792	0.927024	0.0166882	0.16703	2.67126	0.959594	1.46001	2.27565	5.12532	1.49452
	129	1.95	0.0298	0.485	-0.144	0.116	-2.08	0.422	3.67	1.69	0.509	0.515	1.02	0.419	0.204	1.03	0.0927	0.74248	0.518774	1.69648	-0.762785	2.41933	0.417615	1.09447	0.301414	1.27594	0.471795	-1.57118	-0.0332612	0.869095	0.864357	-0.031639	4.76563	2.13776	-0.844596	1.57788	4.46765	0.962984
	130	1.84	0.263	-0.00396	0.564	1.05	-1.41	4.04	3.38	2.45	0.129	-0.0346	0.442	0.866	1.23	0.637	-0.332	-0.569822	0.660873	1.89627	-0.3458	1.99192	0.625843	0.771416	0.362669	0.781835	0.645316	1.12784	-0.390123	0.842063	1.2807	0.662986	2.63542	1.0748	0.803897	1.75924	4.17082	1.45629
	131	1.75	-0.57	-0.0434	0.348	0.36	-1.32	0.0407	1.45	1.32	-0.222	0.695	0.347	0.053	0.788	0.412	0.454	-0.0727808	-0.338785	0.720872	-0.527781	2.02932	0.379982	-0.200496	0.879916	1.36649	0.794903	-0.0342464	0.683172	0.966978	0.567087	-0.138249	2.54276	2.07311	1.00621	2.12404	5.51426	1.9533
	132	1.31	0.389	0.303	-0.051	0.83	-2.88	-0.776	3.63	1.96	0.139	0.793	0.947	0.543	0.94	1.27	0.368	0.822426	0.481711	1.56406	-0.346942	1.9481	0.342881	2.24011	-0.319766	0.758788	0.25122	-0.159873	-0.567239	1.03677	-0.202143	-0.166439	2.00837	1.27701	0.475363	2.12329	4.14916	1.28518
	133	0.3	-1.1	0.573	0.316	0.374	-1.09	0.888	1.75	1.37	-0.0193	0.406	0.785	0.57	0.578	0.249	0.267	-0.366886	0.245266	1.02833	-0.631102	2.31754	0.959747	1.20683	0.202599	1.52597	-0.189466	-0.469008	-0.610746	0.257129	0.278985	0.134108	2.71091	0.913734	0.630947	2.02438	4.24223	1.47447
	134	1.41	0.291	0.837	0.368	0.672	-2.46	2.68	3.5	0.914	1.42	0.851	0.416	0.812	0.813	1.23	0.514	-0.476915	0.293825	1.08399	-1.32923	1.96646	0.917012	1.61592	3.86644	0.451338	1.33326	2.2433	-0.600795	0.80732	0.321719	1.00016	1.40557	1.29573	0.322668	2.22506	3.83472	1.13674
	135	1.41	0.105	0.46	-0.0493	1.14	-1.54	1.02	4.25	1.16	1.22	-0.195	1.11	-0.08	0.602	-0.179	-0.437	-0.912693	-0.115864	0.872517	-0.432032	1.78089	0.809536	0.967029	0.522336	0.746583	0.982987	0.15519	0.876834	0.91091	0.709561	-0.172183	2.9234	0.770736	-0.339605	2.24888	4.26388	0.913224
	136	1.69	0.866	-0.264	0.0638	0.56	-2.03	0.0185	1.67	0.816	0.428	1.32	1.9	0.467	0.548	0.28	0.0794	0.115577	-0.649457	0.376044	-0.447351	2.01958	0.509647	1.02439	2.74374	1.11996	0.697666	-1.63084	-0.798967	1.03141	0.671988	1.39476	1.77406	1.52267	0.144366	1.9352	4.25965	1.58453
	137	1.82	0.558	0.646	-0.136	0.349	-1.75	0.589	3.62	1.23	0.77	-0.167	0.799	0.203	1.12	0.933	0.523	0.245782	0.0767679	1.18873	-0.0470328	2.59663	0.241532	0.928846	1.76423	0.809509	0.915393	-1.0367	-0.799213	1.1731	0.0985543	-0.30656	1.59129	1.28655	1.41682	1.97875	3.63871	2.17716
	138	1.49	-0.102	-0.119	-0.151	0.975	-3.36	1.8	1.6	1.28	0.713	0.447	0.821	-0.402	0.581	0.32	0.046	-1.12332	-0.123454	0.994876	0.125842	2.58323	0.710658	0.920651	1.22634	1.47959	1.33621	0.0673142	-1.52888	1.21272	0.227851	-0.142406	1.81025	1.18472	0.430289	2.15927	3.95642	2.24975
	139	1.14	0.0269	-0.135	-0.331	1.24	-1.71	0.535	3.42	1.02	0.56	0.149	0.33	0.0023	0.524	0.64	0.971	-0.315047	0.329407	0.841698	-0.842024	2.94572	0.537721	2.16861	2.94071	1.37233	1.20462	-1.08974	-0.0152647	1.00578	0.458211	-0.313018	1.59572	1.50574	0.869498	1.85171	4.03186	1.32472
	140	1.8	0.156	0.318	-0.0143	0.93	-2.58	1.69	6.34	1.64	1.2	0.9	0.533	0.491	0.692	0.431	0.0408	0.0992891	-0.443962	0.563075	0.88515	2.61523	0.52431	0.429566	3.98061	0.862003	0.73882	1.09616	-0.196876	0.806968	1.09316	-0.448475	3.1583	1.89627	1.64976	2.28819	3.50381	1.77416
	141	1.55	-0.0337	0.0735	-0.108	0.993	-2.62	0.658	5.46	1.57	0.128	0.171	-0.213	0.0867	1.6	0.31	0.401	-0.42822	0.183537	1.17495	0.0880662	1.89912	0.251873	1.38159	-0.691823	0.937965	0.214846	0.434042	0.43866	-0.121338	-0.280651	0.729456	1.68364	1.10819	-0.380446	2.16478	4.03672	1.71837
	142	1.13	0.482	0.871	-0.197	1.25	-0.967	1.65	3.43	1.46	0.768	-0.372	0.236	0.437	1.14	0.242	0.158	0.799542	-0.00236181	0.85962	-0.179681	1.61846	-0.13122	0.806738	3.45001	0.990368	1.77528	-0.434687	-0.312362	0.809989	0.212286	1.25896	4.59605	1.31454	1.09868	1.1908	3.51827	1.12283
	143	1.4	0.663	-0.258	0.116	0.388	-2.49	1.17	5.13	2	1.05	0.463	0.242	0.612	1.16	0.524	0.971	-0.94286	0.382303	1.24542	0.0902605	2.38944	0.396444	1.30245	1.50701	1.88103	2.01162	0.406856	-0.91878	2.10278	0.426285	0.155249	2.2742	1.78188	0.782116	1.71881	3.23215	1.28116
	144	1.57	0.515	0.0303	-0.0235	0.235	-2.75	0.6	5.69	1.2	0.39	0.626	0.158	0.412	0.476	0.547	-0.639	-1.48394	0.878017	0.758673	-0.142393	2.39909	0.605438	1.40732	1.0557	0.890256	1.17694	-0.655817	0.963209	0.370079	0.339149	-0.208366	3.7909	1.28908	0.826475	2.45502	3.58616	1.6978
	145	2.93	0.328	0.581	-0.174	0.703	-2.19	0.273	3.81	1.09	0.818	0.618	-0.282	1.35	0.844	0.287	0.712	-0.931346	0.919325	0.525161	-0.486034	2.67734	0.811589	1.07663	2.78788	0.871206	0.802631	0.519578	0.411512	0.955671	0.908203	-1.13113	3.41695	1.14858	-0.564381	2.26309	2.97856	1.19768
	146	0.18	0.489	0.777	-0.448	0.646	-0.733	0.36	6.81	1.88	1.42	0.816	0.234	0.475	0.555	0.0716	-0.0496	0.195806	-0.513529	0.927014	0.642422	1.86866	0.579221	2.22126	-0.932535	1.21825	0.540951	0.392884	-0.0779138	0.089725	1.68574	-0.421968	2.6359	1.62004	1.05634	1.21116	3.31304	1.58142
	147	2.15	0.823	0.629	0.408	0.183	-2.26	2.05	4.31	1.26	0.671	0.484	0.103	0.165	0.817	0.529	0.295	-0.24568	0.0844056	1.20368	0.102239	2.32275	0.38929	1.5885	0.90769	0.425762	0.987275	-0.151863	-0.182376	0.924554	0.361881	0.12705	2.06213	0.43973	-0.248304	1.51801	3.24471	1.70872
	148	1.61	0.134	-0.0349	-0.208	1.01	-2.7	1.22	4.85	2.12	1.37	0.0362	0.745	0.639	0.907	0.789	0.132	-1.71973	-0.056243	0.581908	0.307304	2.36484	0.570913	2.05256	-0.286265	0.642521	1.00722	-0.88628	-0.132973	0.843212	0.345227	-0.641478	1.88264	0.965736	1.14053	1.86248	2.30554	1.50635
	149	1.8	0.373	0.579	-0.348	1.01	-1.48	-0.396	6.91	1.59	0.452	0.132	-0.494	0.497	0.873	0.465	0.123	-0.426458	0.433827	0.886597	0.490584	2.76516	1.52041	1.14569	1.91432	1.04062	1.29762	-1.69223	-0.598376	1.59167	0.387721	-0.0949582	3.94106	1.06897	-0.083952	2.03658	3.94413	1.4678
	150	1.57	0.0152	0.699	0.154	0.231	-1.24	2.41	3.79	1.32	-0.288	0.957	0.309	1.43	0.492	0.48	-0.0726	-1.46125	0.184705	1.16033	-0.571558	2.05299	-0.197564	0.822453	2.13287	0.880837	1.1369	-1.16366	-0.757639	0.53787	1.93723	0.703188	2.96594	0.549681	0.0965705	0.990581	2.38411	1.24351
	151	1.2	-0.0891	0.243	0.223	1.05	-2.51	0.307	0.0546	1.72	1.34	0.902	0.254	1.38	0.66	0.584	-0.0329	-1.76642	0.598303	0.798337	-1.13895	2.75271	-0.271389	0.286435	3.5779	1.49436	-0.530189	0.232258	-0.636694	1.142	1.52988	-0.311402	3.34228	0.0418139	0.982428	2.27361	2.45591	0.926855
	152	1.45	0.0417	0.1	-0.561	0.471	-1.98	0.717	3.5	1.08	1.09	1.03	0.434	0.751	0.457	0.756	-0.363	-1.68159	-0.0443624	1.26396	-1.09374	2.29369	-0.0364895	1.87142	1.08191	0.926843	0.0162235	-1.56008	-0.699231	1.67378	1.01382	-0.681544	0.862851	1.0457	-0.113825	1.8748	3.41739	1.10862
	153	1.11	0.404	0.657	0.446	1.09	-1.66	-2.62	5.06	1.42	0.237	1.42	0.417	0.36	0.299	-0.138	1.01	-2.2454	0.646556	0.882883	-0.358105	2.21553	0.877622	0.852974	2.16497	1.26162	2.4971	-0.965584	-0.439836	0.891626	0.707877	-0.0978048	3.25746	1.09144	0.336689	1.75106	2.46708	1.9416
	154	1.54	0.49	-0.499	-0.0936	0.15	-1.58	0.39	5.36	0.625	-0.175	0.357	-0.659	0.438	0.489	0.688	0.616	-1.66039	-0.204345	-0.387831	0.732051	1.90249	0.288537	1.11072	1.33816	1.645	0.57071	-2.35095	-1.34552	-0.0427716	0.0695075	-0.218605	2.91794	0.706045	1.68677	1.16613	2.18303	1.06639
	155	1.14	0.259	0.238	-0.541	-0.00533	-1.51	3.78	4.26	1.33	0.343	-0.246	-0.0923	0.394	0.338	-0.0576	0.00463	-0.366855	0.280868	0.691336	-0.940459	2.71734	0.387185	2.68233	2.17765	1.33102	0.34718	-1.59302	0.132209	0.198404	0.208599	-1.21399	2.93642	0.951021	0.219879	2.05111	2.08459	1.64343
	156	1.3	0.081	0.604	0.417	-0.0695	-1.61	2.5	2.69	1.22	-0.0142	0.102	0.217	0.202	0.17	0.492	0.021	-0.760094	0.204826	1.01935	-0.812478	2.68019	0.274658	1.07063	-0.0254112	0.734172	1.29372	-0.0109921	0.0143968	1.46243	-0.00658882	-0.757301	3.61268	1.06464	1.07116	0.784695	1.65942	1.62125
	157	1.74	0.449	0.56	-0.114	0.46	-1.04	2.01	1.68	2	0.125	-0.0932	1.67	0.782	1.02	0.526	-0.247	-1.28876	0.834452	1.22659	-0.337168	2.61493	1.13004	1.4445	3.15206	1.11945	0.695545	1.45368e-05	1.33845	0.309718	0.167336	-0.237673	2.374	1.06249	1.18012	1.82802	1.92844	1.27312
	158	1.11	0.198	0.847	-0.385	1.17	-0.793	0.934	7.01	2.09	0.689	0.772	1.08	0.916	0.593	0.632	-0.599	-2.11342	0.786116	1.36011	0.443651	2.19389	0.333139	0.332926	-0.629829	0.595633	0.153123	0.433868	-0.305617	0.951189	0.779976	-0.340145	1.61312	1.12029	0.601708	2.52516	3.41799	1.70085
	159	1.97	-0.121	0.303	-0.157	0.314	-1.06	-0.527	2.6	2.33	0.135	-0.37	-0.581	0.00146	0.589	-0.129	0.915	-1.27396	0.545323	0.850672	-0.0408403	2.11567	0.468486	1.00908	1.9679	0.832089	0.88234	0.440633	-0.697319	0.204164	0.345836	-0.53695	2.4059	1.05485	0.682194	2.45747	1.74378	1.51737
	160	0.56	0.196	0.185	0.36	-0.212	-2.07	0.844	5.04	1.45	-0.459	0.565	0.771	-0.455	1.12	-0.131	-0.00471	-1.45602	0.174122	1.17128	0.763453	2.64402	0.386986	1.06216	3.43036	1.55904	0.478081	0.888439	-1.51093	0.715473	0.400601	-1.46828	1.33724	0.836014	0.58248	2.10514	1.56506	1.41158
	161	2.07	0.225	0.0681	-0.296	0.644	-1.58	1.02	5.67	2.34	0.0264	-0.0712	0.29	0.478	0.317	0.606	0.108	-0.780086	-0.145912	0.755998	-0.75521	2.34308	0.188272	1.35911	0.591929	1.63648	0.638612	0.396351	-0.351639	0.703873	0.0418826	-0.962566	3.00722	1.29526	1.80684	1.3482	1.76106	1.18208
	162	2.07	0.306	0.449	0.00702	0.969	-0.883	0.242	5.04	1.48	0.678	0.536	-0.252	0.349	1.05	0.797	0.114	-1.37953	0.687687	0.867376	0.45952	3.23477	0.367718	1.75586	2.10105	0.617229	0.258055	-1.05854	-1.32652	0.791544	0.33438	-0.458961	0.944997	1.24649	-0.845215	1.06251	1.5561	1.35221
	163	1.5	-0.262	0.447	0.0717	1.2	-1.86	0.434	4.88	0.695	-0.161	-1.22	-0.606	0.651	0.25	0.511	0.696	-1.1001	0.206979	0.785203	-0.201993	2.68676	0.722048	1.74396	2.20204	1.44745	-0.17022	-1.99011	0.132938	1.28632	-0.62096	0.268491	2.65678	0.707926	-0.352386	1.41238	2.42067	1.16074
	164	1.61	-0.00124	-0.239	-0.327	1.01	-0.871	2.07	3.8	1.44	1.09	0.802	0.654	0.348	0.633	0.814	0.796	-0.979215	0.26511	0.818764	-0.664584	2.49871	0.399439	1.31073	0.0140918	0.821021	1.38941	0.240355	-0.717449	0.430664	-1.02824	0.284191	2.03801	1.11976	1.21523	2.43849	1.78639	1.09057
	165	0.759	0.143	0.468	0.102	0.232	-2.83	0.111	5.47	1.59	0.795	1.26	0.172	0.241	0.542	1.01	0.68	-1.10011	0.0306746	0.915283	-1.46021	2.64895	1.04958	1.52826	3.52485	1.66106	1.76737	0.459934	-0.203968	0.173571	-0.270255	-0.471505	1.53689	1.47861	0.943421	1.60007	1.21797	1.16969
	166	1.15	0.11	0.719	-0.121	0.705	-1.63	-1.08	3.33	1.84	0.574	-0.0552	-0.239	0.309	0.65	0.162	0.375	-1.50451	-0.732756	0.959111	0.623608	2.15428	-0.0327754	1.75586	1.09481	1.1926	0.00331365	0.0162484	-0.313128	0.448263	0.61287	-0.399207	3.3935	0.467793	-0.01603	2.10347	1.79935	1.10384
	167	1.21	0.184	0.444	-0.147	0.581	-1.43	0.41	4.48	1.12	1.03	1.05	-0.683	-0.301	1.19	0.0902	0.155	-1.28802	-0.177902	1.04736	-0.927953	2.31491	0.820004	2.68891	1.91361	1.72696	0.255754	0.317175	-1.0494	0.605198	0.497194	-0.843212	3.07188	0.819209	0.727352	1.21595	0.121347	1.3993
	168	1.46	0.174	0.441	0.243	0.961	-2.36	-0.0415	3.27	1.54	1.33	0.842	0.828	-0.0454	0.181	-0.332	-0.165	-2.53302	0.385175	0.0566506	0.309263	2.44557	-0.00631834	0.799197	0.0911564	0.775872	1.34007	-0.286486	-0.981375	-0.396661	-0.946271	0.18187	1.50499	0.866424	0.696505	2.37483	1.45851	1.26916
	169	1.77	0.668	0.109	-0.173	1.17	-1.81	1.67	4.39	1.31	0.0378	0.0157	-0.0125	0.879	1.02	-0.225	0.0272	-2.48441	-0.171282	0.685521	-0.726777	3.35114	0.452622	1.75905	1.14374	1.1206	1.26104	-0.195226	-0.56804	0.746232	0.0528901	0.0810452	3.87532	0.87728	1.29524	2.0856	0.22333	1.24617
	170	1.05	0.31	0.394	0.346	0.306	-0.97	-0.163	3.65	0.421	-0.161	1.13	0.0689	0.42	1.17	0.117	0.946	-0.661875	0.749711	0.907658	-0.190012	1.82897	0.555943	0.706984	2.34023	0.992688	1.19457	-1.59998	1.01203	0.666262	0.192632	-1.59367	2.01631	1.26789	1.08581	1.88152	1.36724	2.28448
	171	1.95	0.641	0.287	-0.117	0.509	-3.58	0.903	3.24	1.02	0.388	0.867	1.96	0.21	0.985	1.08	-0.32	-3.17599	0.120058	0.792379	-0.330141	2.59652	0.460859	0.447503	1.82101	0.581468	0.866953	-0.382368	-0.137424	0.395784	0.695541	0.214863	2.5937	0.30606	0.766046	2.23379	0.848546	0.61278
	172	2.29	-0.224	-0.462	-0.441	0.809	-1.15	0.282	3.76	2.05	-0.0156	0.477	-0.318	-0.111	1.17	0.223	0.31	-2.38042	-0.262311	0.578344	-0.220519	2.60667	0.664323	0.747244	1.49211	0.977506	0.330812	0.152987	-0.755853	0.15997	-0.304185	0.253024	0.996928	1.00521	-0.204965	1.83489	1.25683	1.78323
	173	1.22	0.439	0.394	-0.122	0.683	-2.33	2.13	1.6	0.801	-0.357	-0.852	0.35	-0.0114	1.05	0.598	-0.00983	-0.728968	0.118474	0.996595	-0.988791	2.36993	0.968617	1.96175	1.41218	0.432479	0.126416	-0.0044016	-0.608036	-0.144205	0.764975	-0.202224	1.51381	0.99435	0.397712	2.21462	1.16613	1.14285
	174	1.4	0.666	0.159	0.226	-0.0121	-0.0815	1.2	3.89	1.27	0.311	1.18	0.171	0.372	1.13	-0.014	-0.505	-0.624059	0.072858	1.2446	-0.430948	2.34964	1.0965	0.46146	-0.671313	1.00566	0.428469	2.45775	-0.383203	-0.765775	-0.0740873	-0.638127	1.65668	0.314472	0.759875	2.25887	0.859825	1.71663
	175	1.13	-0.299	-0.366	-0.0772	0.604	-0.635	0.743	5	0.961	0.353	0.171	0.379	-0.233	0.493	0.0383	-0.266	-1.20197	-0.634604	1.26987	1.21933	2.60997	0.488246	1.08219	-1.16691	0.526051	0.14149	-1.07679	-0.554422	0.348241	0.509139	-0.47532	3.44981	1.51128	0.00348106	1.70829	0.588141	1.62286
	176	1.23	0.371	0.224	-0.786	0.413	-0.815	-0.54	5.61	0.358	-0.559	0.956	0.552	-0.0424	0.562	0.667	0.119	-2.30145	-0.357528	0.686792	-0.817715	3.46061	0.920561	1.12512	-0.405363	0.785912	0.863188	-0.435786	-0.0738657	0.252705	0.426395	0.560055	3.36182	1.23706	1.98252	1.58532	0.602621	1.40886
	177	1.41	0.604	0.0995	-0.652	1.05	-1.75	0.33	3.79	1.34	-0.0592	0.218	-0.157	0.555	1.22	-0.212	0.121	-1.06926	0.842364	0.28124	-0.282752	2.63389	-0.374353	0.490846	0.650008	0.981462	1.23087	-0.63763	-1.17763	0.727611	-0.0764497	-0.0263851	1.28064	0.797775	-0.928352	1.66312	-0.0762799	1.75957
	178	1.33	-0.0834	0.597	0.113	0.573	-0.955	-1.06	2.23	1.25	0.571	0.72	-0.565	-0.437	1.02	0.511	0.239	-0.307668	-0.00205944	0.827478	-1.05159	2.35552	0.253175	1.33952	0.160876	1.40579	0.850373	-0.724054	-0.569177	0.346719	-0.367411	-1.39309	1.34697	0.558935	0.654588	1.24141	-0.0229416	2.15381
	179	0.981	-0.00563	0.0351	-0.3	0.552	-2.21	-1.01	3.76	0.838	-0.245	0.666	-0.166	-0.0627	1.2	0.828	0.408	-0.741035	0.867398	0.156725	-0.910067	2.90014	0.646964	1.79949	2.07614	1.06555	0.436285	-0.230483	-0.591763	0.589392	-0.71706	-0.731631	1.21313	0.912033	0.953744	2.03105	0.491099	1.35476
	180	1.34	0.204	0.397	-0.119	0.244	-2.36	0.236	4.46	1.71	-0.699	0.828	-0.0911	0.738	0.207	0.0699	0.563	-2.74561	0.304212	0.165488	-0.51538	2.49809	-0.25809	0.837994	-0.0365951	0.411826	0.701682	-0.993925	-0.337882	-0.600961	-0.358592	-0.921111	1.73289	0.325224	1.8999	2.15348	1.30931	1.54842
	181	1.46	-0.37	-0.159	0.5	0.221	-1.13	-0.146	4.71	1.17	0.198	0.199	-0.00745	0.462	1	0.177	0.186	1.58763	0.901257	0.522703	-0.636453	2.32223	0.138386	2.20887	3.99237	1.05764	-0.365069	-0.700854	-1.41225	0.00954039	0.509169	-1.25621	2.08834	1.15333	0.689242	2.96038	0.0168534	0.691816
	182	1.85	-0.227	0.674	0.134	0.473	-2.7	0.449	6.12	1.44	-0.256	-0.288	0.745	-0.315	0.508	0.395	-0.17	-2.50171	0.0100351	1.1463	0.377276	2.22722	-0.00124163	0.961389	2.12965	1.09512	0.716986	-0.391937	0.534052	0.531462	-0.03822	0.219377	2.1451	0.394173	1.15187	2.17419	-0.294583	0.910571
	183	0.964	0.358	-0.166	0.0321	0.784	-1.34	0.462	6.14	0.891	0.194	0.347	-0.57	0.676	0.445	0.451	0.0564	-0.35417	0.144401	0.401365	-0.0967918	2.18503	-0.144305	-0.0306213	2.77159	1.45544	0.310451	-1.37189	0.510458	0.774103	0.462982	-1.18933	2.72006	0.6625	-0.211605	2.04514	-0.575911	0.205801
	184	1.37	0.217	-0.381	0.294	0.308	-1.45	0.261	7.32	2.25	0.687	0.22	0.25	-0.0301	0.751	-0.0815	0.438	-2.4518	-0.390924	0.5032	-0.246513	2.51517	0.302875	1.0483	-0.0329835	1.11522	0.990585	0.386967	-0.0657874	-0.0471406	0.382528	-1.05096	2.20284	0.607282	0.817182	2.06134	-0.59007	1.67635
	185	1.21	0.0836	-0.263	-0.392	1.11	-0.997	2.94	3.52	0.987	-0.0327	-0.214	0.542	0.212	1.22	0.109	0.153	-1.94648	-0.0669242	0.037494	-1.23085	2.07769	0.180093	1.10391	-2.62329	1.34025	0.0218987	-0.615866	0.226675	1.40625	0.753337	0.0455387	3.99569	0.862022	1.06945	1.83072	0.0970873	2.03431
	186	1.13	0.0107	-0.203	0.0114	0.97	-2.59	1.53	4.64	1.85	0.722	0.428	-0.133	0.431	1.08	0.416	-0.048	-0.973991	-0.153744	0.22711	0.656913	2.03342	0.679079	1.39412	1.02745	0.939487	0.505214	-0.019066	-0.741123	0.302682	0.477216	-1.29403	2.23031	0.468462	1.04752	1.84865	0.19647	2.0453
	187	0.482	0.362	-0.571	-0.542	1.02	-2.93	1.07	3.54	1.71	1.11	-0.0837	-0.124	-0.161	1.05	0.0404	-0.109	-2.93254	0.272532	0.806254	0.234597	2.70331	0.624281	0.649193	2.76821	0.150973	-0.355259	-1.26022	-0.288338	0.944582	0.0712244	-0.530844	2.16704	0.541023	0.115242	1.10982	-0.772636	0.862864
	188	1.04	0.258	0.999	0.212	1.15	-0.688	0.515	6.37	1.42	0.648	0.582	0.133	-0.3	0.231	0.893	0.268	-2.15236	0.167549	1.18285	0.758969	2.94117	0.504101	1.19581	-0.169478	1.85638	0.935897	-0.582375	0.639816	-0.142777	-0.472371	-0.854376	2.75127	0.478298	0.576804	1.14806	-0.484049	1.35462
	189	0.419	0.32	-0.299	-0.0569	0.809	-2.22	1.02	5.01	1.62	0.267	-0.332	0.00499	0.439	0.915	0.275	-0.968	-2.92457	-0.288848	0.650159	-1.20154	1.86548	0.290175	1.30547	2.34381	0.301967	1.06163	0.883656	-1.14766	-0.119116	-0.185376	0.141766	1.56117	0.726626	0.0974761	1.48081	-0.0217621	1.9604
	190	0.0457	-0.923	0.414	-0.255	0.968	-1.29	2.25	6.05	1.7	-0.0774	1.74	-0.226	0.391	1.29	0.865	-0.0757	-1.49911	-0.861627	0.85891	1.48297	2.20811	0.126552	1.83108	-0.212078	1.21744	-0.130831	-0.534431	-0.792846	0.69233	1.02861	-0.456201	1.23992	0.0152627	-0.810224	1.33674	-0.456501	0.77446
	191	1.55	-0.225	0.0852	-0.0276	0.284	-2.17	-0.217	5.57	1.14	0.714	0.697	0.109	-0.186	0.76	0.27	0.0833	-1.03137	0.115438	0.971133	-1.23747	2.80006	0.899801	1.42404	1.4365	1.58947	1.9687	-1.36896	-2.41618	0.0993616	0.571189	-0.0180656	1.45083	1.3313	1.23332	2.83142	-0.849352	1.17476
	192	1.15	-0.125	0.287	0.139	0.3	-2.82	1.41	7.37	2.37	-0.657	1.2	1.49	0.344	0.467	0.699	-0.618	-2.775	0.164459	0.784741	0.00483401	2.81696	0.421677	2.05142	1.62988	1.99096	0.743625	-2.07797	0.0374923	0.24522	1.22611	-1.21734	1.46096	0.903654	1.41955	1.84103	-1.07753	1.49408
	193	1.95	-0.0848	-0.0261	0.316	0.634	-0.736	-0.678	6.44	0.61	0.0384	1.06	0.474	0.454	0.378	-0.0931	0.215	-3.50327	-0.210141	0.975995	0.240249	1.90629	0.153182	1.41573	1.58053	0.627271	-0.53818	-0.423872	-1.06704	0.246933	-0.298824	-1.35054	1.69504	-0.122497	0.780689	2.13489	-0.618731	1.56953
	194	1.5	0.0176	0.138	-0.0889	0.705	-0.676	2.38	4.24	0.894	-0.235	-0.261	0.964	0.332	0.534	0.652	-0.267	-2.53323	0.179909	1.27055	0.744548	1.68937	0.535761	2.41157	-0.331295	1.51257	1.14836	-0.910431	0.699831	0.132956	0.729491	1.00558	2.96589	1.7451	1.60396	1.86916	-0.821236	1.77768
	195	0.908	0.325	-0.0794	-0.212	0.292	-3.18	1.3	4.07	1.01	-0.0974	-0.109	0.231	-0.167	1.63	-0.218	-0.0714	-1.31812	0.12549	-0.0462978	0.881799	2.622	0.728225	1.08832	1.88029	1.11003	0.732547	-0.700701	0.0576827	-0.0962782	-0.399665	-0.71653	2.83449	0.872545	1.46542	1.63192	-0.702647	1.16883
	196	0.229	0.964	-0.156	-0.465	0.542	-1.77	0.0125	4.63	1.04	0.674	0.97	-0.392	-0.149	0.498	0.0697	-1.13	-3.37018	0.00842454	0.511085	-0.356888	2.5407	1.16158	1.95683	0.648355	1.36978	0.728927	0.111105	0.184514	0.12726	0.449265	-1.37771	1.75403	0.250044	1.69807	1.9249	-0.263238	0.807106
	197	1.2	0.134	0.328	-0.336	0.463	-1.41	-1.46	5.54	0.377	0.0729	0.959	-0.293	-0.35	1.19	0.747	0.189	-2.37147	0.34079	0.529466	0.334908	2.26338	0.589589	-0.491426	1.48964	0.993349	-0.487078	-0.816741	-0.0281766	0.657456	0.176733	-1.6598	2.53209	0.554858	0.0511127	1.63477	-1.35546	1.87706
	198	2.1	0.547	0.308	-0.0233	1.1	-1.27	2.56	3.5	0.692	0.241	0.237	0.667	0.835	0.887	0.395	-0.102	-1.14692	-0.472652	0.652434	-0.652315	2.24289	0.126733	0.193965	0.15098	0.478451	0.161583	-0.0796431	-1.00867	-0.33354	0.397821	-0.527685	2.08912	0.176135	2.98705	1.48049	-2.01592	1.22923
	199	2.51	0.33	-0.439	0.404	0.393	-0.566	0.925	4.3	0.872	-0.359	-0.0331	0.468	0.103	1.02	0.189	0.644	-2.47826	-0.556071	0.301729	-0.320442	2.55684	0.267665	1.76653	1.12933	0.781624	0.718985	-1.30177	-0.159275	0.969525	0.376466	-0.265658	1.86327	0.57777	0.136796	1.78638	-1.7975	1.20587
	200	1.89	-0.125	-0.187	0.546	0.894	-0.344	2.29	6.42	1.09	-0.221	0.783	1.04	-0.216	0.617	0.289	-0.448	-2.30953	0.0114957	0.620294	-1.13368	2.30357	-0.250337	-0.207165	0.76065	0.75052	-0.386786	-0.270675	-1.71054	0.347988	0.715145	-0.0365168	1.85155	0.365247	1.23963	1.73054	-1.51458	0.811779
	201	1.4	0.697	-0.189	-0.14	1.11	-1.62	1.91	5.92	0.478	0.375	1.36	0.169	0.399	0.67	0.473	0.199	-1.82037	-0.288191	0.500616	0.657161	1.79077	1.02744	0.422764	1.15358	1.50027	0.753674	2.13747	-0.386253	0.475799	-0.00851326	-0.479368	2.43135	0.256424	0.162658	1.51794	-1.13776	1.36621
	202	1.02	0.583	0.413	0.226	0.356	-2.04	3.15	4.69	1.24	-0.387	0.466	-0.32	0.401	0.996	0.38	0.124	-1.57704	-0.651166	0.425945	-1.44034	2.57803	-0.614879	-0.195231	0.285523	0.88967	0.0224322	-0.311693	-0.0813745	0.456274	0.90192	-0.432323	3.38012	0.780719	1.06931	2.17292	-1.16507	1.22286
	203	1.62	0.542	-0.072	0.241	0.193	-0.443	1.74	2.94	2.94	0.0015	0.774	-0.768	-0.122	1.05	1.07	0.464	-2.23567	0.363787	0.195171	0.276505	2.51324	0.931806	1.21739	0.0633631	0.382797	0.22715	0.264882	-1.80849	0.375316	-0.260726	-0.206868	2.80759	0.170486	1.38445	1.01576	-0.655832	1.59003
	204	1.58	-0.47	0.217	0.249	1.15	-0.804	1.4	4.7	0.561	0.163	0.151	0.569	0.233	0.46	-0.0909	0.472	-3.03493	-0.72562	0.93505	-0.93293	2.01782	0.677412	0.859241	2.11163	0.928013	-0.503264	0.389161	-0.999156	-0.424507	0.762597	-1.63823	1.9287	0.72981	1.14289	1.06366	-2.44517	1.5041
	205	1.09	-0.45	0.124	-0.106	1.17	-1.46	0.57	5.58	0.595	0.42	0.343	-0.502	0.499	0.514	-0.0983	-0.244	-0.692277	-0.482876	0.264261	0.791582	2.36265	0.129941	1.75577	2.12645	1.25229	0.429606	-0.366192	-0.566967	-0.0137268	-0.303491	-0.797039	1.41808	0.636567	1.69881	1.3061	-1.2989	2.01939
	206	1.49	0.296	0.381	-0.558	-0.0674	-1.44	0.363	1.86	1.16	-0.723	0.704	0.858	0.0335	0.706	0.0184	0.0914	-2.82151	0.239692	0.647335	0.799077	2.53406	1.15414	0.666082	2.52749	0.775651	0.606514	-1.03999	-0.605395	0.124812	1.09178	-1.30402	0.402092	0.74478	0.427883	1.97619	-0.809918	0.946196
	207	1.06	-0.118	0.0354	0.42	0.679	-2.25	-1.06	4.96	0.546	0.368	1.21	0.734	0.382	1.49	0.766	-0.603	-0.97217	-0.519871	0.613083	-0.0684047	2.02679	0.39399	1.18532	0.495351	0.8707	-0.100607	-0.319631	-1.45871	0.205848	1.71448	-1.61401	2.50607	1.46692	-0.352344	2.26836	-1.56892	1.67696
	208	1.46	-0.435	-0.0924	0.0861	0.403	-1.35	-0.345	6.47	1.97	0.621	0.439	0.307	0.412	1.31	0.0544	-0.4	-1.72192	-0.0378192	0.797596	-0.905573	2.30398	1.74717	1.35715	-0.124497	0.507708	0.185649	-0.295282	-0.188788	0.0386426	0.695712	-0.784621	2.07135	0.300333	0.958205	1.29615	-2.15276	0.809175
	209	0.988	0.341	0.541	0.598	0.362	-1.46	-0.426	8.03	1.44	-0.143	0.137	-0.006	0.578	1.07	0.187	-0.0265	-1.94991	0.139605	-1.01926	-0.0397191	1.61765	0.761909	0.717464	1.05786	0.609721	1.03725	-1.25266	1.31609	-0.498874	0.433429	-1.55903	1.36967	0.0811319	0.754107	1.34433	-1.95393	1.1323
	210	1.47	-0.0135	0.638	0.652	0.596	-2.48	0.828	4.2	1.47	0.351	0.868	0.319	-0.204	1.08	1.08	-0.0543	-1.04924	0.487397	1.14033	0.35288	2.17655	0.721038	0.30734	0.316621	0.172096	0.586635	-1.66952	-0.860314	-0.0762013	-0.0996714	-0.49594	1.16544	0.420203	1.08049	1.94716	-1.9509	1.38387
	211	1.8	-0.536	-0.126	0.282	0.796	-1.76	-0.287	5.83	1.4	-0.992	0.702	1.24	0.4	0.67	-0.217	0.326	-3.02933	-0.313691	0.322582	0.148321	2.08923	0.529317	0.864764	1.82455	0.838907	0.181195	-0.423245	0.174568	0.483601	0.0719615	-0.381684	2.5747	0.517587	1.15843	1.66666	-1.91066	1.42881
	212	1.31	0.725	-0.26	-0.0125	0.647	-2.27	1.76	6.39	1.7	-0.081	-0.349	-0.446	0.504	1.25	0.609	-0.239	-2.09062	-0.424854	0.402907	-0.679398	2.63344	0.198946	0.908362	2.92288	1.1683	0.0845558	0.42111	-0.351168	-0.24166	-0.226075	-1.60461	1.30551	0.606808	1.58395	2.27521	-1.89608	0.687578
	213	0.72	-0.164	0.689	-0.0525	0.729	-1.73	-0.0119	7.46	1.37	-1.15	0.454	-0.262	0.21	0.237	-0.315	0.466	-2.05192	-0.0273268	0.338164	-0.590847	2.18666	0.253018	0.532333	-3.06874	0.972634	1.10282	-0.541114	0.101324	0.24924	-0.57238	-1.21436	1.53508	0.234644	0.176133	2.68458	-2.17365	0.791773
	214	1.66	0.0993	0.246	-0.129	0.568	-1.3	-1.61	5.15	1.36	0.11	-0.104	-1.52	0.0551	0.378	0.111	-1.02	-2.39393	0.348751	0.551355	-0.0067028	2.2086	1.09826	0.875498	0.467826	0.536084	0.185086	0.686962	-0.664025	-0.679593	-0.248402	-2.08381	1.39852	0.199829	1.24345	1.43041	-1.88554	1.42705
	215	1.25	0.316	0.169	-0.509	0.835	-2.63	2.3	7.6	1.08	-0.317	1.43	0.747	0.0107	1.21	0.393	0.201	-1.02098	-0.10721	0.333752	-0.0056082	1.64746	0.679629	1.42414	0.646194	0.754265	-0.492535	-0.742088	-1.1825	0.329937	0.153658	-0.754811	0.916817	0.111666	1.08189	0.916105	-1.73255	1.27804
	216	0.516	-0.342	0.319	0.189	1.07	-2.41	2.94	8.04	1.26	-0.3	1.47	0.55	0.384	1.25	0.272	0.441	-1.8847	0.404561	-0.015584	-0.825405	2.28202	-0.000953758	1.59157	1.19758	1.00096	0.449703	0.204195	-0.451035	-0.0634789	0.68457	-1.26189	1.60418	1.5148	0.301231	1.36339	-2.55557	2.00485
	217	1.32	-0.75	-0.144	-0.186	0.71	-1.75	1.36	6.69	1.61	-0.368	1.24	-0.0743	0.0789	1.18	0.579	0.705	-0.988706	0.150834	0.172592	-0.974499	1.9312	0.622892	1.01537	-0.295765	1.31333	-0.713475	0.248426	0.755908	-0.246665	0.202831	-0.770265	2.30038	-0.203754	0.77521	0.880764	-1.37947	1.15212
	218	2.23	-0.336	-0.0197	-0.69	0.962	-1.59	-0.214	3.92	0.877	-0.565	0.35	-0.679	0.139	1.28	0.358	-0.484	-1.97607	0.532712	0.461876	-1.32985	2.09471	0.530743	0.173933	1.08222	0.761788	0.0259082	-0.662639	-0.388108	-0.155978	-0.0825658	-0.903489	1.99124	0.566796	1.08722	1.1182	-1.77928	2.0643
	219	0.568	0.0909	0.427	-0.0154	0.366	-1.07	1.55	6.94	1.15	-0.819	1.21	-0.688	1.03	1.08	0.343	-0.0168	-3.0771	0.0951935	0.646962	-0.40694	2.24122	0.39722	0.450433	-1.33694	1.31867	0.382575	0.0637845	1.30929	0.805888	0.141954	-0.569844	-0.359778	0.714158	1.41318	1.72986	-1.22982	0.973471
	220	1.46	-0.0305	0.031	0.232	0.423	-2.52	0.539	7.24	1.6	-0.394	0.864	0.517	0.662	0.842	0.00625	-0.00316	-2.04394	-0.0656725	0.557313	-1.03031	2.27017	0.148541	1.1277	-0.205579	0.78893	1.26071	-0.79922	0.187002	0.583412	0.171294	-1.3578	3.01695	0.519748	-0.884417	1.36453	-0.88455	0.734195
	221	2.06	0.49	0.216	0.708	1.45	-1.73	-1.25	7.42	0.764	-0.477	1.23	0.229	0.623	1.24	0.172	0.437	-1.62094	-0.176881	0.339481	-0.0517867	2.31184	-0.0985863	1.40572	1.37513	0.903761	-0.187624	0.116967	0.388291	-0.0336403	-0.803022	-1.21708	1.61735	0.0908286	2.39507	2.18199	-1.39019	1.58895
	222	1.39	-0.212	-0.0448	-0.327	0.839	-0.182	-0.196	7.15	0.824	0.375	0.632	1.24	0.652	1.81	0.786	0.152	-2.3785	0.110905	-0.0271939	0.360595	2.89282	1.20357	1.19761	2.50341	0.549393	0.606682	-1.86781	0.376098	0.959356	-0.174962	-0.919516	1.42659	0.125175	1.05476	1.83624	-1.39534	0.846929
	223	1.43	-0.355	-0.158	-0.038	0.717	-1.48	-0.497	7.51	2.4	-0.194	0.905	-0.247	0.115	0.92	0.926	-0.142	-2.56105	-0.097875	-0.146437	-0.179772	1.95463	0.635056	0.53292	-1.48492	1.23613	0.803455	-0.770141	-0.806048	-0.276087	0.680122	-0.310922	1.12775	-0.0582742	1.31503	2.08199	0.067281	0.959739
	224	1.29	0.321	0.346	0.153	0.644	-1.32	-0.563	8.12	1.13	-0.68	0.458	0.174	0.962	0.543	0.164	-0.157	-1.5655	0.251067	0.527766	-0.404657	2.18551	0.378402	1.42881	0.25753	-0.0155643	0.419131	0.718972	0.249673	0.122291	0.366037	-1.30122	0.155376	0.0576929	1.33158	1.98894	-0.324566	1.4873
	225	1.59	0.239	0.24	-0.0701	0.865	-2.37	-1.73	8.5	1.48	-0.297	1.3	0.924	-0.455	0.823	0.448	-0.156	-2.18517	0.36678	0.507468	-1.14031	2.41849	0.59287	-0.0747495	0.971759	1.00578	0.908841	-2.32988	-0.543734	-0.851952	1.27079	-0.893862	1.55151	0.705071	0.409822	1.7308	-0.126524	0.979092
	226	0.558	0.373	-0.683	-0.279	0.5	-0.64	0.714	7.85	0.572	0.499	0.619	-1.35	0.302	1.07	-0.205	-0.334	-3.56623	-0.356536	0.569764	-0.825912	1.46525	0.711327	1.29956	0.614883	1.41778	-0.310768	-0.533014	0.211071	-0.00320735	-0.705566	-1.69663	1.31444	0.531912	0.90249	1.40432	0.54699	1.29855
	227	1.02	0.378	-0.0759	-0.456	0.697	-2.96	0.613	5.71	2.25	0.0232	1.22	-1.13	0.961	0.831	0.637	-0.614	-1.41591	0.405884	1.07857	0.40317	2.13658	0.0720483	0.894463	0.608073	0.546709	0.0490468	-0.182296	-0.00629128	-0.436733	0.350247	-1.2037	2.03164	0.881075	0.22834	1.93522	0.826062	1.45645
	228	1.62	-0.295	-0.0818	0.0508	1.62	-2.02	2.89	6.38	0.142	-0.259	0.461	-0.293	-0.351	1.25	0.242	-0.471	-3.55588	0.0527983	0.823283	-1.39014	2.03093	0.873581	1.57748	-0.19275	0.483278	0.433366	-0.320372	0.00808963	-0.162921	0.0918319	-1.87813	2.05581	0.0337766	0.397103	1.5053	-0.343224	1.5679
	229	1.33	0.644	-0.0571	0.381	0.51	-1.72	1.17	6.21	0.231	-0.228	0.333	-0.738	0.295	0.623	0.529	-0.494	-1.41349	-0.31939	0.986024	0.707166	2.53417	-0.143155	1.36785	2.61359	0.478578	0.225564	-0.363036	1.00426	-0.538782	-0.0276491	-0.924465	1.93316	0.0612656	0.230047	1.49932	0.573605	1.42658

## Sheet: Panel d
SupFig7d: Quantification of the decay half-time at different concentrations of N/OFQ.
		T1/2 (s)
	10 nM	38	25	55	28	8	21	27	9	27	65	32	6	65	22	36	30
	50 nM	68	41	39	7	22	7	24	109	61	33
	500 nM	35	37	57	39	37	61	48	38	49	76	107
