# Supplementary material for: Development of a genetically encoded sensor for probing endogenous nociceptin opioid peptide release
Source: Nat Commun. 2024 Jun 25;15:5353. doi: 10.1038/s41467-024-49712-0 (PMC11199706; doi:10.1038/s41467-024-49712-0)
Supplement: Supplementary file 4 — Source data [file 41467_2024_49712_MOESM4_ESM.zip › SupFig8_SourceData_NOPLightMS.xlsx]

## Sheet: panel c
SupFig8c: Target engagement of a NOPR agonist in the arcuate nucleus.
	5mg					2.5mg				1mg					VEH
	-0.000951076	-0.000686039	0.00370916	0.00232121		-0.0012963	-0.00101262	0.00576348		0.000218875	0.00246138	-0.000943668	-0.00116056		0.000848475	-0.00101327	0.00261287	0.00908763
	-0.00258709	-0.00160684	0.00690034	0.00283227		-0.00238296	0.000781473	0.00299497		0.00217018	0.000713261	0.00107641	0.00135952		0.00148201	0.00154416	0.0050992	0.00570087
	-0.00306935	-0.000363914	0.00457677	0.0029851		-0.00213914	-5.11524e-05	0.00594224		-0.000546334	0.0020179	-0.001972	0.0013229		0.000755824	0.0016173	0.00480526	0.00997513
	-0.000897886	-0.00387462	0.00110016	-0.00154942		-0.000646195	0.00283663	0.00369186		3.19883e-05	0.00211461	0.00131627	-0.0010801		0.0023208	-3.54519e-05	0.00509144	0.00731755
	-0.000442277	-0.000119652	0.0029341	-0.000196818		0.00130395	-0.00165817	0.00363123		-0.00121583	0.00144708	3.28721e-05	-1.4107e-05		0.00147231	-0.000233448	0.0063763	0.00679125
	-0.00402014	-0.0027139	0.000363948	0.0028746		-0.000107192	0.00342694	0.00497852		0.00328365	0.00407444	-0.00187504	0.000168298		-0.000679662	-0.000371269	0.00149661	0.00798451
	-0.00132542	-0.00146523	0.00440381	0.00233169		-0.0019884	-0.000994517	0.00304183		0.00500092	0.00155226	0.000892245	0.000257339		0.000500679	0.000786338	0.00170911	0.0116037
	0.0023079	-0.000569948	0.00319543	0.000256031		0.00148772	0.000261638	0.00156891		0.00249027	0.00378459	0.00158487	-0.000776464		0.00112847	-0.000233835	0.00223011	0.00455105
	-0.00156916	-0.00264178	0.00562934	0.00301151		0.00258016	0.00060744	0.0032379		0.00219232	0.00235682	0.000155226	0.00060929		0.001602	0.00175213	0.00249181	0.00330981
	8.22826e-05	0.00270603	0.00284686	0.0025327		0.000121452	0.00291499	0.00350924		-0.00167071	0.00407761	4.06664e-06	0.000453712		0.00189548	0.000679465	0.00410629	0.00482501
	-0.00223303	-0.000917206	0.00230828	0.00507762		-0.000578477	0.00174333	-0.00431226		-0.000487008	0.000731192	-0.00378688	0.00020848		0.00159499	0.00210049	0.0047564	0.00554186
	-0.000387652	0.000762778	1.38603e-05	0.00670374		0.00291966	4.9356e-05	-0.000271633		-0.00162023	0.000113225	-0.00102243	-0.00148161		0.00220818	-0.000233793	0.000225103	0.0067143
	-0.00336917	0.000774765	-0.000245672	0.00375304		-0.00141503	-0.00168379	-0.00187624		-0.00136157	0.00535379	-0.00173561	-0.00101755		-1.2727e-05	-0.00132749	0.00426966	0.00942121
	-0.00696192	-0.00183311	2.77511e-05	0.000322369		-0.00218891	-0.00163946	0.00151362		0.00115617	0.0043046	-0.0012155	-0.00135397		0.000962023	-0.000218869	0.00332623	0.00843356
	-0.00466472	0.000710377	-0.00407493	0.00147221		0.00172387	0.00107388	-0.00280993		0.00190313	0.0035406	-0.000384598	0.00168761		-0.000420278	0.00156461	-0.000484306	0.00430737
	-0.00555438	-0.00356234	-0.000234658	0.000576417		0.00280397	0.00173225	-0.00396063		0.000814023	0.0050207	-0.000743444	0.00296095		0.000652173	-0.00126036	0.00233055	0.00790536
	-0.00224423	-0.00154401	0.002209	-0.00190093		8.58282e-05	-0.00110055	-0.000497418		-0.00475453	0.000177476	-0.00142597	-0.00101668		-0.000684909	-0.00251989	0.0052103	0.00874177
	-0.00221108	-0.00150206	-4.13754e-06	0.000376296		-0.00015637	0.00351863	-0.00142464		-0.00043482	-0.00171195	0.000781474	-0.000929686		0.000953651	0.00494554	0.00174173	0.00863533
	-0.00326351	-0.000773527	0.00194313	0.00495902		0.00309215	0.000482078	-0.000977669		-0.00241307	-0.00211385	0.000234057	0.000435352		0.000598637	0.00200525	0.00126686	0.00600194
	-0.00268493	-0.000113334	-0.00207767	0.00494861		0.000347133	-5.61363e-05	-0.00503307		-0.00198705	-0.000456424	0.000515462	7.19715e-05		0.00205754	0.00457674	0.00288502	0.0078131
	-0.000153037	-0.00129575	-0.00113617	0.002068		-0.00022211	0.00110019	-0.00792226		-0.00305841	0.000822472	0.000220079	0.000984959		0.00163302	0.00152884	0.00244271	0.00953856
	-0.000127898	0.00130824	0.000570877	-0.000595243		0.00206678	0.00435395	-0.00906633		-0.00182681	5.2934e-05	0.000611972	0.00223121		-0.000583649	0.00175532	0.00370541	0.00798176
	-0.00145901	-0.000973028	-0.00321685	-0.000899175		0.0009268	-0.000418308	-0.00342644		-0.00189004	0.00413068	-0.00188155	0.00116455		-0.000379195	-0.00149006	0.00340664	0.00633695
	-0.00197077	-0.00220172	-0.00391003	0.000221242		0.000531568	-4.01845e-05	0.00445294		0.000289605	0.000136047	-2.48381e-06	-0.00300487		0.000807301	0.000906551	0.00211613	0.00544745
	-0.00275379	-0.00101346	0.000248452	-0.000874104		-0.00144195	-0.000310778	0.0070898		0.000549629	0.00228454	-1.35457e-05	-0.000558774		0.00033727	0.00152832	-0.000201621	0.00511889
	-0.000796343	-0.00109544	0.000782873	0.00131069		-0.00100037	0.000674388	0.00235803		0.00453407	0.000798136	0.00252863	-0.00189496		0.00216741	0.00024535	-0.00326631	0.0107891
	-0.00271439	0.000277171	-0.00229415	0.0019569		0.00041797	0.00160175	-0.00231581		-9.05715e-05	-0.00126078	-0.000438809	-0.000806362		-0.00168742	0.000470803	-0.00410499	0.00611871
	-0.00313628	0.00153613	-0.000660236	0.00451373		-0.00200412	0.00102924	0.000463391		0.000123129	0.00346522	0.0016163	0.00187727		0.0012414	0.000804129	0.000548894	0.0091919
	-0.00046166	-0.00155242	-0.00392514	0.00598956		-7.41072e-06	0.000781158	-0.00281121		0.00115802	0.00566077	-0.00127088	0.000785326		-0.00114047	0.00229462	-0.00353933	0.00744103
	-0.000647802	-0.00208629	0.00143993	0.00413707		0.00177526	0.00101529	-0.000417506		-0.00103128	-0.000517746	0.000579858	0.00154342		0.000963962	0.00121665	-0.00300188	0.00735843
	-0.00299433	-0.000159924	-0.00179769	-0.000791487		0.000623363	0.0031765	5.8176e-05		-0.00303344	0.00278425	8.04178e-06	0.000145908		-7.30083e-05	0.00130181	-0.00487884	0.0106093
	-0.0040631	-0.000103276	-0.000621463	0.00329874		0.00162294	0.0037172	-0.000721212		-0.000537531	0.00237746	-0.0052327	0.00247		0.00161036	2.30375e-05	-0.00406525	0.00806201
	-0.00474554	-0.00199033	-0.000553126	0.00298057		-0.000939149	-0.00113591	-0.00241721		0.00180643	0.000893014	-0.0016524	0.00175554		0.0013927	0.00214069	-0.00156862	0.00560141
	0.000299286	-0.00176972	0.000242901	0.000421255		-0.00260896	0.00116716	-0.00351505		0.00597839	0.00118635	-0.00181615	-0.00120409		0.0014212	-0.00181549	-0.00458273	0.00931709
	4.18322e-05	-0.000910635	-0.000235686	0.00423681		-0.0015157	0.00070749	-0.00363582		0.00184812	0.000907789	-0.000183899	-0.000919895		0.00257352	0.00225755	-0.000832978	0.00933765
	-0.000999269	0.000356937	0.00107937	0.000761376		-0.00265778	-6.0942e-05	-0.000573757		-0.000132862	0.000122433	-0.000588474	-0.0028679		-0.000859992	0.00241932	-0.00457375	0.00972614
	0.000302787	-0.00265939	-0.00406142	0.000735536		-0.000444119	0.00338427	-0.00607368		0.00271457	0.00141098	-0.000100496	0.00123178		0.000418057	0.00224201	-0.00412192	0.00751736
	-0.00207293	-0.00254614	-0.00308297	-0.00305079		0.000338867	-0.00223137	-0.0016255		5.08445e-05	0.00169527	-0.000993591	-0.000983448		0.00137467	-0.00351994	-0.00659553	0.00611516
	0.00107867	-0.000265219	-0.00320702	0.00475308		-0.00148086	0.00370271	-0.00267396		-0.000357965	-0.00159835	-0.0018171	-0.000554994		-0.000179741	-0.0024273	-0.00535357	0.00835851
	-0.00380961	-0.000430158	0.00149839	-0.00296157		0.000890222	0.00165187	-0.00439475		-0.000408637	0.00187665	-0.0018582	0.00173954		-0.00125292	0.000248484	-0.00652321	0.0118449
	-0.00129803	-0.000476118	-0.00163938	-0.00058578		0.00071704	0.00139344	-0.00304971		-0.00398591	0.0017827	0.00107242	-0.00029514		0.000947193	-0.00137726	-0.00288966	0.0072038
	-0.00373732	-0.000818704	-0.00377398	-0.00254958		-0.00270987	0.0025923	-0.00121066		-0.00177388	-0.00107866	-1.59543e-06	0.00129182		0.00382918	-0.00159964	-5.73793e-05	0.0107031
	-0.00396227	0.00225524	-0.00414822	-0.00120399		-0.00335218	0.000596517	-0.00525463		-0.000295294	0.00235791	-0.000511768	0.00161428		0.000726144	0.00265194	-0.0046157	0.00974643
	-0.00119499	-0.00107741	-0.00278161	-0.00244869		-0.000913847	0.00534472	0.00518925		-0.00116508	-0.000164805	0.000317764	0.00186684		-8.69295e-05	0.00137684	0.000112291	0.0107831
	-0.00387611	0.000722274	0.000365697	-0.00293862		0.00106043	0.00059421	0.00397296		-0.00333493	-0.00036557	0.000683288	9.88305e-05		-0.00159291	-6.80592e-05	0.00121239	0.00503097
	-0.00118839	-0.00114897	-0.000789251	-0.0058427		-0.000530281	-0.000964091	0.00606325		0.000638874	0.00128873	-0.00224606	0.000931331		0.00084915	0.000148014	-0.00169607	0.00952124
	0.000390914	-0.000116463	-0.00155432	0.00180755		0.00073737	-0.00114526	0.00133758		-0.000410035	0.00241851	0.000463191	0.00197297		-0.000768156	0.00267868	-0.00272945	0.00623669
	-0.00227985	-0.000772356	-0.00115959	0.000907912		0.000830975	0.00195095	0.00608818		0.00192265	0.000334568	0.00167382	0.00170214		0.00192103	0.000782239	-0.00107819	0.00875636
	-0.00286096	0.00180746	-0.000947556	0.00222611		-0.000512505	0.000652895	0.00583174		0.0041839	-0.000995075	-0.00105607	-0.000559278		-0.000946245	0.00269886	0.0010208	0.00911644
	-0.00259907	0.00218884	-0.000551905	-0.000788226		0.000621706	-0.00138651	0.0053669		-0.000610806	-0.000946956	-0.0026553	0.000423608		0.000139172	0.00209275	-0.000517858	0.0113234
	-0.000865703	0.000568447	-0.00356719	-0.000233784		-0.00078761	-0.00454688	0.00634		-0.00324069	-0.00163371	-0.00157966	0.00200246		-4.41762e-05	0.00157616	-0.00241034	0.0104978
	-0.00143511	-4.80148e-05	-0.000146512	-0.00127835		-0.00339302	0.00310633	0.00557946		-0.00255117	0.00324585	0.00341771	0.000775567		0.00150253	-0.00158632	-0.00325031	0.0142304
	-0.00196505	-0.000496943	-0.00539446	-0.0016894		0.00118298	-0.000477776	0.00673451		-0.00263626	0.00267108	0.000306324	0.00133122		0.000793525	0.00196555	-0.00499352	0.0117939
	-0.00348628	0.00112925	-0.000730592	0.000382467		0.000580879	0.0012804	0.00816977		-0.00315509	0.00141801	-8.62624e-05	0.000828733		0.000789137	0.00212298	-0.00511483	0.00633177
	-0.0036002	0.000103984	-0.000713957	-0.00213934		-0.00107204	0.00223896	0.00558811		0.000555375	0.000185354	0.00271683	0.000715041		-0.000107186	0.00163848	-0.00202841	0.0103093
	-0.00146918	0.00262061	-0.0023949	-0.0015967		0.000162896	-0.000169461	0.00190992		-0.000758773	-0.000184107	0.00176435	7.91371e-05		-0.00407951	0.000310911	-0.00568002	0.00773312
	-0.00285626	0.000315502	0.000554717	-0.000361726		-0.00072162	-0.00315504	0.000723684		-0.00113198	0.00114628	-0.000704595	0.0021203		0.00168022	0.00114528	-0.00183449	0.00912135
	-0.00162818	-0.000319803	-0.000690911	0.00174712		-0.00236929	-0.00464929	0.0020792		0.0004403	-0.00118251	0.00297665	0.00033028		0.000141419	0.00261423	0.00164857	0.0072721
	-0.000227478	-0.00172003	-0.00215539	-0.00104403		-0.00191149	-0.000950596	0.00266758		-0.000715684	-0.00212738	0.000129184	0.00427597		-0.00261493	0.000161927	-0.00133382	0.00962308
	-0.00301002	0.00150663	0.000461484	0.00194364		-0.000243144	0.00299092	-0.00696848		7.14315e-05	0.000176785	-0.000320968	-0.00173482		0.00129901	0.00105029	-0.0016559	0.00876971
	-0.000912708	0.00186007	-0.00184831	0.00448221		0.000373306	0.00125444	-0.00209031		-0.00165053	0.000251923	0.000303796	0.00127512		-0.000870695	0.0014277	-0.00409706	0.00588134
	-0.0012812	0.00174765	-0.00155695	0.000390142		-0.00113884	0.00198115	-0.00453777		0.00111704	-0.00171815	0.000681447	-0.000836495		-0.00338812	2.61114e-05	-0.00450655	0.00448712
	-0.000572682	-0.00230748	-0.00133177	0.00276506		-0.00122695	0.000883881	-0.000415761		0.000343593	0.00440579	0.000485942	-0.00083072		0.00126499	-0.000499799	-0.00122239	0.00834492
	-0.00222085	0.00312752	-0.000687465	0.00297822		-0.00200923	0.000863295	-0.00239026		-0.00108745	0.00226603	-0.00076625	-0.000353589		0.00111667	-5.462e-05	0.000431572	0.00710167
	-0.00419957	-0.00218091	0.00054112	0.00215627		-0.000283517	-0.000385492	-0.00359719		-0.00203754	0.00140515	0.00105348	-0.000305195		-0.00117738	-0.00329959	-0.00502538	0.00724869
	-0.00262434	0.00126796	-0.00397612	0.00255268		-0.0014656	-0.0011117	-0.00616263		-0.00195386	-0.00360892	0.00131296	-0.000956261		0.000942535	0.00335047	-0.00290463	0.00602195
	0.000518664	0.00060618	-0.000377342	0.00652363		-0.00122337	-0.0032999	-0.00118137		-0.0021982	-0.00360907	-0.000803952	-0.00104594		-7.60346e-05	0.000757178	-0.00212044	0.0060932
	0.000737794	0.0004877	-0.00302647	0.00332381		0.000894853	-0.00187457	0.00103518		0.0011227	-0.00228969	-0.00107209	-0.00151331		-0.000657533	-0.00160155	0.000741615	0.00844185
	0.00121039	-0.000571892	-0.000864054	9.72597e-05		-0.00304111	-0.00204447	0.000107096		-0.00155709	-0.00142225	0.00161902	-0.00151449		0.00060064	-0.00106194	-0.00297069	0.0160054
	-0.00134167	-0.000691371	-0.000557142	-0.00189062		-0.00211391	-0.00294816	0.00109306		-0.0023163	-0.00086803	-0.000777394	-0.000964023		0.00204662	0.000983992	-0.00182356	0.0163689
	-0.00111892	-0.00083244	-0.00198635	-0.00028573		-0.00128674	-0.00291213	-0.00113882		-0.00403161	0.000435377	-0.00127061	-0.00224483		0.000212837	-0.00112251	-0.00346986	0.0156141
	0.000457541	7.06497e-05	-0.00023504	-0.000360751		-0.00126407	-0.00263123	-0.00195742		-0.00508463	0.0015288	0.00129101	-0.00228082		0.00057794	-0.00245091	-0.00196713	0.00770286
	-0.00058402	-0.000635706	-0.00241517	-0.000703861		-0.000815316	-0.000443026	-0.00385955		0.000125466	-0.00250841	-0.00114023	-0.000309283		0.000863026	-0.0010192	-0.00193107	0.00863131
	0.000373511	0.00178881	-0.000574062	0.00129926		0.000634547	-0.00391414	-0.00656245		0.000440985	-0.000741184	-0.00184734	-0.000537787		0.00111289	-0.00139656	-0.00266551	0.0085585
	-0.000164975	-0.000822423	0.00190249	-0.000732139		0.000229369	-3.54193e-05	5.15571e-05		-0.000779694	-0.00316239	-0.000238023	0.00215825		-0.000780346	-0.00322223	-0.00387573	0.00524759
	-0.00156022	0.00167253	0.000378443	0.00618618		-0.00306062	-0.000570728	-0.000362254		-0.000394431	-0.00301767	0.000176511	8.45219e-05		0.00044122	-0.00170437	0.000241209	0.00524543
	0.000330906	-0.00147685	-0.0043832	0.00410206		0.00139728	-0.00365031	-0.00410065		-0.000481776	-0.000581182	0.000696105	0.00125246		-0.00144202	-0.00142787	-0.00124578	0.00559737
	0.00120618	0.000658448	0.000777834	0.0023675		-0.00136599	-0.0026461	-0.00187401		-0.00139544	0.00493357	0.0039425	0.00227472		-0.00139509	-0.000316693	-0.003497	0.00225248
	0.0004696	-0.000275723	0.000736969	0.000767204		0.000880258	0.000268855	-0.00275996		-0.00272939	-0.00120485	-0.000177531	0.00130885		-0.00125355	-0.000943949	-0.000789473	0.000717811
	-0.00143434	-0.000515179	0.0012675	0.00232838		0.000170988	-0.00176193	-0.00169501		0.0015898	0.00182895	0.00301195	-0.000406659		0.00210265	-0.00151467	-0.00310081	0.00547664
	-0.00296841	-0.00041836	-0.00289725	0.000373687		-0.00134174	0.00035421	-0.000662589		0.00335353	0.0031872	0.0006123	-0.00141629		-0.00122891	-0.00138141	-0.00201385	0.00028561
	0.00179315	0.000287213	-0.00193657	-0.00259753		0.00030498	-0.00048991	0.00193486		-0.00209246	0.0036497	0.000707215	-0.00121761		-0.00162723	0.00254542	-0.00269502	0.00281941
	-0.00113919	-0.000363688	0.0012201	-0.000951151		0.00182482	0.000668047	-0.00221438		0.00218313	-0.000660851	-0.00117538	0.000745863		-0.00231732	0.000895443	-0.00198483	0.00520142
	0.000594237	0.000408286	-0.00013892	-0.00451058		0.00112089	-0.000464477	-0.0066748		0.000592898	-0.00150585	-0.000985775	-0.0026755		0.000787438	-0.00278083	-0.00196887	0.000160806
	-0.000140399	-0.000899773	0.00340532	-0.00132881		0.00141737	-0.00154105	-0.00797815		-0.000259267	0.00084263	0.000425783	-2.5938e-05		-0.000696746	0.00359792	-0.00086276	0.00449034
	-0.00119779	-0.000332436	-0.000223933	-0.000724438		-0.000523438	-0.00111914	-0.00330679		0.00103741	-0.00153985	0.00183592	0.00153994		0.000232227	-0.00235634	-0.00230611	-0.00224997
	0.0015369	0.00147029	-0.000568351	-0.0032722		-0.000169264	-0.00341968	-0.000940623		-0.000740606	0.000876147	0.000854426	-7.38373e-05		-0.000113186	-0.00276711	-0.00190977	-0.000540301
	0.000914321	-0.00163011	-0.000765759	-0.00211946		-0.00195947	0.00028591	-0.0019941		0.000961844	0.00169753	0.000116841	-0.000396702		-0.00281359	-0.000110712	-0.000579635	0.00457805
	0.000594508	0.00153139	0.000253988	0.00156864		0.00160675	0.000520634	-0.00332882		0.000436747	0.00180642	0.00183135	0.00154173		-0.00151999	-0.00356778	-0.00155485	0.00217617
	0.0029053	-0.00283801	-0.000968004	0.00169185		-0.00275929	-0.00123333	-0.00193544		-0.00124881	0.000121161	-0.00125037	-0.000629568		0.000178073	0.000637075	-0.00292855	6.81179e-05
	0.00080444	0.00203606	0.00035437	0.00254267		-4.97057e-05	0.00126851	-0.00147935		0.000367569	-0.000609849	-0.000870619	0.00183106		-0.00345799	0.00102769	-0.00139531	-0.000538442
	0.0013622	0.000771684	-0.000494957	-0.00100441		0.000975834	0.00407915	-0.000431211		0.000833469	0.000889155	0.000913782	0.000394446		-0.00218469	-0.00308198	-0.00665697	0.00336148
	8.48304e-05	0.000965969	-0.00162493	0.000165552		-0.0012359	0.00342848	-0.000452291		-0.000249094	0.00251021	0.000445404	-0.00209659		-0.000525767	-0.00227015	-0.00661604	-0.00323253
	0.00381443	-0.000554943	0.000574544	-0.000949775		-0.00152689	0.000574054	-0.00179451		0.000722046	0.000892716	0.000343961	-0.0013446		-0.00013485	0.00264844	0.000996219	-0.00136246
	0.001428	0.00123443	-0.00182004	0.00303162		-0.00141839	-0.00497039	0.000663003		0.00260088	-0.000942267	0.00102152	-0.00113778		-0.000893465	0.0027948	0.000296849	0.00291951
	0.00249169	-0.000939824	-0.00123633	0.000590077		0.000948668	-0.00231576	0.000568012		0.00115433	-0.00090285	-0.00103599	0.000352451		-0.00108317	-0.000791272	0.00091353	0.00524782
	0.00314253	-0.000223344	-0.0010285	-0.00344709		0.00285067	-0.0025853	0.000770001		-0.00292159	-0.00224753	-0.00149065	0.00132335		0.00126508	0.00298791	-0.00294886	0.00174284
	0.00115662	0.00168021	0.000479424	-0.00248958		0.0017808	-0.00252436	-0.000180268		-0.00201182	-0.000446826	1.60094e-05	-0.00148387		-0.00107342	0.00111026	0.00292422	0.00407017
	0.00300734	-3.69198e-05	0.00426888	-0.00392823		0.00024241	1.60436e-05	-0.00128276		-0.00119495	-0.001405	0.00104541	-0.0010932		-0.000942201	-0.00183025	-0.000534647	0.0026246
	0.000684601	0.00151311	-0.00142102	0.00191687		0.00196622	0.000193915	0.00428353		0.00144089	0.00159938	0.00050979	-0.0006597		-0.00121194	0.000756896	0.00280912	-0.00221052
	0.000504617	0.000919882	-0.00154087	0.00269358		-0.000680125	0.0022023	0.00247242		0.000247278	-0.00114451	-0.000252927	0.00114127		-0.00147244	-0.000552559	-0.00106213	-0.000991982
	-0.000616885	0.00203109	-0.00145165	-0.00197481		0.000934124	0.00135188	0.00010004		0.000230866	0.0018517	0.00187596	0.000912319		0.00298355	6.14633e-05	-0.00258604	-6.98258e-05
	-0.000796584	-0.000279386	0.000124483	0.0030963		0.000986802	-0.00176954	0.00333411		-0.00168243	0.00119407	-0.00214447	0.00167182		-0.00146447	-0.00387399	-0.00312056	0.00202797
	-2.24698e-05	-0.00200008	-0.000932512	0.000818917		0.00318835	-0.00122229	0.00371075		0.00112557	-0.00150752	-0.000597789	-0.000734357		-0.000882331	-0.00110906	-0.00437306	2.5099e-05
	-0.000537186	0.00159286	0.000104262	-0.00278241		0.00224224	-0.00344358	0.00175335		-0.000331549	0.00216203	0.0022826	-0.000849894		-0.000353442	0.000833901	-0.00138869	0.00160829
	0.00181404	0.000774419	-0.00167454	-0.00186232		0.00190587	-9.6101e-05	0.000268308		-0.00104893	0.00118037	0.00151416	-0.00230706		0.000934489	-0.00291912	0.000539347	0.0008603
	-0.000780945	-0.0013737	0.00049018	0.00356504		0.000599181	0.00156054	-0.00203332		-0.0012744	0.000283013	4.93248e-05	-0.00125147		0.000541601	-0.00172545	0.000403958	-5.24416e-05
	0.00148704	0.00152234	0.000882973	-0.000342299		0.00137746	-0.000609233	-0.00107687		0.00035321	-0.00404343	9.384e-05	-0.00247309		-0.000780113	-0.00362104	-0.00154697	0.0054908
	0.000386724	-0.000649425	0.000487246	-0.00122984		0.000622657	0.0022242	-0.00126631		-0.00165534	-0.00496203	-0.000107154	-0.00119657		-0.000937395	-0.00194203	-0.000785312	0.0072242
	0.000860705	0.0011327	0.000167586	-0.00314472		0.00202589	0.00126027	0.0019664		-0.000592039	-0.00541068	-0.000281891	-0.00180408		-0.00041751	-0.00221781	-0.00329793	0.00638055
	0.000865906	0.00197447	-0.00381054	-0.00231166		-0.000502669	0.00304563	0.00228699		-0.00157419	-0.00508459	-0.00102462	-0.000176059		0.0020487	-0.00190227	-0.00288202	0.00487438
	-0.000746005	0.00185203	-0.00597578	-0.00172849		0.000722036	0.0012608	0.00109104		-0.000896168	-0.00392136	-0.00143113	-0.0015517		-0.00167864	-0.00234146	0.00170584	0.00156256
	1.78773e-05	-0.00260096	-0.000845506	-0.00112362		-0.0009808	0.000323463	-0.00157966		-0.00119514	-0.00744014	0.000679286	-0.00370192		-0.00202593	-0.00123437	-0.00117514	0.00319086
	8.38909e-05	-0.000126993	-0.00118655	0.000190985		0.00066714	-0.00260132	-0.000153474		0.00225363	-0.00439566	-0.000515387	-0.000433489		0.00111872	0.000988602	-0.00135781	0.00320319
	-0.00118395	0.0025917	-3.89939e-05	-0.000574081		0.00193347	-0.000957956	-0.000471793		0.00278413	-0.000640354	0.000246711	-0.00080972		-0.00106	-0.00356646	0.00216217	0.00585873
	9.51118e-05	0.000773931	-0.000471831	-0.00268773		0.00104636	-0.00261447	0.00377331		0.00036575	-0.0011481	0.000477664	-0.00200889		0.00258829	-0.00057776	0.000362671	-0.000127042
	0.00353752	0.000259148	-0.00315492	0.00185823		0.0025697	-0.0022882	0.0016217		0.000954047	-0.00304228	5.08076e-05	-0.00368356		0.00100936	0.00179982	-0.000178026	0.0020323
	-0.00200009	0.00233562	-0.00110748	-0.00269678		0.000837883	0.00201718	0.000909669		0.000212202	-0.00224475	0.00128663	-0.00335383		-0.000547216	-0.000190317	-0.00133548	0.00384976
	0.000135412	0.000461936	-0.000799604	-0.00139036		0.000199989	-0.00281742	0.00321953		0.00219446	-0.00194488	0.000466705	-0.00235304		-0.00175008	0.000306801	-0.000786742	0.00628833
	-0.00268159	-0.000214628	-0.00164693	-6.20817e-05		-0.000835484	-0.00155834	-0.00125037		0.00343496	-0.0047893	0.00205107	0.00252177		-0.00153263	-0.000133863	-0.000474144	0.00414566
	-0.00124725	0.00120635	0.000144078	0.00102982		0.00139201	0.000132577	-0.00248912		0.000625487	-0.0064725	0.00277366	0.000978367		-0.00141174	0.000199775	-0.000684357	-0.000846451
	-7.75702e-05	-0.00208498	9.90633e-05	-0.00357475		0.00073592	-0.000226308	-0.00025872		-0.00138264	-0.00655401	-0.00169263	-9.30516e-05		-0.00209813	0.000339048	-0.00126442	0.00153463
	0.000192403	0.00120563	0.000459644	-0.00190165		-0.000269112	-0.0012274	-0.00194813		0.00147737	-0.00550997	0.00224431	-0.000937815		0.0022599	0.000324727	0.00232941	0.00311768
	0.000580571	-0.00184613	-0.00378892	-0.00203346		-0.000629723	-0.000539165	-0.00206237		0.000157741	-0.00163923	0.000797709	-0.000657307		-0.00199671	-0.00106308	-0.000546814	0.00488171
	-0.000330853	0.000178864	-0.00137466	-0.00240254		-0.0010133	-0.00359484	-0.00411115		0.000436288	-0.00408322	0.0016752	-0.000756268		-0.000639159	-0.00292017	0.000284877	0.00311808
	-0.00166861	0.000437266	0.000328667	-0.00110172		-0.00174826	-0.00223302	-0.0010168		0.00146562	-0.00357886	-0.00178696	-0.0043609		-0.00123505	-0.000322832	-0.00294169	0.00251598
	-0.0021409	0.00154458	-0.000634996	-0.000992531		0.00114419	-0.00215418	0.00262815		-0.00206325	-0.00216568	0.000434446	-0.00237001		-0.000514942	0.00102004	0.000598441	0.00319334
	0.00121128	-0.00136002	-0.000957917	-0.00497998		0.00105784	-0.0028422	0.00667289		-0.00148475	-0.00581823	0.00157783	-0.00460282		-0.000628405	0.00100229	0.00317873	0.00220323
	-0.00051222	0.000995287	0.00173872	-0.00190373		-0.00165815	-0.000669381	-0.00109708		-0.000747833	-0.00270136	0.000396671	-0.00368152		-0.00242655	0.0015879	0.00163479	0.00398071
	-0.00142943	0.00206032	-0.00131698	-0.000838579		0.000280654	0.00135648	-0.00213687		-0.000838047	-0.000448598	-0.0002918	0.000632947		-0.000178667	-0.00147734	0.00260565	0.00334677
	0.00363773	0.00251633	-0.00138922	-0.00226981		0.00126738	0.000179882	-0.00158628		1.76574e-05	-0.0026527	0.000532196	-0.00191657		-0.00276923	-0.00059392	-0.00107661	0.00392252
	-0.000213219	0.00135133	-0.00122876	-0.00116426		-0.00268142	0.000448162	-0.00161108		-0.00326449	-0.00203535	-8.23859e-05	-0.000759446		-0.00103628	0.00122479	-0.00093593	0.00449757
	-6.29619e-05	0.000185438	0.000303916	-0.000170437		-0.00028497	-0.000604679	-0.000962767		-0.00100707	-0.00173357	-0.00106724	-0.00193959		2.50622e-05	0.001331	0.00129929	0.00306582
	-0.000800377	2.93663e-06	0.00101542	0.000815648		0.000239738	-0.0038051	-0.00125122		0.000950021	-0.00310405	-0.00155096	-0.00125356		-0.00109573	0.000384731	-0.00196431	0.00168395
	-0.000726819	-0.000636951	0.00283899	0.00375938		0.00138109	-0.00277315	-0.00202737		0.0017158	-0.00210033	0.00118076	0.00036385		-0.00124049	-0.000450203	0.00219284	0.00137878
	0.00222043	-0.000295316	0.000393672	0.0041571		0.00213423	-0.000897213	-0.0010456		0.00061373	-0.00386509	0.00113824	-8.65268e-06		0.000727155	0.00136494	-0.000502259	0.00183243
	-0.000485898	-0.00188806	3.44589e-05	0.000692486		-0.00106819	-0.00136549	-0.00215352		0.00171008	-0.00252663	-0.00182853	0.0009083		0.000772257	-0.0028723	-0.00149837	0.00205532
	-0.000866544	0.000685744	0.0016817	-0.000409094		-0.00161901	-0.00205135	-0.00517645		-0.00144628	-0.00148596	0.000228623	-0.000911448		6.77289e-05	0.00021502	0.000149153	-0.00109812
	0.000556411	-0.00164111	0.000490945	0.000399335		-0.00181111	-0.00264106	-0.000685223		-0.00220561	-0.0035299	-0.00206593	-0.00206942		-0.00017429	-0.000332569	-7.24833e-05	-0.000128399
	0.000496922	-0.000545144	-0.0011814	-0.00148236		-0.00139695	5.5769e-05	-0.0020353		0.000279803	-0.000736313	0.00232295	-0.00261756		0.000970247	-8.1348e-06	0.00200033	0.0015367
	0.00101781	0.000135466	-0.000739017	0.00467825		-0.000759316	0.00136922	-0.00372851		0.00190849	-0.00208774	-0.000125071	-3.02762e-05		-0.00142064	0.0017163	0.0036282	0.00105193
	-0.000776707	-0.00164853	0.00117163	0.00080217		0.00173509	-0.00107637	-0.00392965		-0.00147036	-0.00163794	-0.000148678	-0.00254629		-0.000902906	0.000117192	-0.0017159	-0.000917676
	0.0013146	0.00187446	-0.00215022	-0.00024595		-0.000951334	-0.000128392	-0.00580371		0.00195821	-0.00348048	-0.000227253	-0.00162439		2.50651e-05	0.00233842	-0.000334554	0.00392787
	0.00173174	0.00121574	-0.00114575	-0.00589915		-0.00206176	-0.00125135	-0.00291374		0.00108959	-0.00271025	0.00120022	-0.00261929		0.000434035	0.00120272	0.00305187	0.00456864
	-0.00232484	0.000379562	-0.00427911	-0.0032486		-0.00285899	0.000191841	0.000515368		0.000976033	-0.00324601	-0.00025856	0.000521963		-0.00149311	-0.000821753	-8.09144e-06	0.00209033
	0.0024348	0.000572783	-0.00157543	-7.75463e-05		0.00180511	-0.000291059	-0.00283631		0.000437742	-0.00293439	0.000994658	-0.00201954		-0.000567917	-0.000675949	0.0010729	0.0003551
	0.00167215	0.000383956	-0.00119804	-0.00313138		-0.000180767	0.00194308	-0.00566833		0.00348674	-0.00125861	0.0016077	-0.00164675		0.00136582	-0.00247274	-0.000465478	0.00161437
	0.00401689	-0.00128974	-0.00259577	-0.00311743		-3.96259e-06	-0.0011721	-0.00535792		0.00305092	-0.00208263	-0.000375853	-0.000710232		3.51209e-05	0.00123629	0.000879874	0.00140629
	0.000503856	0.00116139	-0.00132134	-0.00190228		-7.64475e-06	0.000508187	-0.00470379		-0.000894173	-0.00228337	0.000204083	0.00191976		-0.000101909	0.000155778	0.00024933	-0.000118274
	0.000503067	-0.000369015	-0.00331887	-0.00372882		-0.000785896	-0.00144443	-0.00217397		0.00256244	-0.00398652	-0.000781447	0.00168304		-0.000441004	-0.00237889	0.00120117	0.00364626
	0.00165584	0.00313919	-0.00469723	-0.00426193		0.00131325	-0.00262696	-0.00236166		0.000636304	-0.000889	0.00101084	0.00265286		0.000632532	-0.00362922	0.000469468	0.000997251
	0.00353651	0.00262948	-0.00497223	-0.00721784		-0.000789146	-0.00313249	-0.0012556		0.00237793	0.000474115	0.000856115	0.00106029		-0.000413618	0.000162352	-0.00130992	0.000609541
	-0.00104446	0.00198119	-0.00132844	-0.00520347		0.000154076	-0.00120855	0.00132954		5.15086e-05	0.00156452	-0.00044851	0.00179992		-0.00112469	-0.000897565	0.00469484	-0.000875526
	0.00270091	0.00128825	-0.00139958	-0.00509881		0.00183819	0.00111619	0.00234847		-0.000315232	-0.00332568	0.000618491	0.00105939		-0.00333447	-0.000679181	-0.000208856	-0.000109472
	0.000548814	-0.000982283	-0.00149986	-0.00743612		0.000626938	0.00373363	0.000242324		0.00128636	-0.00241228	0.000332699	-0.000460239		-0.001911	-0.00233003	9.85427e-05	0.00248788
	-0.000242729	-0.00166216	-5.50638e-05	-0.00726465		-0.000145082	-0.00112821	-4.35746e-05		0.000413205	-0.00186265	-2.31069e-05	0.00113398		-0.00346486	-0.00213466	-0.000193321	0.00302304
	0.000576899	0.000830664	-0.00304907	-0.00699392		-0.000548208	0.000768151	-0.00207267		0.00028471	-0.00163785	0.00181758	0.000919996		0.000677835	0.00082611	-0.000239861	0.00102396
	-0.000877452	-0.000266111	0.00284253	-0.00501805		0.000786307	0.00189752	0.000123845		0.00140886	-0.00269282	-0.00115207	0.000633109		-0.00204752	0.00051604	0.000488224	0.000954968
	0.00201637	0.00037658	-0.00201397	-0.00605465		0.00119324	-7.64319e-05	-0.00231182		-0.000329075	-0.00541636	-0.00124489	0.00225553		-0.000186095	0.00213724	0.0041757	0.00138195
	0.00108016	0.00082196	-0.0010566	-0.00245313		-0.00026935	-0.00100359	-0.00243164		-0.000269541	-0.00451545	-0.00143082	0.000927546		-0.00072152	0.000385384	0.000901779	0.000366842
	9.45535e-05	-0.000442874	0.00242576	-0.00767525		0.000250595	-0.000142463	-0.00635826		-0.000553174	-0.00101997	0.000292956	0.000394388		0.00118394	-0.000259093	0.000290538	0.00309776
	4.84455e-05	0.00289504	0.00102602	-0.00551031		0.000997841	-0.00160858	-0.00118456		-0.00145825	0.000305538	0.00348224	0.00108064		-0.00311433	-0.00161633	-0.00207247	0.00114072
	0.00213991	0.00257363	0.000207307	-0.00751592		9.72849e-05	0.000821164	-0.00478294		0.00254574	0.0010878	0.00131039	0.000311619		0.00124557	0.000617664	0.00190378	0.00248376
	-0.00139333	0.00159529	0.0013158	-0.00570882		0.00288306	0.00267119	-0.00243521		0.00117732	-0.00134053	-0.00144123	-0.000371505		0.000740394	-0.0013896	0.00302605	0.000172103
	-0.00489207	0.00117051	-0.0021909	-0.00539555		-0.00172621	0.00353838	-0.0058969		-0.00244951	0.000541673	0.0017836	0.00109182		-0.000455943	-0.000350218	0.00345861	0.00248868
	-0.00219324	-0.00107089	-0.0002709	-0.00795815		0.00215756	0.00265614	-0.00173413		-0.00335923	-0.00214627	0.00151735	0.00152782		-0.000637068	0.00012869	0.00339678	0.00138055
	4.1203e-05	0.00167415	0.00172997	-0.00666723		-0.00114511	0.00294796	-0.000450819		-0.00266486	-0.00168086	-0.00101128	0.00135393		0.000577227	-0.00175223	0.00235431	0.00139439
	-0.00111187	-0.000316907	-0.00148187	-0.0105273		0.00254592	-0.00119894	-0.00208804		-0.00338996	-0.00208276	-0.000737706	0.00230452		-0.00158893	-0.000847386	-0.0010205	0.00418653
	0.000749249	5.84764e-05	-0.000174617	-0.00578887		0.00238972	0.000273833	-0.00118109		-0.00213196	-0.00243425	-0.000649095	0.00244615		-0.000283127	-0.00291083	0.00273182	0.00394925
	0.000770359	-0.000788465	4.78464e-05	-0.00681113		0.00263323	-0.00189844	-0.00268751		-0.00201448	0.000621134	0.000892243	0.000806384		0.00082743	0.000421382	-6.381e-05	0.00266348
	0.00011141	3.9219e-05	-0.00164278	-0.00369399		-0.000299459	-0.00454849	0.00190991		0.00067784	-0.000910307	0.00112636	0.000462266		0.00155093	8.55861e-05	-0.0011264	0.00304322
	-0.00012246	-0.00133359	-0.00135207	-0.0105301		-0.000619075	-0.00243252	0.00450162		-0.00181429	-0.000588003	-0.00101573	0.00179672		-0.00123886	-0.00144496	0.00077092	0.00386288
	-0.00102506	0.00326564	2.31561e-05	-0.00541353		-0.000677647	0.00169653	0.00501882		-0.000745145	-0.0031027	-0.00049759	0.00207626		0.000667259	-0.00136704	0.000618211	0.00271905
	-0.000103318	0.00105831	0.00118308	-0.00621929		0.00117872	0.000431593	0.00400742		0.000813623	0.000451328	-8.08151e-05	0.00163359		-0.00358297	-0.000532003	0.000343294	0.00480773
	-0.000299949	-0.000673768	0.00212339	-0.00555542		-0.00197596	0.00217953	0.00604116		-0.00280876	7.5347e-05	0.000452501	0.00216254		-0.0029418	-0.00148996	0.00238707	0.000577847
	-0.000777131	0.00234784	-0.00155279	-0.00523038		0.000783274	0.000370261	-0.00393548		-0.00176873	-0.00147456	0.00320796	-0.00103133		0.000877796	-0.000957445	0.00150043	0.00132356
	-0.000461709	0.00145187	0.00216788	-0.00623196		0.000246758	-0.00243941	-0.000840338		-0.00119864	0.00145272	0.000443615	-9.06434e-05		-0.000185917	-5.33157e-05	0.00214566	0.00305558
	0.000349062	-0.000701412	0.0051756	-0.0074426		-0.00122001	-0.00443608	0.00116865		-0.000992861	0.00152806	-0.00183295	0.00173694		-0.00190664	0.000139637	0.000590162	0.00396025
	0.00169371	0.00194552	0.00287422	-0.00252896		-0.000272169	-0.0041342	0.00359766		-0.0004136	0.0015039	0.00037522	0.00161067		-0.00256241	0.00212984	0.0018878	-0.000661294
	0.000338592	-0.0011837	0.00179471	-0.00153625		0.000543738	-0.00222678	-0.00156239		-0.00357486	0.000157819	-0.00194889	0.000118207		0.00127742	-0.000925574	0.00231286	-0.00345718
	-0.000736503	-0.000380525	-0.00245315	-0.00743717		-0.000185836	-0.00207456	-0.00382829		-0.00201414	0.000333272	0.000159795	0.00103204		-0.000775073	0.00237978	0.00368386	-0.00133724
	-0.000443153	0.00176258	-0.00135298	-0.00560006		-0.00171585	-0.00269357	-0.00608529		0.000644883	-0.00226976	-0.000592681	0.000920507		-0.0028198	-0.0014094	0.0033538	0.00173883
	0.00226145	-0.0018637	-0.00188981	-0.0063414		0.000314811	-0.000501441	-0.00629522		-0.00244343	-0.00173007	0.00108593	0.00100443		-1.45482e-05	0.000353518	-0.00107631	-0.00156745
	-0.000661933	-0.000879363	-0.000277623	-0.00351142		0.00162286	-0.000817154	-0.00421165		-0.00239979	-0.0023974	-0.000743299	0.00069727		0.000661518	0.00041465	0.001659	-0.000413326
	-0.00146919	0.00462875	-0.000918036	-0.00522591		-0.00101596	4.18828e-05	-0.000179858		0.00203249	-0.000786253	-5.31691e-05	5.04375e-05		0.000537783	0.00040629	0.000684883	0.00333347
	0.00068077	0.00273394	-0.00105335	-0.00667446		-0.000405945	-0.00154595	-0.00160608		0.00204313	-0.00164571	0.00203231	0.00256362		-0.000351905	0.00134376	0.00183687	0.00141792
	0.000245788	8.61435e-05	-0.00076025	-0.00541639		0.00297385	0.00227608	-0.00531916		0.00164514	0.00117996	-0.00204079	2.38692e-05		-0.00155949	-0.00153778	-3.68568e-05	0.0020186
	-0.00146739	-0.00164502	-6.52037e-06	-0.00303095		0.00249192	0.000763996	-0.000687784		-0.00108887	0.00183789	-0.000462842	0.00173041		0.000759676	-0.000226012	0.00114075	0.00334877
	0.00188514	-0.00159404	0.00232783	-0.00333095		0.000482991	0.00132349	-0.00459553		0.000636108	0.00334819	0.000499345	0.000202004		0.000128908	-0.00290567	0.00665705	-0.000210764
	0.00296024	0.00041307	-0.000986755	-0.00515752		-0.000546274	7.66826e-06	-0.000858026		-0.000457098	0.00271151	-0.00243957	0.00149436		0.000174509	0.000208589	0.00885607	-0.000902075
	0.00123811	0.00281909	0.00133805	-0.00836589		-0.000319114	0.00227688	-0.00295607		0.0002756	0.00167432	0.0021019	0.00246588		-0.000961343	-0.00040877	0.00456089	0.00267447
	0.00110848	-0.00125062	-0.00270104	-0.00539182		-5.67572e-05	-0.00119627	-0.00263954		-0.000457447	0.00157639	0.00210745	-0.000610781		-0.000177683	-0.00287279	0.00675004	0.00376832
	0.00122014	0.0014383	0.00111153	-0.0044155		-0.00276352	0.000941227	-0.00462546		-0.00131375	0.00376332	-0.000649237	0.000398896		0.00111711	-0.000468669	0.00363334	0.00141655
	0.00224609	0.00132597	0.00222116	-0.00619147		-0.00116193	-0.00165905	-0.00122455		0.000217382	0.00339829	3.41648e-05	0.000642702		0.000984778	0.000539976	0.00222214	0.00375746
	-0.000143223	-0.00265664	0.000414995	-0.00568217		0.00123686	-0.00190798	-0.00208313		0.00350114	0.00350801	0.000421711	-0.000323941		0.000670259	4.65038e-05	0.00111381	0.00310922
	0.00332052	0.000428653	0.00142537	-0.00543842		-0.000709168	-7.0455e-05	-0.00241803		0.00428286	0.00268815	0.00215591	0.00078775		-0.000390043	-0.000403139	0.00106629	0.00262771
	0.0027094	-0.000381891	0.00114358	-0.000814532		0.000393627	-0.0010929	-0.00210004		0.00394298	0.00228318	0.000977967	-0.000154266		-0.000147321	-0.00169796	0.000583766	0.00237164
	0.00376669	-9.6856e-05	-0.000526276	-0.00056606		-0.000252574	-0.00181591	-0.00116164		0.00180615	-0.00325795	-0.00107277	-0.000609383		-0.00194794	-0.00227156	0.00170192	0.00153894
	-0.000422343	-2.82455e-05	0.000680434	-0.000238705		0.00066547	-0.00380541	0.00159291		0.00130633	-0.00295431	0.0012357	-0.00121974		-0.00257384	1.84935e-06	-0.00242264	0.00314849
	0.00418786	0.00130504	0.00136702	0.00038939		0.00103187	-0.00142635	-0.00348143		0.00175894	-0.00233386	-0.000260199	0.0021672		-0.00109256	-0.00367018	0.000545935	0.00192416
	0.00103246	0.00150191	0.00228105	0.00234621		-0.000223098	-0.00120433	-3.94081e-05		0.00313607	7.12914e-05	-0.00052003	2.75943e-05		0.00104919	-0.00156495	0.000621122	0.00460486
	0.0033466	0.000735741	0.00137636	0.00144756		0.00119985	-0.000318504	-0.00269604		0.00438374	0.000172438	-0.000259996	0.00146783		0.00114516	0.000604639	-0.00256169	-0.000230438
	0.0034416	0.00149211	-0.00338746	-0.00215624		0.00172558	-0.00203961	-0.00140296		0.00368964	-0.000600308	-0.000434903	-0.000272786		0.000473553	-0.00030012	-0.00198746	0.00111787
	-0.000396318	0.00102049	-0.000341893	-0.000700206		-0.00245434	-0.000923318	0.000677359		0.000230711	-0.000120884	0.000504792	0.00139329		-0.000378621	-0.00246004	0.00120302	0.00300273
	0.00105939	0.00331054	-0.00208666	0.00261698		0.000688238	0.000279486	0.000939137		0.00167089	0.000364624	-0.000925607	0.00038863		-8.85641e-05	-0.00107325	-0.00109927	0.00262907
	0.000574469	0.00131029	-0.00113241	0.00163675		0.000740021	0.00450682	-0.00191234		0.00049341	-0.00157088	-0.000991173	0.000640592		0.0022441	-0.000153892	0.00172447	0.00121913
	-0.00023428	-0.000190338	0.00227904	0.00368298		-0.00225728	-0.00173082	-0.0033376		0.00226804	-0.00261861	0.00135809	0.0014277		-0.000359676	0.0012349	0.00111823	0.00298395
	0.000963946	-1.085e-05	0.0015333	0.00285075		-0.00147135	0.000847443	0.00144875		0.00199165	-0.00141275	0.00191577	0.00106763		-0.00261185	0.000602713	0.00224383	0.00219911
	0.00101292	-0.00135921	-0.00183827	4.22667e-05		9.16139e-05	0.000641317	-0.00159913		0.000584981	-0.000836289	0.00245656	-0.000435134		-0.00108921	0.000549107	0.00110061	0.0019826
	0.00446024	-0.000512752	-0.00323258	0.00523808		-0.00104258	0.00701939	-0.00640543		0.00347605	-0.00189101	0.000182601	0.000233225		-0.000851729	0.000439411	0.000734679	0.00209696
	0.00171753	0.000151311	-0.0031546	0.000838812		0.00108492	0.00199336	0.00385621		0.000762519	-0.00131121	0.00116133	0.00161375		-0.00386985	-0.00227469	0.00138005	-0.000161463
	0.00441794	-6.07893e-05	0.00142499	-0.00179881		-0.000617374	0.00594718	-0.0011741		0.00171777	-0.00287489	0.000608995	0.000639068		0.000930183	-0.00201024	0.000289683	0.00270572
	0.00229504	0.001554	0.00487265	0.00211989		0.000487184	0.00482786	0.0033077		0.000503176	-0.00307099	-0.000344303	-0.00211396		0.000527069	0.000105952	0.00317339	0.00144996
	0.00218357	0.00136115	0.00504029	0.00615293		0.00108934	0.00417102	0.00203474		0.00386721	-0.00353013	-3.77674e-05	-0.000292073		-0.000286933	9.94914e-06	0.00300704	0.00206845
	0.0023595	0.000365435	-0.00184094	0.00431474		0.000913789	3.11504e-05	-0.00117868		0.000953503	-0.00158408	-0.00191478	0.000743929		0.00260498	0.000811569	0.00226925	-0.00135503
	0.00260733	-0.00136842	0.00075646	0.00191816		-0.000852486	-0.00295556	-0.00110657		0.00233293	-0.00371805	0.000905076	-0.000265254		0.00157278	0.00149571	0.00019285	-0.000709243
	0.00356692	-0.000242031	-0.000158819	0.00776884		0.000910974	-0.00164466	-0.00528606		-0.000433623	-0.00040472	0.00240638	0.00330271		0.000393771	-0.000310207	-0.000805466	-0.000806787
	0.00526232	0.00415153	0.000918474	0.00504407		0.000309387	-0.00253678	-0.000267769		-0.000335955	-0.00348127	0.000725916	-0.000114583		7.88654e-05	3.96686e-05	0.0025155	0.00373927
	0.00192554	0.000371712	-0.000118367	0.0030022		-0.00198313	-0.00359323	-0.000956552		0.0006123	-0.000590166	-0.000838811	0.00145128		0.000780153	0.000261561	0.000835262	-0.000397831
	0.00119084	-0.000907465	-0.000974115	0.000954446		-0.000328217	-0.00393725	-0.000250797		0.00343567	-0.00164765	0.00023637	-0.00017256		-0.00131276	0.00152694	0.00207842	0.00403305
	0.00471932	-0.00148815	0.000561916	0.00374036		0.00213156	-0.00115157	0.00378093		0.00198256	-0.00170742	-4.78785e-05	0.00145538		-0.00115493	-0.00152345	0.00051804	0.000710715
	0.00193047	0.000401037	-0.00124939	0.00143086		-0.00185022	-0.0013245	-0.00175814		0.00114323	-0.00429502	0.00113219	0.00113098		-0.000217914	0.000274063	-0.000285675	0.00130242
	0.00211834	-0.000555402	0.00283105	0.0010582		5.61789e-05	-0.00164789	0.000347264		-0.00209697	-0.00134629	-0.00117522	0.000493345		0.000429481	-0.000899583	-0.00211638	0.00317332
	0.00329079	0.000472557	0.0027871	-0.000932659		-0.00173147	0.000398301	-0.00220086		0.0010963	-0.00392979	0.00184967	0.00112033		-0.0014117	-0.0019036	0.00270018	0.000239546
	0.0044493	0.00128724	-0.00191972	0.00113969		0.00266092	-0.00024116	-0.000157928		-0.0013525	-0.000707074	-0.000479101	0.00219716		0.00161775	-0.000796605	0.00197615	0.00371238
	0.00678123	0.000858264	0.00216457	-0.000790414		0.000893842	-0.000800329	0.00267308		0.00075669	-0.00131081	-0.00207109	-0.000885375		-0.000504969	-0.00215675	0.00278485	0.0039014
	0.00259917	-0.00200848	0.00359244	-0.00424984		-0.000964763	0.00334507	-0.00185628		-0.000584351	-0.000733186	0.00146513	3.77914e-05		-0.00103797	-0.000275831	-0.000313979	-0.00248738
	0.00318592	0.00112338	-0.000742803	-0.00175754		0.00189786	-0.00139419	-0.00472381		0.00140214	-0.00162425	-0.00144886	-0.000293004		-0.00111813	-0.000503696	0.00403553	0.0049458
	0.00431758	0.00252293	-0.000516769	-0.00171617		0.00125533	-0.000499062	-0.00469564		0.00244204	-0.00308693	0.000805984	4.56158e-05		-0.000600751	0.00180974	0.00462499	0.00406459
	0.00420578	0.00190855	0.00250568	-0.00253248		0.000182293	0.00287669	-0.00284631		-0.000181874	-0.00146848	0.000593461	-0.0024568		0.00176051	0.001174	0.00361488	0.0040673
	0.00489154	-0.00183538	-0.000434971	-0.00308524		-0.000928606	0.00153243	0.00372845		0.00257735	-0.00337817	0.00126568	-0.00050968		0.000930875	0.00205483	-0.000179517	0.00374033
	0.000546501	-0.000218837	0.00203486	-0.00299764		-0.000524425	-0.000972228	0.00295505		0.00250783	0.00255973	-0.00202074	0.00214322		0.000505362	-0.00140495	0.00113455	0.00288589
	0.00387957	0.00120492	0.000702765	-0.00373481		0.00093827	-0.00146333	-0.00103155		-0.00296054	0.00198881	0.00101307	0.00205743		0.0016157	-0.00239366	-0.00010346	0.0042193
	0.00451036	-0.000733047	-0.00181236	0.00235938		-0.00260043	-0.00344438	-0.00170014		0.00185613	0.000992186	-0.00126305	0.00127435		0.00156335	-0.0011994	0.00124468	0.00378439
	0.00234955	0.000160338	0.00363141	-0.00394776		-0.000217234	-0.00129778	-0.00267197		0.000361528	0.00218941	-0.000742308	-0.000225612		-7.33049e-05	0.0017429	0.0025154	0.00268054
	0.00280553	0.00398948	0.00221698	-0.000859546		-0.000492009	-0.000675673	0.00061326		0.000832101	-0.000130234	0.00206035	0.00124343		-0.00267079	0.00436048	0.00358615	0.00109256
	0.00287229	-0.000567662	0.000123088	-0.00161388		-0.00122036	-0.00360617	-0.00184105		0.00177974	-0.000597943	0.00264902	0.000372392		0.000802369	0.00198541	0.00199848	0.00364458
	0.00294772	0.000158449	0.00383155	0.00195616		0.000492647	-0.00203838	0.000120837		0.00170692	-0.000899404	-0.00172341	-0.000509235		0.00397729	-0.000820543	0.000864007	0.00269122
	0.0032003	0.000749072	0.00195463	-0.00215555		-0.000126609	0.000263582	-0.00166904		0.00145407	0.000186983	-0.0025468	-0.0037588		-0.00213766	0.000229327	0.00139669	0.00109771
	0.0023245	-0.000387641	0.00202842	-0.00380324		-0.00068104	-0.00192964	0.000367763		0.000726174	-0.00227698	0.000183379	0.00125636		-0.000360878	0.00376322	0.00141045	0.00162153
	0.00370744	-0.000149666	0.00111945	0.000621107		0.000370859	-0.00145735	-0.000264883		-0.00152934	-0.00126253	-0.00107643	0.000292735		-9.25884e-05	0.00296386	0.00193403	0.00337283
	0.00279744	-0.000278407	0.0030796	0.00244692		0.000605603	0.00126712	-0.00117114		0.000868784	0.000695321	-0.000672532	-0.00113054		0.000867596	-0.00230036	0.00195503	0.000123835
	0.00248535	0.000491009	0.00111684	0.0017883		0.000802567	0.000181342	1.24231e-05		0.00134967	0.00289196	0.00245985	-0.000511995		-0.0032062	0.000648999	0.00115616	0.000835376
	0.00540327	0.000833429	0.00146339	0.000744729		0.000863006	-0.000562051	0.000194784		0.00213884	-0.000758409	-0.00202975	0.00174113		-0.00219765	0.000359933	0.0038202	-0.000888082
	0.00139521	0.00219512	0.00131191	0.00187098		0.000876414	-0.00158413	-0.00354925		0.000696555	0.00154799	0.000587754	0.00130327		-0.00151582	-0.000579092	0.00172226	0.00287399
	0.00370347	0.000363114	0.00230508	-0.000404233		0.000501699	0.0014319	-0.00225854		0.000739469	-0.000733628	0.00159503	-0.00118839		0.00175124	-0.000747301	0.00169862	0.00146325
	0.000350397	-0.00010194	0.000115428	0.000827275		0.00023268	-0.000771166	-0.000309929		0.000653436	-0.0023008	-0.00125316	-0.00101881		-0.00211574	0.00184804	0.00215183	-0.00100848
	0.0018263	-0.00090725	0.000683206	-0.000772981		0.00114642	-0.000791135	-0.000490875		9.45901e-05	0.000150432	-0.000449923	-0.000714055		0.00167573	-0.000792475	0.00404811	0.000755547
	0.00283688	0.000687263	0.00013318	-0.000334993		0.0020067	-0.00203747	-0.0011153		0.000762133	0.00145844	-0.000121857	-0.00170551		-0.000650616	-0.00196448	0.00112454	0.00287689
	0.00128166	-0.000287288	-0.000621085	-0.00041713		-0.000359044	0.00119488	-0.00234069		0.00203446	0.00234238	-0.00390713	0.00102756		0.000288338	0.00113245	0.00144083	0.000168172
	0.000410129	0.000183184	0.00388524	-0.00248264		0.00113697	-0.00176549	-0.000527932		0.000211865	0.00240186	-0.00135358	0.00128672		-0.00143988	-0.00205326	0.00161417	0.000997321
	0.00234047	0.000575253	-0.000684289	-0.00195708		0.00141451	0.000872115	0.000844537		-9.90071e-05	0.000554526	-0.000200839	0.000900316		0.00111166	0.00118596	0.000965884	0.000784394
	2.00277e-06	-0.00102191	0.00133152	-0.000763259		-0.00101758	-0.00097526	-0.000831469		-0.000845318	-0.000538108	-0.00159417	0.00202052		-0.000105063	-0.00381018	0.0027423	-0.00220586
	0.00311488	0.000275629	0.001133	0.00155076		-0.0011948	-0.000973299	-0.0041663		-0.00206155	-0.00100053	-0.000434725	0.00300907		0.000181242	-0.00324389	0.00370772	0.000376758
	0.00580898	0.00147168	-0.000737565	-0.00149211		0.000120095	0.003052	-0.00542128		-0.000359766	0.00216123	-0.00191956	0.000208016		0.00245305	0.00295012	-7.86292e-05	0.00322284
	0.00327125	0.000564176	0.000536127	-0.000435301		0.000725563	0.00122061	-0.000452335		0.00151639	-0.00134497	-0.00137301	0.000760614		-0.00308938	-0.000280207	0.0016551	0.00110423
	0.00200593	-0.00314065	-0.00149797	-0.0013798		-0.00041365	0.000933392	-0.00045193		-0.00312499	-0.00150506	-0.00238122	-0.00106194		0.00107531	0.000863216	0.00142904	0.00160347
	0.00369172	0.00117932	0.00251205	0.00145421		0.0013966	0.0020715	-0.00476288		0.00226021	0.0011435	-0.00094245	0.000716865		0.000628732	-0.00103018	0.00291351	-0.00166003
	-0.000417475	0.00106758	-4.51999e-05	-0.00158783		-0.00334682	6.57124e-05	-0.00158263		0.000419128	-0.00206842	0.0014693	0.0011588		0.00055978	0.00165915	0.000904095	-0.000157071
	0.00298216	-0.00128294	0.00263336	0.00249661		9.18344e-05	0.000509154	-0.00203847		0.00130353	-0.000973295	0.000883278	0.000149495		-0.0030672	0.00143158	-0.000600551	-0.00411979
	0.00255032	0.00103564	0.00580685	7.86861e-05		0.000985411	-0.000532873	0.00056463		0.000442012	-0.00240561	0.000157184	0.00113549		0.000567875	-0.00239264	-0.000425538	-0.00260423
	0.00439826	-0.000300025	0.00289894	-0.0010999		-0.000200956	0.000165712	-9.30455e-05		-0.00118926	0.000244099	-0.000646016	0.0014147		-0.000362717	0.00208365	0.0023594	0.000854482
	0.00407432	0.000960018	0.00280005	-0.000677455		-0.00133887	0.000280692	0.00039917		0.000348394	-0.00235529	0.00302934	-0.000344615		-0.00229002	0.0015276	0.000862174	0.00122168
	0.00216206	-0.00105752	0.00270236	-1.19796e-05		0.00173638	0.00140201	-7.52847e-05		-0.000235002	-0.000102205	0.00387946	0.0017966		0.00200144	0.000146682	0.00455286	0.00205873
	0.00261807	0.00101684	0.00460682	-0.000863712		0.000645139	0.00147962	0.00278158		0.000999837	-0.000483937	0.000687036	0.00131598		-0.000480013	0.000277823	0.00217085	0.00301158
	0.00238014	0.000730451	0.00211157	0.00327733		-0.000104174	-0.000311542	0.00283323		-0.000408906	0.00141073	0.00163824	-0.00051712		-0.000441782	-0.00087072	-0.000366784	0.00018508
	0.00314812	-0.00126858	-0.000405781	0.00323859		0.00103128	0.000853716	-5.64524e-05		0.000360238	0.00110513	0.000963246	0.000368499		0.00160883	-0.00218487	0.00164506	0.0014684
	0.00255108	0.000229416	0.0040455	0.0025628		0.00121197	0.0013787	0.00080055		-0.000947482	0.00135985	0.000344774	-0.00311498		0.00101091	-0.00176056	0.00128246	0.000330039
	-0.000127847	0.00196768	0.0041319	0.00486983		0.0017465	0.00114162	0.000617515		-0.000559758	-0.00114119	0.00197125	0.00131097		0.00237591	-0.00135778	0.000985987	0.00317086
	0.00500459	-0.00110418	0.00335571	0.00277712		0.00104133	0.0027173	0.000944708		0.00190089	-0.000353901	0.0010424	-0.000132806		-0.00159097	-0.00101341	0.000133227	0.00323491
	0.00299901	1.4347e-05	0.00667269	0.00232726		-0.00044454	0.0034456	-0.00052519		0.00142726	-0.00123646	0.00199004	0.000496745		-0.00103686	-0.000319914	-0.000657135	-0.000817983
	0.000174056	0.0024652	0.000568936	0.00366365		0.000668148	0.00261956	0.000994369		0.000774324	0.000410504	-0.00165282	-0.00100624		0.00228803	-0.00179918	-0.00123513	0.00238378
	0.000513977	0.00141624	-0.000810343	-0.00224395		-0.00240225	0.000700386	0.000659075		0.00136855	-0.00159074	-0.000887094	0.00256071		0.00284064	-0.00166283	0.00124391	-0.000153008
	-0.00083272	0.00178225	0.00413341	0.00465599		-8.27317e-05	0.000893643	3.37909e-05		-0.000108628	-0.00206027	-0.000811261	-0.00236185		0.00323167	0.00258028	0.00100836	-0.000251309
	0.00557618	0.000734124	0.00182964	-0.00328815		0.000178799	0.00185863	0.00352143		-0.000349385	0.000570168	0.000604855	-0.00225693		-3.74683e-08	-0.000697214	0.00190501	-2.84578e-05
	-0.00143415	-0.00115836	0.00125322	0.00320541		0.00012866	0.00250447	0.00236227		-0.00106523	0.000397933	-0.00209256	-0.0012302		0.000207632	-0.000291976	0.0014384	0.00140527
	0.00205674	0.000769516	-0.000650679	-0.000680548		-0.00136382	0.00196549	0.00230207		-0.000907351	0.000913744	0.000851133	-0.000754867		-0.000154867	-0.0034479	0.000845889	-0.000404988
	0.00264122	0.000473359	-0.000331444	-0.000577562		-0.000160364	0.00052304	0.00363424		0.0013284	0.00112856	-0.000526676	-0.00179289		0.00057815	-0.00261871	-0.000309263	-0.00175535
	0.00526102	0.00110453	0.0019718	0.00116168		-0.000537403	-0.00155548	0.00180677		-0.00209974	0.000982093	0.000195597	-0.00257874		-0.00128551	-0.00149965	0.00467846	0.00351557
	0.00354108	0.00107337	0.000720722	-0.000158517		0.00229357	-0.00260397	0.00157692		0.000813182	0.000843389	0.00132104	0.000818983		0.00195149	-0.00114305	0.00559006	0.00262166
	0.00256697	4.9521e-06	0.00479857	-0.00343118		0.000583352	-0.00136983	-0.00133007		0.00125304	3.84712e-05	-0.000916839	-0.000368306		0.00255531	-0.00121378	-0.000530794	-0.000451892
	0.00141884	0.00142835	0.00305971	-0.0016723		-0.00109888	-0.0040647	0.00479499		-0.00234899	-0.000419704	-0.00057593	-0.00125051		0.000363069	5.66789e-05	-2.98777e-05	0.00219815
	0.00131865	0.0017868	0.00162817	0.000403144		-0.000151936	-0.00022917	-0.00421134		-0.000990687	0.000842047	-0.000577729	-0.00137502		0.00241374	6.1188e-05	0.00277906	0.00175851
	0.00370841	9.59678e-05	0.0023456	-0.00418403		0.000959645	-0.00204251	-0.00180013		-0.0010616	0.00046956	-0.00132293	-0.0011877		0.00208177	-0.00128609	0.000512349	0.0032203
	0.00041038	0.00102131	0.0025351	-0.00137886		-0.00149423	0.000920664	-0.00402876		-0.00118379	-0.000340093	0.00125975	-0.00119973		0.000261042	-0.0012074	-0.0008322	0.00295764
	0.00242421	-0.00070716	0.00165809	-0.00106318		0.000389109	-0.00213196	0.0046912		0.00157166	0.00187387	0.00228494	0.00156613		0.000816872	-0.000746337	-0.000691669	-0.00272281
	-0.000980726	-0.00107851	0.00261808	-0.00277292		5.52619e-05	-0.000862105	0.00267423		0.00222815	0.000401428	0.000510081	0.00119905		0.00165799	-0.00143714	0.000131214	0.00286651
	0.00194064	-0.000209854	0.0028702	0.000472852		0.0012207	0.00166651	-0.000478729		-0.000917987	0.00126776	-6.75971e-05	0.00217711		-0.00185511	0.00234604	0.000882559	0.00316637
	0.00299805	0.000874151	-0.00130826	-0.00324331		-0.00179756	-0.00164886	-0.00270849		0.000163486	0.00413503	-0.000695083	2.82051e-05		0.00151161	-7.00627e-05	0.00213293	-0.000212806
	0.0033783	0.00306623	0.000124885	-0.00018017		-0.000967656	-0.00107276	-0.00142141		0.00122772	0.000740684	-0.000804714	-0.00216115		0.00215439	-0.00323825	0.00116283	-0.000433708
	0.000946149	0.00295349	0.00306111	0.000633585		-0.000523945	0.00121001	0.000519403		0.00245259	0.000315792	-0.00176978	-1.07604e-05		6.55065e-05	-0.000891871	-7.69602e-05	0.00172357
	0.00336819	0.000653662	-0.000312154	0.000548511		0.00105455	-0.00155474	-0.00174543		0.00205482	0.00351183	0.00166206	0.000876043		-6.96445e-06	-0.00168073	-0.00153582	0.00104055
	0.00242748	0.00143578	0.000665494	0.00124722		-0.000623001	-0.000278431	0.000129449		-0.00116547	0.00173582	0.00106393	-2.5144e-05		0.00112905	-0.000982118	-0.000393728	0.000959389
	0.00412824	2.6313e-05	-0.000717244	-0.00225567		-0.00094292	0.000821478	-0.00639816		0.00209639	0.00340413	-0.00267145	-0.00179266		-0.000154941	0.00196276	0.0020199	0.00055481
	0.00397667	0.00239098	0.00174164	0.000157746		-0.00226231	0.00166888	-0.00552336		0.000197428	0.00114811	0.00140316	0.000439992		4.90504e-05	0.000828526	0.00259784	-0.000627523
	0.00313848	0.00290608	-0.00132023	1.10586e-06		-0.00121238	0.00202261	-0.00556721		3.37484e-05	0.00204507	-0.00164468	-0.000961302		-0.000348712	-0.00192515	0.000488335	0.000221767
	0.000601293	-0.000963801	-0.000415829	0.00293491		-0.000261681	0.00136934	-0.00343695		-0.0002019	0.0032369	-0.000564556	-0.000860866		0.000816153	0.00148374	0.00231637	0.000331429
	0.0035216	0.00197188	-0.00135903	0.000968906		0.000740635	-0.000883453	-0.00349126		0.00297958	0.00264242	0.000120147	-0.000565823		-0.00116949	-0.00224006	-0.000429267	0.00314637
	0.00220417	-0.000721446	7.9844e-05	-0.000449991		-0.00155484	0.00179543	0.00242947		0.00128364	0.00250043	-0.000630768	0.0015813		0.00275455	-0.000671709	0.00208412	0.000350804
	0.0031783	0.000176889	-0.00214021	0.000764016		0.0012399	0.000792726	0.00998483		0.00314082	0.00240133	-9.5999e-05	0.00196586		0.00170948	0.000996529	0.000817918	0.00139737
	0.00471451	0.00172261	-0.00529234	0.0022669		-8.02986e-05	0.000137056	0.00195185		0.00101848	0.00407785	-0.00037899	0.00223041		0.00209444	-0.00319784	0.00214713	0.000207142
	0.00368783	-0.00260497	-0.00135846	-0.000203158		-0.00133424	0.00230017	0.00721315		-0.000450234	0.000836994	-0.00304538	0.00023121		-0.000397378	-0.000889921	0.00284171	0.00214655
	0.00427564	-0.00161249	0.00227204	0.00307393		0.000512665	0.00276833	0.00911038		0.000401193	-0.00025674	0.00174506	0.000160675		0.00186967	-0.000346742	0.000350142	-0.0034506
	0.00174899	-0.00201008	-0.00259228	0.000584027		0.00103804	0.00157386	0.0043588		0.00122591	0.00287092	-0.00148844	-0.00040058		0.000468925	0.000525687	0.00175229	-0.000805159
	0.000668291	-0.000563326	-0.00134841	-0.00182058		0.000931065	0.00332623	0.00242699		0.00107162	0.000261024	-0.00165418	-0.00101717		-0.00117065	-1.32861e-05	-0.00314815	-0.00187073
	0.00214728	7.27563e-05	0.00130202	0.00371738		-0.000984178	0.00162469	-0.00476176		0.00211706	0.00121291	-0.00300352	0.00111166		-0.00200975	-0.00025833	0.000741803	-0.000335559
	0.00179836	-0.00204472	-0.000735752	-0.000307377		0.000216005	0.00283067	0.0027893		0.00116507	0.00315586	-0.00485938	0.00160991		-0.000467186	0.00325939	-0.000621963	0.00117422
	0.00463413	-0.00295658	0.000232896	0.00198311		-0.000420181	0.000968414	0.00202775		0.00195958	0.00183214	0.0022986	-8.41903e-05		0.000984901	0.000182428	0.00309393	0.00254835
	0.00210483	-0.00137602	0.00260333	0.000692081		0.00154642	0.00245221	0.00287404		0.0022225	-0.000796257	-0.00103916	-0.000435439		0.00061181	-0.00275459	0.00571789	0.0015881
	0.00354853	-0.00173663	-0.000884634	0.00239895		-0.000152335	-0.000367823	0.000121898		7.20568e-05	0.00133236	0.00051458	-0.00225547		0.00277564	-0.00205274	0.00365735	-0.00105751
	0.00173675	-0.000974278	-0.00111866	-0.00230034		0.00136577	0.000399905	0.00342479		0.000235138	0.00145456	0.000719231	-0.00058991		0.00294692	0.000704051	0.00159094	-0.000757907
	0.000961017	0.000318813	-0.000226849	-0.000916749		0.00019403	-0.000376372	0.00814446		0.000953921	0.000464248	-0.00137894	-2.60288e-05		0.00167848	0.000698601	0.000410187	-0.00188268
	0.00445394	0.000916088	0.000140086	-0.000953732		0.000804099	0.00267348	0.00316408		0.00294822	-0.00310339	-0.00037609	1.85703e-05		0.0017257	0.00190333	-0.000804023	-3.58674e-05
	0.00240771	-0.00197547	-0.000545499	-0.00131229		0.000736978	0.00214164	0.00158843		0.000815684	-0.0012664	0.00115694	-0.00109821		0.000797031	0.000945569	0.00220769	-0.000146278
	0.000919606	-0.00137886	0.000710555	0.000149263		0.0025242	0.00244948	0.00265173		0.000994889	-0.00178146	-0.000414737	0.00159495		-0.0021565	0.00120264	0.000136119	0.00182626
	0.00371539	-0.000160389	-0.00251343	0.000456979		-0.000225224	0.000282763	0.00122159		0.00455785	-2.95982e-05	0.00316774	-0.00208434		0.00150705	-0.00293618	-0.000762626	-0.00111018
	0.00567549	-0.000664617	5.47827e-05	0.00212872		-0.00016011	0.00438058	3.76664e-05		-0.000274424	0.000446899	-0.000534654	-0.000813536		-0.000944475	0.000158012	-0.00360085	0.00176537
	0.00201866	-0.0034517	-0.000231734	-2.1843e-05		-0.000339413	0.000783419	-0.00130532		0.00144775	0.000954259	0.00143793	0.00126612		0.00213772	0.000139601	-0.00028728	-2.40298e-05
	0.000464654	0.000370394	0.000984348	0.000164319		0.000913399	0.00451201	-0.00141145		-0.00047113	0.000762277	-0.00105962	0.000365819		0.00031211	-0.000850712	-0.00026956	0.000623186
	0.00342831	-0.00121229	-0.00209209	0.000568998		-0.00186384	0.00203923	0.000384622		0.00111485	7.78453e-05	-0.0024931	0.00036995		-0.00163139	0.000793885	-0.00122897	0.000738966
	0.000892684	-0.000728505	0.000509151	0.000736348		-0.000641399	-0.00175858	0.000847413		-0.00132708	-0.00175092	0.000340888	-0.00101451		-0.00255036	-0.00275343	-0.00121325	-8.91209e-05
	0.00044303	-0.00155225	0.00243751	0.00394664		-0.000962659	-0.00190708	0.00257219		0.00331023	-0.000120506	-0.00300855	-0.000301633		-0.00307002	-0.00191559	-0.000399161	0.0020233
	0.00572325	-0.00233328	-0.000708111	0.00227629		-0.00152281	-0.0025467	0.00612292		-0.00210511	0.00299869	-0.0017299	-0.00121019		-0.000553327	0.00217143	-0.000581211	0.00083533
	0.00271295	-0.00122022	0.00328748	0.00384573		0.000553899	-0.00520511	0.00477409		-0.000676793	-0.00223392	0.000936921	-0.0017751		-0.00163131	0.000976427	0.000681816	-0.00125063
	0.00100085	0.000752152	0.00244898	0.000101091		0.000799344	-0.00058662	0.00333254		0.000749955	0.0036388	-0.000783659	-0.000253851		-0.000727098	0.00170981	-0.00203972	-0.00018335
	0.00240544	-0.00164009	-0.000505987	0.00363676		-0.000437764	-0.000952075	0.00134084		0.00265643	0.00215004	-0.000741508	-0.00280481		-0.000554121	-0.00220468	-0.000834848	0.00115839
	0.00184672	0.000922321	-0.000744702	0.000924756		0.00159961	-0.00141081	0.00543335		0.00206057	0.00193456	-0.00139589	-0.00310796		0.00081025	-0.00197104	0.00049885	-0.00138462
	-0.000505297	-0.00135254	-0.000518533	0.00320619		0.00149469	0.00322756	0.000621116		0.0012691	0.0006997	0.000512082	-0.000686438		-0.00192167	2.24701e-05	-0.00179338	-0.000777658
	0.00310975	-0.00120492	-0.00225622	0.00121516		-0.000309101	0.00174181	0.00339213		-0.000481466	0.00276877	0.000386317	0.000397894		0.000572456	-0.000476059	-0.00107547	0.00113237
	0.00205723	0.00148501	-0.00216138	0.00420749		0.000183953	-0.000387123	0.00272948		0.00190588	0.00141827	-0.0025064	0.000394376		-0.00174923	-0.00495671	0.00327688	-0.00148503
	0.00489831	0.00125926	-0.000111093	0.0053523		0.00149601	-0.00230522	0.000957112		0.00220505	0.00158831	-0.00113476	-0.000380661		0.00179745	0.000275219	0.00332567	-0.00297811
	0.00357175	0.00154413	-0.00165936	0.00560257		0.00186158	-0.00534661	0.00675727		-6.17563e-06	0.00402626	-0.00138288	0.00213369		-0.000437498	-0.000935655	-0.000140917	0.00120126
	0.00285487	0.000678852	0.0014895	0.00570715		0.000738455	-0.00128909	0.00620134		-0.000758348	0.00134417	9.11742e-05	0.000124094		-0.000719917	-0.00104057	0.000334307	0.000211536
	0.00177407	0.000694458	-0.00044505	0.00459335		-0.000402379	-0.00393481	0.00769448		0.00383531	-0.00228471	8.68787e-05	0.00195292		0.00127952	-0.000572918	-0.00352698	-0.00189205
	0.00213285	0.00196552	0.00153714	0.00422244		0.00031905	0.00222701	0.00115024		-0.000673967	-0.000420413	0.000614112	-0.00047099		-0.00192702	0.00144248	-0.00168722	-0.00239847
	0.0020517	0.00160449	0.000340188	0.0031213		0.00161787	-0.00053081	0.000139506		-0.00134379	0.000669983	-0.00187558	-0.00118724		-0.0014556	0.00127387	0.00105282	0.002975
	0.000857419	0.000157161	-0.000295494	0.00809746		-0.000992823	0.00188198	0.00328725		0.00144159	0.00076412	-0.00271434	0.00185765		-0.000996272	-0.00169592	-0.00322467	-0.002372
	0.00179808	0.000834001	-0.00117901	0.00764753		0.00127304	-0.000793422	0.000763704		-0.000253332	-0.00100792	0.000294441	2.0454e-05		0.000658347	-0.00117041	0.00105239	-0.00403385
	0.00349066	0.00178948	-0.00216992	0.00229827		-0.000148195	-0.0015609	0.00233154		4.07005e-05	0.00123149	0.00101892	-0.00372469		0.000134217	0.000521929	-0.000536738	-0.00285786
	8.12105e-05	-0.00290605	-0.000497803	-0.00331094		0.000425231	0.00241796	0.000414888		-0.000424442	-0.000289525	-0.00122009	-0.00172685		-0.000264469	-0.00173969	0.00246522	-0.00431229
	0.00294367	6.48164e-05	0.00232893	0.00164073		-0.00163812	0.00151031	-0.00153202		0.000142431	-0.00106163	-0.000931624	-0.000440558		-0.000110119	-0.00257506	0.00153851	-0.00135815
	0.000285288	-0.000807998	0.00139783	0.00352358		-0.00026669	0.00158843	-0.00212429		0.000910754	0.0020643	0.000404461	-0.00391838		-0.000231064	6.40869e-05	0.00256178	-0.0022626
	0.00196497	0.00152284	0.00175095	0.00210275		0.00102544	-0.00162296	0.00209072		0.00123862	0.00302647	-0.00197311	0.000567815		-0.00265835	0.00155062	0.00228748	-0.00196692
	0.00287368	0.0001044	-0.00131059	-0.000388127		-0.000536416	0.001457	0.00293405		-0.000943669	-2.04434e-05	-0.000879856	-0.00120668		-0.00155809	-0.00187178	0.00288982	0.000800773
	0.00393715	-0.00129514	9.13344e-05	0.00154863		-0.000160282	0.000348239	0.00293834		0.00207815	-0.00277694	-0.000820813	-0.0017078		0.00200459	0.00132925	-0.00143863	-0.000748546
	0.00220571	-0.00285852	0.00249099	0.000665504		-0.00102593	-0.00146524	0.00310312		0.000531042	0.00195953	-0.00168473	-0.000688994		0.000966214	0.00229894	0.00181779	-0.00134699
	0.0041234	-0.00100291	0.00180543	0.00231657		0.00161408	-0.000990848	-0.00200446		0.00193022	-0.00113741	-0.000367886	-0.00222698		-0.00267158	-0.00355135	0.000758115	0.000238233
	0.00352554	-0.00273376	0.000484931	0.00379309		0.00125259	-0.00192081	0.00202023		0.00069834	1.16345e-05	-0.00203453	-0.000387027		-0.000321054	-0.000779353	0.00181994	-0.00130117
	0.0017187	0.000797643	0.00040815	0.0052083		0.00261683	-0.00115311	-0.000518697		0.00172069	0.000743859	-0.00110646	-0.000212159		-0.00172048	0.000113753	0.00370526	-0.00434972
	5.27721e-05	-0.00172017	-0.000481149	0.00449813		-0.000305425	0.000320348	-5.39507e-06		0.000717807	0.00294572	0.000237043	-0.000726653		0.000805345	-0.00098753	0.00126033	-9.3696e-06
	0.000798279	-0.000339477	0.000437258	0.00371571		0.00125503	-0.00128782	0.0036193		0.00070629	0.00196162	0.000108491	-0.00119326		0.00125262	-0.00144413	0.000623108	-0.00418747
	0.00128892	-0.000515312	-0.000801473	0.00281953		-0.00208224	0.000356172	0.00191894		0.000825579	0.000295481	-0.000318597	-0.000679459		0.00121166	-0.000198813	0.00014398	-0.00397959
	-0.000541037	0.000196558	-0.000148202	-3.84918e-05		0.000283128	-0.000686448	0.00227491		-0.00097387	0.000310128	0.00249205	0.00151049		-6.1687e-05	-0.0018087	-0.000311511	-0.00276985
	0.00249496	-0.00120397	0.000361161	0.000603224		-0.00103503	-0.00165811	5.90098e-06		-0.00173249	-0.000621852	0.00270035	-0.000876601		-0.002751	0.000440609	0.00177312	-0.00351821
	-0.000276335	-0.00185356	0.000555574	0.00192624		-0.00122354	-0.000772193	0.000987105		0.00398587	-0.0016531	0.000522452	-0.00183057		-0.00142676	0.000881626	-0.00307903	-0.00462829
	-0.00066526	-0.00106337	0.00229002	-0.00168701		-0.00102371	0.00196475	-0.000853138		0.00234596	0.00209837	-0.00110344	-0.000535447		0.00141212	-0.000214526	0.00430652	-0.00163816
	0.00215396	-0.000684186	-0.00134217	0.0019818		-0.00063179	0.00170736	-0.00137999		0.00577162	0.00233654	0.000642635	-0.00200185		0.00194339	0.000767566	0.00293347	-0.00182559
	0.00621562	-0.00103923	-0.00214909	0.00172156		0.000932438	0.00175348	0.00177298		0.00243743	0.00219893	0.000774114	-6.838e-05		0.000503021	0.00154928	0.00168668	-0.00378463
	0.00399079	-0.00328824	0.00240247	0.00107262		-0.000110422	-0.000953045	0.00313287		0.0016493	0.000560994	-0.000623784	-0.00195652		0.000777792	0.00130096	0.00232976	-0.00217437
	0.00565746	-0.00296216	0.000770447	0.00388898		-0.000277112	-0.00614536	0.00148509		0.00214933	0.000552366	0.00127575	-0.00195668		-0.000935654	-0.000807924	0.000189551	-0.00188371
	0.00189558	-8.55186e-05	0.000564369	-0.00229866		-0.00116461	-0.00629051	0.00117344		0.00277543	0.00404198	-0.00150139	-0.00154523		-0.00188157	-0.00247541	0.00230939	-0.000227415
	-0.00016295	0.00139521	0.00123368	0.00618812		-0.00119583	-0.00324412	0.00228215		0.00302161	0.00196634	-0.00138871	-0.000625336		-0.00164582	-0.000593537	0.00200203	-0.00106227
	0.00337742	0.00052439	-0.00332086	0.00535553		-0.000352569	-0.004771	0.00272718		-0.0005962	0.000899207	-0.00055473	-0.00239839		-0.00241893	-0.00056623	0.000320869	-0.00335892
	0.00165183	-0.00180798	-0.00121026	0.00258577		0.000791724	-0.00184236	-0.00145894		-0.00562509	0.000199829	0.000821375	-0.000290662		0.000211927	-0.00118664	0.00191743	-0.00449554
	0.00175882	-0.000918388	-0.00237531	0.00229538		9.80738e-05	-0.00318004	0.00393553		-0.00347153	0.00468958	-0.00116072	-0.00306802		0.000369949	0.000663026	0.0039141	-0.00434877
	0.0050165	-0.00198543	0.000886812	0.00298838		0.000103019	-0.00169822	0.000400779		-0.0173557	0.00167045	-0.000892239	-0.00127713		0.00210808	0.00175875	0.00354033	-0.00403951
	0.001729	-0.000100674	-0.000237454	0.00288041		-0.000554603	0.00141016	0.000545888		-0.0113976	0.000983205	0.00219052	-0.00156347		0.00101848	-0.00212191	0.00327123	-0.00226665
	0.00253614	-0.00100804	0.000189704	0.00429797		0.00155659	-0.000247198	0.00132525		-0.0113928	0.00286956	-0.000114313	-0.00308675		0.000342986	0.00148375	0.00139123	-0.00219987
	0.00412027	-0.000569192	0.00131143	-0.000925393		0.00144131	0.00100708	0.000278985		-0.0105323	0.000417829	-0.000968504	-0.000565957		0.000305397	0.00200954	0.00105446	0.00088413
	0.00456791	0.00178622	0.000176489	0.00140273		-0.00149243	0.00123494	0.00234167		-0.00960717	0.00221304	-0.000337291	-0.000681345		-0.000454402	-0.000735243	0.00452322	-0.000441872
	0.00155531	0.00443204	7.12298e-05	0.00372696		-0.000411643	6.41992e-05	0.00308235		-0.00828731	-0.00349422	-0.000964784	0.000381256		0.0009283	0.00115886	0.00249457	-0.000468369
	0.00310797	0.00255723	0.00234981	0.00051805		-0.00197791	-0.000203623	0.00314649		-0.00510977	-0.00406483	0.00134188	-0.000236617		-0.00105626	0.0022757	0.00362572	-0.000234721
	0.00309165	-0.000806497	0.000662563	-0.00178491		0.00223562	0.000403232	0.00238082		-0.00803324	-0.00198563	-0.00166794	-0.00362311		0.000683258	-0.000937286	0.00323573	0.000495932
	0.00225914	-0.00369275	-0.000163989	0.000998637		-0.00115469	0.000323668	0.000822897		-0.00626283	0.00437444	-0.00192779	-0.000931738		-0.00235867	0.00201602	0.00177635	0.00195457
	0.00239741	-0.00253862	0.00241331	0.0023163		-0.00115875	-0.000817768	0.00171513		-0.00589141	0.000825797	0.000595984	0.000201873		0.00157213	0.000434074	0.000789874	-0.000470584
	0.00246635	-0.00143012	0.000423426	0.00763308		-0.000868432	-0.000967335	0.00231669		-0.00603207	0.00391185	-0.00068672	-0.000692697		0.00186341	0.00125095	0.00167674	-0.00577175
	0.00175134	0.000900747	0.00143806	0.00471532		0.000464466	-0.000389218	-3.51987e-05		-0.00840178	0.00203232	-0.000230357	-7.32589e-05		0.000471225	0.00051593	-0.000691296	-0.0026663
	0.00106843	-0.000226466	0.00100814	-0.00184152		-0.00181158	-0.000568311	0.000848327		-0.00508416	-0.00320423	-0.000360116	0.000513259		0.000578216	0.00111333	-0.000337222	-0.00404188
	0.00225286	-0.00448666	0.00304453	0.00177553		0.00193913	-0.000514947	0.00345511		-0.00414528	0.000958703	-0.000263838	0.00249175		0.000312381	0.00140542	-0.000606424	-0.00414953
	0.00402654	-0.000976896	0.000632511	0.00395505		0.000457624	-0.0010638	7.7713e-05		-0.00620806	0.00119719	-0.00571198	0.00308052		0.000568888	-0.000796349	0.00321767	-0.000230046
	0.00355827	-0.00196204	0.00293562	0.00178798		-0.000345869	-0.00456626	0.00359543		-0.00559813	0.000830601	-0.00317766	0.00103041		0.000278937	0.00110204	0.000930893	-0.00504099
	0.00178768	-0.00375306	0.00205802	0.00114574		0.00133391	-0.00195213	0.00456884		-0.00426868	0.0038603	-0.00138903	0.00248525		-0.000616153	0.00169999	0.000148077	-0.00352484
	0.0020971	-0.0008846	-0.00164273	-0.000383516		0.00242813	-0.000980608	0.00258041		-0.0028028	0.000955589	6.66854e-05	0.00100538		-0.000316878	-0.00296125	0.000933905	-0.00130679
	0.00199414	-0.0022169	0.00361279	0.00230233		0.00175635	-0.000981585	0.00210051		-0.00888282	0.00101684	-0.000404381	0.00263108		0.000834481	-0.000151237	-4.54619e-05	0.00376112
	0.00395341	-0.00160987	0.00558376	0.00259351		0.000753602	-0.000139622	0.000829986		0.00239674	0.000524915	0.00216471	4.67649e-05		-0.00232624	-0.000367374	-0.00172484	-0.00138571
	0.00192387	-0.00213427	0.00249482	0.000379899		0.00253035	-0.00113805	0.00113872		-0.00274869	0.0015425	3.9343e-05	-0.000134193		0.00134908	0.00233628	0.000382763	0.00232521
	0.00260809	-0.00147849	-0.00190654	0.000696723		-0.000614089	-0.000259831	0.00311896		-0.00203646	-0.00215536	-0.00168543	0.00168168		-2.99796e-05	5.16936e-05	0.0010498	0.000804368
	0.00350339	-0.000523066	0.00209758	-0.00394377		0.00235242	0.00172059	0.00465285		-0.00236518	0.0015375	-0.000367754	-9.18794e-05		-3.24199e-05	0.000285897	-0.000748305	0.00149985
	0.0019379	-0.00316625	0.000718947	-0.000332199		-0.0013171	0.000122131	0.00299656		0.0017665	-0.000543364	3.45978e-05	-0.000973786		0.000309318	0.0042444	0.00032686	-0.00153016
	-0.00177874	-0.00121249	0.00363858	-0.00216534		-0.000300293	-0.00144018	0.00230562		-0.00260525	0.0023845	-0.0014897	0.00153234		-0.000195245	-0.00120626	0.00294087	-0.000430921
	0.004046	0.00311728	-0.00108759	0.00237442		0.00173518	-0.000819493	0.00393193		0.000286109	0.00170378	-0.00128731	-0.00380888		0.00102694	0.000709845	0.000879712	-0.000778895
	0.00320842	0.00266852	0.000108751	-0.00264994		0.000385718	0.00157533	0.00187838		-0.00113685	-7.9292e-05	0.000362651	-0.000596471		0.000451383	0.00112517	0.00314916	-0.00350071
	0.00278258	0.00115123	0.00136679	0.0021999		0.000262519	0.00167481	0.00552681		-0.00222278	0.00177429	-0.00186222	0.000107114		0.00131168	-0.00246959	0.00280498	-0.00113211
	-0.000800256	0.00065149	0.00262629	0.000397563		0.000894738	2.48092e-05	0.00101569		-0.00159386	0.000966362	0.000306567	0.00103518		-0.00187391	-0.000441108	0.00242728	-0.00275052
	0.00394534	-0.000145592	-0.00118281	0.00226268		0.000246375	0.00135503	0.000681031		-0.00512822	-0.000187194	0.0012542	0.00139274		0.000655832	0.000984206	0.00392531	-0.000951351
	0.00154907	-0.00219221	0.00347795	0.0011135		0.00041075	0.000889197	0.00174074		-0.00314575	-0.00024754	-0.000409678	0.00246473		-0.00127958	-0.00301923	0.000134599	0.00129023
	0.00403212	0.000789035	0.00317752	0.0019504		0.000901467	7.95328e-05	0.00355408		0.00157358	0.000278848	-0.00150014	0.000363763		0.000701716	-0.00131811	0.00087629	0.00193006
	0.0020551	-0.000545924	0.00196818	0.00235538		0.00111021	0.00139021	0.00355412		0.00264763	0.000274609	-0.00160862	0.000340539		-0.000212336	-0.00134384	0.00307237	-0.000552532
	0.00410437	0.000622106	-0.00204865	0.000886709		0.00192231	0.00235985	0.00177392		0.00384693	0.000455002	0.000891417	-0.00013112		0.00254355	0.00184483	0.0010059	0.000277798
	0.00299127	0.000230243	-0.000705568	-0.00140121		0.00209284	-0.00106596	0.00336715		0.000933417	0.00141547	-0.000338702	0.00207245		-0.00255682	0.000490565	-0.00138145	-0.000603801
	-0.00153614	0.0015875	0.00129866	-0.00261019		0.00111981	0.000726763	0.00231236		-0.000385002	0.00167782	-0.00222502	0.00218826		0.00245152	-0.00012092	-0.000806185	-0.000125399
	0.000326559	-0.000638818	0.000140203	0.00100681		-0.000893386	0.00130624	0.00305692		0.00131079	0.00126255	0.00187987	0.00202956		-0.00183741	-0.000242813	0.001138	0.000665012
	-0.00464595	-0.00148046	0.000534435	-0.00086968		0.000683609	0.000712878	0.00314147		0.00120424	-0.00165964	0.000388925	0.000661611		-0.0026219	-4.41631e-05	0.00144637	0.00136052
	-0.00302762	0.000433372	-0.00140412	0.00141123		0.00234355	0.000856849	0.00464755		0.00303673	-3.63008e-05	-0.0011304	-0.000328412		0.00122794	-0.000384884	-0.00127855	0.000710625
	-0.000493851	0.000878897	0.001557	0.000962644		-0.00120169	0.00126635	0.0015548		-0.00123616	0.00217421	-5.93901e-05	-0.000399078		0.000793659	0.00218197	0.00200502	0.000120815
	0.000450971	-0.000829457	-0.0011316	0.00140456		-0.000142776	-0.000512918	0.00374875		0.000483489	0.000802273	0.000776283	0.00282461		-0.00139343	0.00216135	0.00093435	0.000695016
	-0.00238908	0.000722792	0.00193155	0.00202436		0.00166415	-0.00159423	-0.000251308		-0.000954009	0.00162393	-0.000412591	0.000291838		-0.00135498	-0.00106584	0.00144379	-0.000626314
	0.00113701	-0.00115515	0.000100305	0.000727909		-0.00165005	-0.000431883	0.000781935		-0.00174476	0.00324913	-0.0014402	5.8e-05		0.000272385	0.000621688	-0.00025581	-0.000259924
	-0.00170348	-0.00184631	-0.00119315	0.00246206		-0.000247298	-0.001502	0.00232792		-0.0024586	0.00283145	0.000587391	0.0015331		-0.00162182	0.00212784	-0.00154125	0.00102459
	0.000783217	0.00114711	-0.00028422	0.0041897		-0.000157022	-0.00420305	0.0023981		-0.00340723	0.00313387	0.000500765	0.000829198		0.000290053	0.000524512	0.000617125	-0.000575826
	-0.00178966	-0.00193287	0.000667997	0.000233813		-0.000212825	-0.00359422	-0.000797598		0.00155847	0.000110275	0.000250278	0.000101251		0.000748935	0.00141311	0.00140915	0.00192497
	-0.00212283	-0.000472908	-1.25873e-05	0.00019284		0.000509742	-0.00107022	0.000557818		0.00394238	0.000499807	0.000381638	-0.000267876		0.00184133	-0.000568547	-0.000754765	0.00342174
	-0.00193358	-0.000211661	0.00106105	0.000654221		0.00205585	-0.00209249	0.00362451		-4.16817e-05	0.000618518	0.000684775	-0.00150659		-0.00111973	0.000834967	0.000287272	3.62828e-06
	-0.00143563	-0.00150652	0.00193217	0.00327731		0.00109073	-0.000242642	0.00371868		0.000448068	0.00148216	-0.00234101	0.000436729		-0.000857507	0.00235544	0.000479677	0.00467289
	-0.00193211	-0.000976451	0.000288549	0.00243981		0.00151406	0.000278783	0.000726116		0.000979417	0.00365212	-0.00110403	-0.00133797		0.000679515	-0.00210473	0.000731261	0.00443624
	-0.00148032	-0.00120682	0.000548368	0.00251606		0.0027974	0.00079434	0.00239607		-0.000141811	0.00280435	-0.00185903	0.0012145		-0.000378022	0.00175149	0.000681112	0.00763727
	0.00127911	-0.000203887	4.79712e-07	0.00063275		-0.00245387	0.0015644	0.00090501		0.00196791	0.00231866	0.00104373	-0.000872903		0.000451463	0.00235669	0.000937162	0.00567358
	-0.000717898	-0.00112015	-0.000506348	0.00106028		0.000537522	-0.000679862	0.000851884		-0.0011812	0.0023136	-0.00141696	-0.00222002		0.00186315	0.00311149	-0.000482726	0.00487583
	-0.00019235	0.000151671	-0.00230027	0.00146793		-5.86479e-05	0.000955982	0.00172665		-0.00140538	0.00107111	0.00148862	-0.00133234		-0.00279956	0.000516204	7.64718e-05	0.00374231
	-0.00114595	-0.000739956	-0.000288411	0.000486986		-0.00183673	0.000832653	0.00445751		-0.00172852	0.00165845	-0.00276557	-2.2763e-05		0.000864589	-0.0010858	-0.00082763	0.00578484
	0.00142691	-0.00168201	0.00334964	-0.00191439		0.000173406	0.000328956	0.00233604		-0.00351008	0.000179322	-0.000159446	0.00172935		-0.0029059	-0.000494411	0.00143072	0.00496521
	-0.000737204	-9.60104e-05	-0.00124269	0.00185536		0.00391938	0.00201692	0.00228827		-0.00138571	0.000548441	-0.000500573	-0.000131379		0.00109475	0.00135649	0.00168755	0.000975908
	0.000670998	0.000378846	0.000828938	0.000546868		0.00145914	0.00457526	0.00335397		-0.00158975	0.0024127	-0.000795134	0.00230911		0.00208471	0.000461829	-0.001466	0.00319184
	-0.00256886	-0.000423984	0.000172948	0.000540787		0.00291191	0.00418335	0.0030604		-0.0028492	0.00218221	-0.00162476	0.000434028		0.00347798	-0.00256431	0.00302028	0.000753514
	-0.00183453	-0.00200343	0.00353917	0.000922407		0.0006093	-0.000954686	0.00477966		-0.00270959	0.000367494	0.000470812	0.000164452		0.0011276	0.000907626	-0.000729218	-0.000305178
	0.00242965	-0.000913127	0.00172321	-0.00236056		0.000139553	-0.0018546	0.0060287		-0.00445419	0.0010589	0.000367042	0.000134919		-0.000672548	0.000176095	0.00114843	-0.00152282
	-0.000519145	0.000415396	0.000736255	-0.00270213		-0.000843779	0.00117122	0.00261937		-0.00317536	0.0010594	0.00189705	0.00189145		0.00106119	-0.000493282	0.00113755	-0.0024541
	-0.00232121	0.000393283	0.000204989	0.00224856		-0.000709178	0.00250063	0.00409037		-0.00257823	-0.000293095	0.000965584	0.00130534		0.00171453	0.000814427	-0.000659001	-0.0078997
	0.00102886	-0.00121587	-0.000898013	-6.90774e-05		0.000973304	0.00158856	0.00387426		-0.00120372	0.000857063	0.000205738	-0.00172414		-9.62703e-05	0.0010586	0.00159202	-0.00596746
	-0.00341113	0.00101415	-0.000398562	0.00323823		0.000426487	0.00206473	0.00454868		-0.00105695	0.00311479	-0.00105834	-0.0017851		-0.00055327	0.000245952	0.000252619	-0.00983475
	-0.00210812	-0.00196836	0.00224457	0.00321887		0.000130395	0.00148679	-0.00118411		-0.00287286	-0.00146671	-0.000175044	-0.00149763		0.00129473	-0.000498752	-0.000820245	-0.00973542
	-0.0023991	-0.00321949	0.000420905	0.00122967		0.00102594	0.00094715	0.00326869		-0.000737432	0.000250075	-0.00114055	-0.00243152		-0.000794926	-0.000810816	0.00140401	-0.00765786
	0.000184248	-0.00173565	0.00205593	0.0023156		0.00124672	0.00344508	0.00518815		0.00211076	0.00370666	-0.00131147	0.00189014		-0.00101835	-0.00230586	-0.000896603	-0.00696915
	0.00222705	-0.000989525	-0.00108969	0.00142556		-0.000116288	0.0029748	-0.000505659		-0.00163344	0.00131656	0.000945991	0.00104819		0.000531008	0.000766965	-0.00064555	-0.0113452
	0.00187777	-0.000510865	0.00344796	0.00138669		0.00150179	-0.00140548	-0.00485354		-0.00275858	0.00224367	-0.000189316	-0.00133028		-0.00225219	-0.00133779	0.00136643	-0.00629546
	0.00108729	0.000603297	0.00160928	0.00171674		-0.000738642	-0.000931857	-0.00169479		-0.000252398	0.00514412	0.00162675	0.00232183		-0.00143054	-0.000336188	0.00474147	-0.00727385
	0.00216917	0.00123466	0.000622919	0.00279668		0.000231551	0.00026002	0.000379393		-0.00159846	0.00365073	-0.000583524	0.00137785		0.00243916	0.000594042	8.80847e-05	-0.010393
	-0.00102269	-0.00359405	-0.00270657	5.89793e-05		-0.000110629	0.00140496	-0.000514597		-0.00262673	0.00242427	-0.000622782	0.00155434		-0.000400278	-0.00127319	0.00175929	-0.00576638
	-0.00114087	0.000403131	0.00205994	-0.0010466		-0.00131384	0.00188699	-0.00042472		-0.000423779	-0.00103732	-0.00117006	-0.00180145		0.000670354	-0.000218538	0.00092967	-0.00482454
	0.00290175	-0.000630934	0.00205719	-0.000899516		9.95474e-05	0.000266963	0.00290934		0.00245665	0.00135756	0.00077518	0.000122734		0.00182552	0.00116024	-0.00251874	-0.00208475
	0.00364784	-0.000805239	0.00203991	0.00296225		-0.0016421	0.000224373	0.00144377		-0.0011845	0.0021972	-0.0017153	-0.0001397		0.00136397	-0.001306	0.00475859	-0.0029412
	0.00399536	-0.00150889	-0.00135507	0.00204407		-0.000798301	-0.000863318	-0.00179838		0.00246366	0.000449462	3.68436e-05	-0.00128538		0.00128746	-0.000114604	0.00486481	-0.00175691
	0.00318086	-0.000555117	0.000480151	0.00304998		0.000833535	0.000309184	0.000952537		-0.000196648	0.00180428	-0.00105523	-0.00140215		-0.000377563	0.00155788	0.00448811	-0.0035625
	0.00265603	-0.000692108	0.00115764	-0.00189189		0.00337256	-0.000319195	0.00514951		-0.00087327	0.000972031	-0.00152046	-0.00136746		-0.00156972	0.00345728	0.00142279	-0.00288813
	0.000889372	1.1557e-05	-0.000926246	0.00300594		0.0023697	-0.00111906	0.00199016		0.00217442	-0.00193643	0.00223243	0.0018612		-0.000260787	-0.00153896	0.00329915	-0.0015917
	0.0015924	0.000488185	0.00144132	0.00388468		-0.00111993	-0.0018894	0.00720816		-0.000110748	0.00147159	-0.000377645	4.78528e-05		-0.000681963	0.00177173	-0.000303556	-0.00286193
	0.00298888	0.00240402	0.00235811	0.00369754		0.000150116	0.00167937	0.00329614		-9.52675e-05	0.00118458	0.00328787	0.000534131		0.00137982	-0.000421138	-0.0012036	0.000332378
	0.00513632	0.000995499	-0.000714295	0.00463183		0.000362985	0.000467156	0.000714121		0.000429988	-0.000440666	0.000478155	0.00157589		-0.00158153	0.00140897	0.00315769	0.0015715
	0.0047065	0.00016513	0.000858623	0.00297718		-0.000207843	0.00199537	0.00573365		0.00132666	0.000972948	0.0011686	0.00220312		0.00137399	0.000597434	0.00546123	0.00173855
	0.00554825	-0.000530117	0.00291022	-0.000194323		-0.00207778	0.00231602	0.000440159		0.00175325	0.00113112	-0.00283137	0.000228004		-0.000164529	0.0019431	0.00438454	0.00503291
	0.00368805	-0.00320447	-0.00167785	0.00373655		0.000394121	-0.000184264	0.000757289		0.000414019	-0.000488278	-0.000662027	-6.34588e-05		0.00210886	0.000743114	0.000519161	0.00139907
	0.000852602	-0.0027749	0.00131947	0.00125968		0.00013352	0.000544743	-0.000396441		0.00112017	0.00180171	-0.00240555	-0.000158119		0.00104794	-0.00100921	0.00161158	0.00291521
	0.000579654	-0.000446485	0.00197449	-0.000859355		-0.000648937	2.00541e-05	-0.00193915		-0.00159495	0.00203069	0.00030553	8.51888e-05		-0.000451035	0.00157425	-5.74779e-05	0.00429239
	0.000865272	-0.00244692	0.00152089	0.00380942		0.000287689	-0.000796392	0.0034897		-0.00191443	0.00195844	-0.000295216	-0.00283758		0.00357881	0.00162466	0.00237815	0.00411796
	0.00339581	-0.00152912	0.000237762	0.00235747		-0.0025507	-0.000614802	0.00766618		0.000995932	0.00080285	-0.00137341	0.00168309		-0.00114091	7.74097e-05	0.00326438	0.00266348
	0.00271563	0.00162189	0.00321941	0.0022526		0.00187621	-0.00294951	0.00294397		0.00273503	0.00306317	0.00136256	-0.000572952		-0.0018805	0.00098189	0.0014574	0.0024141
	0.00594692	-0.00217306	0.00069894	0.000435264		-0.000975974	-1.27798e-05	0.000586285		-0.00281068	0.00143647	-0.00096679	-0.00151384		-0.000747516	-0.000357483	0.000868134	0.00101032
	0.00558796	-0.00124592	-0.00233029	4.73613e-05		-0.00157294	0.000452923	0.00182042		-0.000929673	-0.000398318	-0.00163771	0.000851942		0.00136469	-0.00290137	-0.00250024	0.00125028
	0.00485788	0.00033068	0.000976457	0.00317794		0.00112144	-0.00180789	0.00214243		-0.00107949	0.000134801	0.000788225	-0.00139118		-0.000806072	-0.00088329	-0.00238424	-0.00412813
	0.00257378	-0.000864683	0.0022912	0.00706458		-0.000313698	0.00147347	0.00653919		0.00014433	-0.000501382	-0.000154367	-0.00434677		-0.00149806	0.00348029	0.00149386	0.00348639
	0.00384595	-0.000552937	-0.00154176	-0.000297417		-0.000564655	-0.000296746	0.00349387		-0.00283172	0.00141013	-0.000393258	0.00121918		-0.000507029	-0.000366474	0.00270833	0.00577113
	0.00359721	-0.00196648	-0.000712076	-0.000966927		3.63729e-05	0.00278732	0.00210993		-0.00414282	0.000801001	-0.00325755	-0.00363791		-0.000155478	0.000589788	-0.000590687	0.00310506
	0.00282163	-0.00168656	-0.00190376	-0.00152733		-3.52098e-05	-0.000156757	0.00256848		-0.000859329	-3.14576e-05	-0.00041912	-0.000119796		0.000515337	-0.000544135	0.00500481	0.00384996
	0.00332222	-0.000850358	0.00247593	0.00284068		0.000507422	0.00213315	0.0054544		-0.00291315	0.00208758	0.000586784	-0.00198776		0.00145087	-0.00165641	0.00447487	-0.000877915
	-1.29503e-05	-0.00321539	0.000470225	0.00104832		0.00205187	-0.000992513	0.00184424		-0.00171772	0.00131676	-0.00296376	-0.000271429		-0.000164205	0.00242706	0.00269399	-8.05133e-05
	0.0028923	-0.00161325	-0.00265687	0.00195842		0.00049668	0.00361787	0.00123995		1.63464e-05	3.53056e-05	0.000924911	-0.000264554		-0.00121642	0.00205635	0.00211634	-0.00194535
	0.00262224	-0.00105399	0.000684478	0.00280031		-0.00151292	0.0010153	-0.000128525		-0.00174063	0.00220618	-0.000441477	0.000411145		-0.00166973	0.00188159	-0.000550637	-0.000529601
	0.000654866	-0.00134124	-0.000182401	0.00162075		0.0028214	0.00382252	-0.00100473		-0.00288621	0.000922555	0.000811381	-0.00275038		-0.00174791	-0.000415973	-0.00328939	-0.00165742
	0.000759545	-8.16372e-05	-0.000158727	0.00141262		-0.00229958	0.000855202	0.000212227		-0.00594625	0.00324861	3.58457e-05	0.00462075		-0.00111455	-0.00151386	-0.000661449	-0.00255128
	0.00154057	0.000116382	0.0011958	0.00513012		-0.000438043	0.00419579	-0.00104999		-0.00309307	0.000556988	-0.00249752	-0.000316141		-0.000123097	-0.000146646	0.000187046	0.000298504
	0.00157828	-0.00146658	-0.0009563	0.00225835		-0.00137639	-0.000142829	0.00064324		-0.00180493	0.00110927	0.00174126	-0.00142178		0.00096544	-0.000907532	-0.0019152	0.00319828
	0.00159992	-0.00215667	0.00160038	0.00484916		-0.00328014	-0.00102602	0.0030223		-0.00181967	-0.00023054	-0.00230523	-0.00363239		0.000911755	-0.00101785	-0.00173235	-0.000183094
	-0.00144599	-0.00132709	0.000218937	0.00110055		-0.000730013	0.00134168	0.000205426		-0.000120909	0.000252761	0.00206678	-0.00200611		0.00148975	0.00139139	0.00272502	0.00597183
	0.00384752	-0.000966663	-8.77998e-05	0.00103667		-0.00181366	0.00226064	-0.00328296		-0.00154923	-0.000700892	0.000182859	-0.00266121		-0.00153924	-0.00218641	-0.00440518	0.00417616
	0.00396333	-0.00170262	-0.00061357	-0.00164771		-0.000969004	0.00185573	-0.00329794		0.000881438	0.00284403	0.000995196	0.000522482		0.00126301	0.00333688	-0.00119085	-0.000133509
	0.00454618	-0.000795462	-0.000503578	0.000892869		-0.00387813	0.00422347	-0.00415674		0.00200037	-0.000653042	0.000569948	-0.00158		-0.000524922	-0.0022896	0.000997053	0.00267769
	0.00161402	0.000130464	-0.000247139	0.00302557		-0.00154694	0.00217538	0.00400919		0.00179741	-0.000214726	-0.000493621	-0.000698478		-0.000518286	-0.0032095	0.00121998	0.00137909
	0.00399952	-0.0031273	-0.00109388	0.00144717		-0.00126487	-0.000529309	0.00570184		-0.0018323	0.000327555	3.37631e-05	0.000214448		0.000244005	0.000109373	0.00465881	0.00205476
	0.00192224	0.00165688	0.00247023	0.00181297		-0.00213344	-0.000701522	0.00347019		-0.00348232	0.0019244	-0.000990424	0.000327548		-0.00238678	0.00154258	-0.0010357	0.000416372
	0.00101806	-0.00250476	0.000750875	0.00434537		0.001473	0.00215057	0.00283044		-0.000242366	0.00143742	0.000199498	0.00199678		0.00403266	0.00150507	0.00315442	0.000199941
	0.00191545	0.000771179	0.0016725	0.000103822		0.000925196	-0.00111232	0.000910272		-0.00238414	-0.00148742	-0.00176224	0.00163158		0.00192951	-1.1658e-05	-1.90591e-05	0.00141851
	0.00169676	0.000692582	0.00192939	0.000419693		-0.00159759	-0.00236621	0.00199405		-0.00100071	0.00164337	-0.00129953	0.000504051		-0.000541815	0.00175199	-0.00166101	-0.00195364
	0.000563586	-0.000424928	-0.000926371	-0.00102171		-0.000847545	-0.00294	0.00194267		-0.00276098	0.00030107	0.000627025	0.00378827		-0.00160864	0.000769218	-9.06557e-05	-0.00108085
	0.000494117	-0.00346716	0.00514867	0.000471453		-0.000305633	-0.00264834	0.00149618		-0.000530223	0.000763024	0.000800832	0.00182769		-0.00016891	0.00403583	0.00016304	0.000784488
	0.00240369	-0.000618452	0.00258132	0.00158135		-0.000707046	0.000612645	-0.000264343		-0.002104	-0.00123996	-0.00171685	0.00351445		-0.00240151	-0.000720562	-0.00254721	0.00193635
	0.000703357	-0.00146322	0.00173486	0.00016698		0.000266091	0.00071787	-0.00459356		-0.00177484	0.000955617	-0.000578305	-0.000711389		-0.00179741	0.00247511	-0.00352991	0.00112129
	0.00209606	-6.62899e-05	-0.00117177	-0.00240718		-0.0012313	-0.00121603	-0.00127548		-0.00334196	0.0022214	-0.000873478	-0.000954715		0.00294949	-0.00137861	-7.71716e-05	1.81992e-05
	0.00444522	-0.00146987	0.00240609	0.00228502		-0.00207046	-0.000741598	-0.00384876		-0.0013716	-0.00258224	0.000129541	0.000360572		0.000633897	0.00218324	-0.00219616	0.000814864
	0.0045396	-0.0025031	-0.000160674	0.00343645		-0.00148339	-0.000909277	-0.00613213		-0.00136852	-0.000511321	-0.00284308	-0.00166901		0.000730639	-0.000265547	0.00308888	0.00413398
	0.00274337	-0.000304996	0.00229416	0.00121448		-0.00101062	0.00381039	0.000975535		-0.00148423	0.00254135	-3.13213e-05	0.00199674		-5.21953e-05	-0.000803716	-0.00291516	0.00400311
	0.00248045	-0.000110306	-0.000454838	0.00163063		-0.000268092	-0.000125307	0.00182877		-0.00246016	0.00108827	-0.00183697	0.000585673		-0.00282294	0.000518809	-0.00270508	0.0044168
	0.00308552	-0.00117899	-8.8814e-06	0.00480952		0.001473	0.00425573	-0.00556513		-0.000939732	0.000603729	-0.00276062	-6.88031e-05		-0.00194115	-0.000330555	-0.0040819	0.0044359
	0.00121536	-0.000143967	0.00105621	0.00773358		0.000541336	0.000136672	-0.0133862		-0.00214108	0.00382619	0.0013307	0.00327172		-0.00183543	0.000512792	-0.00260654	0.00644507
	0.00200525	-0.000150663	-0.00140769	0.00543484		-0.00135282	0.00116347	-0.0099671		-0.00167156	0.000342716	0.000577685	-0.00123724		-0.00108458	-0.000773865	-0.00346973	0.002352
	0.00234358	0.0011212	0.00118788	0.00618281		0.000306883	0.00155351	-0.000407823		0.00088648	0.000983912	0.00261898	0.00215658		-0.00309692	-0.00106452	-0.000723467	0.000699293
	0.000484805	-0.00275846	0.00211932	0.0026339		-0.000472342	-3.10298e-05	-0.0125568		0.000270978	-0.00293165	0.000128835	0.00298805		-0.00267734	0.000970745	-0.000703646	-0.000200609
	0.00344537	0.000545026	0.00058246	0.0048603		-0.00301449	0.000889302	-0.0196696		-5.54214e-05	-0.00326866	0.00248524	0.000799262		0.00128335	-0.0023368	-0.0043581	-0.000129697
	0.00383094	0.000735127	0.00252933	0.00494522		-0.00263473	-0.00405872	-0.0164532		-0.0034797	-0.00144359	0.000372134	0.000426082		-0.00111304	0.000331068	-0.00132797	-0.00278008
	0.00234697	-0.000937385	-0.00044854	0.00471291		-0.00226315	-0.000139612	-0.0133271		0.00261196	-0.00200066	0.00193234	0.00203577		-0.000321547	-0.00116153	0.00171726	-0.000666412
	0.00458767	0.000415921	0.000375722	0.00559879		0.000932159	0.00149223	-0.0137092		-0.00182553	-0.00121433	0.000868362	0.00226794		0.000262506	0.00302429	-0.00333107	-0.00299528
	0.00487139	-0.00120782	-0.000911725	0.00629775		-0.000311525	0.00177401	-0.0135695		-0.0020256	-0.001724	0.00243416	0.00300439		0.000788314	0.00177919	-0.000381142	-0.00160851
	0.0040497	-0.00275819	-1.03212e-05	0.00589867		0.000624052	0.0021891	-0.0096997		0.00123405	-0.00111533	0.000438086	-0.000273961		0.0025769	0.00225189	0.00100806	-0.00188588
	0.00108384	0.000271867	-0.00151365	0.00820746		0.00019173	0.00215536	-0.00812427		-0.0008298	-0.00102781	0.0020104	0.00025053		0.00347148	-0.000120285	-0.00489234	0.000447119
	0.00302926	-0.00413384	0.00167708	0.00551367		0.000338295	0.00171738	-0.00256405		-0.000868396	-1.88824e-05	-0.00155188	-0.000322419		1.57461e-05	-0.000400527	-0.00196311	-0.00419793
	0.00663192	-3.16411e-05	0.000415817	0.00526369		0.000563713	0.000529832	-0.00920688		0.00045338	-0.0014527	-0.000902077	0.000927804		1.25601e-05	0.000871976	-0.00392145	-0.00141915
	0.00612013	0.000849887	-0.000103546	0.00632998		-0.00226437	0.000762158	-0.00731325		0.000262162	-0.00380394	0.000980111	-0.000570047		0.00134285	0.00116848	0.0041577	-0.00188318
	0.00372109	-0.000939973	-0.000168462	0.00681789		-0.00124035	-0.000223356	-0.00779041		-0.00091448	-0.0030281	0.000491177	0.0019171		0.000480491	0.00150172	0.00183669	-0.000103308
	0.00491351	-0.00294385	-0.000673547	0.00691247		0.000704251	0.000751768	-0.00970592		-0.000443423	-6.48691e-06	-0.000451879	0.000904984		0.00123567	0.000948642	-0.00517203	0.00318708
	0.00354084	0.00054426	0.00193551	0.00364072		0.00160951	0.00100378	-0.00831268		7.8375e-06	-0.00277847	0.00420544	0.00455882		2.14031e-05	0.000911711	0.00012162	0.00359208
	0.00187881	0.00245984	0.00274871	0.000713974		-0.000185823	0.0027606	-0.00194847		-0.00146414	0.00112307	0.0013751	-0.00267445		0.00302956	0.00101256	0.00155684	0.00267336
	0.00189869	-0.00167429	-0.00149183	0.00574849		0.000733654	0.000303796	-0.00372509		-0.00310351	-0.00189462	0.00288682	-0.00296377		0.00124477	0.00222966	-0.00524936	0.00239251
	0.00309028	-0.00117142	-0.00140707	-7.14586e-05		-0.00193501	-0.00101577	-0.00484741		-0.000715195	-0.00212159	0.00130107	0.00237065		-0.000229119	-0.00148492	-0.00292075	0.00221112
	0.000344958	-0.00115937	-0.00145794	0.00326534		0.000503967	0.00308163	-0.00775893		0.00120558	-0.00122706	-0.00336983	-0.000967678		0.00152949	0.00040334	-0.00146839	0.000162905
	0.00502371	-0.00024802	-0.00095429	-0.000622809		-0.000717175	0.00225294	0.00018179		-0.00109125	-0.000829037	0.00142457	-0.000830495		-1.91705e-05	0.000665042	-0.000276302	0.00121448
	0.00523176	0.000577218	0.00218786	0.00343258		0.00125827	0.00330388	0.000627104		-0.00227505	-0.0025475	-0.000280913	0.00133906		0.0021962	0.0032375	-0.00360442	0.00708664
	0.00441297	0.00149743	-0.0022278	0.00366975		0.00080552	0.00269445	-0.00264405		-0.000447136	-0.00158688	-0.00285437	1.83523e-05		-0.00154584	-0.00166759	-0.00490942	0.00397984
	0.00434568	-0.000401542	0.000700952	0.00327283		-0.00194479	-0.00190912	-0.00639799		-0.00198911	1.55099e-06	-0.000229182	6.62477e-05		0.000198437	0.0027394	-0.00638802	-0.00265777
	0.00465926	0.00160775	0.00411159	0.00130547		-0.000960752	0.000428241	-0.00646593		-0.000867243	-0.000363446	-4.7946e-05	-0.0017308		-0.000780336	0.00350927	-0.00578176	0.000396274
	0.00223048	-0.00183231	0.00222059	0.00114834		-0.00295742	0.000174525	-0.0049982		-0.00193112	-0.000729126	-0.000542312	-0.00145113		-0.00049391	-0.000728367	-0.00505059	0.0020348
	0.0021641	0.000996742	0.00459238	0.00212574		-0.00281908	-0.00489359	-0.00495087		-0.00320486	-0.00349782	-0.000692643	0.00051182		0.00129981	0.000944917	-0.00526535	0.00187713
	0.00164403	-0.000562581	-0.00060653	0.00210326		-0.00309753	-0.00462184	0.00172951		-0.00462962	-0.00176068	0.00100393	-0.00131783		0.00253155	0.00134679	-0.00547906	0.00173094
	0.00318964	0.000580007	0.00301771	0.00120163		-0.00496169	-0.00705205	-0.00170729		-0.00264203	0.0017252	-0.00176668	-0.00277891		-0.000842905	0.00228053	-0.00598892	0.000296276
	0.000762409	-0.000561396	0.0020227	0.00246601		-0.00226643	-0.000742868	-0.00136958		-0.0035476	-0.0020636	0.00279154	-0.00183807		-0.000272745	0.000553941	-0.00300069	-0.000949857
	0.00550079	-0.00167087	0.000832845	-0.000395746		-0.00270291	-0.00255166	-0.000965794		-0.00394781	-0.000876969	-0.000814782	-0.00312453		-0.00230753	0.000466471	-0.00275623	-0.000254549
	0.00269225	-0.00127168	-0.00315882	0.00378286		-0.0018631	0.00129171	-0.00060054		-0.00352347	-0.0022239	-0.00275542	-0.00300371		0.000665711	-0.000916318	-0.00424254	0.00330576
	0.000353546	-0.000441847	-0.00093246	0.00041009		-0.00380299	0.00157619	-0.00176749		-0.0053547	-0.00221012	-0.00129376	-0.00182324		-0.000531072	0.000217346	-0.00540052	0.0010879
	0.00272583	0.000107714	-0.00274311	0.00269242		-0.00242181	9.98399e-05	-0.000767849		-0.00213224	-0.00312248	-0.000256483	-0.00118618		0.000555224	0.00141307	-0.00552471	-0.000249708
	0.000571162	-0.000255713	0.00132858	0.00305068		-0.00132242	-0.000438156	-0.00225214		-0.00457664	0.000802941	-0.00349267	-0.00156696		9.75969e-05	0.00014809	0.00174462	0.0014473
	0.00347844	-0.000264666	-0.000460372	0.00845061		-0.00257698	-0.001071	0.00105088		-0.00179694	-0.00320326	-0.00301136	-0.000392324		-0.00144968	0.00144561	0.00176896	0.000289058
	0.00151278	-0.000308539	-0.000949374	0.0055633		-0.00343359	0.00233881	-0.00119905		-0.00479151	-0.003246	-0.00051478	-0.00127768		0.00013763	0.00143984	-0.00344912	-0.00134759
	0.00208767	0.00115318	0.000951886	0.00456542		-0.00159104	-0.00040784	-0.00253264		-0.000242583	-0.0028314	-0.000380952	-0.00320425		0.00038947	0.00353439	-0.000259738	0.00370477
	0.00256527	-0.00341085	0.000964003	0.0068181		-0.00484496	-0.00137019	-4.17547e-05		-0.00248846	0.00162508	-0.000629597	-0.00133878		-0.00247609	0.00146338	-0.00517034	-0.000924499
	0.00249147	-0.00395221	0.00250208	0.0090424		-0.00571451	0.00163693	-0.00254347		-0.00248055	0.00114132	-0.00310612	-0.000408424		0.000831359	0.00204713	-0.00581106	-0.00827153
	0.00249269	-0.00165256	-0.00234584	0.00697551		-0.00143326	-0.00229539	-0.00307228		-0.00222809	0.00096935	0.001163	-0.00304439		0.00111633	0.00319513	-0.00410078	-0.0167112
	0.00140968	-0.00241937	0.000328147	0.00558663		-0.00429439	0.000881144	-0.00143796		-0.00213997	-0.000401347	-0.000556319	-0.00202324		-0.00205268	-0.00122439	-0.00265778	-0.0112529
	0.00581354	-0.00179742	0.000359357	0.00394852		-0.00124284	0.00480537	-0.00419634		-0.00168414	-0.00091498	-0.000440956	-0.000770116		-0.00123731	0.00125669	-0.00738814	-0.0136924
	0.00200927	0.000251012	0.000290192	0.00304577		-0.00239246	0.0022089	-0.00219984		-0.00263031	0.00271975	2.73933e-05	-0.000639041		-0.000491888	-0.000452938	-0.000877649	-0.0147192
	0.000261833	-0.00140791	0.00511085	0.00141869		-0.00314298	0.00469638	-0.000336224		-0.00167888	0.000133185	0.00188476	0.00146474		0.000345388	0.000214979	-0.00401463	-0.00962412
	0.000551501	-0.00384156	0.000986914	0.00415513		-0.00371005	0.00334748	-0.00187255		-0.00225291	-0.00155694	-0.00181452	-0.00295764		-0.000894644	0.000970388	-0.00473404	-0.0166368
	0.00205768	-5.11091e-05	0.00221391	-0.00195298		-0.00406454	0.00186959	-0.00355702		-0.00470248	0.000562339	0.000885105	-0.00105685		-0.0013818	-0.00228432	-0.00507439	-0.0158844
	0.00175519	0.000974003	0.00108105	0.0033891		-0.00036669	0.001177	0.00194168		-0.00355665	0.000134323	3.4639e-05	-0.00277499		-0.000399539	0.000613683	-0.00259288	-0.0119629
	-0.00127467	-0.000589689	-0.00384935	0.00411216		-0.00165059	0.00416338	-0.00154726		-0.00152565	0.00173415	0.00174661	-0.00111508		-0.00062561	0.00150986	-0.00206683	-0.0128621
	-0.00191522	-0.00178952	0.000943276	-0.00181304		-0.00388946	0.00335311	0.000600587		-0.00545824	0.00124047	0.00168231	0.000686491		-0.00170147	-0.000685224	-0.00500452	-0.0136515
	-2.58165e-05	-0.00156302	-0.00247381	0.00458921		-0.00113293	0.00179511	-0.000402528		-0.00163427	-0.00132646	-0.00263456	-0.000163383		0.00190875	0.000633302	-0.00443577	-0.013807
	0.00201269	-0.00185283	0.000770159	0.00151338		-0.00205867	0.00185465	0.000140626		0.000457009	0.000169751	-0.000547029	-0.00292546		-0.00450254	0.00099004	-0.00227561	-0.0129801
	0.00251211	-0.000513481	0.000311873	0.00276109		-0.00239241	-0.00322309	0.000631118		-0.00121318	0.00182579	-0.00130671	-0.000744372		-0.000876489	8.05817e-05	-0.000968222	-0.0113861
	0.00121608	0.00267369	0.000727199	-0.000447148		-0.00438952	-0.00185437	0.00275763		0.00278885	-0.00219303	-0.000702763	-0.00182852		-0.00189772	-0.00275919	-0.00386786	-0.0137055
	0.00148305	0.00232252	-0.000641558	-0.00103129		-0.0018412	-0.00599124	0.00709357		-0.000751149	0.000892886	-0.000827648	-0.000703644		-0.00222958	0.00155918	-0.00199743	-0.0110931
	0.000211334	-0.00118907	-0.00359851	-0.0039032		-0.00373377	-0.00634798	0.00397753		-0.00269022	0.000954976	-0.00114901	-0.000138789		-0.0011556	0.000353136	0.000271865	-0.0116025
	0.0019349	0.000965984	-0.00186873	-0.00124324		0.000472414	-0.0069927	0.0040133		0.00114378	-0.000122003	0.000872751	-0.00101679		-0.00195311	-0.00295646	-0.00480151	-0.0103813
	0.001089	0.00110766	-0.000917047	-0.00161073		-0.00354407	-0.00552029	-0.00295524		-4.82902e-05	0.00138665	-0.00235803	-0.00112162		-0.00100199	-0.0040306	0.00168988	-0.0123644
	-4.4653e-05	0.000183072	0.000591517	-0.0016953		-0.00183494	-0.00707603	-0.00245476		0.000146201	-0.00121683	-0.00271143	-0.00180457		0.00087037	-0.00406171	-0.0022447	-0.0137234
	0.00221395	-0.00219235	-0.000315554	-0.00338475		-0.00243484	-0.00580102	0.000785265		-0.000813332	0.000733084	-0.000244002	-0.00171874		-0.000647274	-0.00245308	-0.000765932	-0.0147328
	0.00344104	-0.00265286	0.00105872	-0.000890511		-0.000833937	-0.00621353	0.000282759		-0.00123741	0.000282592	0.00166747	0.0015762		-0.000714333	-0.00198825	-0.00362908	-0.00987904
	0.00325626	-0.000778899	-4.26174e-05	0.000744162		-0.00299708	-0.00538222	0.00277925		0.000966401	-0.00172537	-0.000746983	-0.00357286		0.00156884	-0.00103866	-0.00284426	-0.00272227
	0.000660431	-0.00211572	-0.000450824	0.00267354		-0.00193263	-0.00543892	-0.00232137		-0.000970071	-0.00350687	-0.00301589	-0.00238323		0.0028885	0.000182643	-0.00171343	-0.00205449
	0.00177229	-0.00231009	0.00413096	0.00283171		-0.00192743	-0.00532201	0.00181416		0.00147858	-0.00162816	-0.000833148	-0.00240829		9.87361e-05	-0.00108714	-0.00569761	0.000338235
	0.00475022	0.00126704	-0.00051296	-0.000630422		0.000640133	-0.00694479	-0.000159056		-0.000661939	0.00131892	-0.000705983	-0.00232918		0.000203886	-0.000659003	-0.00250971	-0.00122029
	0.00163837	0.00191797	0.00259544	-0.0105566		-0.00375061	-0.00734204	0.00070574		0.00138896	-0.00110914	-0.00169973	-0.0039235		0.00256572	-0.00197743	-0.00431383	-0.000785955
	0.00545857	0.000503281	-0.00153092	-0.00961925		-0.00225566	-0.00755483	0.00170374		-5.65704e-05	0.00277705	0.000178934	-0.00423831		-0.00141117	7.48482e-05	-0.00454108	-0.000217809
	-7.61261e-05	-0.00029052	-0.00294594	-0.0016375		-0.00337332	-0.00555726	0.0014378		-0.00121356	0.00245238	0.000173815	-0.00115775		0.000742371	-0.000599145	-0.00290446	-0.00279421
	0.00202801	0.000321745	-0.000632532	-0.0105932		-0.00301777	-0.00478129	0.00167099		-0.0015575	1.26356e-05	0.000293401	-0.000733788		0.000593987	-0.00230516	-0.00677068	-0.000581272
	0.000398664	-0.0020252	-0.000194879	-0.00669717		-0.00141989	-0.00379877	0.000671753		-0.00326726	-0.000265694	-0.0012831	-0.00145504		-0.000593715	-0.0013013	-0.00425943	-0.00355359
	0.00114538	-0.000452937	0.000240501	-0.0109962		-0.00145795	-0.00435306	0.00105072		0.000328139	-0.0010539	-0.00341029	-0.00127421		0.000432219	-0.00430574	-0.00282317	-0.00315915
	0.00284783	-0.000253112	-0.00432638	-0.00949744		-0.00366089	-0.00691341	0.00135693		-0.00311326	-0.000280602	0.000489504	-0.00089732		-0.000653043	-0.00324077	-0.00500931	-0.00501315
	0.000390748	0.000914897	-0.00109691	-0.0112547		-0.00258594	-0.00795552	-0.000435317		-0.000634981	0.000683009	0.000455184	-0.00189506		-0.00126361	-0.00290999	-0.0042363	-0.00285945
	0.00162836	0.000901489	-0.00188507	-0.012499		-0.000906172	-0.00571537	0.00322311		-0.0033979	-0.00198133	0.00191867	-0.00183488		0.00203337	-0.00267488	-0.00488711	-0.000322644
	-3.86426e-05	-0.002678	-0.000443317	-0.0152107		-0.00163897	-0.00309555	0.00262244		-0.000301774	-0.00101653	0.000722654	-0.00207158		0.000117005	-0.00396853	-0.00497425	-0.000106279
	0.00387082	-0.000233421	0.000820743	-0.0149055		-0.00169628	-0.00814234	0.0046929		-0.00306189	0.00264767	-0.00157098	-0.00362024		-0.00193668	-0.00212999	-0.00418007	-0.00119993
	0.00279872	0.0015252	-0.00243277	-0.0122457		-0.00209521	-0.00400827	0.00303891		-0.00250572	-0.000458678	-0.00110857	-0.00315849		-0.000651009	0.00172595	-0.00582023	-0.00105105
	0.00104488	-0.00221494	-0.00120222	-0.0148003		-0.00299189	-0.0054622	0.00212831		0.00177817	-0.000287676	0.00049511	-0.00485741		-0.000872283	-0.00462235	-0.00356801	-0.000480103
	0.00368695	-0.00140241	-2.15932e-06	-0.0161913		-0.00401491	-0.00686338	0.00253977		-0.0013858	-0.000222341	0.0014309	-0.00394164		-0.00325676	-0.00174003	-0.00167563	0.00116906
	0.00201836	-0.00244167	0.0019886	-0.0138558		-0.00203689	-0.0040259	0.00174698		-0.00215451	0.000675878	0.000976777	-0.00246841		0.0018355	-0.00256779	-0.00515756	-0.00055029
	0.00158781	0.000526494	0.00052419	-0.0164922		-0.00368382	-0.00365217	0.00015527		-0.00150072	-0.00155821	-0.0003832	-0.00143115		-0.00092194	-0.00182955	-0.00115068	0.00117456
	0.00383645	-1.11718e-05	-0.000863236	-0.0113354		-0.00294098	-0.00447311	-0.00250641		-0.00352119	-0.00187933	0.000879239	-0.00148213		-0.00271687	-0.00294209	-0.00157949	-0.00235713
	0.00435686	-0.00151087	-0.00297419	-0.00929568		-0.00103731	-0.00535018	-0.00142905		-0.00252773	-0.00123105	-9.12987e-05	-0.00618421		0.000818211	-0.00221251	-0.0048462	-0.00166226
	0.00141533	0.000706434	-0.00137307	-0.0107126		-0.00254618	-0.00416791	0.0019469		-0.000593694	-0.00362873	-0.00101385	-0.00483675		-0.00057246	-0.00414686	-0.00553667	0.000157921
	0.000577872	-0.00234461	0.000582909	-0.0162181		-0.00256495	-0.00452715	0.00133434		-0.00327026	-0.0014324	-0.000961548	-0.00316908		-0.000708867	-0.000950438	-0.00212135	0.00107899
	0.00285053	-0.000282886	-0.00155765	-0.0140107		-0.00351844	-0.0033341	0.0028406		-0.00282221	0.000800715	0.000669044	-0.00626043		-0.000336148	-0.000611381	-0.00161069	-0.00166107
	0.00364557	0.00100866	-0.00216074	-0.0121483		-0.00086149	-0.00476688	0.00210951		-0.000444402	6.14166e-05	-0.00208957	-0.00113381		0.000343321	-0.00107536	-0.000103701	-0.00169732
	0.00548149	0.00175979	0.000469931	-0.0109196		-0.00120133	-0.0030174	0.000916084		-0.00227612	-0.00355221	-0.00130884	-0.00145728		0.000868776	-0.00281769	-0.00303769	-0.00114149
	0.00113264	-0.00167677	-0.000915097	-0.0171536		-0.00256321	-0.0028006	0.000379064		-0.00117516	-0.0015907	-0.00214279	-0.00258104		-0.00114212	-0.00245327	-0.00235438	-0.00341975
	0.00132967	0.00186032	-0.00203972	-0.0115379		-0.00265555	0.00175051	0.00312055		-0.00206064	-0.000570019	-0.00151023	-0.0036988		-0.0016493	-0.00547027	-0.00457404	5.27067e-05
	0.00148215	-0.000977493	-0.00323534	-0.0124073		-0.00204993	-0.000618751	0.00651244		-0.00328083	-0.00172252	0.00266735	-0.00176555		-0.000403924	-0.00255174	-0.00355653	-0.00148018
	0.00265773	0.00464209	-0.00133947	-0.002005		-0.00190674	-0.00280892	0.00324018		-0.000613194	0.00120704	-0.00282283	-0.000829415		-0.000999324	-0.00355842	-0.00186942	-0.000207782
	0.00157439	0.000562954	-0.00058002	-0.0010152		-0.00113091	-0.000407108	0.00340683		-0.00109884	-4.38765e-05	-0.00277296	-0.00201494		-0.00151948	-0.00148434	-0.0024888	-0.00094598
	0.00395257	0.00010787	-0.00214286	0.00140624		-0.00381767	-0.00386272	0.0024233		0.00194755	0.002991	-0.00100412	-0.00468544		0.000605902	-0.00250676	-0.000813285	0.00157045
	0.000940011	-0.00376992	-0.000882316	-0.00343333		-0.000304917	-0.0019611	-0.00384409		0.000738197	0.0013932	-6.90295e-05	-0.00277563		-0.000452034	-0.00508114	-0.00301383	0.000417813
	0.00347608	-0.00110748	-0.0019182	-0.00180771		-0.00151009	-0.00282646	-0.00219551		-0.00204679	0.00450077	5.58793e-05	-0.00202248		-0.0016882	0.000517206	-0.00549049	0.00158503
	0.00243461	-0.00126129	-0.000953974	0.00130914		-0.00375878	-0.00232523	-0.000177266		-0.000845096	-0.00286223	0.00134432	-0.000186924		0.000435659	-0.00127194	-0.000219581	0.000781575
	0.000750308	-0.000145477	-0.000857184	0.00033471		-0.00277754	-0.000462083	0.00278844		-0.000413178	0.00128094	0.0008814	-0.00349196		0.00366639	-0.00333883	-0.00450071	0.00130866
	0.00475845	0.000227982	-0.00409274	-0.00294508		-0.00238795	-0.00266644	-0.000462926		-0.0012331	-0.000364608	0.00146697	-0.0043883		-0.000471535	-0.00140839	-0.000355032	5.45565e-05
	0.00355523	0.00216449	6.02975e-06	-0.0035659		6.68247e-05	-0.00388478	0.00236793		0.000375927	0.00028723	0.00057549	-0.003767		-0.00156047	-0.00113591	-0.00326432	-0.00405133
	0.000547377	-0.000941775	-0.00603175	-0.00262315		-0.00206032	-0.00430853	0.000157248		0.00104942	0.000873077	0.00412315	-0.00470121		-0.00140524	-0.00186248	-0.00205784	0.00123091
	0.0026135	-0.000458786	-0.000934698	-0.00423574		-4.02927e-05	-0.00135549	-0.000720818		0.00122681	0.0010114	-0.000465828	-0.00156333		0.00114728	-0.00108259	-0.00317814	0.00187042
	0.0037474	-0.000243091	-0.00409714	-0.00493398		-0.00234117	-0.00129587	0.00192748		0.000762294	-0.000836256	-0.000971298	0.00066046		0.00241552	-0.000859587	-0.0023858	-0.0020979
	0.00401612	-0.000980299	-0.00194685	-0.00586716		-0.000273723	-0.0042463	0.0001745		-0.000313438	0.00174549	0.00165714	-0.00192632		0.00207041	-0.00297495	-0.00487475	-0.000145021
	0.00689369	0.00039189	-0.000836223	-0.00244636		-0.00300225	-0.00395654	0.000484346		-0.00182361	0.00358896	-0.00129468	-0.00415334		-0.000455663	-0.00124517	-0.00494385	-0.00151688
	0.00595186	-0.00268989	-9.92429e-05	-0.00457845		-0.00261333	-0.00481428	0.00153362		-0.00286462	-0.000343212	0.00147678	-0.00464287		0.00114501	-0.000155691	-0.00482387	0.00165958
	0.00327212	0.00156606	-0.00105141	-0.00168048		-0.00377966	-0.00154191	9.90914e-06		0.000311625	-0.000706919	-0.0013428	-0.00222804		2.64755e-05	-0.00243385	-0.00581352	0.00312825
	0.0037432	0.00215356	0.00178808	-0.00302914		-0.00205046	-0.00116592	0.00166661		-0.00109315	-0.00069906	-0.00230907	-0.00271097		-0.00129534	-0.00286752	-0.00381058	-0.00100765
	0.00248916	0.00128066	-0.00185802	-0.000444915		-0.00320574	-0.00188542	-0.000113488		-0.00147846	0.00280626	-4.7477e-06	-0.00295605		-0.00324954	-0.00266923	-0.00259129	0.000291427
	0.00159236	0.000506195	-0.00404376	-0.00268253		-0.00243091	-0.00298878	0.00134055		-0.00315431	0.00160887	0.000572608	-0.00351529		0.00089597	-0.00180629	-0.00296959	0.00340831
	0.00313784	-0.00192695	-0.0021124	-0.00124997		-0.00220569	-0.00601495	0.000252606		-0.00132681	-0.00120991	-0.00100976	-0.00319761		0.000201909	-0.00331789	-0.00247167	-0.000523649
	0.00141192	-0.00167396	-0.00171363	-0.00237632		-0.00373133	-0.000768476	0.000263277		-0.000531352	-0.00147816	0.00074606	-0.0046618		-0.000290562	-0.000664732	-0.00659774	0.00180984
	0.00361451	0.000736045	-0.00211892	0.000612165		0.000338123	-0.000909686	-0.000531395		0.000879741	0.00327596	-0.000416985	-0.00104467		0.00100252	-0.000836157	-0.00566536	0.000302224
	0.00116336	-0.00129602	0.00164727	0.00142481		-0.00259083	-0.00294781	0.00235364		-0.00204946	0.000261918	0.000820845	-0.00204974		-0.00135647	-0.00177617	-0.00329851	0.000609813
	0.00176841	-0.00258684	-0.000835204	-0.00279651		-3.88065e-05	-0.00134653	-0.000561324		-0.000969946	0.0011081	0.000292511	-0.00108979		-6.10629e-05	-0.00385501	-0.00153322	0.00285443
	0.000574315	-0.00178296	-0.00111012	-0.00137057		-0.00220108	-0.00353345	0.00272474		-0.00270413	-0.000304422	0.00252796	-0.001531		0.00180896	-0.00232851	-0.00397303	-0.00199153
	0.00250341	-0.00225237	-0.00453461	-0.000168469		-0.00195232	-0.00148878	0.00180534		-0.00178324	-0.000410628	-0.00100909	-0.0007003		0.00032429	-0.00187952	-0.00494067	0.00261343
	-0.000230605	-0.00112836	-0.0014381	-0.00249361		-0.00169008	0.000486609	0.00388778		-0.000278116	-0.00285329	-0.000225679	-0.00149679		0.000946689	-0.000999139	-0.00579192	-0.00107197
	-0.000207593	0.000826398	0.000947052	-0.00112277		-0.00116827	-0.00496378	0.00188943		-0.000880569	0.00185841	-0.000123849	-0.00364586		0.00155549	-0.00258537	-0.00667523	-0.000329658
	-0.00090027	-0.0011416	-0.00409725	-0.00312951		-0.00132426	-0.00387486	0.00107933		-0.000498826	-0.00243112	0.000858381	-0.00398699		0.00176162	-0.00312802	-0.00537917	0.0019242
	-0.00283349	-0.00234029	-0.00134927	-0.00254163		-0.00129527	-0.0021534	0.00221554		-0.00129802	-0.00118247	0.000559333	-0.00453392		0.00258674	-0.00210454	-0.00308586	-0.00208128
	-0.000190363	-0.000252579	-0.00295136	0.000411176		-0.00392191	-0.00170568	0.00128326		-0.00214805	0.000114652	-0.000710837	-0.00192978		0.00111032	-0.00252688	-0.00517214	-0.000587966
	-0.000331315	-0.00193612	-0.00439318	-0.00163795		-0.00234706	-0.00110116	0.00250137		-0.00328658	-0.00104909	-0.000612895	-0.00101624		-0.00191911	-0.00102207	-0.00569967	-0.00167228
	0.000456416	-0.000894768	-0.00225517	0.000457099		1.09279e-06	-0.00279986	-0.00024113		0.00141379	-0.00268639	-0.000905411	-0.0023888		-0.000602034	-0.00148752	-0.00200497	-0.00202611
	-0.000147602	0.000559084	0.0011539	-0.000639641		-0.000696924	-0.00533451	0.00219137		-0.000452333	-0.00123977	0.00155406	-0.00185233		-0.00042517	-0.00181839	-0.00561867	-0.00365403
	0.000134598	-0.0023706	0.0016275	-0.00108547		-0.00268616	-0.00586878	-0.000337217		-0.000895271	0.00247064	-0.000589505	-0.00131104		-2.76873e-06	-0.00260201	-0.00558102	-0.00177663
	-0.00221533	0.000236421	-0.00141657	-0.00372152		-0.00360843	-0.00267524	0.00125767		0.000502072	0.000452392	0.00216975	-0.00224233		0.000133444	-0.00245878	0.000472546	-0.00496972
	-0.00173106	-0.00108684	-0.00295841	0.00019487		-0.00216042	-0.00544072	-0.000884598		-0.00243713	0.00277139	-0.000630471	-0.0017003		-0.00144405	-0.0013982	-0.00625536	0.00142688
	-0.00335834	-0.0009525	-0.000958766	-0.0028666		-0.00247505	-0.00275419	0.0014664		-0.00276097	0.00153727	0.00160862	-0.00303486		-0.00185338	-0.00192565	-0.00524111	-0.000990033
	-0.00295014	0.00148375	-0.00112678	-1.52679e-05		-0.00283364	-0.00100181	0.00543782		-0.000480513	0.000623854	0.000678546	-0.00337544		0.000784538	-0.00246293	-0.00483895	-0.00312013
	-0.00263976	-0.0015568	0.000376626	-0.000967485		8.27863e-05	-0.0042326	0.000107993		-0.000809678	-0.00211877	-0.000890687	-0.00269033		0.000630224	-0.00106255	-0.00969797	0.000370138
	-0.00124596	0.0022653	-0.000587168	-0.00174464		-0.00307134	-0.0028931	-0.000379128		-0.00160161	0.000525091	0.00261887	-0.00058079		-0.00220687	-0.000834183	-0.00429871	-0.00249106
	-0.00707914	-0.0019268	-0.000679428	0.00134892		-0.00126462	-0.00724308	-0.00289874		-0.00238664	0.00245027	0.00130534	-0.00505654		-1.34492e-06	-0.00340125	-0.00742134	-0.00303567
	-0.000117585	-0.00332941	-8.94851e-05	-0.00181124		-0.000901599	-0.00254131	-0.00553657		-0.00452787	-0.000994728	0.000261231	-0.00359553		0.000641635	-0.00108143	-0.00568426	0.00122807
	-0.00157355	-0.00150104	-0.00451198	-0.00067545		-0.00209535	-0.00361195	0.00371433		-0.00362391	-0.00371484	0.000827196	-0.00308302		-0.00207726	-0.000328717	-0.00475683	-0.000728226
	3.89716e-05	-0.000737442	-0.00171391	0.00154788		0.000137651	-0.00450505	0.00584291		-0.00299764	-0.00674707	0.00283395	-0.00136837		0.00214335	-0.00185826	-0.00966728	-0.00127778
	-0.00422596	-0.000956821	-0.00188377	-0.00174933		-0.00153635	-0.00406802	0.00609645		0.000340766	-0.00421925	0.00277868	-0.00197098		0.00132029	-0.00247756	-0.00737434	-0.00287697
	-0.0057124	-0.00117615	-0.00218579	-0.00327617		-0.00317455	-0.00486105	0.00228908		-0.00157186	0.00189723	0.00173931	-0.000225875		-0.000191533	-0.00123201	-0.00746306	-0.000107253
	-0.00896399	0.002553	0.0013078	0.00120951		-0.000516302	-0.00342136	-0.0028647		-0.00172153	-0.00389939	0.00225777	-0.00300426		-0.000889662	-0.00193991	-0.00730599	-0.00311928
	-0.00824492	-0.000122309	-0.00181092	-0.00105139		-0.00336749	-0.00239987	-0.00220405		-0.00232186	-0.00342319	0.00151329	-0.00336017		0.000929356	-0.00239571	-0.00858174	-0.00276329
	-0.0106709	-0.000769145	0.000486285	-0.000350767		-0.000595366	-0.00563577	-0.00485493		-0.00186282	-0.00627127	0.000330006	-0.00438077		0.000169859	-0.00431533	-0.00925694	-0.000724795
	-0.00876621	0.00099977	-0.000755717	-0.00177857		-0.00149083	-0.00409037	-0.00320382		-0.000236826	-0.00640993	-0.000945766	-0.00395141		0.00349619	-0.00351586	-0.00515387	-0.00140604
	-0.0054038	0.00144174	-0.00135752	0.000320186		-0.00234562	-0.000127232	-0.00329177		-0.0019266	-0.00721374	0.000168765	-0.00194028		0.00030223	-0.000941344	-0.00520676	-0.00556308
	-0.006757	-0.00294145	-0.000851251	-0.000542294		-0.0020916	-0.00349465	0.00205442		-0.000486304	-0.0033634	-0.000579936	-0.00239165		-0.000222266	-0.00303815	-0.00632834	-0.00509157
	-0.00681256	-0.00225402	0.000245693	0.00027589		-0.00293418	-0.00227847	-0.00154865		-0.000248845	-0.0018291	0.000823511	-0.00364121		-0.00107526	-0.00156456	-0.00521947	-0.0022823
	-0.00645329	-0.000789153	0.000320202	-0.000785551		-0.00231465	-0.00218712	-0.00435234		-0.00205437	-0.0073913	0.000229824	0.000854409		-0.000162985	0.000593394	-0.00421081	-0.00569295
	-0.00662496	-0.00132975	0.00170038	0.000971197		0.000938238	-0.00462769	0.000238352		-0.00246325	-0.00634779	-0.00110646	0.000771097		0.00395666	-0.00357536	-0.00688467	-0.00466839
	-0.0085557	0.000177332	-0.00241277	-0.0016993		-0.00302518	-0.00274662	0.00301284		0.00245805	-0.00466732	0.00207658	-0.00304066		0.000279936	-0.00178234	-0.00584581	-0.0020888
	-0.00800667	-0.0031339	0.0017564	0.00358702		-0.00205323	-0.00185643	5.38142e-05		-0.00103485	-0.00597547	0.00179027	-0.00379982		0.00104593	-0.0019114	-0.00438663	-0.00365251
	-0.00606586	0.000547251	0.000507371	-0.000729378		0.000786552	-0.000316833	0.00160742		-0.00163845	-0.00347106	0.00326316	-0.00340263		-0.00130532	-0.00605229	-0.00523523	-0.00376865
	-0.00342873	0.000366074	-0.000221437	-5.96566e-05		-0.00155732	-0.00636249	-0.000254552		-0.00203479	-0.00195372	0.000469291	-0.00466023		0.00187787	-0.00416425	-0.0039552	-0.00647179
	-0.007301	0.00282639	-0.00203896	-0.000146015		-0.00186686	-0.00643852	-0.000605629		-0.00240058	-0.00369032	-0.00207031	-0.00154729		-1.8556e-05	-0.000386627	-0.0071862	-0.00411205
	-0.00649438	-7.26502e-05	-0.00167346	-0.00280583		0.00052402	-0.00530674	-2.63996e-05		-0.000402067	-0.00529225	-0.00183902	-0.00633124		-0.00115683	-0.00267858	-0.00331232	-0.00506269
	-0.00513886	-0.00123222	0.000525762	0.00194204		-0.000408337	-0.00391645	0.000181126		-0.00125075	-0.00318673	0.00295565	-0.00302022		0.00227378	-0.00241532	-0.00633286	-0.00281118
	-0.00609219	-0.00161488	-0.00168419	-0.00362739		-0.000410741	-0.00336756	-5.04085e-05		-0.000278615	-0.00147429	-0.00107344	-0.00406136		0.0011718	-0.00180837	-0.00183047	-0.00333531
	-0.0028593	-0.00376042	-0.00100913	-0.00507996		-0.00206198	-0.00374749	0.00458976		-0.000944237	-0.00197749	-0.000459217	-0.00263605		-0.00264886	-0.00226227	-0.00427133	-0.00395637
	-0.00593649	-0.000618233	-0.00331583	-0.00573401		-0.00192648	-0.0034396	0.00413835		-0.00315124	-0.00273661	-0.000573097	-0.000365253		0.00079978	-0.00170792	-0.00671341	-0.00435767
	-0.00323229	-0.00216818	-0.00275108	0.0024843		-0.000549257	-0.00384822	0.00637507		-0.000980865	-0.00451599	0.00204259	-0.0020086		0.000164643	-0.000814377	-0.00665331	-0.0061008
	-0.00508007	-0.00189901	-0.000162508	0.00198984		-0.000631498	-0.00540758	0.0047318		-0.000454509	-0.00308535	0.00201292	-0.00157339		-0.000273164	-0.000414878	-0.00539006	-0.00433174
	-0.00348806	-0.00228042	-0.00314798	0.000179787		-0.000850901	-0.00254374	0.00252012		-0.000752925	-0.00147021	0.00230955	-0.000817722		0.00108423	0.00120494	-0.00677484	-0.00611596
	-0.00287523	-0.000422697	-0.00134484	-0.00118293		0.00199745	-0.00242015	-0.00175508		-0.00170148	-0.00134189	0.000365885	-0.00434595		0.00331694	-0.00250039	-0.00639029	-0.00540888
	-0.00464597	-0.00310431	-0.00573989	-0.000484068		0.000512865	0.000609882	0.000760148		-0.00179391	-0.00338022	0.00120457	-0.00265572		0.00119374	-0.00247891	-0.00464668	-0.00498593
	-0.00306179	-0.00213174	-0.00277431	0.00103246		-0.00107059	-0.00304835	0.00265493		-0.000233678	-0.00175209	-0.000826679	-0.00245026		0.0016699	-0.00358853	-0.00559643	-0.00412238
	-0.000497039	-0.0022047	-0.000861504	-0.00332444		-0.00282675	-0.00105953	9.79472e-05		-0.00245341	-0.00345811	1.90098e-05	-0.00333221		-0.00276337	-0.00374012	-0.00602596	-0.00447505
	-0.00405947	-0.000385563	0.00159033	0.000884582		0.000801015	-0.000213497	0.00392409		-0.00132713	0.0012203	0.000554227	-6.77146e-05		-0.000540499	-0.00170859	-0.0068183	-0.00563406
	-0.00307432	-0.00416019	-0.00184189	-0.000681342		0.000450738	-0.00280512	0.00508556		-0.00167329	-5.78993e-05	0.00111928	-0.00373032		0.00120333	-0.00409876	-0.00629489	-0.00344221
	-0.00323424	-0.00495169	-0.00197195	-5.23747e-05		-0.000821903	0.00230411	-0.0016818		-0.00170793	0.000461994	0.000750457	-0.00275957		-0.000486655	0.000358124	-0.00581493	-0.00424864
	-0.000303473	-0.00169022	-0.00136854	-0.00117434		-0.000954343	-0.00331631	0.00169023		-0.00355415	-0.00208585	0.0027916	-0.00202311		0.0028801	-0.00224569	-0.00393219	-0.00558329
	-0.0014279	-0.000285654	0.00193464	-0.000265549		4.38766e-05	-0.00107584	0.00210569		-0.00231053	0.000208125	-0.00112437	-0.00119154		0.000993889	-0.00347698	-0.0084462	-0.00538626
	-0.00153104	-0.00170747	-0.00269508	-0.00013065		-0.00199552	-0.00299634	0.00357403		-0.00118844	0.000993904	0.000601536	-0.00273497		0.00150454	-0.00116843	-0.00324244	-0.00427423
	-0.00093401	-0.00182312	-0.000636834	-0.000954869		-0.000417306	-0.00283346	0.00183275		0.000101967	-0.00283001	0.000872171	-0.00407021		0.00213572	-0.00502354	-0.00427307	-0.00373986
	-1.98571e-05	-0.00201971	-0.00258226	-0.00275348		5.59327e-06	0.00307944	0.00611066		0.00219384	0.00157071	0.00283951	-0.00332929		-0.00219824	-0.00214469	-0.0070081	-0.0067247
	-0.000517122	-0.00538088	-0.000130456	0.000154494		-0.0010524	-0.00122075	0.00512537		0.000415761	-0.00161655	0.00289519	-0.00338417		-0.00213904	-0.00275016	-0.00480753	-0.00468087
	-0.00099526	-0.00239327	-0.00362381	-0.00243608		-0.0023336	0.00232034	0.00538323		-0.00161354	0.00163444	0.00292531	0.00122668		0.00322154	-0.00269036	-0.00539591	-0.00503851
	0.000734616	-0.00219802	-0.00109995	-0.00221617		0.00178851	-0.00122753	0.00654546		7.19044e-05	4.24863e-05	0.00317868	-0.00613925		0.00217056	-0.00324282	-0.00829118	-0.008478
	-0.000242152	-0.00164691	-0.00143332	-0.00284063		-0.000633925	-0.000118707	0.00349128		-0.000430155	-0.000451447	0.00326496	-0.00238883		-0.00159124	-0.00231739	-0.00830698	-0.00859112
	0.000638661	-0.000226143	-0.00193694	-0.00180031		3.80926e-06	-0.00321249	0.00478276		-0.000122977	-0.000512236	0.000433097	-0.00165747		-0.000250962	-0.00253339	-0.00504249	-0.00419242
	-0.00267521	-0.000473691	-0.000274768	-0.00211701		-0.000225568	-0.00159291	0.00826752		0.000263835	0.000207815	0.00252645	0.000161191		0.000299889	-0.00312125	-0.00645959	-0.00691711
	-0.00112377	0.00927592	-0.0011797	-0.00441539		0.0010153	-0.00212032	0.00273841		0.000902737	0.000498104	0.0026181	-0.00506203		0.00123898	-0.000673351	-0.00507537	-0.00903133
	0.000230526	0.012107	0.00135332	-0.0025251		0.0007807	-0.000876815	0.00514734		0.000267651	0.000814644	0.000778318	-0.000712011		0.00125686	-0.000839682	-0.00857917	-0.00689779
	0.000470511	0.0127248	-0.00143323	-0.00120351		0.00145046	-0.000836327	0.00187821		0.000671376	0.00113494	0.00356063	-0.00285629		3.25322e-05	-0.00342869	-0.00799115	-0.00233498
	0.00266693	0.0106704	-0.00391781	-0.0063193		-0.00187797	-0.00131774	-0.000167616		0.0028414	-0.000209482	0.00381273	-0.00253585		-0.000170711	-0.00300456	-0.00694385	-0.00713934
	-0.0024968	0.0105191	-0.0045019	-0.00283831		-0.00188806	0.000737645	0.00376025		-0.00345441	0.00428939	0.00234972	-0.00127797		-0.00214619	-0.00265119	-0.00620356	-0.00460854
	-0.00134341	0.0126182	0.000447287	-0.0063931		0.000606887	-0.000105151	0.00599593		8.04228e-05	0.00376154	0.0016327	-0.00297326		0.00189138	0.000159707	-0.0061939	-0.00473524
	0.000435302	0.0087498	-0.00215946	-0.00177715		0.000387056	-0.00136015	0.00203906		-0.000156399	0.00184947	0.00152615	-0.00179206		0.000181499	-0.000481593	-0.00704188	-0.00330922
	-0.000714113	0.00746647	0.000502535	-0.00155844		-0.0040878	-0.000458009	0.0026556		1.12434e-05	0.00355667	-4.41452e-05	-0.00102492		0.00218856	-0.00359133	-0.0070862	-0.00595331
	-0.000597271	0.00927149	8.19663e-06	-0.00502174		0.00228229	-0.000753896	0.00497616		0.00070783	0.00381318	0.00184049	6.48127e-05		0.00188954	-0.00267952	-0.0047563	-0.00662746
	0.00255689	0.00815352	-0.000706048	-0.00398792		-0.00140997	-0.00182963	0.00110871		0.000219596	0.00326825	0.00187734	-0.00300983		0.00325027	-0.00222904	-0.00662884	-0.00364745
	-2.23166e-06	0.00469627	-0.00291746	-0.00562777		-0.000601479	-0.000185013	0.00372571		-0.000684342	0.00643853	0.00162663	-0.000483228		0.00140223	-0.00271356	-0.00603118	-0.00489887
	0.00243486	0.00485274	-0.00279714	-0.00269376		-0.000272017	-0.00334676	0.000693353		-0.00117211	0.00253216	0.000877323	-0.00130094		-0.000595241	-0.00335553	-0.011295	-0.00452035
	0.00125804	0.0063366	-0.00165725	-0.00680375		0.000559128	-0.00294291	-0.00154437		-0.00210203	0.00310174	-0.000313012	-0.000768819		-0.000947032	-0.000407365	-0.00860546	-0.0058077
	-0.00420728	0.00385614	0.00035436	-0.00627362		0.00250834	-0.00484032	-0.00246491		-0.00145253	0.0020424	0.00311522	-0.00200769		0.00266915	-0.00158785	-0.00589096	-0.00863574
	0.00210205	0.00327639	0.000643702	-0.00360774		-0.0015607	-0.00390575	0.00115006		-0.00202908	0.00194531	0.00143716	-0.000117398		0.00116162	-0.00242208	-0.00723132	-0.00664253
	-0.00227458	0.00311632	-0.000184445	-0.00234686		0.000223178	-0.0015531	0.00196656		-0.00285571	0.00148748	0.000409467	-0.00368637		0.000713662	-0.00240488	-0.00965122	-0.00648313
	-0.000262637	0.00435448	-0.00150143	-0.00288613		0.00285142	-0.00136458	0.00265199		-0.00115959	0.000184274	0.00215072	-0.000798609		-8.28178e-05	-0.00254333	-0.00537338	-0.00857666
	-0.00199806	0.00508759	0.00162176	-0.00157441		0.00208559	-0.00201406	0.00262954		-0.00259952	0.00301573	0.0022015	-0.00222911		1.38958e-05	-0.00172657	-0.0054249	-0.00650077
	-0.00255495	0.00458651	-0.00361178	-0.00370017		0.000549169	-0.002508	0.00415848		-0.000285682	0.00425148	0.00253069	-0.00329967		0.00104188	-0.0029555	-0.00728611	-0.00636756
	-0.000303054	0.00714267	-0.000980672	-0.0029503		-0.000219744	-0.00318623	0.00265995		-0.00208828	0.00195801	0.00456761	-0.00205362		0.000833706	-0.000598428	-0.00661524	-0.00444302
	-0.00173943	-0.000618685	-0.00132857	-0.00624276		-0.000416842	-0.001332	-0.0035876		-0.000508002	-0.000486115	0.00205456	-0.00299563		-0.000313694	-0.00281332	-0.0101793	-0.00641091
	0.000542742	-0.000736233	-0.00157605	-0.00562651		0.00134371	-0.000542793	-0.00181925		-0.00234282	0.00297096	0.00326296	-0.00225883		-0.000230788	-0.000564552	-0.00694083	-0.00691091
	-0.000603052	4.85038e-05	0.000629496	-0.00177252		-0.000633789	0.0019185	-0.0013377		-0.000321847	0.0035908	0.00369487	-0.00137561		0.000258335	-0.00353292	-0.0101426	-0.00571836
	0.00141141	0.00423658	0.00197533	-0.00442331		0.000364226	-0.000691083	-0.00067351		-0.00235164	0.00107617	0.000372759	-0.0040594		0.00199191	-0.00193331	-0.0064228	-0.00446833
	0.00344338	0.00208065	-0.00221929	-0.00294781		-0.00228423	0.00047564	0.00110123		-0.00281895	0.00377625	0.00293019	-0.00214888		0.00174417	-0.00366493	-0.00419187	-0.00587791
	0.00340999	0.000402175	0.000119725	-0.00489412		0.000283496	-0.00206887	0.00208157		-0.00061077	-0.00262579	0.00156072	0.000909736		0.00300446	-0.00192267	-0.00515343	-0.006421
	0.00256877	0.00351237	-0.00121556	-0.00433907		0.00172784	0.000283072	0.00407382		-0.00294085	-0.00322476	0.00304713	-0.0010094		0.000372974	-0.00528275	-0.00395334	-0.00325488
	-0.000675913	0.00186498	-0.00270627	-0.0035397		0.00082866	0.000106325	-7.48993e-06		-0.00221358	-0.00376328	0.000508475	-0.00131239		-0.000335569	-0.0009991	-0.00264715	-0.00563258
	0.0014654	0.000128632	-0.000320278	-0.00297876		-0.00171329	0.00138738	-0.00124482		-0.00284465	-0.00049971	0.00353686	-0.000910906		-0.000114095	-0.000249337	-0.00563473	-0.00608742
	-0.00197376	0.00295369	-0.00330277	-0.0057587		0.00159249	0.0023452	-0.00339537		-0.000523714	0.00135855	0.00131082	0.00166028		0.00124323	-0.00214012	-0.0057172	-0.00351974
	-0.00109435	0.00358679	0.000214678	-0.00426816		0.000959562	-0.00119356	-0.0005664		-0.00286671	0.00117595	0.00354546	-0.00170554		0.000566325	-0.00435752	-0.00707564	-0.00289208
	0.000755467	0.00331238	0.000565847	-0.00483218		0.000851478	0.000145934	-0.000544108		-0.000365682	0.00245821	0.00311027	-5.74449e-06		0.00090444	-0.00236493	-0.00186498	-0.00653571
	0.0010008	-0.000637908	0.00124117	-0.00262953		0.00339609	0.000457833	0.00227284		-0.00199967	0.00230283	0.000284071	-0.00138559		0.00116167	-0.00182343	-0.00764907	-0.0049763
	0.00211935	0.00228148	0.0023585	-0.00382568		0.00114129	0.000977714	0.000652248		-0.00209766	0.00157158	0.00258121	0.000488734		-0.000127268	-0.00285386	-0.00631758	-0.0053314
	0.00282621	-0.000924437	-0.00120484	-0.00132565		-0.000428864	1.63446e-06	-0.00266857		-0.00208133	0.000277432	0.00177838	-0.00430829		0.00266021	-0.000355315	-0.00471012	-0.00494743
	0.00275456	-0.00090927	-0.000363644	-0.00428425		-0.00203708	0.00251367	0.00346165		-0.000204167	9.69755e-05	-0.000641299	0.000408533		9.7062e-05	-0.00110636	-0.00379158	-0.00533669
	0.0004746	0.000458814	0.000983493	-0.00461757		0.00166042	0.00185502	-0.000490104		-0.00295302	0.00171535	0.00219341	-0.00113616		4.84448e-05	-0.00106645	-0.00466249	-0.00429959
	0.000855807	0.000648489	-0.00316421	-0.00381979		0.000469353	0.0031799	0.00188912		-0.000977948	0.00261602	0.000893709	-0.00222889		0.00214084	-0.00251689	-0.00408363	-0.00179525
	0.00155197	0.000630753	0.0014899	-0.00380968		0.00317039	-0.00129323	-0.00013627		-0.00193001	0.00554064	0.004154	-0.00298131		0.00131881	-0.00106311	-0.00252252	-0.00332474
	0.00327708	-0.0017365	0.000432984	-0.00685524		0.00201398	0.00141591	0.00109825		-0.00253956	0.00245259	0.00275885	-0.00200715		-0.00100774	-0.000727243	-0.0026203	-0.00436622
	0.00073491	0.000684527	0.00195581	-0.0045358		0.00254302	0.00180584	0.00355426		-0.00159209	0.0049235	0.00254722	-0.000907566		0.00223851	0.00224997	-0.00597107	-0.00602528
	0.00128502	-0.00087125	-0.000278597	-0.00397179		0.00127378	-0.00121905	0.00134372		-0.00214123	0.00231128	0.00233497	0.000384747		0.000424718	-0.00184095	-0.00707978	-0.00357776
	0.00183017	0.00139161	0.000747931	-0.00726873		0.000831186	0.000146595	-0.00209272		-0.00148007	0.00259001	0.00108679	0.0019749		-0.00138666	-0.000665935	-0.00548441	-0.00524919
	0.00226995	0.00171801	0.000827552	-0.0042397		-0.000423359	0.00363977	-0.000148003		-0.00335691	0.00145238	0.00516373	0.000753141		-6.69444e-06	-8.00216e-05	-0.00172586	-0.00842917
	0.0026941	-0.000432008	-0.000532068	-0.00628577		0.00217521	0.00234587	-0.00251269		-0.00140329	0.00475515	0.00189779	-0.00153564		0.00222564	-0.000293298	-0.00523153	-0.00257298
	0.0032837	-0.00021353	-0.000239957	-0.00373977		-0.000670426	0.00189913	-0.00167585		0.000627365	0.00296684	0.00266321	0.00137765		0.000267085	0.00321267	-0.00455245	-0.00511626
	-0.00215214	-0.000510021	-0.00147836	-0.00573523		0.00119462	0.000960655	-0.00350021		0.00135877	-0.00014095	-0.000401894	-0.00354078		0.000132639	0.00307643	-0.00335621	-0.00511629
	0.00250478	-0.00168794	-2.42347e-05	-0.00240346		-0.00131697	-0.000662718	0.0032587		-0.00140132	-0.000464738	0.00324275	0.000784336		0.00111439	-0.00115231	-0.0060672	-0.00238603
	0.000450375	-0.00149672	0.000645333	-0.00298551		-0.000684655	0.00336214	-0.002336		-0.00062227	0.00280241	0.00153843	0.00164516		0.000838429	-0.00124359	-0.00364466	-0.00555902
	0.000536766	-0.00250643	-0.00116394	-0.00348263		0.000707957	0.00205339	0.00114984		-0.00224241	0.00022174	0.00277346	0.00184631		0.00012642	4.04989e-05	-0.00423964	-0.00587538
	0.000388518	0.00272395	-0.000990166	-0.00344498		0.000887466	0.000233963	-0.000372116		-0.00134745	0.0017443	0.00149876	0.00322472		0.00266398	0.000658563	-0.00582586	-0.00297839
	0.00196091	-0.00198578	-0.0026742	-0.00324233		0.00164594	-3.43891e-05	0.000583086		-0.00195292	-5.11182e-05	0.00158563	-0.000949641		0.00152726	-0.00173987	-0.00366345	-0.00666566
	0.00157938	8.2387e-05	-0.00180692	-0.00448261		-0.00160134	0.000658845	0.000117638		-0.00275274	0.00201474	0.00403618	0.00190116		0.00246513	-0.000863327	-0.00314237	-0.00212419
	0.00356706	-0.000196793	-0.000893335	-0.00404769		-0.00147421	0.00332678	-0.00108231		-0.0011076	0.00175517	0.00413499	0.000530954		0.0019784	0.00210103	-0.00631546	-0.0026327
	0.00241973	-8.74165e-05	-0.0018859	-0.00562887		0.00265553	-0.000505218	0.000999007		-0.00154064	0.00278566	0.00253779	0.00103417		0.00156153	0.0020865	-0.00399704	-0.00416639
	0.00309061	-0.00107395	-0.00269345	-0.00348863		-0.000903684	-0.000325207	-0.00284587		0.000266412	0.00152302	0.00157944	-0.000649394		0.00206956	0.00365824	-0.00568106	-0.00513429
	0.00188317	0.000279262	-0.00491193	-0.00329922		0.00153083	0.00113029	-0.00141093		0.000733376	-0.00137357	0.00284133	0.00116018		0.000468788	0.000407176	-0.00622402	-0.00380795
	0.00113021	-0.00104735	-0.00386311	-0.00198768		0.000848327	-0.000194048	-0.00349086		-0.00235003	-0.00414515	0.00387046	2.12127e-05		0.00286595	0.00072925	-0.00274997	-0.00624872
	0.00300522	-0.0022603	0.00213356	-0.00309535		0.000800217	0.0020439	0.00100817		-0.00313642	-0.00133109	-0.000537396	7.57851e-05		0.000956657	0.000339337	-0.00430356	-0.00289831
	-0.000695664	0.000253594	0.00547172	-0.00340335		-0.000274066	0.00241889	3.79328e-05		-0.00152268	-0.00238411	0.00229739	-0.00178432		0.00322235	0.00139329	-0.00611306	-0.0062845
	0.00106541	0.00129803	0.00331045	-0.00332904		0.00108765	0.00124471	0.000505337		0.000526371	0.0010935	0.00156685	0.00251288		0.00164094	-0.00107309	-0.00561738	-0.00211896
	0.00121185	-0.000656969	0.00241565	-0.00195038		0.00129483	-0.00125778	-0.00015592		-0.000275376	-0.000201653	0.000736695	-0.00134844		0.00186301	0.000210164	-0.00243376	-0.00596819
	0.00235148	0.000654916	0.00375229	-0.00128116		0.0010921	5.25331e-05	0.00121039		-0.00148169	0.00112208	0.00228997	0.00146905		0.00281464	0.001047	-0.00669842	0.000670989
	0.00376658	-0.000165305	0.000196919	-0.00249609		0.00118904	-8.11098e-05	-0.000619679		-0.000990188	0.00263698	0.00165322	0.00293334		0.00223552	-0.000123919	-0.0072035	-0.00542287
	0.00199486	-0.00122157	0.00513456	-0.00449497		-0.00236905	0.00085771	0.000540361		-0.00418623	0.00338444	0.000956018	-0.000135211		-8.33271e-05	0.00373801	-0.00350844	-0.00438837
	0.00213415	-0.00306461	0.00345932	-0.0023662		0.00179412	-0.00154398	-0.000748389		-0.000307996	0.00212899	0.00127026	-0.000278605		0.0028315	0.0036013	-0.00441797	-0.00511915
	0.00303975	-0.00163355	-0.000435413	-0.00570503		3.85561e-05	0.00150627	0.000159134		-0.000910855	-0.000299945	0.00439397	-0.00112984		0.000469797	-0.000820148	-0.00086416	-0.00934636
	0.000657874	-0.0030384	0.00259037	-0.00482551		0.00130988	-0.00159531	0.000970811		-0.00352263	0.00172195	0.00569438	-0.00161225		0.00213137	0.000236843	-0.00409076	-0.00640559
	0.00319209	0.00026666	0.000333273	-0.00673244		-0.00148798	-0.00260627	-0.000688339		-0.00150683	0.00369296	0.00670146	-0.00164925		0.00174817	-0.000368519	-0.00384859	-0.00741674
	0.00073678	-0.000455389	-0.00253944	-0.00479808		0.00163855	-9.12692e-05	-0.00167485		-0.00338538	0.000370978	0.00668548	0.00147167		0.00200661	-8.44938e-05	-0.00334349	-0.0060891
	0.00272185	0.00239742	-0.00511857	-0.00377086		0.000733062	0.00348364	0.000849635		-0.0015637	0.000857401	0.00288644	0.000771271		0.000761187	0.00251851	-0.00173281	-0.00808213
	0.00437511	-0.00170125	0.0011439	-0.00410744		0.00135026	0.00513647	0.000135268		-0.00409647	-0.0011453	0.00103568	0.00372128		0.00189018	0.00245247	-0.00316217	-0.00347921
	0.00350395	0.000487971	0.000208822	-0.00367086		0.000443712	0.00110714	-0.000737058		-0.00138001	-0.00033469	0.00456903	0.00015527		0.00413605	0.000260033	-0.00423062	-0.00546191
	0.00371519	0.000166666	-0.0026798	-0.00215628		0.00486369	0.0018309	-0.00252367		-0.0040187	-0.000507626	0.00231631	0.00253692		-0.000366479	-9.95506e-05	-0.00513576	0.000343341
	0.00381132	0.00107622	-0.00459185	-0.0051035		0.000908828	0.00281879	0.0013208		-0.00293157	-2.28283e-05	0.0037376	0.00074822		0.00358531	0.00327981	-0.00451614	-0.00312381
	0.00388843	-0.000758121	-0.00103852	-0.00532817		0.000396975	0.00133748	0.00579902		-0.000229692	-0.00118656	0.00243187	0.00266067		-0.00226644	0.00107673	-0.0057624	-0.00186132
	0.00595666	-0.00202378	-0.00231059	-0.00245576		0.000748155	0.00113227	0.0020302		-0.00244574	0.00224769	0.00166777	0.00140532		-0.000117003	0.00156775	-0.00323811	-0.00357088
	0.00309578	-0.00206127	-0.00504741	-0.00143872		0.00195707	0.000935889	0.000965032		-0.0022865	-0.00187811	0.000521051	-0.00107359		-0.000126287	0.000334656	-0.00438415	-0.00370497
	0.00504652	-0.000913441	-0.000635718	-0.00333456		0.000818139	0.00370747	-0.000803441		-0.00288304	0.0025479	0.00189102	-0.000912948		0.00279653	0.000816085	-0.0037957	-0.00479228
	0.00330594	0.00117939	-0.0039623	-0.00259178		0.000864253	0.00210897	-0.000738575		2.45642e-05	0.000226227	0.00329313	-0.000172488		-0.000521948	0.000517149	-0.00184089	-0.00460049
	0.00243026	0.00137262	-0.0065938	-0.00203392		0.000786421	-0.00199826	-0.00226277		-0.00320721	0.00126549	0.00336847	0.000778421		0.00549225	0.00261923	-0.0026068	-0.00698447
	0.00348064	8.38698e-06	-0.00406052	-0.000752127		0.000691182	-0.00132182	0.00174018		-0.00216282	-0.00128105	0.00230647	0.000929432		0.00350458	0.000669912	-0.00556632	-0.00817284
	0.00579387	0.000947937	-0.00674484	-0.00377075		0.00369803	0.000230702	-0.0011853		0.00112762	0.000408814	0.00168911	0.00180155		0.0017701	0.000571874	-0.00519508	-0.00418946
	0.00620213	0.00125225	-0.00469397	-0.00339429		0.000967151	0.00373601	-0.000907725		-0.000220947	0.00143768	0.00317914	0.00144756		-0.00097222	0.00310037	-0.00518832	-0.00817823
	0.00376445	-0.00123074	-0.00833519	-0.00547606		0.00247382	0.002609	0.00343564		0.00163358	-0.00221285	0.00523842	0.00262505		-7.01702e-05	0.000979558	-0.00369506	-0.00389686
	0.00486925	0.000912409	-0.00730388	-0.0012495		0.000520763	0.00513847	0.00158615		-0.00146713	0.00187109	0.00289955	0.000782053		0.000598311	-0.00264745	-0.00426585	-0.00337156
	0.00503478	-0.000703373	-0.00752181	-0.00352555		0.00269896	0.00419483	0.00163538		-0.00207428	-0.00118001	0.00296682	0.00157898		0.00365482	0.00358087	-0.00459009	-0.00677766
	0.00589104	0.00130158	-0.00690029	-0.00592202		0.00211341	0.00439723	0.0035686		-0.00290797	-0.000942616	0.00291591	-2.9877e-05		0.00315533	-0.00079068	-0.00429999	-0.00558002
	0.00529339	-7.94992e-05	-0.00876721	-0.00305364		0.00207051	0.00167528	0.00314475		-0.00292587	0.000252616	-3.93618e-05	0.00140723		0.0036971	0.00118214	-0.00520967	-0.00451983
	0.00370394	-0.00171212	-0.00672243	-0.0011424		0.000698185	0.00489846	0.00446675		-0.0027953	0.00106293	0.00238661	-0.00148554		0.00336193	0.00323263	-0.00161854	-0.00238093
	0.00827464	0.000323499	-0.00550255	-0.00519233		0.00201415	0.00504507	0.00184774		-0.000503179	-9.45021e-05	0.0034622	0.000542149		0.00233441	0.00187485	-0.00397716	-0.00515943
	0.00700715	0.00321734	-0.00517471	-0.000746569		0.00194078	0.00424352	-0.0040409		-0.000398246	-0.00037715	0.00455207	0.0029089		0.00325496	-0.000751599	-0.00307203	-0.00304003
	0.00581509	-1.35355e-05	-0.00778706	-0.0016587		0.00326823	0.00724898	0.00312605		-0.00296382	-0.000158605	0.00187669	0.00129848		0.00289817	-5.94492e-05	-0.00320209	-0.00689277
	0.00650046	0.00117169	-0.00573065	-0.00379548		0.00294668	0.00564146	0.000581444		-0.000405536	0.00287977	0.00469607	0.000350865		0.00123309	0.000894679	-0.00497585	-0.00346833
	0.00634568	0.00043965	-0.00643112	-0.00450487		0.00261415	0.0022042	0.00234194		-0.000610261	-0.00352062	0.00452731	-0.000131761		0.00199787	-0.00203595	-0.00392128	-0.00492109
	0.00607014	0.000932976	-0.00520161	-0.00278973		-0.000588396	0.00375235	0.0085603		0.00126876	0.000621846	0.00120431	0.00163428		0.00237347	0.00105107	-0.0017162	-0.00556371
	0.00677356	0.00270796	-0.00793996	-0.00435287		0.00177687	0.00228099	0.00383335		0.0016307	-0.00155426	0.00243185	0.000748531		0.00192958	-5.0036e-05	-0.000508793	-0.00359616
	0.00398747	0.000133019	-0.00576274	-0.00551518		0.000831563	0.00216616	0.00154622		-0.000547055	-0.00111033	0.00201737	0.00175205		0.00325451	0.00104267	-0.00198632	-0.0042242
	0.00442996	-0.00103791	-0.00850901	-0.00159494		0.00112051	0.00145778	0.00340182		-0.00105288	-0.000823144	0.00332744	9.38641e-06		0.00138953	0.00381439	-0.0014246	-0.00700402
	0.00367888	0.00126823	-0.0076376	-0.00242754		0.00299542	0.00280704	0.00273676		-0.00143964	-8.6431e-05	0.00258081	-0.00163745		0.0042764	-0.00012304	-0.00240818	-0.00760887
	0.00616243	0.00039671	-0.00814041	-2.347e-05		0.00131034	0.00174204	0.00391093		-0.00075528	-0.00104677	0.0016099	0.000494201		-0.000576943	0.00143877	-0.0030512	-0.00428034
	0.00770203	-0.0040754	-0.00694742	0.00105473		0.0010585	0.00157636	0.00263498		0.0015647	-0.000484952	0.0012544	7.00385e-05		0.0047809	0.00263054	-0.00224666	-0.000547814
	0.00601865	0.00102379	-0.00639939	-0.00349037		0.000265187	0.00216644	0.000669499		-0.0016487	0.000311338	0.00358439	0.000108904		0.00197223	0.00370193	-0.00493166	-0.000935283
	0.00395238	-0.000133277	-0.00717005	-0.0026285		0.0023077	0.00628739	0.0049008		-0.000546213	-0.00274172	0.0013537	-0.000638403		0.00269537	-0.000799995	-0.00210935	-0.00262367
	0.00553074	-0.000488305	-0.00755109	-0.00302274		0.000755929	0.00734062	0.00575954		-0.00189395	-0.00513882	0.00219169	0.000205927		0.00177488	0.000860022	-0.000814226	-0.00397731
	0.00366711	-0.0025166	-0.00760319	-0.0047514		0.00179606	0.00277024	0.00345917		-0.000434534	0.000547636	0.0026044	0.00123664		0.000924711	0.00242085	-0.00326245	-0.0129333
	0.0058459	-8.90021e-05	-0.00716545	-0.00389508		0.00376631	0.00109289	0.00683997		0.000595945	-0.00107257	0.00155734	9.32919e-05		0.00168943	0.000768742	-0.0026808	-0.00554145
	0.006582	-0.0021719	-0.0073958	-0.00547257		0.00332769	0.00459432	0.00247664		0.00299089	0.00287488	0.00575778	-0.000850921		0.00127844	6.25786e-06	0.000242402	-0.00208635
	0.00635901	-0.000130069	-0.00783239	-0.00403045		0.00208662	0.00562576	0.00115576		-0.00130972	-0.000824559	0.00356516	0.000223049		0.00688905	-0.000488047	-0.00110712	-0.000562403
	0.00619361	0.00284967	-0.00587842	-0.00529639		0.00245061	0.00395205	0.00784185		-0.00120248	0.00254601	0.00396609	0.00154223		0.00127916	0.00174153	-0.00208661	-0.00529768
	0.00669821	0.000863906	-0.00962197	-0.00248066		0.00265272	0.000232465	0.00596429		-0.000930819	0.00289362	0.00455507	-0.000333159		0.001359	0.000750459	-0.00654833	-0.00294763
	0.00612993	0.000397329	-0.00604823	-0.00245056		0.00178373	0.00328254	0.00911649		-0.000232162	0.00185714	-0.000627673	-0.00153349		0.00269989	0.00267544	-0.00350425	-0.00394897
	0.00777774	0.0014082	-0.00802572	-0.00326995		0.00285301	0.000399981	0.0039807		-0.00164009	4.11012e-05	0.0027297	0.00150981		0.00322427	0.00378473	-0.00247431	-0.00354135
	0.00803994	-0.000121147	-0.00720967	-1.28602e-05		-0.00107833	0.00279309	0.00259631		-0.000945451	0.00156315	0.00356945	0.000906537		0.00320501	0.00236654	-0.00158429	0.000300068
	0.007229	-0.000117656	-0.00906563	-0.00184319		0.00448581	0.00211733	0.002432		0.000332298	-0.000126151	0.00252549	-0.00137538		0.00109273	0.00046677	0.001062	-0.00019922
	0.00695263	-0.000537108	-0.00482287	-0.00286702		0.00324649	0.00139574	0.00181969		-0.000368764	0.00198987	0.000516141	-0.000660571		0.00272434	0.00242734	-0.00366474	-0.00419091
	0.00701828	0.00481098	-0.00448553	-0.000887799		0.0012145	0.00166629	0.00625913		-0.00231864	8.41734e-05	0.00189639	0.000572012		0.00323617	-0.00110688	-0.00274556	-0.00202078
	0.00621229	0.000383273	-0.00939554	-0.00158111		0.00220704	0.00236928	0.00677006		-0.00173638	0.00299074	0.00516633	0.00207384		0.0021413	0.00234801	-0.00557097	-0.00593117
	0.00565259	-0.000649961	-0.00673247	-0.00354723		0.0028434	0.00563727	0.00387124		-0.00194488	-0.00158753	0.00314959	-6.79586e-06		0.00132733	0.0033351	-0.0012527	-0.00500553
	0.00653749	3.71647e-05	-0.00568661	-0.00353377		0.00177945	0.00567483	0.00536137		-0.00183987	-0.0018666	0.00388294	0.00150077		0.00317266	0.000266829	-0.00542035	-0.00255438
	0.00493282	-0.000213506	-0.0069682	-0.00177546		0.00232984	0.00353544	0.00119806		-0.00210321	-0.000887617	0.00492893	0.00471532		0.00349831	0.000933083	-0.000807371	0.00197501
	0.00513184	0.00118341	-0.00842806	-0.00621261		0.00466245	0.000470173	0.00710545		-0.00290422	-0.00344114	0.00281972	0.00142331		0.00354664	0.00282507	-0.00398156	0.00200124
	0.00529588	-0.00101107	-0.00690422	-0.00273642		0.0019178	0.0053644	0.00654794		0.00113517	-0.00146724	0.00484225	0.00221003		-0.000134457	0.0034111	-0.00206024	-0.00423568
	0.0087715	0.00215832	-0.00860238	-0.0010224		0.00469139	0.00283112	0.00482063		0.000235056	-0.00245235	0.00712191	0.00111734		0.00150387	0.0049228	-0.00204506	-0.00308459
	0.0094275	-0.000214763	-0.00859925	-0.00541575		0.000775239	0.00390963	0.00394893		-0.000327469	-6.35786e-05	0.00230272	0.00289377		-5.14691e-05	9.25576e-05	-0.00319033	-0.0047838
	0.003932	0.000467192	-0.0096231	-0.00394727		0.0037579	0.00837299	0.00509029		0.00277195	0.00335365	0.00295383	0.00229814		0.00248306	0.00300528	-0.0024271	-0.00703208
	0.00773605	0.000399529	-0.00576388	-0.00180738		0.00290052	0.00579535	0.00644337		-0.00158639	0.000962631	0.00491126	-0.000342052		0.00437857	0.000898837	-0.00314705	-0.00503398
	0.00492951	0.00286095	-0.00902539	-0.00149676		0.00143612	0.00274862	0.00450926		4.47203e-06	0.000659878	0.00325531	0.00106079		0.00100338	-0.00211648	-0.00379754	-0.00430613
	0.00632307	-6.13818e-05	-0.00881611	-0.00520985		0.00261914	0.00236697	0.00409297		0.00123994	-0.00108433	0.0033589	0.0039635		0.00247573	0.000788292	-0.00158748	-0.00468001
	0.00800406	0.00229819	-0.00806641	-0.00365497		0.00182118	0.0063892	0.0028627		0.000319049	0.00153865	0.00277718	-3.12471e-05		0.000459329	0.00154607	-0.00410474	-0.00241331
	0.0082277	8.39837e-05	-0.00911446	-0.000130539		0.00188301	0.00195911	0.00285509		0.00107884	0.000758411	0.00416822	0.000739644		0.00065981	0.00176195	0.000207349	-0.000143486
	0.00992756	0.00179046	-0.00787913	-0.00128552		0.00206879	0.00518211	0.00285735		0.00441529	0.00070977	0.000491374	0.00160098		0.00398465	0.00300255	-0.00440775	-0.00574784
	0.00525022	0.000874832	-0.00773697	-0.000100117		0.0021894	0.00687849	0.00335364		0.003797	-0.00123612	0.00390975	0.000589864		0.00346238	0.00114778	-0.00465076	-0.00347377
	0.00615536	0.00207354	-0.00910934	-0.00100157		0.00259294	0.00778766	0.00688941		6.14322e-06	-0.00446721	0.0035795	0.000545088		0.00395683	0.00184237	-0.00406698	-0.00587269
	0.00703823	-0.000384043	-0.00658194	-0.00164227		0.00384514	0.00935752	0.00770055		-0.000518662	-0.00118524	0.00381871	0.00238869		0.00254893	0.00168267	0.000252589	-0.00661787
	0.00629599	-0.000498316	-0.0073131	-0.000525384		0.00173728	0.00720148	0.00461033		-0.000116745	0.000615317	0.00202195	-0.000703762		0.00140675	0.00334234	-0.0031107	-0.00573688
	0.00844666	0.00188668	-0.00553928	-0.00413858		0.00154173	0.0038702	0.00581946		0.00020412	0.00204317	0.00273749	-0.000964261		0.00330318	0.00402218	-0.00339999	-0.00560625
	0.00797382	0.00222465	-0.0105338	0.00153558		0.00426066	0.00240553	0.00550036		0.000288432	0.00168285	8.27593e-05	-0.00161222		0.000489774	0.000742605	-0.0029403	-0.00645715
	0.00581777	0.00162203	-0.00985831	0.00292128		0.0046824	0.00732054	0.00578145		0.000254846	0.000770514	0.0047098	0.00122223		0.00210292	0.00174097	-0.0032079	-0.00564357
	0.00951684	0.00143932	-0.00938773	-0.00365179		0.00128903	0.00598385	0.00730699		-0.00127021	-0.000930817	0.00311991	-0.000564171		0.00299492	0.00427485	-0.00614957	-0.00376599
	0.00962558	-0.000481458	-0.00726842	-2.86032e-05		0.00462523	0.00621207	0.0020915		0.00140567	-0.000111335	0.00511985	-0.000276057		0.00435717	-0.00179768	-0.00452889	-0.00354761
	0.0105135	0.000600381	-0.00635433	-0.000224764		0.00279033	0.00327929	0.00689503		0.000992655	-0.00187147	0.00184946	-0.000836438		0.000217787	0.00133796	-0.0052642	-0.00584921
	0.00507692	0.00179355	-0.00542549	0.000637574		0.00235647	0.00480738	0.014023		-0.000563799	-0.000500006	0.00236278	-0.000337532		-9.10426e-05	0.00147848	-0.00127697	-0.00360866
	0.010771	0.000760817	-0.00836841	0.000940422		0.00218494	0.00541674	0.00747945		-0.000876743	-0.000726838	0.00240232	-9.03145e-05		0.00455298	0.00182666	-0.00334602	-0.00593376
	0.00858757	0.00368864	-0.00531408	-0.00125975		0.00163189	0.00451994	0.00278208		0.00404868	-0.000393008	0.00380105	0.000157624		0.00369751	0.00293245	-0.0037579	-0.00516344
	0.00881886	-6.78995e-05	-0.00449547	0.000698759		0.00302394	0.00557166	0.00593235		0.00227324	-0.000669364	0.00452308	0.00186735		-0.000524866	0.00417348	-0.00262275	-0.000357088
	0.00773406	0.000697571	-0.0061083	0.00017373		0.00306954	0.00551274	0.00765567		0.00157835	-9.57836e-05	0.00307307	0.00110714		0.000629931	0.00101595	-0.0021747	-0.00361358
	0.0111483	-0.000414434	-0.00816789	-0.00122451		0.00259214	0.00698056	0.00338838		0.000329076	6.36209e-05	0.00405167	-0.00153135		0.00384379	-0.000888328	-0.000805041	-0.00526263
	0.011227	0.000954007	-0.00446202	0.00258203		0.00349297	0.00694947	0.00262618		0.00225502	-0.000281875	0.00309475	0.000501276		0.00173222	0.00404782	-0.00103433	-0.00556032
	0.00856927	0.00057098	-0.00801096	0.0019634		0.00197012	0.00789296	-0.000759351		0.00167238	-0.00181467	0.00181225	0.00118324		0.00456836	0.00134466	-0.0016637	-0.00435906
	0.00627059	0.00190508	-0.0083609	0.00129869		0.00426621	0.00839878	0.00454185		0.00794521	-0.0017795	0.00316414	0.00151359		0.000978145	0.00245719	-0.00361706	-0.00414963
	0.00805062	0.00175125	-0.0079108	0.00193031		0.00151709	0.00715867	0.00618835		0.00710378	0.000513173	0.00321674	0.00112664		0.00307887	0.00291011	-0.00410001	-0.00633963
	0.0101185	0.00274238	-0.00650738	0.000268868		0.00351148	0.00785162	0.010123		0.00363477	-0.000934971	0.00544876	0.00255025		0.0032755	0.00373069	-0.00286147	-0.00392558
	0.0059192	0.00102207	-0.00775818	0.000880398		0.00496897	0.00816677	0.00627149		0.00572098	-0.00201435	0.00403197	0.000366817		0.00584395	0.00153079	-0.000760701	-0.00433014
	0.00780719	0.00128647	-0.0064978	0.000734058		0.00554031	0.00679433	0.00884546		0.00471646	-0.00374196	0.00659308	0.000268248		0.00313202	0.00183677	-0.000847677	-0.00627775
	0.011702	0.00143313	-0.00946106	0.00238063		0.00379882	0.00809908	0.010739		0.00686987	-0.00198504	0.00180814	-0.00216939		0.00178193	0.000618959	-0.00469436	-0.00437985
	0.0105482	0.00182001	-0.00547419	0.00219625		0.00327708	0.00707759	0.00700894		0.00461607	-0.00238431	0.00224121	0.00121465		0.00287458	0.00302143	-0.00625819	-0.00384038
	0.00913758	1.27992e-06	-0.0068867	-0.00109427		0.0028102	0.006203	0.00929368		0.00344465	0.000386098	0.0050143	-0.000150951		0.00490654	0.00128849	-0.00642568	-0.00329358
	0.0105076	0.00437294	-0.00714242	9.49569e-05		0.00234543	0.00814246	0.00782412		0.00485076	0.00191976	0.00184174	-0.000245908		0.00195784	-0.000126238	-0.00410782	-0.00622165
	0.0106587	0.00149685	-0.00752309	0.00116886		0.00246528	0.00770478	0.00703768		0.00209922	-0.000965212	0.00305799	-0.00300028		0.00286687	0.00168234	-0.00429395	-0.00515207
	0.00740746	0.00352712	-0.00677018	0.00283389		0.00396736	0.00851748	0.00688769		0.00200757	0.00180274	0.00227865	0.000382039		-0.00223681	0.000748312	-0.00487229	-0.0043314
	0.0109244	0.00225868	-0.00935882	0.000328177		0.00416195	0.00902379	0.00461534		0.00348201	-0.000943897	0.00424481	0.000761728		0.00216299	0.00164989	-0.00745751	-0.0068992
	0.00788887	0.00165168	-0.00685367	-0.000369685		0.0010841	0.00688227	0.00554485		0.000688702	0.00166017	0.00594793	-0.00201038		0.0021295	0.00296982	-0.00475166	-0.00719943
	0.0105709	0.00288993	-0.00743287	0.00269257		0.00323848	0.0108268	0.00911958		0.00199889	0.00306518	0.00371218	-0.00336774		9.24409e-06	0.00237848	-0.00433586	-0.00535605
	0.00967947	0.00371657	-0.00368937	0.00213506		0.00337053	0.00915733	0.00558999		0.000359516	-0.00292186	0.00133473	-0.00224176		0.00313619	0.000968731	-0.00435226	-0.00371871
	0.0084597	0.00390494	-0.00204583	0.00206943		0.00387236	0.00818201	0.00683037		-0.00168343	-0.00140204	0.00262889	-0.000767983		0.00309572	0.00104884	-0.00631922	-0.0024469
	0.00789653	0.00204012	-0.00597369	0.00120404		0.00179954	0.00908701	0.00792865		0.00156558	-0.00334834	0.00419085	-0.00441009		0.000942826	0.00530357	-0.00540632	-0.000685724
	0.0102927	0.00370979	-0.00747953	0.00142046		0.00453531	0.00947894	0.00620278		0.000711252	-0.00159695	0.00145147	-0.00265863		0.00139601	0.00334488	-0.00279577	-0.000163311
	0.00928588	0.00383576	-0.00638324	-0.000982732		0.00469123	0.00696941	0.00517703		0.00144216	-0.000399254	0.00261078	-0.000193972		0.00221103	0.000452668	-0.00587807	-0.00296133
	0.0080652	0.0011175	-0.00537563	0.00329265		0.00419788	0.00636937	0.00707735		0.0019161	-0.00131532	0.0049844	-0.00106467		0.00119333	0.00145136	-0.00475624	-0.00383385
	0.00877842	0.00254433	-0.00778588	0.0025208		0.00511351	0.00818709	0.00916169		0.000379074	-0.00149507	0.00379627	-0.00139218		0.00315296	0.000675644	-0.00399747	-0.00340481
	0.010124	0.00340986	-0.00606323	0.00596586		0.00543743	0.00642979	0.00755031		0.00102047	-0.000722062	0.00353998	-0.00114935		0.00143987	0.00206614	-0.00427619	-0.00289828
	0.00974767	0.00231208	-0.00699487	0.000455362		0.00497067	0.00766641	0.00411079		0.00178732	0.000283411	0.00266044	0.000503154		0.00183359	0.00245425	-0.00567452	-0.00191386
	0.00958504	0.0043888	-0.00668965	0.00146094		0.00338472	0.00961029	0.00544602		-0.00240974	0.00100037	0.00357233	0.00118742		0.00249916	0.00113074	-0.00436969	-0.00374303
	0.0103042	0.00299423	-0.00679539	0.00181932		0.00457583	0.00955339	0.00701221		-0.00251026	-0.00208719	0.00694756	0.00057596		-0.000950615	0.00205964	-0.00302217	-0.00222644
	0.0103099	0.00318527	-0.00679138	0.00145474		0.00343678	0.00730725	0.0119265		-0.00163527	-0.00113056	0.0044662	0.00110069		0.00105086	0.000877074	-0.00496702	-0.00466196
	0.00966425	0.00331109	-0.0105689	0.00110441		0.00509618	0.0089574	0.0114512		-0.00115636	0.00175769	0.00373161	0.00185852		0.00326941	0.00206406	-0.00622716	-0.00348362
	0.0111474	0.00544426	-0.00554614	0.00014197		0.00257858	0.00832345	0.00701596		-0.00155305	0.000353515	0.00403936	0.000875388		0.000433911	-0.00106815	-0.0040356	-0.00431355
	0.0116825	0.00220212	-0.00508175	0.000726574		0.00386106	0.0110235	0.0113145		0.00083933	8.26671e-05	0.00497241	-0.000515134		0.00143781	0.00339418	-0.00398467	-0.0035383
	0.0105229	0.00101311	-0.0081718	0.00210515		0.00397168	0.00958293	0.00813281		0.000641883	-0.00101668	0.00345628	-0.000260396		-0.00225088	0.0019525	-0.00372685	-0.00283761
	0.0109105	0.00307945	-0.00826887	-0.00114994		0.00468524	0.0095546	0.0124902		-0.00160323	-0.00101377	0.00587766	8.94409e-05		0.00419638	0.00174867	-0.00672726	-0.00455709
	0.0118846	0.00354996	-0.00533221	0.00205451		0.00529251	0.0085578	0.00847281		-0.00241648	-0.00174474	0.00372382	0.000641056		0.00203748	0.00448434	-0.00300213	-0.00690642
	0.0111261	0.00428209	-0.00646487	0.000246294		0.0048832	0.01005	0.00676207		-0.00274868	-0.00221043	0.00281053	-0.00264676		-0.000996075	0.000382265	-0.00301246	-0.00285357
	0.0126049	0.00461038	-0.00388471	-0.000631794		0.00650448	0.010602	0.00917571		0.0019969	0.00157506	0.00433737	-0.00119013		0.00169673	0.00241782	-0.00328093	-0.00591163
	0.0108119	0.00400969	-0.0071228	0.000968051		0.00506033	0.0126461	0.0141845		0.000914077	-0.00333386	0.00458943	-0.00117055		0.0018372	0.00468862	-0.00541124	-0.00145532
	0.0114727	0.00404459	-0.00503617	0.00185428		0.00422727	0.0088204	0.014943		-0.000709545	0.000210576	0.00299734	0.000280741		0.00195989	0.00287204	-0.00287498	-0.00406731
	0.0121255	0.00510196	-0.00483379	0.00324973		0.00503805	0.00806517	0.0105028		-0.00291662	0.00086204	0.00614849	0.00298108		0.00183993	0.00208165	-0.00197439	-0.00257472
	0.0111635	0.00485171	-0.00654941	0.0022574		0.00451299	0.00791766	0.00804754		-0.00179577	-0.0019082	0.00267118	0.000167366		0.00182904	0.00326394	-0.00347024	0.000388459
	0.011355	0.00421512	-0.00592271	0.00633409		0.00444187	0.0103928	0.00760794		-2.71777e-05	0.0012511	0.00485818	0.000812129		0.000559524	-0.000462914	-0.00474501	-0.00508254
	0.0108452	0.00582279	-0.00506922	0.00215696		0.00560825	0.0111856	0.00989909		0.000683505	0.000776738	0.00496834	0.00151017		0.00381284	0.00266374	-0.00525091	-0.00210249
	0.0108961	0.00335798	-0.00654143	0.000660819		0.00539516	0.00929242	0.00770231		0.00139255	-9.60713e-05	0.00712544	0.00341771		0.00317245	0.00220877	-0.00526188	-0.00438249
	0.0129335	0.00442913	-0.00642964	0.000232809		0.00247037	0.00742141	0.0124667		-0.001143	0.00315508	0.00263714	-0.00158017		0.00352536	0.00180124	-0.00489243	-0.00438154
	0.0108642	0.00412985	-0.00555393	0.00540776		0.00541995	0.00615968	0.00881848		-0.00253861	-0.000906587	0.00194209	0.000314946		-0.00188348	0.00328235	-0.00384255	-0.00415174
	0.0125546	0.00298093	-0.00588297	0.00344273		0.00488027	0.00704637	0.00634561		-0.000435401	-0.000606317	0.00540933	-0.000300376		0.00246212	0.000147437	-0.00444213	-0.00323226
	0.0142057	0.00189583	-0.00694619	0.00308948		0.00541136	0.00855215	0.00753405		0.000811001	0.000447664	0.00494205	-0.00126411		0.00326023	0.00495759	-0.00351846	-0.00319933
	0.0111063	0.00351015	-0.00600601	0.00186661		0.00325008	0.0107397	0.00915206		-0.00121069	0.00302461	0.00678345	0.000475726		0.00231735	0.0039331	-0.00684861	-0.00687662
	0.0141394	0.00197256	-0.00323688	0.00517997		0.00480535	0.0113424	0.00857392		-0.00124267	0.00186198	0.00142978	0.0011866		0.00198421	6.87868e-05	-0.00612256	-0.00188322
	0.0109851	0.00578141	-0.00146522	0.0018633		0.00474553	0.00969843	0.00687336		-0.00198868	0.00283242	0.00379679	-0.00240433		0.00194985	0.00206463	-0.0048804	-0.0036082
	0.0112502	0.00574331	-0.00991799	0.00468068		0.00509525	0.00977272	0.00808764		-0.000498626	0.00132373	0.0033604	-0.000573452		0.00448357	0.00181022	-0.0034672	-0.0035898
	0.0133272	0.00460326	-0.00485724	0.00345522		0.00262798	0.0107914	0.00925798		0.00152114	0.00211718	0.00304184	0.000847206		0.000925533	0.00149404	-0.00346366	-0.00847078
	0.0132605	0.005137	-0.00396167	0.00359211		0.00238365	0.0108185	0.00923093		0.000264131	0.00168557	0.00458477	-0.00354767		0.00375083	0.00180399	-0.00419902	-0.00446679
	0.0123955	0.00341206	-0.00245095	0.00384663		0.00492372	0.0094173	0.0112129		-0.00107626	0.00151431	0.00221113	-0.000504019		-0.000140386	0.00322096	-0.00476063	-0.00406682
	0.0126894	0.004337	-0.00540833	0.00527465		0.00466042	0.0110759	0.0102196		-0.000276015	0.000438641	0.00278872	-0.000296658		-5.20344e-05	0.00371281	-0.00346045	-0.0048868
	0.0152735	0.00719755	-0.002402	0.00849446		0.00404101	0.00839737	0.00888046		0.00217738	0.00515813	0.00593775	0.00217864		0.00481152	0.00269073	-0.00432827	-0.00235865
	0.014173	0.00684312	-0.00233259	0.00346211		0.00499216	0.0105564	0.0111522		0.00371826	0.00318685	0.00459255	-0.00094509		0.00390247	0.00156312	-0.00200095	-0.00167042
	0.0139169	0.00515518	-0.00635285	0.00307763		0.00562588	0.0120975	0.0155373		0.00176379	-0.000501656	0.00549864	-0.000967096		-0.00233669	0.00302126	-0.0040786	-0.00499717
	0.0142985	0.00231669	-0.00240961	0.00187517		0.00797558	0.0106961	0.0098408		0.00211769	-0.00106685	0.00281117	0.00188244		0.00460889	0.00444537	-0.00589202	-0.00391512
	0.0139517	0.00374898	-0.00602353	0.00513188		0.00296703	0.0093146	0.00814255		0.00220192	-0.00139213	0.00256186	0.00162745		0.00181614	0.00375345	-0.00481101	-0.00410332
	0.0135042	0.00290156	-0.00561358	0.00197778		0.00563431	0.0117985	0.0079706		0.00313486	0.00216364	0.00494931	9.95847e-05		0.00228301	0.00241073	-0.00371651	-0.00100505
	0.0116121	0.00525087	-0.00696108	0.00482481		0.00295141	0.00867336	0.0113995		0.00421405	0.00354596	0.0068373	0.00208552		0.00125346	0.00179779	-0.00240698	-0.00314784
	0.0117718	0.00475526	-0.00384798	0.00390735		0.00364101	0.0100783	0.0125333		0.00631619	0.00030256	0.00446387	-0.00127394		0.00125812	-0.0011	-0.00223445	-0.00386766
	0.0165987	0.00591057	-0.00491735	0.0054722		0.00491236	0.0133142	0.0113153		0.00412242	0.00362909	0.0054632	-0.00163176		0.00408696	0.00308539	-0.00463808	-0.00473828
	0.0121389	0.00512141	-0.00608487	0.00386964		0.0031246	0.0105041	0.00966077		-0.000298796	0.0028397	0.000959607	-0.00021044		0.00397021	0.00210904	-0.00293887	-0.0050356
	0.0143878	0.00542536	-0.00706938	0.00448727		0.00232319	0.0103013	0.013768		0.0047853	-1.05016e-05	0.00446659	-0.000428799		0.00226833	0.00300881	-0.00354731	-0.00632727
	0.014825	0.00591459	-0.00490269	0.00804095		0.0025889	0.0108596	0.0146673		0.00185899	-0.000154913	0.0048994	0.000331875		0.00247148	0.00303177	-0.00489684	-0.0049709
	0.0141385	0.00548164	-0.00531536	0.00576835		0.00478022	0.0112354	0.0147994		0.0059938	0.00134391	0.00546329	0.00179543		0.00130196	0.00270934	-0.00447227	-0.00745623
	0.0143633	0.00387896	-0.00262771	0.00449852		0.00210628	0.0114132	0.0163188		0.00229433	0.0029293	0.00230379	0.000542847		0.00298338	0.00207982	-0.00469693	-0.00668059
	0.0139223	0.00876003	-0.00413269	0.0080281		0.00544712	0.00924786	0.0107695		-0.00114752	0.00482743	0.00417294	0.000965871		0.00125244	0.00240859	-0.000567057	-0.00517736
	0.0122352	0.00574089	-0.00370055	0.00398254		0.00430391	0.00796417	0.00976708		0.000244111	0.00457855	0.00477266	-0.000844108		0.00204952	0.00555951	-0.00572653	-0.00431006
	0.013136	0.00619693	-0.00824583	0.000903528		0.00202962	0.0114359	0.0054241		0.00475585	0.00277455	0.00221968	0.000202521		0.00135959	0.00301634	-0.0052553	-0.0035793
	0.0161331	0.00484477	-0.00408459	0.00533621		0.00518161	0.0102059	0.00789984		0.00118925	-0.000186929	0.00316186	-0.00152596		0.00326561	-0.000159485	-0.00560369	-0.00513957
	0.0165584	0.00345539	-0.00546163	0.00672428		0.00303173	0.0111584	0.00899126		0.000744329	0.00195815	0.00300837	-0.000610286		0.00170767	0.00186753	-0.00723278	-0.00515124
	0.0162186	0.0045048	-0.00342152	0.00553702		0.00546289	0.0110454	0.00912981		0.00243833	0.00102521	0.00326027	0.00190066		0.00280926	0.00269099	-0.00440147	-0.00551704
	0.0167738	0.00465387	-0.00397981	0.00671597		0.00334251	0.0114976	0.00691659		-2.98057e-05	0.00340412	0.00435545	-0.00172923		0.00281513	0.00510289	-0.00478947	-0.0037561
	0.0188563	0.00605113	-0.0072634	0.00557188		0.00459261	0.0133242	0.00888717		0.00210954	-0.000701285	0.00336303	0.00175399		0.00288256	0.00173791	-0.00532712	-0.00409635
	0.0150836	0.00421734	-0.00572874	0.00822504		0.0058869	0.0131829	0.0113828		0.00485582	0.00469442	0.00489637	0.00136853		0.00166189	0.00199738	-0.00362889	-0.00264461
	0.0191142	0.00686897	-0.00642267	0.00470176		0.00806808	0.0136899	0.0147696		0.001867	0.000592956	0.00468056	-0.000178805		0.0014099	0.00102765	-0.00511784	-0.00433524
	0.0157978	0.00458592	-0.00842683	0.00451398		0.00527215	0.0093073	0.00844825		0.000958891	0.000640025	0.00703596	-0.000186198		0.00381652	0.00284666	-0.00584102	-0.00437247
	0.0150196	0.00842101	-0.00416984	0.00353906		0.00460866	0.00925323	0.00945781		0.00250388	0.00412426	0.00153065	-0.000318923		0.000232575	0.00193294	-0.00341519	-0.00211694
	0.0173175	0.00460752	-0.00546095	0.00525268		0.00476839	0.0111935	0.0142601		0.0046949	0.00212051	0.00214238	-0.00131622		0.00309324	0.000737935	-0.00499355	-0.0037922
	0.0153026	0.00328442	-0.00660227	0.00315235		0.00367823	0.0110744	0.0106657		0.00162458	0.0043849	0.00350016	-0.000987011		0.00528331	0.00285568	-0.00303421	-0.00439085
	0.0182149	0.00644341	-0.00593795	0.00452644		0.00630682	0.013187	0.0103335		0.000448182	0.000392916	0.00356864	-0.00275608		0.00344492	0.00114208	-0.000876043	-0.00198106
	0.0145623	0.00675804	-0.00257176	0.00491605		0.00603049	0.0119065	0.00992838		0.00148448	0.00232046	0.00537614	-0.000445557		0.00286171	0.00408952	-0.00569114	-0.00273352
	0.0167707	0.00512637	-0.00265335	0.00599107		0.00442163	0.0161384	0.0071002		0.000467931	0.0036633	0.00180429	0.000598817		-0.000757279	0.00254954	-0.00416683	-0.00138774
	0.017004	0.00682708	-0.00380636	0.00586584		0.00767627	0.016212	0.0085887		0.00464818	0.0032389	0.00476221	-0.00135849		0.00245667	0.00429676	-0.000593022	-0.0044948
	0.0161819	0.00560258	-0.0042609	0.0072897		0.0043095	0.0124191	0.00980898		0.000724216	0.00305432	0.00721424	0.000630475		0.00143729	0.00119511	-0.00480803	0.000588861
	0.0180007	0.00308612	-0.00554345	0.00450441		0.00735539	0.0120692	0.00798846		0.00210215	0.00487638	0.00244937	0.001035		0.00213564	0.00102898	-0.00487909	-0.00277371
	0.014704	0.00765675	-0.0033475	0.00751846		0.00557406	0.0146184	0.0116465		0.0045429	0.00136079	0.00274385	-0.000202657		0.00193378	0.00308216	-0.00420866	-0.00755395
	0.0143012	0.00644807	-0.0041821	0.00585383		0.00665237	0.0140003	0.00721782		-0.000221914	0.00205817	0.00455839	-0.000796477		0.0020013	0.00267344	-0.00157037	-0.00420658
	0.0141976	0.00723942	-0.00376851	0.00529428		0.00487876	0.0130725	0.00758579		0.000141089	0.00457445	0.00817607	0.00221963		0.000197808	-0.000283456	-0.00153423	-0.00342966
	0.0168141	0.00894235	-0.0018138	0.0060944		0.00587651	0.0149821	0.00927324		0.00208523	0.00214646	0.00392219	0.000698232		0.00407192	0.00235116	0.00069746	-0.00277531
	0.0155286	0.0100974	-0.00187105	0.00504825		0.00511882	0.0112837	0.0119659		0.000587728	0.00593994	0.00486391	0.000987157		0.00500596	0.00137272	-0.00506929	-0.00382792
	0.0182234	0.0103904	-0.00212567	0.00919227		0.00459282	0.012218	0.0100369		-0.000550589	0.00551684	0.0081616	0.000967145		0.00245938	0.0042246	-0.0033903	-0.00213625
	0.0198605	0.00673548	-0.00306176	0.00636944		0.00405235	0.0124587	0.00728509		0.00122002	0.00302357	0.00305465	-0.00140445		0.00125152	0.00363236	-0.00724861	-0.00274446
	0.0161345	0.00756651	-0.00394306	0.00498586		0.00425	0.0140953	0.00485118		0.00213066	0.000967246	0.00460005	0.0035099		0.00071781	0.00585403	-0.00385389	-0.00291949
	0.0171026	0.00646013	-0.00640271	0.00732326		0.00328471	0.014103	0.0126428		0.00208432	0.00308799	0.00511634	-5.68551e-05		-0.000289416	0.002855	-0.0014992	-0.00377467
	0.0196279	0.0100829	-0.00424662	0.00723858		0.0051354	0.0132097	0.0077356		0.000886038	0.00292049	0.00312145	6.83227e-05		0.000701803	0.000990333	-0.00247604	-0.00166567
	0.0161592	0.00835758	-0.00444774	0.00690936		0.00455456	0.010298	0.00538482		0.00198943	0.00526837	0.00370019	0.00203014		0.00264731	-0.000539537	-0.00604688	-0.00332152
	0.0183922	0.00739149	-0.00380251	0.00600432		0.00469473	0.0107415	0.00717241		0.00305712	0.00366556	0.00488996	0.00112282		0.000364611	0.0046171	-0.00367265	-0.00210861
	0.0183877	0.00817738	-0.00230896	0.0066889		0.00539377	0.012542	0.0114936		0.00118821	0.00358307	0.00541372	-0.00125824		-3.43146e-06	0.00320705	-0.00607417	-0.00359077
	0.0192654	0.00715221	-0.00276728	0.0064244		0.00564291	0.0116889	0.0114393		-0.000820754	0.00329241	0.00414644	-0.000497845		0.00153072	-0.00109835	-0.0016433	-0.00182471
	0.0208093	0.00910674	-0.00400142	0.00914801		0.00702304	0.011118	0.0101545		0.00205505	0.00465787	0.0042705	-0.000232625		0.00483669	0.00214998	-0.00417817	-0.00592768
	0.0186136	0.00643027	-0.00229387	0.0066386		0.00392197	0.0140492	0.0115181		0.00060664	0.00324663	0.00554538	-0.000385042		0.00138879	0.00188777	-0.00627179	-0.00365538
	0.017383	0.00605237	-0.00282991	0.00526291		0.00562277	0.0120654	0.0109977		0.00141371	0.00312615	0.00375058	-6.34883e-05		0.00242302	0.00187867	-0.00361277	-0.00483625
	0.0201288	0.00665961	0.000636127	0.00876139		0.00364551	0.0122599	0.0116624		0.000434656	0.00207099	0.00494475	0.00142972		0.0040107	0.00435772	-0.00341792	-0.000956206
	0.0201668	0.00753564	-0.00136872	0.00621544		0.00366581	0.0117202	0.0120727		0.000389045	0.00284287	0.00311023	-0.00169495		0.00359805	0.00105978	-0.00275355	-0.00142992
	0.0179069	0.00548335	-0.000422595	0.00764417		0.00616919	0.0123865	0.0120689		0.000292994	0.00177302	0.00555565	0.000466201		0.00154136	0.00444259	-0.00555297	-0.0051758
	0.0180166	0.00844049	-0.00527363	0.0086489		0.00478549	0.0106921	0.0125131		0.00169729	0.00341678	0.00478599	0.00204234		0.0021067	0.00494654	-0.00332395	-0.00275524
	0.018555	0.00812205	-0.00223306	0.00693935		0.00654908	0.0116883	0.0112575		0.00017328	-0.00163644	0.00365236	0.00116128		0.00393575	0.00405656	-0.00236524	-0.00471712
	0.0196877	0.00813901	-0.00240508	0.00748308		0.00685147	0.0163523	0.0125463		0.00067116	0.000974822	0.00442403	0.00157815		0.00333984	0.000458146	-0.00163173	-0.00464287
	0.0175027	0.00965282	-0.00262643	0.00737303		0.00359832	0.0119192	0.0122271		0.00027076	0.0028129	0.00319068	-0.000619214		0.000124726	0.00112309	-0.00308271	-0.00561574
	0.0183336	0.0093468	-0.00439678	0.00667075		0.00420975	0.0129135	0.0127545		-0.00148423	0.00238484	0.00436334	-0.000601979		0.00133173	0.00249541	-0.00481829	-0.00680451
	0.0189143	0.00431705	-0.000432826	0.0077756		0.00613809	0.0152027	0.0110767		-0.0017204	0.00435378	0.00461346	-0.000786553		0.00255636	8.10113e-05	-0.00625878	-0.00455462
	0.0186667	0.00932489	0.000523216	0.00838033		0.00738006	0.0135035	0.0116367		0.000395947	0.00224036	0.00367583	0.00109678		0.00100253	0.00506835	-0.00455598	-0.00209065
	0.017585	0.00856167	-0.000813002	0.00773975		0.00550121	0.0134339	0.00847099		-0.00115319	0.00667448	0.00323082	-7.19309e-05		0.00428603	0.00180756	-0.00206664	-0.00146355
	0.019778	0.00770191	0.000307726	0.00872565		0.00563468	0.0127173	0.0109213		-0.000753454	0.00518716	0.00208255	-0.000326919		0.00161498	0.00418898	-0.000953946	-0.00231649
	0.0184981	0.0089548	-0.00217168	0.00852472		0.00365677	0.0137478	0.00956125		-0.00103548	0.00277062	0.00292903	0.000836827		0.0012075	0.0039451	-0.00338853	-0.00339003
	0.0202835	0.0078444	0.00175765	0.00622456		0.00761468	0.0148482	0.0122082		-0.00189038	0.00226076	0.00465992	0.000839587		0.00221692	0.00298012	-0.00269397	-0.0063589
	0.018564	0.00902359	-0.00187434	0.00751572		0.00631475	0.0130353	0.00900573		-0.000799859	0.00360781	0.0022455	0.00442667		0.000165295	0.00381645	-0.00310029	-0.0043917
	0.0185898	0.00759933	-0.000275365	0.00629631		0.00433003	0.0134815	0.0106917		0.00068715	0.00526695	0.00154123	-0.00135529		0.00200319	0.00328543	-0.00480338	-0.00670239
	0.0185805	0.00689362	0.000774352	0.011803		0.00601734	0.0130291	0.00967666		0.00162491	0.00482842	0.00487068	-0.000804995		0.00396095	0.00218362	-0.00282251	0.000620313
	0.02199	0.00628613	0.000218914	0.00836694		0.00654414	0.0118199	0.00838005		7.39721e-05	0.00467186	0.00468829	-0.00185418		0.00176012	0.00332082	-0.00370817	-0.00396886
	0.0206434	0.00717924	0.00022592	0.00787384		0.00632323	0.0146306	0.0100937		-7.38026e-05	0.00537676	0.00550901	0.00325551		0.000373833	0.000500169	-0.00151117	-0.0018487
	0.0206127	0.008156	0.0037512	0.00867973		0.00333954	0.0144457	0.00812911		-0.000983309	0.00566331	0.00794037	-0.0022269		0.00281768	0.00233755	-0.00179723	-0.0010253
	0.0218501	0.00853902	-0.00283131	0.00641079		0.00572211	0.0158461	0.0114579		-0.00331226	0.00455451	0.00441016	0.0023531		-0.000232131	0.00325435	-0.00317478	-0.0039908
	0.0206533	0.00605619	-0.00169765	0.0067454		0.00684115	0.0153407	0.0102802		1.6918e-06	0.00420439	0.00540586	0.000964254		0.000271798	0.0049513	-0.000691411	-0.000413342
	0.0220525	0.00747555	0.000890259	0.00821409		0.007176	0.0130369	0.00939047		-0.00123674	0.00286994	0.00567365	-0.000893329		-7.41907e-05	0.00157836	-0.00283959	-0.00487136
	0.0191992	0.00945336	0.000588305	0.00662341		0.00441393	0.0129507	0.010601		-0.00237732	0.00549085	0.00466443	-0.00110307		0.000473221	0.00410285	-0.00691638	-0.00165303
	0.0222956	0.00784575	0.00146142	0.0084903		0.00437618	0.0125132	0.00824392		-0.00102523	0.00424564	0.00381838	0.000733		0.00336093	0.00507853	-0.00236996	-0.00632763
	0.0208378	0.00984655	0.00164493	0.00812167		0.00384725	0.0129057	0.00771422		-0.00014629	0.00292401	0.00544034	-0.00013477		0.0012643	0.00623246	-0.00359186	-0.00331182
	0.0197064	0.009663	0.00112919	0.00733154		0.0064139	0.0145086	0.0100541		-0.000714387	0.00428906	0.00448334	0.00148282		0.00185597	0.00260928	-0.00616715	-0.00417446
	0.0220085	0.00934719	0.00139136	0.00611641		0.00481747	0.0128068	0.0097666		-0.00199796	0.0016675	0.000834728	0.00298347		0.00156581	0.00023348	-0.00458552	-0.00261299
	0.019391	0.00884989	-0.00257182	0.00850954		0.00465197	0.0123015	0.00953174		-0.00372195	0.00284052	0.00109938	0.00268298		0.00524846	0.0011293	-0.00426088	-0.00271693
	0.0221607	0.00828053	0.0020053	0.00998727		0.00543211	0.0108019	0.0115196		-0.000414015	0.00172794	0.00621778	-0.00105858		0.000596684	0.00533444	-0.000988429	-0.00669369
	0.0187926	0.0097336	-0.000622995	0.0101413		0.00587125	0.0132772	0.0107218		0.00205677	0.00401559	0.00391035	-0.000560747		0.00124755	0.00087361	-0.00617211	-0.00494575
	0.0200986	0.00997064	0.000120902	0.00633966		0.00719399	0.0135517	0.0107453		-7.67276e-05	0.000660148	0.006405	-0.000377758		0.00249359	0.00248218	-0.00331709	-0.00258861
	0.0217942	0.00866787	0.000914609	0.00876015		0.00683846	0.0126044	0.0106507		0.0012659	0.00308117	0.00674034	-0.00144984		0.00158071	0.00378562	-0.0051857	-0.00526484
	0.0195481	0.0124071	0.000633042	0.0085047		0.00827417	0.0103866	0.0114692		0.00207134	0.003292	0.00736144	0.00208148		0.00117295	0.0016108	-0.0052649	-0.00298518
	0.0191589	0.00889561	-6.36722e-05	0.00974781		0.00680677	0.0149798	0.00851583		-0.000359032	0.00283977	0.00305968	0.00153239		0.0057751	0.0032073	-0.00709648	-0.00493745
	0.0212942	0.00999941	0.00117214	0.0110018		0.00637745	0.0137434	0.0114008		-0.00276745	0.00481602	0.00819242	0.000811223		0.00209105	0.00264409	-0.00545578	-0.0015218
	0.021751	0.0104794	-0.00111966	0.00888499		0.0055667	0.0152689	0.0087053		-0.0029371	0.00283459	0.00331205	0.00248752		0.00217214	0.00138583	-0.00394406	-0.00410759
	0.0186287	0.0118576	-0.00232456	0.0112577		0.0047745	0.013037	0.00916106		-0.00310434	0.00486318	0.00529177	0.0030511		0.00253373	0.00224344	-0.00541487	-0.00501223
	0.02011	0.0105691	-0.00134346	0.0105324		0.00541782	0.0169099	0.00925757		-0.00141276	0.00520877	0.0067374	0.00209445		0.0012868	0.00313854	-0.00686164	-0.00208228
	0.0227523	0.00750832	-0.00109796	0.00877582		0.00560208	0.0146438	0.00909421		4.67919e-05	0.00196858	0.00606025	0.00338271		0.00459707	0.00273814	-0.0100869	-0.00378513
	0.0225189	0.00912881	-0.00284174	0.00897384		0.00614111	0.0150087	0.00881147		-0.00159097	0.00276993	0.00505113	-0.000849904		0.0024935	-0.00128958	-0.00406383	-0.00549182
	0.0210574	0.00823586	-0.001834	0.0114592		0.0069783	0.0153661	0.0107041		-0.00281172	0.00439757	0.0054041	0.00291284		0.0042192	0.00178464	-0.00600401	-0.00532578
	0.0223704	0.0099732	0.00392243	0.00988261		0.00375653	0.0156511	0.0100201		-0.00362371	0.00311177	0.00633546	0.00303165		0.0060951	0.00364046	-0.00699529	-0.00322574
	0.0178679	0.0125122	0.00194177	0.00663427		0.00569184	0.015336	0.00900502		-0.00125971	0.00439953	0.00545818	0.00145617		0.00173698	0.00330878	-0.00447832	-0.00675987
	0.0217296	0.00789122	0.00156935	0.0076411		0.0046099	0.0143095	0.0107624		-0.0030997	0.00337548	0.00542316	-0.00115568		0.00314525	0.00258725	-0.00585645	-0.00595802
	0.0232106	0.0103901	0.00547721	0.0101724		0.00688726	0.0155261	0.00923273		-0.00259692	0.00514017	0.00713618	0.00146484		0.00317202	0.004078	-0.00303933	-0.00830434
	0.0233003	0.00883506	0.00398105	0.00977171		0.00681862	0.0127001	0.00897728		-0.000749754	0.00333681	0.00414024	0.00190814		0.00387733	0.00271762	-0.00666554	-0.0062692
	0.0229561	0.00737767	0.00278124	0.0108117		0.00763654	0.015367	0.00867164		-0.00434358	0.003984	0.00293286	0.000996328		0.00175127	0.00239045	-0.00612605	-0.00791373
	0.0228909	0.0121771	0.00326172	0.00743068		0.00518611	0.0131554	0.00898823		-0.00231724	0.00505168	0.0057326	0.000579915		0.00266016	0.00388622	-0.00530261	-0.00508278
	0.0224915	0.0089036	0.00381222	0.0078472		0.00714521	0.0136309	0.0110848		-0.0027216	0.00437939	0.00619193	0.00200596		0.00384182	0.00387545	-0.0076719	-0.00681157
	0.0222446	0.0105764	-0.00163783	0.00650861		0.00572128	0.0167823	0.00879548		8.96079e-05	0.00590999	0.00577414	0.00185716		0.00399746	0.00470881	-0.00653696	-0.00759701
	0.0236151	0.0109043	-0.000839868	0.00612377		0.005534	0.0158987	0.00869549		-0.00439808	0.00726268	0.00337472	0.000192835		0.00209686	0.00445781	-0.0025971	-0.00608677
	0.0207483	0.0131489	0.00216025	0.00719172		0.00777014	0.0164039	0.0111892		-0.00276888	0.00460899	0.00674013	6.5473e-05		0.00282755	0.00609883	-0.00698099	-0.00660876
	0.0238313	0.00944968	-0.00226392	0.00888587		0.00811508	0.0168906	0.0108535		-0.00233993	0.00436418	0.00292673	-0.00136391		0.00556644	0.00291345	-0.0036698	-0.00302415
	0.0233717	0.0103981	0.000623619	0.00813639		0.00499095	0.0149742	0.00768364		-0.00200286	0.00287671	0.00582751	0.00257029		-4.99523e-05	0.00302198	-0.00467788	-0.0031255
	0.025879	0.0104807	0.00291508	0.0102377		0.0060185	0.0120684	0.0104428		-0.00323461	0.00533283	0.00459398	-3.67194e-05		0.00191229	0.00189931	-0.00374773	-0.00742412
	0.0253777	0.0124852	0.00198326	0.00945225		0.00664609	0.0117104	0.00748818		-0.00200146	0.00444073	-0.000627791	0.00155081		0.00338532	0.00284326	-0.00615138	-0.0048893
	0.0243392	0.0116059	0.00344002	0.00694182		0.00655306	0.0136296	0.00498773		-0.00218423	0.00533266	0.00500411	0.0012061		0.00156581	0.000681591	-0.00107383	-0.00223675
	0.0263845	0.00935218	0.00137247	0.00788308		0.00466482	0.0134123	0.00867783		-0.00193344	0.00636704	0.0062066	-0.00187045		0.000945579	0.00238524	-0.00528908	-0.00715092
	0.0241983	0.0121579	0.00537386	0.0084071		0.00641187	0.0117829	0.00936209		-0.00269199	0.00586852	0.00545966	0.00279174		0.00412849	0.000766709	-0.00420291	-0.00761906
	0.0248521	0.0100998	0.00409874	0.00790422		0.0082202	0.0144571	0.010296		-0.00156703	0.00556575	0.00497732	0.00121337		0.00287293	0.00202208	-0.00635986	-0.00478292
	0.0256249	0.0116527	0.00405754	0.00717969		0.00908095	0.0143206	0.0105203		-0.00485444	0.00816894	0.00424914	-0.00222644		0.00183736	0.00208806	-0.00542312	-0.00369923
	0.0255391	0.0122785	0.00248832	0.00928422		0.00640491	0.014728	0.00894398		-0.000829406	0.00241818	0.00368026	0.00102267		0.00340568	0.0033399	-0.00547731	-0.00795515
	0.0250094	0.00715217	0.00252958	0.00753461		0.00704869	0.0184641	0.0118658		-0.00202685	0.00272338	0.00538789	0.000883955		0.0011221	0.00263131	-0.00508859	-0.00693242
	0.0256168	0.0114004	0.00344142	0.00930313		0.00708181	0.0190299	0.01001		-0.00380484	0.00662537	0.00599628	0.000161887		0.00289163	0.00127306	-0.00398892	-0.0055006
	0.0259151	0.0121511	0.00525038	0.00588083		0.00766509	0.0153111	0.0117955		-0.00220174	0.0052843	0.00649385	0.00123146		0.00164738	0.00512069	-0.00192336	-0.00765124
	0.0234428	0.0122454	0.00137632	0.00825121		0.00726677	0.0166761	0.0127353		-0.00237089	0.00676901	0.00467971	0.000143074		0.000390112	0.00169061	-0.00419174	-0.00609294
	0.02375	0.010981	0.0037111	0.00957157		0.00541384	0.0185079	0.0090753		-0.00339311	0.00318438	0.00410407	0.00316399		0.00207221	0.000676414	-0.00461412	-0.00785026
	0.0240729	0.0101676	0.00508927	0.00834015		0.00741733	0.0159229	0.0106159		-0.00286333	0.00630176	0.00420261	-0.00128552		0.00176349	0.00350822	-0.00295231	-0.00470383
	0.0240918	0.0110245	0.00233836	0.0101457		0.00623948	0.0164237	0.00908266		-0.0044312	0.00408814	0.00527142	-0.000927707		0.00376986	0.00555533	-0.00451371	-0.00598033
	0.0234504	0.0136534	0.000709114	0.0117485		0.00373858	0.0166896	0.0121653		-0.00475586	0.00552805	0.00376136	-0.000619621		0.0043412	0.00596085	-0.00460375	-0.00711398
	0.0262861	0.0126632	0.00210288	0.00741855		0.00361037	0.0194132	0.0124744		-0.00573406	0.00485721	0.00567808	-0.000723317		0.00350052	0.00427596	-0.00143832	-0.00768022
	0.0247773	0.0103096	0.00320049	0.00916789		0.00527408	0.0176059	0.00986861		-0.00409451	0.0048087	0.00634722	-0.00161021		0.004164	0.00368767	-0.00424135	-0.00328042
	0.0222128	0.00988375	0.00263644	0.0122956		0.00549196	0.0148337	0.0109846		-0.00454085	0.00167749	0.0060762	-0.00049555		0.00372986	0.0042491	-0.00451039	-0.00643589
	0.0250166	0.0102638	0.00434933	0.00804217		0.00413963	0.0176509	0.010754		-0.00471094	0.00392195	0.00516661	-0.00207031		0.00243586	0.00376418	-0.00356716	-0.0068385
	0.0246939	0.0106115	0.00142224	0.0138878		0.00894736	0.0147207	0.00929969		-0.00606399	0.00505467	0.00564667	0.00318323		0.00458277	0.00299831	-0.00435028	-0.00687049
	0.0253106	0.00983209	0.00190868	0.010549		0.00559394	0.0146672	0.0106093		-0.00545409	0.00230942	0.00380826	0.00275297		0.00378082	0.00281319	-0.00599753	-0.00422699
	0.028113	0.0135883	0.00619923	0.00905024		0.00811539	0.014514	0.0106359		-0.00383633	0.00494536	0.004713	0.0018904		0.000632684	0.00296289	-0.0060357	-0.00857036
	0.0230113	0.0102768	0.00628301	0.0120128		0.00631623	0.0122445	0.0117543		-0.0037199	0.00665522	0.00497421	-0.000678583		0.00380779	0.00495549	-0.00572534	-0.0079187
	0.0261611	0.00994324	0.00708906	0.0100004		0.00570489	0.0159124	0.00895344		-0.00596509	0.00403849	0.00334621	0.000929154		0.00111555	0.00223421	-0.00498598	-0.00747789
	0.0246589	0.0134373	0.00127253	0.00967839		0.00548637	0.0159849	0.00779491		-0.00712131	0.00501799	0.00481014	0.00114624		0.00194125	0.00166073	-0.00588579	-0.00585321
	0.025052	0.0112685	0.0087962	0.011499		0.00625314	0.015347	0.0130685		-0.00476439	0.00261617	0.00540529	0.000630304		0.00331143	0.0018512	-0.0035629	-0.00414664
	0.0241555	0.0123169	0.00392253	0.0109365		0.00743832	0.0131317	0.011496		-0.00416057	0.00634951	0.00366264	0.00135689		0.00416615	0.00226961	-0.00465435	-0.00320571
	0.0261125	0.0115414	0.00269276	0.0111205		0.00644059	0.0155346	0.0121785		-0.00222672	0.00702835	0.00487944	0.00136705		0.00263551	0.00379197	-0.00489797	-0.00198149
	0.0275951	0.0104078	0.00679025	0.011514		0.00845611	0.0147052	0.0128739		-0.00234894	0.00464108	0.00609685	0.00107047		0.00158788	0.00116357	-0.00384381	-0.00710701
	0.0239063	0.00851976	0.0030408	0.0108931		0.00791537	0.0180575	0.0116524		-0.00560085	0.00539821	0.00665037	0.000718804		0.00738925	0.00547652	-0.00631569	-0.00483239
	0.0255165	0.0124549	0.00215442	0.00975442		0.00471089	0.015561	0.0119264		-0.00370916	0.00397626	0.00338057	0.00052436		0.00255882	0.00376531	-0.00165271	-0.00585242
	0.0288627	0.0134978	0.0062871	0.00955071		0.0054198	0.0170455	0.0133179		-0.00565613	0.0031929	0.00560332	0.00187381		0.00407627	0.00160928	-0.00599691	-0.00718421
	0.0248126	0.0142549	0.00461696	0.0105219		0.00660871	0.0199804	0.00898329		-0.00492682	0.00614989	0.00875429	-0.000815028		0.00342728	0.00399575	-0.00325696	-0.00686907
	0.0279801	0.0103331	0.00214612	0.00707342		0.00827102	0.0171619	0.00887389		-0.00323741	0.00776338	0.00577191	0.00103687		0.00106211	0.00211491	-0.00470118	-0.00598221
	0.0240966	0.0152061	0.00204177	0.00892306		0.00741169	0.0167635	0.011347		-0.00284235	0.00514775	0.00636189	-7.25567e-05		-0.000111061	0.00541772	-0.00488179	-0.0055366
	0.0279031	0.0122337	0.00448946	0.00821919		0.00700075	0.0165842	0.0101146		-0.00503367	0.00617701	0.00461545	-0.00198424		0.00181623	0.00223203	-0.00389969	-0.00416257
	0.0270836	0.0110257	0.00787237	0.00642347		0.00733547	0.0166292	0.00348175		-0.00514491	0.00853841	0.00500814	0.000801545		0.00401035	0.00057655	-0.00572356	-0.00845805
	0.0270945	0.0120124	0.00534051	0.0066385		0.00739471	0.0149896	0.00686239		-0.005358	0.00565599	0.00514517	0.00117524		0.00431827	0.00476626	-0.00112165	-0.00532611
	0.0254299	0.0128214	0.00502285	0.0062898		0.00676748	0.0157867	0.00179882		-0.00310966	0.004308	0.0042356	0.000286752		0.00474154	0.00359229	-0.00484051	-0.00620482
	0.0260922	0.0125817	0.00539373	0.0117973		0.00648408	0.0171007	0.00212904		-0.00385891	0.00403239	0.00281205	0.000451625		0.00398323	0.00432547	-0.00362572	-0.00676298
	0.0284207	0.00930595	0.00239434	0.012549		0.00721976	0.0162126	0.00610301		-0.00446001	0.0046232	0.00512708	0.000832176		0.00285586	0.00175864	-0.00641377	-0.00848173
	0.0285973	0.0152309	0.00711221	0.0119427		0.00755072	0.0141265	0.0046512		-0.00458838	0.00694153	0.00420141	-0.000223948		0.0027909	0.00343752	-0.00478592	-0.00686585
	0.0288782	0.0145225	0.00764761	0.00988305		0.00492499	0.0159643	0.00801632		-0.00314043	0.0054539	0.00649233	-0.00119966		0.00226886	0.00422834	-0.00893864	-0.00452876
	0.0234347	0.0106812	0.00504346	0.00955158		0.00637391	0.0157422	0.00670928		-0.00539267	0.00605243	0.00267793	0.00109517		0.000476896	0.00558406	-0.00257898	-0.00850163
	0.0285914	0.0142157	0.0083171	0.010407		0.00709788	0.0165393	0.013172		-0.00576347	0.00677158	0.00513903	0.00186341		0.00498273	0.00132692	-0.0037914	-0.00322251
	0.0299914	0.0138413	0.00574591	0.00999209		0.00522418	0.0169945	0.00985337		-0.00620522	0.00567191	0.00782911	0.00164997		-0.000228838	0.00560436	-0.00226424	-0.00774652
	0.0312662	0.0129703	0.00896442	0.0131036		0.00444986	0.0173895	0.00952794		-0.00578792	0.00742908	0.00452389	0.00267385		0.00261985	0.00524205	-0.00187254	-0.00947103
	0.0271991	0.0139009	0.00967807	0.00976717		0.00493437	0.014953	0.00653581		-0.000832209	0.00489802	0.00369431	-0.000691625		0.0024636	0.000945546	-0.00373472	-0.00803461
	0.0263031	0.0119092	0.00873181	0.0126861		0.00638896	0.0124935	0.0100387		-0.00244697	0.00593657	0.00376722	-0.000674356		0.00238283	0.00323834	-0.00315233	-0.00804676
	0.0252915	0.0144634	0.0104265	0.00974082		0.00908118	0.0145043	0.010593		6.20855e-05	0.00797945	0.0072531	-0.00330315		0.00209386	0.00162934	-0.00189994	-0.00857974
	0.0272368	0.0125271	0.00779847	0.00908882		0.00672098	0.0161606	0.00891328		-0.00111304	0.00576507	0.00658612	-0.000503262		0.00157056	0.00174893	-0.00298857	-0.00648562
	0.0266299	0.0118055	0.00968999	0.00702214		0.0076744	0.0143559	0.00803084		-0.00623772	0.00382735	0.00492912	0.00035806		0.00222705	0.00390813	-0.00369861	-0.00763017
	0.0289775	0.0138048	0.0072945	0.010004		0.00656263	0.0163709	0.0106615		-0.00489072	0.00561141	0.0026189	0.00113699		0.00488346	0.00509878	-0.00128895	-0.00681886
	0.0281568	0.0132888	0.0089215	0.00912127		0.00802026	0.0169842	0.0119657		-0.00071984	0.00684597	0.00466068	-0.000438618		0.00349595	0.00569285	-0.00231769	-0.00524621
	0.0304428	0.0133513	0.00759113	0.00840011		0.00894587	0.0171024	0.0102894		-0.00330449	0.00844479	0.00544237	-0.000676901		0.00535616	0.00332549	-0.00295572	-0.00771197
	0.0296853	0.0135871	0.00705286	0.0131581		0.00659099	0.017017	0.00754022		-0.00177156	0.00885615	0.00524034	-0.00102246		0.00461501	0.00495285	-0.00255343	-0.00543891
	0.0288363	0.0128879	0.00855619	0.00855817		0.00732758	0.0159526	0.00970842		0.000763334	0.00447034	0.00487492	0.00253255		0.00383714	0.00196652	-0.00171132	-0.00698199
	0.0331484	0.0122727	0.0107318	0.0104923		0.00796802	0.0183142	0.0117419		-0.00109989	0.00752149	0.00497331	-0.000303192		0.00539855	0.00314428	-0.00333686	-0.00639764
	0.0298679	0.0154436	0.00899157	0.0120846		0.00696206	0.0146326	0.0102899		-0.00180182	0.00809842	0.00385356	0.000218757		0.00494234	0.000378543	-0.00261856	-0.00520652
	0.0293008	0.0135471	0.005678	0.00843538		0.00594214	0.0171682	0.00420678		-0.00161213	0.00288016	0.00698273	-0.0010748		0.00324224	0.00330421	-0.00496914	-0.00689105
	0.0297858	0.0122303	0.00928307	0.0114137		0.00891074	0.0152313	0.00607633		0.000207842	0.0111998	0.00444052	0.00146631		0.00375404	0.00564736	-0.00591656	-0.00418159
	0.0284681	0.0151044	0.010083	0.0118621		0.00844349	0.0202984	0.00976752		-0.000772412	0.00947738	0.00569309	-3.19382e-05		0.00483108	-5.51534e-05	-0.00613776	-0.00759095
	0.0308124	0.0117671	0.00722926	0.0080671		0.00624563	0.0199262	0.00887502		0.000935873	0.00656489	0.00647561	-0.000775056		0.00281704	0.00415607	-0.00175831	-0.00440739
	0.0286551	0.0133928	0.0090665	0.00898991		0.00776439	0.0182897	0.00971115		-0.003621	0.0066108	0.00474337	0.0010372		0.0059024	0.00284486	-0.000746574	-0.0077034
	0.0298973	0.0104218	0.00988071	0.0089907		0.00642823	0.0150656	0.0104742		-0.00037847	0.00859263	0.00527013	0.001186		0.00373724	0.00182081	-0.00440292	-0.00650242
	0.0282803	0.015155	0.00997803	0.00982483		0.00801364	0.0161613	0.007548		-0.00412106	0.00454441	0.00805449	-0.000641249		0.00448348	0.00418465	-0.00354682	-0.00673566
	0.0290487	0.0156487	0.00863042	0.00880891		0.0100651	0.0193444	0.0103949		0.000553603	0.00962599	0.0093664	0.00188932		0.00475135	0.00520178	-0.00605247	-0.00544245
	0.0295693	0.0134193	0.00832333	0.0110642		0.00728361	0.0178003	0.0136627		-0.00180176	0.00693483	0.0046536	0.002906		0.00457001	0.00450262	-0.0068121	-0.00705222
	0.0268326	0.0161194	0.0103676	0.00956032		0.0112525	0.0200957	0.0136911		0.000377188	0.0063093	0.00713232	-0.00240134		0.00513595	0.00493808	-0.00256614	-0.007714
	0.0313431	0.0138191	0.0122617	0.0119414		0.0082881	0.0172451	0.0106733		0.00195397	0.00504537	0.00706038	0.000191969		0.00400111	0.000830524	-0.00508619	-0.00496784
	0.0319605	0.0144775	0.00932458	0.0095461		0.00776436	0.018648	0.00318032		0.00368855	0.00851247	0.00555122	0.000469875		0.00325195	0.00464884	-0.00587361	-0.00908193
	0.0295693	0.0155487	0.00958819	0.00851555		0.00591937	0.0178339	0.00204185		-0.00153527	0.00854711	0.00535574	-0.00073938		0.00030224	0.0037921	-0.00400577	-0.0112965
	0.0315259	0.0127574	0.0102489	0.0111159		0.00768771	0.0191599	0.00226961		0.00400171	0.00558549	0.00353727	0.000627865		0.00510293	0.00350532	-0.0083015	-0.00689522
	0.0294925	0.0172419	0.0129542	0.0108272		0.00705102	0.0155081	0.00811605		0.00200375	0.00310349	0.0076519	-0.000364902		0.00276235	0.00459065	-0.00448679	-0.0085579
	0.0272479	0.0110068	0.00782934	0.0101218		0.00610548	0.0175873	0.00730511		0.00126434	-0.00103319	0.00764174	0.00166098		0.00578194	0.003758	-0.00190399	-0.00486653
	0.0297497	0.0126401	0.0111909	0.0131483		0.007684	0.0168714	0.0104366		-0.0068	0.00533357	0.0075018	-0.000974247		0.0061418	0.00354876	-0.00365724	-0.00583135
	0.0329469	0.0111369	0.00670147	0.0117217		0.00745207	0.0152854	0.0102181		-0.00280879	0.00416304	0.00965859	0.000190743		0.00588865	0.00347489	-0.00503773	-0.00798476
	0.0312422	0.0138667	0.0102568	0.0124234		0.00620609	0.0152664	0.0100284		0.00103797	0.00413376	0.00833215	0.00278306		0.00578077	0.00090841	-0.00668099	-0.00911792
	0.0305718	0.0151431	0.00883956	0.0114043		0.00724036	0.0172046	0.00904673		-0.000109446	0.00741056	0.00853026	0.000605387		0.00424993	0.00343816	-0.0033425	-0.00657657
	0.0303378	0.0142768	0.0133283	0.0112738		0.00839379	0.0183982	0.0123504		-0.000468268	0.00548829	0.00649492	-6.5346e-05		0.00476178	0.00362992	-0.00714865	-0.00876962
	0.0314944	0.0115271	0.00967688	0.0134669		0.0051924	0.0187504	0.0126854		-0.00121151	0.00620137	0.00905812	0.00113656		0.00803162	0.0054064	-0.0042566	-0.00828561
	0.0316322	0.0152868	0.00875994	0.0120419		0.0047205	0.0172789	0.0096631		-0.000123394	0.0020195	0.00701876	0.000923258		0.00368523	0.00305367	-0.00611817	-0.00680545
	0.0315454	0.0130911	0.00995572	0.0128266		0.00685269	0.0176851	0.00736962		-0.00166055	0.00449898	0.00377288	-0.00126735		0.00341444	0.00635933	-0.00812769	-0.00878473
	0.0319158	0.0144109	0.00740926	0.0128179		0.00661448	0.016993	0.00493327		-0.000543605	0.00585305	0.00700304	-0.00112735		0.00252848	0.0051185	-0.00465317	-0.00803866
	0.0316045	0.0141204	0.0106711	0.011452		0.00616677	0.0192695	0.00755933		-0.00393841	0.00667376	0.00398825	0.00199752		0.00303594	0.00405152	-0.00264613	-0.00877106
	0.0309336	0.0146925	0.0104895	0.0132403		0.00904977	0.0208131	0.00966166		0.000530617	0.0042962	0.00628943	0.00182148		0.00182148	0.002807	-0.00393947	-0.00947157
	0.0326409	0.0146743	0.0107641	0.0130391		0.0060146	0.0190524	0.00838457		-0.00225505	0.00763084	0.00698318	-0.000920983		0.00633505	0.00395547	-0.00631721	-0.00908092
	0.0311769	0.0141081	0.0108389	0.0138128		0.00963389	0.0210381	0.00731322		0.000352199	0.00664732	0.00612536	0.000418299		0.00467918	0.00517978	-0.00583479	-0.00682355
	0.0294354	0.0141514	0.0102951	0.0106597		0.00844268	0.0214265	0.00846236		0.00111649	0.00877148	0.00933213	-0.00269504		0.00459874	0.00377846	-0.00486035	-0.00837147
	0.0322969	0.0155771	0.0126137	0.0141025		0.00812932	0.0207913	0.00890813		-0.00108873	0.00910514	0.00722599	0.00179833		0.00462271	0.00294768	-0.00391094	-0.00764139
	0.0292424	0.0146621	0.00989671	0.0140849		0.00667072	0.0209571	0.00895351		-0.000274109	0.00613778	0.00910494	0.000830095		0.00110702	0.00141664	-0.00445063	-0.0101286
	0.0331326	0.0170833	0.0121446	0.0137256		0.00901774	0.021972	0.00983881		-0.000499974	0.00532114	0.00758508	0.0008359		0.00318414	0.00262939	-0.00554083	-0.0107627
	0.0317749	0.0140569	0.0121096	0.0130412		0.00744379	0.0206392	0.00701199		-0.00153262	0.00670869	0.00690751	0.00174903		0.00272187	0.00442897	-0.00697324	-0.00561978
	0.0334371	0.0118178	0.0125402	0.0119189		0.00540813	0.0176846	0.00994443		-0.00200144	0.00597604	0.00474499	-0.002125		0.00395048	0.00285242	-0.00659308	-0.00818108
	0.0312469	0.0152587	0.0116044	0.012418		0.0069819	0.0199145	0.00755155		0.00558511	0.00714512	0.00634923	4.17301e-05		0.0042785	0.00479628	-0.00736546	-0.00807714
	0.0281524	0.0140837	0.0109183	0.0150862		0.00778654	0.0164915	0.00898179		0.00160929	0.00833347	0.00800972	0.000752167		0.00278122	0.00413124	-0.00578075	-0.00831232
	0.0312254	0.0156386	0.0140625	0.0102214		0.00669826	0.0157106	0.00696018		0.00266062	0.00697999	0.0084441	0.00189354		0.00575913	0.0076531	-0.00471988	-0.00847592
	0.0316034	0.0125846	0.0138478	0.0102392		0.00776547	0.01627	0.00944232		-0.000958951	0.00378766	0.0046709	0.000196278		0.00489521	0.00266297	-0.00654743	-0.00562201
	0.0339928	0.0156089	0.0137152	0.0139248		0.00857031	0.0165275	0.00915882		0.00150083	0.00588692	0.00358754	0.00258315		0.00223954	0.0036233	-0.00440816	-0.00556278
	0.0316338	0.0167521	0.0096226	0.0121523		0.0067351	0.0192807	0.00870505		0.000917226	0.00621538	0.00633549	-0.00148366		0.00255539	0.00408673	-0.00342012	-0.00312807
	0.0333583	0.0139148	0.0136373	0.0110669		0.00639099	0.0155154	0.00728448		0.000415488	0.00778977	0.00588044	0.00395102		0.00427938	0.0029776	-0.00814188	-0.00617943
	0.0313321	0.0135433	0.0125962	0.0126113		0.00644289	0.0180107	0.00836471		0.00109199	0.00563323	0.00540355	0.00014727		0.00428093	0.00413995	-0.00751147	-0.00952968
	0.0305654	0.0152468	0.0100879	0.00956767		0.00583502	0.0197763	0.00912544		0.00219449	0.00723121	0.00663866	0.00104546		0.00162969	0.0051681	-0.00594858	-0.00351587
	0.0313774	0.0167502	0.0109866	0.011453		0.0104984	0.0217828	0.012149		0.00255583	0.00677009	0.00698847	0.00155505		0.00716821	0.00269545	-0.00444812	-0.00642277
	0.0350422	0.0150521	0.0162456	0.0120537		0.00670686	0.0189087	0.00690868		0.00462563	0.00810244	0.00897483	0.000413571		0.00363161	0.00646684	-0.00604465	-0.00781421
	0.0321872	0.0152088	0.0113416	0.0128546		0.00765895	0.0200045	0.00648678		0.000224592	0.00947092	0.00826514	0.0017661		0.00131736	0.00502086	-0.00787878	-0.00836207
	0.0317754	0.0164665	0.0160219	0.0112536		0.00679875	0.0203432	0.00856172		0.0018399	0.00891742	0.00724877	0.00236672		0.00320246	0.00605259	-0.00655099	-0.008995
	0.0331474	0.0155933	0.0139713	0.0136944		0.00630521	0.0234	0.00801643		0.00156054	0.00759142	0.0090402	-0.00192175		0.00240599	0.00305176	-0.00732599	-0.0086952
	0.0333394	0.0153929	0.0169054	0.0123735		0.00747466	0.0251709	0.00971165		0.000884137	0.0078173	0.00879378	-0.000275509		0.00397345	0.00558496	-0.00646491	-0.00838231
	0.0305616	0.0157415	0.0159687	0.0113445		0.00843228	0.0210279	0.00882038		0.00199666	0.0087834	0.00433489	-0.000384027		0.00404525	0.00164327	-0.0037951	-0.00867518
	0.0341494	0.0134353	0.0126285	0.0132821		0.00919374	0.0224807	0.00888222		0.00421781	0.0105535	0.00425776	0.000497118		0.00465996	0.00473988	-0.00494525	-0.00775151
	0.0340142	0.0165987	0.0144768	0.0127323		0.00727908	0.0250631	0.011396		0.00209011	0.00838131	0.00629811	0.0042916		0.00254813	0.00262518	-0.00907981	-0.00777892
	0.0305096	0.0163381	0.013939	0.0133962		0.00807481	0.0223372	0.00653175		-0.00225615	0.0069526	0.00800993	-0.000494035		0.0039826	0.00227695	-0.00554881	-0.00626488
	0.0341049	0.0121891	0.0107821	0.012621		0.00709249	0.0272448	0.00813501		-0.00125393	0.00681584	0.00511905	-0.0008723		0.00399896	0.00176388	-0.00705222	-0.00812631
	0.0325535	0.0148845	0.0155566	0.0124819		0.00601533	0.0191186	0.00951931		-0.00014436	0.00899933	0.00757421	0.000415665		0.00471857	0.00426349	-0.00366732	-0.00815906
	0.0317639	0.0181913	0.013337	0.0124436		0.00843599	0.0194131	0.00927437		0.00188206	0.00753418	0.00464894	0.00136383		0.00220439	0.00142362	-0.00675972	-0.0102972
	0.0320621	0.0164608	0.0122185	0.0129031		0.00731336	0.0205558	0.00887133		0.00306403	0.00837061	0.00828259	6.28386e-05		0.0032971	0.00470424	-0.00642393	-0.00983654
	0.0325968	0.0142187	0.0122428	0.0139366		0.00781206	0.0230159	0.00866853		0.00377309	0.00552298	0.00338003	0.000640195		0.00455552	0.00132948	-0.00503173	-0.00661336
	0.0381449	0.0143591	0.0126514	0.0112637		0.00637822	0.0224699	0.00735646		0.00393731	0.0066841	0.00637977	-0.00262367		0.00438608	0.00282358	-0.0051535	-0.00697055
	0.0310705	0.0160892	0.012714	0.0122571		0.00662294	0.023183	0.00795217		0.00247792	0.00420403	0.00393633	-0.000892605		0.00159531	0.0013566	-0.00618347	-0.00732123
	0.0334692	0.0137408	0.0144918	0.0145622		0.0103272	0.0254001	0.00774311		0.00243291	0.0056849	0.00697619	0.00092977		0.00313491	0.00268238	-0.00494108	-0.00653718
	0.0312905	0.0151459	0.0122689	0.0155338		0.00757388	0.0247901	0.00914295		0.00233447	0.00720417	0.00763474	-0.000428557		0.00223065	0.00357112	-0.00542072	-0.00789998
	0.0332135	0.01752	0.0145794	0.0133		0.00575026	0.0226709	0.0123402		0.00116694	0.00767922	0.00663399	-0.000504553		0.00658106	0.00326863	-0.00331067	-0.00771391
	0.0361243	0.0155052	0.0136563	0.014998		0.00884397	0.0215585	0.0118272		-1.04537e-05	0.00802617	0.00601545	-0.00142356		0.00232441	0.00321916	-0.00542716	-0.00941871
	0.0327835	0.0155217	0.0119431	0.0111385		0.00792595	0.0203779	0.0123817		-0.000283903	0.00538816	0.00724828	0.000546558		0.00221835	0.00039943	-0.00235806	-0.00800676
	0.0325064	0.0159403	0.0103786	0.0155639		0.00747871	0.0205953	0.0095742		0.000695926	0.00597029	0.00896931	0.00228382		0.00286771	0.000689305	-0.00420926	-0.00986907
	0.0340598	0.0148767	0.0155136	0.0119145		0.00742621	0.0225544	0.0131708		0.00195532	0.00498946	0.00677403	0.00137588		0.00400568	0.00308442	-0.00585901	-0.00864605
	0.0331245	0.0175484	0.0152036	0.0116189		0.00542358	0.0216695	0.0122333		0.00262529	0.00441861	0.00589302	-0.0032467		0.00300284	0.000862136	-0.00490689	-0.00889474
	0.0342709	0.0142628	0.0114186	0.0130118		0.0077056	0.0229401	0.0068777		0.00389216	0.0084442	0.00311043	0.000230774		0.00505324	0.00415789	-0.00386141	-0.00929911
	0.0307017	0.0165718	0.0171665	0.0127682		0.00623259	0.0222612	0.0104159		-0.000276732	0.00608768	0.00776943	-0.000230812		0.00592564	0.00523698	-0.00543997	-0.00767352
	0.030605	0.0144065	0.0170951	0.0125311		0.00801371	0.0249304	0.0105993		0.000130796	0.00680159	0.00360747	0.000689738		0.00446615	0.0021191	-0.00225434	-0.00748668
	0.0326982	0.019083	0.016617	0.0161733		0.00955861	0.0240575	0.00837573		0.00193207	0.00449755	0.00854544	0.000635774		0.00217673	0.00304887	-0.00328967	-0.011053
	0.0334963	0.0148339	0.016656	0.0119623		0.00773509	0.022557	0.00620016		-0.00116149	0.00949718	0.00726632	0.00223576		0.00571692	0.00135541	-0.00604286	-0.00864069
	0.0362985	0.0150165	0.0178448	0.0118912		0.00888647	0.0195849	0.00868147		0.00084787	0.00702068	0.00597749	0.00124387		0.00634223	0.00427765	-0.00616423	-0.00958272
	0.0349052	0.0155091	0.0144012	0.0103645		0.00543493	0.0191067	0.00950669		0.00355555	0.00774759	0.00745753	0.00132467		0.00423229	0.00345005	-0.00676433	-0.0124538
	0.0352744	0.0152269	0.0146051	0.0143897		0.00846538	0.0194091	0.00902833		0.00206493	0.00856657	0.00391788	0.00224169		0.00473858	0.0022006	-0.00745105	-0.0107966
	0.0372153	0.0137008	0.0177931	0.0136757		0.0100565	0.0180455	0.012747		0.00295508	0.00637778	0.00720896	0.00542733		0.00284697	0.00117882	-0.00467374	-0.0120156
	0.0377842	0.013571	0.0155712	0.0127864		0.00795105	0.0189544	0.010664		0.00224328	0.00579444	0.00511779	-0.00342588		0.00621072	0.00662978	-0.00350003	-0.0101097
	0.0379826	0.0162633	0.0163844	0.0138546		0.00394552	0.0214325	0.0086462		0.00313062	0.00938097	0.00425977	0.00250802		0.00495129	0.00379428	-0.00547075	-0.0100493
	0.0348394	0.0172885	0.0164641	0.0151509		0.00730225	0.0227813	0.00958792		0.00274996	0.00379954	0.00708961	0.00248633		0.00426134	0.00539754	-0.00364074	-0.00837448
	0.03758	0.0166466	0.0172218	0.0107615		0.00753963	0.0216283	0.0123074		0.00192948	0.00667345	0.00526532	-0.000681688		0.00260095	0.00353052	-0.00410086	-0.00800118
	0.0364492	0.0185098	0.016476	0.0146633		0.00910778	0.0227766	0.0104618		0.00214588	0.00932103	0.00633189	-0.00186698		0.002466	0.00436072	-0.00411533	-0.00819962
	0.036126	0.0174693	0.0172558	0.0149006		0.00959423	0.0209173	0.00920812		0.00165571	0.00562508	0.00598889	-0.00207501		0.00373957	0.00449107	-0.00611253	-0.0094711
	0.0340331	0.0126107	0.0179883	0.015252		0.00851279	0.0218776	0.0104063		0.00292858	0.00215031	0.00480132	0.000398643		0.0039709	0.00442038	-0.00690198	-0.0099046
	0.0362589	0.0165002	0.0169214	0.013922		0.0080197	0.021717	0.00909689		0.00250444	0.00356201	0.00535281	-0.000112578		0.00325248	0.00419237	-0.0071403	-0.0124997
	0.0347626	0.0184526	0.016793	0.0151164		0.0074022	0.0202644	0.00968257		0.000698282	0.00439975	0.00522099	-0.000277274		0.0042433	0.00225902	-0.00689615	-0.0126335
	0.0347669	0.017222	0.0152143	0.0136228		0.00699939	0.0166847	0.00947845		0.000404701	0.00672071	0.00455827	0.00359962		0.00295838	0.00343177	-0.00481802	-0.00876936
	0.0362573	0.0193726	0.0153642	0.016925		0.00809027	0.0143918	0.0112233		0.00220231	0.00816827	0.00534032	-0.00155815		0.00370134	-0.000290043	-0.00636589	-0.0115445
	0.0400099	0.0173035	0.0165448	0.0154858		0.00777228	0.0188962	0.0117205		0.00425858	0.00454762	0.00476304	3.38162e-05		0.00306513	0.00177007	-0.00439115	-0.0102736
	0.0366796	0.0172968	0.0160665	0.0131257		0.00866197	0.0169777	0.0131016		0.002332	0.00723338	0.00528347	0.00142032		0.00161241	0.000158817	-0.00600671	-0.00857044
	0.0390018	0.0180154	0.0180522	0.0183915		0.00909695	0.0174776	0.013523		0.00219293	0.00578011	0.00431924	-0.000190468		0.00333595	0.00222762	-0.00661924	-0.00844128
	0.0378176	0.02064	0.0163185	0.0141197		0.00723225	0.0178613	0.0123351		0.000929037	0.0059899	0.00655753	0.000678554		0.00315519	0.0034644	-0.00734867	-0.00690814
	0.0365716	0.0182637	0.0190276	0.0177694		0.00647087	0.0195497	0.00976075		0.00283925	0.00730107	0.00554187	0.00112095		0.000361408	0.00604499	-0.00806393	-0.0113048
	0.0391944	0.0195343	0.0167093	0.0147502		0.00853333	0.0193069	0.01088		0.00299797	0.0023388	0.00408034	0.000530473		0.00397725	0.00471145	-0.0069212	-0.0112301
	0.0371116	0.01684	0.0171401	0.0126842		0.00599614	0.0194564	0.0118312		0.00209389	0.00310326	0.00457671	0.000904004		0.00352793	0.00412921	-0.00938862	-0.0119799
	0.0354168	0.0169415	0.0171786	0.0166659		0.00552706	0.0193734	0.0107984		0.0028374	0.0046232	0.00344065	-0.000722933		0.00412405	0.00487731	-0.00553343	-0.0125705
	0.034345	0.0173877	0.0176752	0.0138472		0.00610227	0.022721	0.00956891		0.000253826	0.00538037	0.0055152	0.000770183		0.00412276	0.00368843	-0.00424614	-0.0107281
	0.0392906	0.0156543	0.0215502	0.0164346		0.00564742	0.0237061	0.0109516		0.000869195	0.00375263	0.00659581	0.000981433		0.00338109	0.00317008	-0.00734903	-0.0137195
	0.0394641	0.015725	0.020866	0.0133355		0.00776934	0.0198306	0.0141007		0.000213181	0.00295231	0.00490566	-0.000396234		0.00304348	0.000726633	-0.0076702	-0.0116024
	0.0359793	0.017251	0.0183844	0.0145324		0.00668606	0.0216028	0.00743641		0.00272331	0.0038997	0.00526651	0.00209574		0.0069108	0.000674136	-0.00572826	-0.0139848
	0.03408	0.0161928	0.0199857	0.0181924		0.00594663	0.0209205	0.00948137		0.0012518	0.00267932	0.00526639	-0.000525514		0.0017181	0.00166623	-0.00573517	-0.00874837
	0.037077	0.0177821	0.0202932	0.0159667		0.00699539	0.0225102	0.00852306		0.00239012	0.00311876	0.0059363	0.00214052		0.00183803	0.000423772	-0.00676286	-0.01304
	0.0365705	0.0177859	0.0168363	0.014861		0.00648136	0.0220866	0.0110572		0.000668084	-0.000385408	0.00649946	-0.000437849		0.00523238	0.00501079	-0.0063485	-0.0112699
	0.0399228	0.0183895	0.0211195	0.0141737		0.00935135	0.0219097	0.00824681		-0.000705911	-0.00171907	0.00635202	-0.00137838		0.00274405	0.00289848	-0.0051291	-0.0141087
	0.0373804	0.0173541	0.0203866	0.0158702		0.00809784	0.0177415	0.0109531		0.00124849	-0.00030103	0.00611952	-0.000440406		0.000455162	0.00400583	-0.00895004	-0.01358
	0.0388225	0.015868	0.0205758	0.0144357		0.0108104	0.0192264	0.0113169		0.00460542	-0.00134701	0.0066068	0.00191665		0.00219294	0.00333705	-0.00515148	-0.0100636
	0.0377737	0.0162329	0.0214135	0.0169825		0.00842642	0.0204396	0.0130757		0.000778519	0.00510323	0.00477075	1.28395e-06		0.00322189	0.00102462	-0.00734242	-0.0103899
	0.0373725	0.0177432	0.0205155	0.0166167		0.00877076	0.0174266	0.0121771		3.76012e-05	0.00318735	0.0046165	-0.00265616		0.00473592	0.000907556	-0.00698544	-0.0105807
	0.0386918	0.0172849	0.0198219	0.0170953		0.00449936	0.0221093	0.00945402		0.000828563	0.00230592	0.00626854	-5.62151e-05		0.00416368	0.00138926	-0.0064891	-0.0147648
	0.0383706	0.0157683	0.0230387	0.017931		0.00490051	0.0202007	0.0116639		0.00160475	0.00537155	0.00628029	0.000524349		0.00416954	0.00525427	-0.00725416	-0.0112088
	0.0406742	0.0180979	0.0189969	0.016305		0.00854191	0.0223929	0.0123521		0.000502128	0.00516687	0.00463652	9.23479e-05		0.00424672	-0.000493073	-0.0104541	-0.0102238
	0.0366041	0.0188621	0.0193317	0.0171625		0.00881866	0.0211869	0.014405		0.00172135	0.00472367	0.0072658	-0.00259772		0.00516442	0.000769978	-0.00637739	-0.006553
	0.0398245	0.0161229	0.0218575	0.0164609		0.0067688	0.0213525	0.0120744		-0.000629881	0.00429178	0.0053369	-0.00281355		0.00307298	0.00307749	-0.00588135	-0.0103585
	0.0406013	0.0182564	0.0170924	0.0179099		0.00627964	0.0214151	0.0129061		0.000859627	0.00293177	0.00537914	0.000706981		0.00447016	0.00279897	-0.00688331	-0.00623895
	0.0403789	0.0166234	0.0234636	0.0142294		0.00803855	0.0218168	0.0120902		0.00232979	0.00415004	0.00608024	-0.000117143		0.00308052	0.00529947	-0.0072932	-0.000829068
	0.0412065	0.0194182	0.022133	0.0125899		0.00803598	0.023845	0.0112852		0.002047	0.00379977	0.00525392	0.000227595		0.00623358	0.00162972	-0.00668866	0.00167212
	0.0403452	0.0155087	0.023434	0.0176321		0.00743094	0.0221072	0.0115627		0.00217707	0.00313849	0.00727152	0.000196897		0.00419345	0.00235073	-0.00527124	-0.00359894
	0.0382703	0.0149473	0.0207663	0.0153423		0.00620328	0.021553	0.0129385		-0.000104328	0.00427758	0.00584709	0.000918333		0.00309099	0.00223283	-0.00508934	-0.00392604
	0.0385081	0.0199008	0.0205718	0.0180596		0.00700752	0.0218516	0.012681		-0.00068925	0.00736054	0.00817852	0.00258973		0.00213937	0.00418455	-0.0058938	-0.00596686
	0.0392625	0.018772	0.0190949	0.0173149		0.0072776	0.0181557	0.0135111		-0.000399461	0.00213817	0.00531061	-0.00175059		0.00691806	0.00618118	-0.00407788	-0.00564579
	0.0400397	0.0187237	0.022784	0.0142427		0.00448788	0.0209416	0.0145993		-0.0012563	0.0067935	0.00768586	-0.00202695		0.00275886	0.00417305	-0.00617643	-0.00422465
	0.0384707	0.0182028	0.0218783	0.0140139		0.00695035	0.0185593	0.0140595		-0.00249309	0.0052903	0.00721229	0.00162034		0.00613516	0.00275969	-0.00605258	-0.00650984
	0.0427893	0.0181675	0.0210897	0.0180549		0.00806348	0.0176067	0.0153615		0.000871213	0.00601094	0.00627353	-0.00185382		0.00277945	0.00480016	-0.00639237	-0.00561393
	0.0420522	0.0172765	0.0199048	0.0154019		0.00808743	0.0191852	0.0148839		-0.00103705	0.004061	0.00945704	0.00145566		0.00433972	0.00315765	-0.00307663	-0.00816963
	0.0403118	0.0154652	0.0168567	0.0176334		0.00876125	0.0183256	0.0155968		-0.00107334	0.00619056	0.0054772	-0.000405548		0.00410479	0.000181112	-0.00704184	-0.00472587
	0.0417716	0.0189128	0.0187785	0.0152903		0.00827872	0.0218839	0.0140118		0.000321449	0.00743484	0.00532418	-5.68423e-05		0.00403181	0.00198605	-0.00657289	-0.00131233
	0.041868	0.0175057	0.0202253	0.0160695		0.00652603	0.018707	0.011659		-0.00105881	0.00647328	0.00479652	-0.00109487		0.00493161	0.00193907	-0.00808982	-0.00519469
	0.0399447	0.0204029	0.021202	0.013938		0.00931078	0.0203349	0.0154343		-0.000586896	0.00558873	0.00734123	0.000471679		0.00235677	0.0035286	-0.0095947	-0.00608099
	0.0377171	0.0157429	0.0195212	0.0160207		0.00782132	0.0202151	0.014934		-0.00162869	0.00356468	0.00433889	0.00172247		0.00448078	0.002373	-0.00827559	-0.00726665
	0.0390718	0.0190953	0.0206429	0.0172994		0.0069721	0.0220591	0.0148403		0.000571855	0.00580578	0.00576999	0.000365363		0.00232099	0.00322557	-0.00824567	-0.00716312
	0.0422522	0.0191056	0.0199914	0.0147422		0.00602358	0.0216209	0.014371		0.000618687	0.00339618	0.0073626	0.00134973		0.00306047	0.00494478	-0.00602226	-0.00474176
	0.0377987	0.0151936	0.0204391	0.015945		0.00765455	0.0215134	0.0150381		0.00034811	0.00449696	0.00723038	-0.00132464		0.000353184	0.00294065	-0.00661661	-0.00577504
	0.0424883	0.0186969	0.0221613	0.0158498		0.0100041	0.0221031	0.0153049		-0.00236052	0.0051637	0.00375431	0.0010472		0.0046505	0.00191568	-0.00472733	-0.00741118
	0.0429384	0.0193491	0.0236977	0.0207572		0.0124952	0.021488	0.012176		0.000173682	0.00410331	0.00576995	-0.000151		0.00180311	-0.000191948	-0.00512495	-0.00807051
	0.0423701	0.0184557	0.021342	0.0162706		0.0088148	0.0220437	0.0166204		-0.00217289	0.00433145	0.00401133	0.000747654		0.00313577	0.00239559	-0.00436656	-0.00709232
	0.0402997	0.0198684	0.0219106	0.0172214		0.00826229	0.0186074	0.0122551		0.000244201	0.00389151	0.00264124	0.000869578		0.00583143	0.0040865	-0.00231631	-0.00974671
	0.0423135	0.0204744	0.0213539	0.0169062		0.00484794	0.019664	0.015977		-0.00237259	0.00283246	0.00237248	0.00031762		0.0021147	0.0046353	-0.00559014	-0.00451284
	0.0404975	0.0198448	0.0224899	0.0166483		0.00702056	0.0212117	0.0123972		-0.00018448	0.00268683	0.00601371	-0.00209831		0.00115828	0.00343343	-0.00365689	-0.00478242
	0.0413538	0.018021	0.021793	0.0159097		0.00753572	0.0193206	0.0143282		0.000986527	0.00423895	0.00416663	-0.00072986		0.000313166	0.00429337	-0.00281881	-0.00475728
	0.0417389	0.0213179	0.0197338	0.0142839		0.00726929	0.0218318	0.0172045		-0.00179863	0.00359168	0.00819918	-0.00239176		0.00310241	0.00245197	-0.00372408	-0.00667238
	0.0394552	0.0174177	0.0231481	0.0189044		0.00885217	0.0180373	0.0164416		-0.000809569	0.00156519	0.00712967	-0.00176065		-0.000431112	0.00416053	-0.00167438	-0.00536565
	0.0424397	0.018168	0.0218613	0.0152746		0.00631905	0.020358	0.0143175		-0.00127697	0.0032116	0.00528229	-0.00187858		0.00502014	0.00287244	-0.0043511	-0.00647351
	0.0406727	0.021727	0.0204061	0.016819		0.00876085	0.0198414	0.0150883		-0.00167011	0.0014982	0.00776743	0.00065005		0.00270142	0.00595848	-0.00565874	-0.00636074
	0.0381917	0.0182944	0.0208929	0.0170887		0.00786695	0.0174688	0.0152827		0.000788048	0.00367688	0.00485251	-0.00128399		0.00198057	0.00286641	-0.00108167	-0.00694678
	0.0414489	0.0188005	0.0193383	0.0177373		0.00702598	0.0216085	0.0153149		0.00014379	0.00178822	0.00425131	0.000355339		0.00353625	0.00243171	-0.00445447	-0.00820023
	0.0419765	0.0200665	0.0212161	0.0114916		0.00833456	0.0215223	0.0182342		-0.000868317	0.00167382	0.00441345	-0.00148207		0.00354101	0.00343435	-0.00470302	-0.00886236
	0.0431021	0.0183964	0.0242461	0.0141089		0.0091653	0.0193478	0.0169924		-0.00109845	-0.000965449	0.00254858	0.0024497		0.00552275	0.0025067	-0.00381142	-0.00787638
	0.043001	0.0196743	0.0230766	0.0122621		0.00822741	0.0186453	0.0149787		-0.000913029	0.00308651	0.00398632	-0.00110226		0.00585928	0.00145308	-0.00336535	-0.0107818
	0.0418693	0.0201381	0.0252309	0.0151829		0.00528873	0.0223828	0.0156042		-0.00155718	0.00176086	0.0065233	-0.000489225		0.0041802	0.00356336	-0.00568723	-0.00700627
	0.0422282	0.0199649	0.0255418	0.0180971		0.00843456	0.0221366	0.016566		-0.00311909	0.00522214	0.00687698	0.000373403		0.00306546	0.00192861	-0.00569362	-0.00926637
	0.0434606	0.017996	0.0219651	0.0168396		0.00702146	0.0268841	0.0131365		-0.00137724	0.00193663	0.00513206	0.000642806		0.00617018	0.00268666	-0.00182916	-0.00712588
	0.0431883	0.0203083	0.0204108	0.0158536		0.00740053	0.0229588	0.0142293		0.000282978	0.00382692	0.00369315	0.00264358		-0.000262719	0.00396988	-0.00377785	-0.00820089
	0.0422364	0.0162498	0.0236452	0.0188108		0.00690083	0.0233557	0.0143181		8.14389e-05	0.00456463	0.00560748	0.000333981		0.000703589	0.00462356	-0.00300906	-0.00539012
	0.0420664	0.0193076	0.0216683	0.0150895		0.00666001	0.021754	0.0162023		-0.00169377	0.004843	0.00622154	-0.00274395		0.00041419	0.00602383	-0.00235288	-0.00940447
	0.0420873	0.020191	0.0216568	0.0151462		0.00778711	0.0196056	0.0154646		0.000642986	0.00418348	0.00576102	0.00127476		0.000774139	0.00351176	-0.00352308	-0.0103794
	0.0415218	0.0202784	0.0225128	0.0180715		0.0112337	0.0195335	0.0128618		0.00102226	0.00376526	0.00437184	0.000348664		0.00172141	0.00333186	-0.00658717	-0.0106599
	0.0427769	0.0196082	0.024925	0.0159489		0.00972713	0.0197249	0.0163321		-0.0017852	0.00588841	0.00287158	-0.00104094		0.00445587	0.00373115	-0.00376333	-0.00427631
	0.0466703	0.017495	0.0269486	0.0172558		0.00977431	0.0214732	0.0183859		0.00169286	0.00171699	0.00276765	-3.00535e-05		0.00308291	0.00435399	-0.00351365	-0.00882461
	0.0412868	0.0211942	0.0239138	0.015825		0.00880061	0.0198908	0.0134869		0.000604147	0.00233496	0.00425741	8.3435e-06		0.00116719	0.00476353	-0.00271294	-0.00951342
	0.0441516	0.0215784	0.0230896	0.0194102		0.00779018	0.0201306	0.0135274		0.00221807	0.00497165	0.00292255	-0.000211771		0.00373403	0.000506506	-0.00405721	-0.00820116
	0.043792	0.0172551	0.026545	0.0177961		0.00765134	0.0230919	0.0172151		0.00237247	0.00335948	0.0046771	0.00276836		0.000981975	0.00287583	-0.00504569	-0.00865961
	0.0414876	0.020318	0.0221259	0.0181451		0.0103695	0.0267342	0.0130983		0.00100159	0.00341237	0.00554365	-0.0011992		0.00532878	0.00538846	-0.00481804	-0.00717711
	0.0428487	0.0180192	0.0256133	0.0158034		0.0109609	0.0223606	0.0149297		-0.000522846	0.00240475	0.00517021	-0.00148288		0.00199823	0.00141115	-0.00465332	-0.00791918
	0.0407202	0.0202308	0.0256385	0.0144713		0.00852843	0.0187495	0.013847		0.000191065	0.00449867	0.00341431	0.00176243		0.00179888	0.000395274	-0.004086	-0.00817929
	0.0448003	0.0158418	0.0232398	0.0205255		0.00841167	0.0220881	0.0133348		0.00115542	0.00532822	0.00378144	0.00096483		0.00343631	0.00197223	-0.00369638	-0.00562728
	0.0444746	0.0207194	0.0238206	0.0180965		0.00833392	0.0197329	0.0142583		0.00115059	0.00728508	0.00457948	-0.000845866		0.00163693	0.00633079	-0.00405814	-0.00795602
	0.042127	0.0231369	0.0246714	0.0162583		0.00687758	0.0218167	0.0147767		-0.000147664	0.0037808	0.00455096	0.000500837		0.00314043	0.00440684	-0.00025806	-0.00547073
	0.0431579	0.0199002	0.0255334	0.0186042		0.00793227	0.0198147	0.0159452		0.00055477	0.000133083	0.00691124	-0.00216329		0.00515066	0.00569684	-0.00441057	-0.00503153
	0.0434573	0.0193973	0.0244114	0.0192303		0.00863782	0.0212572	0.0145545		-0.00115187	0.00247271	0.00788681	-0.000204089		0.0048263	0.00237723	-0.00438356	-0.00863852
	0.0410223	0.0210691	0.0256773	0.0190397		0.0104853	0.0220852	0.0167825		-0.00169189	0.00344731	0.0100025	0.00204367		0.00253787	0.00240421	-0.00263786	-0.00383976
	0.0426411	0.022093	0.0258043	0.0155063		0.010066	0.0230794	0.0164266		0.00262456	0.00138644	0.00717159	-0.00141604		0.00462615	0.00291574	-0.000554656	-0.00848602
	0.042168	0.0195296	0.0246173	0.0168182		0.0092739	0.0240967	0.0159968		-0.00151568	0.00286351	0.0040341	0.00139915		0.00472062	0.00464031	-0.00258346	-0.00868152
	0.0417728	0.0209107	0.0228137	0.0190965		0.00902948	0.0235026	0.0140118		0.00214755	0.00280866	0.00489285	-0.00103424		0.00204326	0.00589821	-0.00416917	-0.00539441
	0.0403206	0.0222011	0.0248558	0.0164169		0.0111182	0.022846	0.0165382		-0.000276111	0.00638012	0.00673972	-0.00160052		0.00303044	0.00337276	-0.00477241	-0.00910534
	0.0444031	0.0203828	0.0246754	0.018534		0.0104326	0.0221427	0.0145696		-0.000480926	0.00304598	0.00383142	-0.00157369		0.00270893	0.00157561	-0.00564598	-0.00492711
	0.0436258	0.0220659	0.0216657	0.0193962		0.00951924	0.0235297	0.0123096		0.0037201	0.00458635	0.00193706	0.00279249		0.00312533	0.0037313	-0.00611931	-0.0070763
	0.0444621	0.0204693	0.0288556	0.0186545		0.00671829	0.02342	0.0131225		0.00214157	0.00393159	0.00393021	7.13694e-05		0.00385836	0.00194459	-0.0056576	-0.00450128
	0.0435249	0.0167809	0.02788	0.0183279		0.00756338	0.023034	0.0122104		0.00164436	0.00416418	0.00546902	0.000227439		0.00245887	0.0034359	-0.0102775	-0.00973249
	0.0395385	0.022772	0.0251267	0.0178201		0.0089024	0.0213742	0.0147503		0.000434407	0.00558175	0.00626057	7.15638e-05		0.00176342	0.00476909	-0.00601054	-0.00896079
	0.0455765	0.0193527	0.0257465	0.020011		0.00844644	0.0209131	0.0138118		0.00227502	0.0037366	0.00623924	0.00205883		0.00200974	0.00234663	-0.00828702	-0.00815158
	0.0412116	0.021514	0.0253175	0.0206344		0.008691	0.0219024	0.0134971		0.000378702	0.00625852	0.00587674	0.000982072		0.00384134	0.00220713	-0.00811391	-0.00596973
	0.0416246	0.0212416	0.026227	0.0192011		0.00953345	0.0221341	0.0154801		0.00186672	0.00506992	0.00636002	0.00190889		0.00524011	0.00162657	-0.00944645	-0.00945448
	0.0421952	0.0242967	0.023328	0.0179979		0.00813403	0.0233123	0.013934		0.00171674	0.00517256	0.00621397	0.00224894		0.00330848	0.00208257	-0.00876496	-0.00852002
	0.0409365	0.0196933	0.0254002	0.0169063		0.008397	0.0212877	0.015256		0.000763792	0.00470549	0.00606833	0.00145481		0.00168754	0.00408772	-0.00376974	-0.00815826
	0.043142	0.0228862	0.0273914	0.0178033		0.00624069	0.0262286	0.0135317		0.0012809	0.00728832	0.00700293	0.00186633		0.00126978	0.00287386	-0.00832762	-0.00746932
	0.047517	0.0230156	0.0281906	0.0236473		0.00792143	0.0230293	0.0133288		-0.000461483	0.00651869	0.00703814	0.0042611		0.00342264	0.00547029	-0.00635258	-0.00576379
	0.0455381	0.0220649	0.0277681	0.0204017		0.0111572	0.0244894	0.0148621		0.00313704	0.00575058	0.00767562	0.000952108		0.00173671	0.00127664	-0.00487505	-0.00674683
	0.0416752	0.0224858	0.0267423	0.0181095		0.00787946	0.0240517	0.0130513		0.00284457	0.00518379	0.00677788	-0.00253136		0.00358863	0.00430729	-0.00569122	-0.0105222
	0.0452599	0.0195148	0.0252887	0.0169308		0.00849268	0.0217767	0.0162595		-2.96129e-05	0.00321107	0.00794352	0.00153993		0.00285433	0.00340625	-0.00649193	-0.00723553
	0.0446113	0.0213405	0.0245725	0.0167636		0.00988586	0.0229596	0.0141624		-0.00138044	0.00744127	0.00397707	0.00315988		0.00147228	0.00406674	-0.00976264	-0.0101604
	0.0439442	0.0247561	0.0271346	0.0213776		0.0102226	0.0252082	0.0138156		0.0016677	0.00772962	0.00596512	0.00283722		0.00480184	0.00439967	-0.00626369	-0.00690583
	0.0436294	0.0234411	0.0270328	0.0216272		0.00736875	0.0230024	0.0165218		0.00126007	0.00737964	0.00658255	0.001163		0.00178493	0.00374125	-0.00638229	-0.0115272
	0.0458401	0.0201817	0.0286615	0.01514		0.0102588	0.0228453	0.0154552		0.000584827	0.00688512	0.00742134	0.000252189		0.00240332	0.003364	-0.00857126	-0.0116899
	0.0418872	0.0244319	0.0258577	0.0214923		0.0104604	0.0235925	0.0149237		0.00261058	0.00655287	0.00620025	-0.00174623		0.00353832	0.00543988	-0.00307857	-0.0115765
	0.0404712	0.0236131	0.0243547	0.016673		0.00875693	0.025683	0.0154785		-0.00256528	0.00634122	0.00741877	0.00386531		0.00109673	0.00491372	-0.00488162	-0.012367
	0.0390098	0.022102	0.0236957	0.0205958		0.00753949	0.0248777	0.0123074		-0.000303081	0.00399938	0.00577056	0.00128649		0.00228226	0.00438582	-0.00123962	-0.00911406
	0.0427262	0.0217158	0.0281657	0.0198929		0.0071521	0.024645	0.0156063		-2.23512e-05	0.00496347	0.00662296	0.00157645		0.00286145	0.00680025	-0.0051194	-0.0107847
	0.0427622	0.0213288	0.0293378	0.0180523		0.00949557	0.026304	0.0147112		-0.00183273	0.00457197	0.0054356	0.0017442		0.00243897	0.00330134	-0.00734523	-0.011118
	0.0425689	0.0209429	0.0244083	0.0186193		0.00535223	0.024099	0.0183626		0.00103166	0.00757414	0.0067209	0.0012121		0.0036262	0.00522205	-0.00611874	-0.0105439
	0.0433075	0.0225472	0.0266043	0.0203007		0.00752552	0.0262394	0.013409		0.00190662	0.00517199	0.00648204	0.00116491		0.00396023	0.00260757	-0.00580632	-0.00995044
	0.0430962	0.022666	0.0254187	0.0209574		0.0112511	0.0210602	0.0128239		0.00262739	0.00566076	0.0057715	0.00324809		0.000106788	0.0042634	-0.0044796	-0.00983917
	0.0425773	0.0226807	0.0279564	0.0212492		0.00743795	0.0219915	0.0154735		0.00249865	0.00430747	0.00628761	0.00254046		0.00302634	0.00641013	-0.00339508	-0.0110579
	0.0398131	0.0228601	0.028838	0.0229495		0.0100005	0.021892	0.0167006		0.00189258	0.00367329	0.00670567	4.09106e-05		0.00233479	0.000923967	-0.00740096	-0.0113039
	0.0430222	0.0240747	0.0263315	0.019246		0.00714494	0.0211499	0.0169859		0.00145497	0.00643352	0.003927	0.00194933		0.00466053	0.00603284	-0.0038359	-0.00901179
	0.0440859	0.020601	0.0294306	0.0179701		0.0100267	0.0191286	0.0148434		0.00150521	0.00387316	0.00419565	0.000753811		0.00276679	0.0012465	-0.00666536	-0.00760343
	0.0424026	0.0249573	0.0249608	0.01908		0.00722081	0.0209868	0.0156739		-8.12325e-05	0.0039787	0.00680055	0.00257174		0.00136043	0.0040349	-0.00539763	-0.00690938
	0.0423877	0.0224967	0.0283077	0.0202141		0.00937473	0.0208127	0.016243		0.00131526	0.00331038	0.00477458	-0.000913676		0.002778	0.00465526	-0.0080906	-0.00567311
	0.0419106	0.0200158	0.024145	0.0195036		0.00886565	0.019801	0.0151534		0.000800177	0.00172409	0.00511581	-0.000253911		0.00299051	0.00674047	-0.00455812	-0.00472573
	0.0465148	0.024234	0.0291423	0.0182318		0.00611976	0.0215868	0.0141447		0.000539423	0.00516704	0.00565647	0.0021706		0.00338646	0.00418957	-0.00461935	-0.00334063
	0.0414773	0.021202	0.0277126	0.0231889		0.00989839	0.0229187	0.013069		0.00140807	0.00389438	0.00536664	-0.000242962		0.00168205	0.00397568	-0.00980208	-0.000716185
	0.0442447	0.0229557	0.0288583	0.023177		0.00779107	0.0204524	0.0134034		0.00192695	0.0038392	0.00585036	0.00158992		0.000428313	0.00745943	-0.00585989	-0.00366872
	0.0435123	0.0212374	0.0305235	0.0214248		0.00800167	0.0261186	0.0142181		0.00151873	0.00328249	0.00760415	-0.000262976		0.00143371	0.00345807	-0.00659558	-0.00578902
	0.0439806	0.0202644	0.0291115	0.0207864		0.00900283	0.0276026	0.0167182		1.94662e-05	0.00296477	0.00500178	0.00188318		0.00536741	0.00512136	-0.00406258	-0.00821209
	0.0445704	0.0204063	0.0283934	0.0194582		0.00790408	0.0249309	0.0141441		-0.000362468	0.00332437	0.00506801	0.00254566		-0.000679859	0.00332501	-0.0064906	-0.00915336
	0.0434651	0.0234438	0.0286661	0.0189725		0.00776656	0.0282744	0.0151052		0.00122316	0.00382551	0.00714217	0.000798207		0.00293424	0.00359822	-0.00444642	-0.00828913
	0.046667	0.0223043	0.0262779	0.0219084		0.0101396	0.029366	0.0129701		0.000591925	0.00625355	0.00493682	-6.53075e-05		0.00184092	0.00483857	-0.00519484	-0.00819423
	0.0443723	0.0198976	0.0261245	0.0192166		0.00889527	0.0267182	0.0126811		0.00248481	0.00512492	0.00578695	0.00084637		0.00258245	0.00221698	-0.00317729	-0.00970455
	0.0475596	0.0220834	0.0316305	0.0174556		0.00744538	0.0239344	0.0138215		0.00129976	0.0056283	0.00502213	-1.93505e-05		0.00316783	0.005168	-0.00565968	-0.00939926
	0.0476281	0.0227023	0.0289398	0.0200563		0.00802194	0.0253134	0.0168208		-0.00182309	0.00555112	0.00534416	0.000624864		0.00384836	0.00453075	-0.00626579	-0.0082192
	0.04596	0.0202264	0.0293218	0.0205522		0.00776078	0.0229419	0.0149006		0.000292942	0.00259453	0.00531015	-0.000377654		0.00166283	0.00250717	-0.00595951	-0.0108833
	0.0463004	0.0237601	0.0308667	0.0193275		0.00750443	0.0239109	0.0166912		0.000951619	0.00726111	0.00601044	5.3677e-05		0.00310134	0.00476742	-0.00352702	-0.0115551
	0.0503992	0.0219047	0.0309354	0.0211506		0.0113406	0.024613	0.0162533		-0.000835981	0.0035675	0.00614482	0.000317891		0.00300478	0.00650265	-0.00523744	-0.00978616
	0.0471522	0.0233558	0.0296507	0.0213595		0.0101507	0.0237195	0.017329		0.00222898	0.00401867	0.00706211	0.000256619		0.00276474	0.00458358	-0.00446944	-0.0107858
	0.0471195	0.0223836	0.0321348	0.0205132		0.0124294	0.0258894	0.0159524		-0.000299015	0.00494596	0.0045946	0.00131285		0.00165254	0.00469077	-0.00569812	-0.00725011
	0.0479689	0.0224005	0.0299724	0.0207531		0.0096162	0.0248843	0.0133286		-0.0040313	0.00262924	0.00593362	0.000551927		0.000740764	0.0043822	-0.0030832	-0.00518481
	0.0480925	0.0237652	0.0274162	0.0235027		0.0103192	0.0267391	0.0139825		0.00317059	0.00700481	0.0071202	-0.000383004		0.00335058	0.00508101	-0.00352074	-0.00965484
	0.0501038	0.0218571	0.029692	0.0190016		0.0114591	0.0272562	0.0166308		0.000629393	0.00378965	0.00735261	-0.00145916		0.00158835	0.00281825	-0.00805123	-0.0122261
	0.0474483	0.0245547	0.0304745	0.0208361		0.00800429	0.0288154	0.0124622		-0.000638181	0.00692287	0.00514462	0.00113417		0.00478929	0.00412844	-0.00726228	-0.0101316
	0.0463281	0.0234009	0.0290545	0.0189602		0.00902529	0.0278115	0.0174657		-0.000442606	0.00333037	0.00463695	0.00329997		0.00232076	0.00397585	-0.00296595	-0.00923366
	0.0461302	0.0236081	0.0278451	0.0217141		0.0104095	0.0276844	0.0145765		0.000290619	0.00577516	0.00652444	0.00282768		0.00318499	0.00458953	-0.00721031	-0.00793854
	0.0487222	0.0206884	0.0267933	0.0193661		0.00969937	0.0297015	0.0144833		0.00106323	0.00500049	0.00371147	0.000628951		0.00223742	0.00409907	-0.00660918	-0.0102115
	0.0482857	0.0218034	0.0302825	0.0178915		0.00873196	0.028452	0.0154878		0.000401094	0.00464746	0.00573341	0.000140066		0.00319503	0.00341141	-0.00609107	-0.00728577
	0.0487415	0.0208488	0.0266243	0.0214456		0.00945727	0.0294411	0.0164558		7.80419e-05	0.00530186	0.00241123	0.0011343		0.00207621	0.00404967	-0.00326391	-0.0113103
	0.0505739	0.0225216	0.0300852	0.0214649		0.0091622	0.0285427	0.0168314		0.00298505	0.00404171	0.0055512	-0.000859413		0.00141049	0.004663	-0.00236147	-0.0087653
	0.049688	0.0225416	0.0295987	0.0187232		0.00906731	0.0300809	0.0172973		-0.00069935	0.00290828	0.00746219	-0.00173297		0.00133883	0.00131535	-0.005514	-0.00946217
	0.045402	0.0209775	0.0299102	0.0160999		0.00644867	0.0284217	0.014484		0.000171632	0.00367397	0.0063368	-0.000645683		0.0032337	0.00286851	-0.00567235	-0.00730889
	0.0475807	0.0235469	0.0333097	0.0165489		0.00821586	0.0268946	0.0194321		-0.00254399	0.00605462	0.00610571	-0.000578899		0.00576661	0.00404565	-0.00669408	-0.00992139
	0.0466954	0.0219692	0.0325902	0.0203879		0.0123676	0.0262125	0.0143271		0.000136308	0.00579816	0.00529589	-0.00230612		0.00297615	0.0051115	-0.00538768	-0.00930538
	0.0480922	0.0211786	0.0324806	0.0195842		0.0122752	0.0282044	0.0155096		0.000340143	0.00487973	0.00513223	-0.000726201		0.00298638	0.00624671	-0.00491	-0.0106833
	0.0467977	0.0243036	0.0329171	0.0175424		0.0084825	0.0265883	0.0173303		-0.0014149	0.000478211	0.00369212	-0.000211837		0.00356236	0.00546927	-0.00744637	-0.0113541
	0.0461918	0.0231611	0.0302722	0.022052		0.00891445	0.0256028	0.0155709		0.00114966	0.000923933	0.00610561	-0.000322821		0.00219439	0.00402719	-0.00425837	-0.0114198
	0.0478253	0.0242318	0.0324061	0.0217383		0.0075278	0.0256043	0.0155264		0.00052706	0.00433915	0.00397126	0.000833037		0.00262606	0.00340871	-0.00250122	-0.0122728
	0.0460404	0.0219741	0.0301959	0.0203884		0.0111647	0.0245408	0.0162075		0.00224395	0.00504087	0.00292283	-0.00191479		-0.000606283	0.00818695	-0.00623437	-0.0151386
	0.049369	0.0229958	0.0281977	0.019857		0.00757822	0.0237026	0.0149873		0.000493826	0.00469004	0.00419485	0.000110076		0.00358184	0.0041652	-0.00582655	-0.0158641
	0.0498495	0.0244122	0.0309895	0.0171337		0.00576638	0.0238988	0.0146806		-0.000252285	0.00460359	0.00355518	-0.000646343		0.00350967	0.00335943	-0.0054599	-0.0154877
	0.0474051	0.0219157	0.0298916	0.0230568		0.00985	0.0268352	0.0185922		0.000173586	0.00830235	0.00433466	-0.000127304		0.00411526	0.00584775	-0.00725925	-0.0115848
	0.0512903	0.0253927	0.0305031	0.018635		0.00865157	0.0253614	0.0149955		-0.000346911	0.00635624	0.0073641	0.000922427		0.00346424	0.00474196	-0.0056056	-0.0137888
	0.049415	0.0242996	0.0338777	0.0196131		0.0090269	0.0221114	0.0157974		0.000581618	0.0009518	0.00408902	-0.00214204		0.00403288	0.0041611	-0.00417207	-0.0142453
	0.0468778	0.0256391	0.032918	0.0205743		0.00803804	0.0248329	0.0164606		0.00224681	0.000863587	0.00484793	-0.000976834		0.00134024	0.00550411	-0.00430909	-0.008785
	0.0479848	0.02296	0.0327134	0.0179209		0.0103499	0.0269398	0.0180076		0.00287774	0.00174203	0.000687437	-0.003099		0.00337724	0.00488002	-0.00286201	-0.0108031
	0.0499531	0.0231124	0.0300662	0.0194041		0.00651011	0.0245907	0.0150011		-0.00220757	0.00267901	0.00742556	-0.000860013		0.00125909	0.00412848	-0.0053604	-0.0103075
	0.0484087	0.0220988	0.0334204	0.0190044		0.0124049	0.0260836	0.0166266		0.00266464	0.00358955	0.00513317	-0.00184002		0.00431195	0.00217275	-0.00530326	-0.010099
	0.0484584	0.0252367	0.031023	0.0235273		0.00969685	0.0220798	0.0178356		-0.00063611	0.00384281	0.00488917	-0.000515185		0.00144112	0.00541473	-0.00490002	-0.0109377
	0.0491971	0.0253835	0.0324453	0.0247271		0.00992736	0.0277978	0.0149319		-0.000592057	0.00207846	0.00469045	-0.00173822		0.00223969	0.00421496	-0.00546836	-0.00870878
	0.0500063	0.0220877	0.0307453	0.0164263		0.0101111	0.0260314	0.0179686		0.000823147	0.00142358	0.00226398	-0.00251206		0.000655409	0.00291176	-0.00351681	-0.0106585
	0.049462	0.0254076	0.0308712	0.0190094		0.0090966	0.0282621	0.0187816		0.0019152	0.00374615	0.00558242	-0.00205896		0.00345144	0.00400511	-0.00591273	-0.00918161
	0.0507311	0.0243635	0.0309477	0.0198702		0.00801983	0.0272561	0.0162397		0.00265275	0.00338716	0.00405225	-0.00177006		0.000534081	0.00412825	-0.00396965	-0.0101309
	0.0525375	0.0199886	0.0321554	0.0260369		0.00789302	0.0265374	0.0146666		0.0013351	0.00355076	0.00593168	0.000898677		0.0029195	0.00402298	-0.00556277	-0.0124423
	0.0530581	0.0242811	0.0311279	0.0201179		0.0077112	0.0258449	0.0188909		0.00205368	0.003864	0.00573654	-0.000179291		0.00189282	0.00579392	-0.00498622	-0.00917753
	0.0515734	0.0248008	0.0300433	0.0209691		0.00842007	0.0248805	0.0159018		0.000896262	0.00417436	0.00754793	0.00374554		0.000766258	0.004276	-0.00606077	-0.00952373
	0.0532515	0.0240808	0.029564	0.0184732		0.00851338	0.02476	0.0182716		0.000354704	0.00500616	0.00489181	0.00150272		0.0046329	0.00544828	-0.00798093	-0.011711
	0.0501967	0.0241084	0.0303334	0.0205517		0.00930706	0.0246916	0.0161332		-0.000745149	0.00512801	0.00731225	-0.00325723		0.00278338	0.00620501	-0.00453209	-0.0092757
	0.054331	0.0252077	0.029671	0.025057		0.00840278	0.0226393	0.0163957		0.000788754	0.00285314	0.00365022	-0.00136489		-0.000463871	0.00418057	-0.00752001	-0.0103706
	0.0511825	0.0238013	0.0319908	0.0212225		0.00672185	0.0264979	0.018412		-0.00188381	0.00142601	0.00442414	0.00100355		0.00446843	0.00413583	-0.0048142	-0.00785967
	0.0521795	0.0266982	0.0319611	0.021008		0.00797054	0.0273411	0.0155997		0.000969468	0.00165367	0.00518108	0.00263212		0.00455543	0.00536061	-0.00594019	-0.00994066
	0.0493944	0.02754	0.0337802	0.020404		0.0076109	0.0271835	0.0176853		0.00176087	0.00412469	0.00479078	-0.00195656		0.00392425	0.00332536	-0.00782986	-0.01163
	0.0531479	0.0249967	0.0291551	0.0208559		0.00885078	0.0256512	0.0175596		0.000421299	0.00169627	0.00460875	-0.00188175		0.00352875	0.00628824	-0.00407165	-0.0128381
	0.0533618	0.0243082	0.0327268	0.0212959		0.00883227	0.0246921	0.0187516		0.00433658	0.00132475	0.00715839	0.0026352		0.00257487	0.0018087	-0.00675248	-0.0137108
	0.0517319	0.024751	0.0319158	0.020587		0.00769388	0.0240445	0.0198162		-0.00115823	0.00297303	0.00569018	0.00315827		0.003626	0.00317506	-0.0056556	-0.0131037
	0.0466264	0.023448	0.0330774	0.0183541		0.00846157	0.0237565	0.0169315		-0.00047927	0.00310806	0.00290856	0.000666817		0.0013346	0.0070669	-0.00566903	-0.0137892
	0.054533	0.0229369	0.0329882	0.0185578		0.00819366	0.0270116	0.0182494		0.00117784	0.00132196	0.00845654	-0.00121426		0.00477534	0.00440045	-0.00488336	-0.0126225
	0.0513714	0.0236778	0.0336372	0.0188559		0.010798	0.0257497	0.0161723		0.00213884	0.000450954	0.00604422	0.00253265		0.000166944	0.0044845	-0.00795204	-0.0126984
	0.0534164	0.0245093	0.0339397	0.0195418		0.00837005	0.0254958	0.0184755		0.00208755	0.00361361	0.00534459	0.00309461		0.00412723	0.00608469	-0.00776151	-0.0161604
	0.0541598	0.025551	0.0348364	0.0226043		0.00881288	0.0267624	0.0157808		0.00244136	0.00291511	0.00560247	0.000794328		0.00153261	0.00217228	-0.00355914	-0.0107395
	0.0534575	0.0220354	0.0325155	0.0200887		0.00946706	0.0271383	0.0177166		0.00376489	0.000881029	0.00485368	-0.000231093		0.0041993	0.00392038	-0.00126675	-0.0114783
	0.04999	0.0229073	0.0355592	0.0221491		0.00774753	0.0244496	0.0164444		0.00181797	0.00206507	0.00658606	-0.000154751		0.00131974	0.00122053	-0.00359017	-0.0129117
	0.0518867	0.0229081	0.0321357	0.0208357		0.00889426	0.0263501	0.0165397		0.00210962	0.00209689	0.006356	-0.00118315		0.00336254	0.00631183	-0.00181519	-0.0161288
	0.050867	0.0255279	0.0330124	0.0211233		0.008396	0.0271647	0.0176912		0.0013024	0.00136539	0.00485264	-0.000330791		0.0044839	0.00417719	-0.00233405	-0.0156724
	0.0547762	0.0241534	0.0298818	0.0197242		0.0101028	0.0269559	0.0206228		0.00180028	0.00454443	0.00323259	0.00313362		0.00377862	0.00315099	-0.00314915	-0.0121284
	0.0542251	0.02236	0.0312111	0.0224582		0.00824708	0.0268226	0.0184459		0.00384818	0.00214209	0.00626482	0.000404662		0.0039227	0.00137381	-0.00275043	-0.0110101
	0.0551934	0.0235618	0.0271229	0.0257137		0.0100542	0.0292041	0.0182473		0.00435084	0.00225864	0.00684311	-0.000132635		0.00169711	0.00238077	-0.00387977	-0.0145571
	0.0575783	0.0264644	0.0347772	0.0234025		0.00929472	0.0296524	0.0190063		0.002289	-0.000140905	0.00604179	-0.00231784		0.0032475	0.00472002	-0.00214846	-0.0148773
	0.0554471	0.0276081	0.0323965	0.0207762		0.0083949	0.0286282	0.0191793		-0.00175318	0.00362036	0.00662897	-0.000865983		0.00511061	0.00371939	-0.0040647	-0.0152327
	0.0528545	0.0263739	0.0318673	0.0178861		0.00946783	0.0271241	0.0168445		0.00370707	0.00202406	0.0032389	0.00128899		0.0035865	0.00188441	-0.00531165	-0.0117596
	0.0528663	0.0238272	0.033433	0.0220399		0.00743954	0.029416	0.0194338		0.0080627	0.00419624	0.00414065	0.00100969		0.00255714	0.0054675	-0.00437266	-0.0123322
	0.0512973	0.0247376	0.0332117	0.0217318		0.00605981	0.0260694	0.0174791		0.0049122	0.00308847	0.00580981	0.00208735		0.00328867	0.00212725	-0.00275503	-0.0151404
	0.0528362	0.0263834	0.0356191	0.0239182		0.0104198	0.0282428	0.0164636		0.00673725	0.00484696	0.00783462	-0.000716527		0.00147799	1.37797e-05	-0.00178844	-0.0160965
	0.0541068	0.024889	0.0333415	0.0234868		0.00997135	0.026951	0.0176825		0.00839806	0.00224668	0.00334601	-0.00120452		0.00372767	0.00389205	-0.00400826	-0.00892776
	0.0514928	0.0221324	0.035948	0.0189385		0.00783409	0.0266578	0.0132982		0.00773288	0.00269389	0.00436333	-0.00144175		0.00245198	0.00260527	-0.003215	-0.0123021
	0.0571571	0.026535	0.0327163	0.0212377		0.00879993	0.0280328	0.0131664		0.00275219	0.00314575	0.00532974	-0.00203724		0.00348066	0.00270936	-0.00238937	-0.0131833
	0.0560368	0.027469	0.0321907	0.023714		0.0103714	0.0259413	0.0160563		0.000688615	0.00765003	0.00311939	0.00105462		0.00450827	0.00306992	-0.00362811	-0.0129989
	0.0573045	0.0258503	0.0336444	0.0203036		0.0089854	0.0292081	0.0171594		0.00589542	0.00621198	0.00449923	-0.00128403		0.000453891	0.00277431	-0.00070745	-0.0114662
	0.0548457	0.0234247	0.032836	0.0213241		0.00742037	0.027462	0.0188069		0.00212918	0.00594197	0.00509997	0.000162535		-0.000246975	0.00242351	-0.0057228	-0.0113978
	0.0557768	0.0248838	0.0357348	0.0211895		0.00820165	0.0240469	0.0145056		0.00261195	0.00185421	0.00575456	-1.19856e-05		-0.000656614	0.00396647	-0.00206212	-0.0115899
	0.0565223	0.0251147	0.0341378	0.0226675		0.00869348	0.024347	0.0172094		0.00732329	0.00238557	0.00462415	-0.000500876		0.00196948	0.00598076	-0.0038417	-0.0140101
	0.0554908	0.0261509	0.0365448	0.019704		0.0103267	0.0255747	0.0181502		0.00492989	0.00158706	0.00364864	-0.00321667		0.00461941	0.00134512	-0.00265832	-0.0128129
	0.054804	0.0228839	0.0303523	0.0227139		0.0106467	0.0259776	0.0144744		0.00465172	0.00102514	0.00642672	0.00114639		0.00125915	0.00159659	-0.00499226	-0.0134387
	0.0547858	0.024347	0.0334425	0.0238082		0.00782678	0.0248045	0.0152147		0.00250232	7.80438e-05	0.0047979	-0.00179022		0.00417247	0.000801265	-0.00250506	-0.0165491
	0.0576217	0.0252515	0.0347429	0.022077		0.0096205	0.0241488	0.0194103		0.00235582	0.00450411	0.00654763	-0.00261467		0.0013885	0.00447306	-0.00512535	-0.0145748
	0.0544428	0.0235305	0.0341542	0.01967		0.00864346	0.0268162	0.0173729		0.000891687	0.00254816	0.0023373	0.000324967		0.00395003	0.00659456	-0.00237167	-0.0157066
	0.0549151	0.0270194	0.0342922	0.023578		0.00813743	0.027202	0.0186815		0.00176736	0.00211308	0.00601745	0.00197635		0.00339416	0.00205805	-0.000208118	-0.0149623
	0.0561088	0.0261613	0.0331138	0.0216527		0.00947943	0.030525	0.0155445		0.000697103	0.00547779	0.00218183	0.00018704		0.00241593	0.00380145	-0.00217663	-0.0129671
	0.0592046	0.0263675	0.0365162	0.0209464		0.00880815	0.0326662	0.0162488		0.0038772	0.00341919	0.00555117	-0.000624974		0.00271611	0.00483682	-0.00175279	-0.0117967
	0.0559993	0.0252861	0.0359199	0.0241601		0.00811742	0.0325632	0.0179952		0.00270033	0.000483868	0.00486945	-0.00145995		0.00337812	0.00185033	-0.00378128	-0.0123555
	0.0561712	0.0260835	0.0363992	0.0239653		0.00758025	0.0317799	0.0175312		0.00458511	0.00177351	0.00575137	-6.86066e-05		0.00640536	0.00248334	-0.00542047	-0.013869
	0.057046	0.0234603	0.0321093	0.0228096		0.007348	0.0288345	0.0161375		0.00471905	0.0024974	0.00662283	0.00164092		0.00341029	0.0035876	-0.00113182	-0.012203
	0.0571163	0.0231213	0.0346265	0.0220029		0.0110503	0.0285258	0.0188653		0.00191281	0.00489989	0.00511613	0.00109356		0.00287102	0.00212732	-0.00039825	-0.0141765
	0.055329	0.0245885	0.0352762	0.0200113		0.00830938	0.0274307	0.0172741		0.00361512	0.0028206	0.00536792	-0.00146487		0.00324679	0.0037458	-0.00392292	-0.0158337
	0.053062	0.0270672	0.0376423	0.022798		0.0102703	0.0288803	0.0154255		0.00551281	0.00318634	0.00378808	0.00100466		0.00228505	0.00423141	-0.00208878	-0.0140386
	0.0561686	0.0273119	0.0354323	0.0206445		0.0101226	0.0289549	0.0165713		0.00453337	0.00511507	0.00411459	0.00127579		0.00246721	0.00690162	-0.00410421	-0.0129543
	0.0605617	0.024429	0.0348693	0.0226062		0.0111516	0.0290969	0.0197638		0.000808826	0.00512448	0.00612612	-0.00125453		0.00449307	0.00399206	-0.00308318	-0.011694
	0.0587053	0.0246715	0.0367953	0.0223235		0.00967685	0.0312149	0.0199324		0.0038972	0.00628704	0.00628423	0.000144396		0.00445718	0.00305012	-0.000751292	-0.0124836
	0.0598247	0.0248787	0.0361883	0.0228146		0.0101765	0.032025	0.0176947		0.00523906	0.00508664	0.00505289	-0.0031498		0.00448466	0.00871534	0.0011373	-0.0111749
	0.0558107	0.0245846	0.0348283	0.0235785		0.00829019	0.0322996	0.019035		0.00251736	0.00442309	0.00486532	-0.0028551		0.0054657	0.00313315	-0.00383574	-0.0125316
	0.0551444	0.0256511	0.0335695	0.0247988		0.00788219	0.0344324	0.0190936		-0.000503618	0.0049855	0.00506871	0.000682423		0.00359092	0.00575329	-0.00375169	-0.0132973
	0.0568702	0.0236571	0.0355522	0.0244105		0.00824412	0.0310399	0.0159439		0.00270862	0.00245926	0.00530986	-0.00215345		0.00231047	0.00459871	-0.00260549	-0.0131768
	0.0562318	0.0231711	0.0352877	0.0243752		0.0101078	0.0288262	0.0156671		0.00339454	0.00544275	0.00588416	-0.00077962		0.00314956	0.00239803	-0.000835102	-0.0103553
	0.055467	0.02562	0.033338	0.0238735		0.00990059	0.0271798	0.0181539		0.00149767	0.00213608	0.00442654	-0.00104789		0.00477714	0.00400616	-0.00131944	-0.0137191
	0.0558052	0.0285491	0.0343561	0.0241052		0.00917406	0.0291548	0.0187872		0.00304296	0.00266827	0.00591703	0.00126708		0.00549208	0.00399802	-0.00190173	-0.0114309
	0.0577479	0.0245507	0.03271	0.02333		0.00944391	0.0334577	0.0199286		0.00333307	0.00226095	0.00433854	-0.000588889		0.003756	0.00199551	-0.00350388	-0.0149679
	0.0588679	0.0262733	0.0381686	0.0229168		0.00909203	0.0307139	0.0179155		0.00193444	0.00323649	0.00209541	-0.00153437		0.00194557	0.00479012	-0.00442613	-0.0154459
	0.0596561	0.0268923	0.03621	0.022354		0.00817779	0.0302426	0.0180467		0.00252922	0.0028334	0.00826949	0.000321809		0.00126918	0.00109368	-0.00145885	-0.0155911
	0.0582263	0.0270479	0.0361779	0.0234215		0.00851675	0.0296426	0.0166048		0.00308544	0.00285873	0.00458788	0.000364858		0.00247553	0.00193942	-0.000900899	-0.0134464
	0.0590088	0.0277871	0.0370439	0.0232778		0.0107649	0.028201	0.0165501		0.00367542	0.00192273	0.00606316	8.33299e-05		0.00293953	0.00233449	-0.00310187	-0.014774
	0.0595011	0.0277585	0.0352021	0.0260958		0.00851278	0.027828	0.0139143		0.00447685	0.00230955	0.00333442	-0.000617679		0.0039413	0.00421958	-0.00374843	-0.012379
	0.0588762	0.0266153	0.0367982	0.0282631		0.00893712	0.0246659	0.0134296		0.00361239	0.00300368	0.00487567	-0.00120927		0.00406801	0.00387066	-0.00174394	-0.0125651
	0.0644312	0.0260817	0.0371968	0.0238042		0.00952441	0.0256744	0.0138914		0.00420703	0.00169334	0.00608263	-0.00116802		0.00275851	0.005198	-0.00436427	-0.0137703
	0.059266	0.0277485	0.0329511	0.024575		0.0101523	0.0278691	0.0167341		0.00160568	0.002958	0.00519501	-0.00116518		0.00703196	0.00326103	-0.00312089	-0.0131591
	0.0597042	0.0250386	0.0374114	0.0240577		0.00913136	0.0260511	0.0176447		0.00352349	0.00434086	0.00119127	-0.00170519		0.00241809	0.00323237	-0.00596996	-0.0117917
	0.058013	0.025135	0.0373734	0.0243421		0.00969696	0.0305193	0.0135196		0.00706889	0.00653189	0.00385768	8.98634e-06		0.00385844	0.000904811	-0.00187185	-0.0141067
	0.0570546	0.0261769	0.037104	0.025657		0.00774096	0.029894	0.0147506		0.00376304	0.00320496	0.00476735	-0.00118418		0.00334683	0.00353005	-0.00131685	-0.00999665
	0.0600907	0.026353	0.0346405	0.0256296		0.00939105	0.029099	0.0166457		0.00127061	0.00214936	0.00465811	-0.00337724		0.000109874	0.00291012	-0.00289803	-0.010419
	0.0598514	0.0273329	0.0385513	0.0217234		0.00836517	0.0299188	0.0159011		0.00312313	0.00550842	0.0027647	-0.000970655		0.00306619	0.000894317	-0.000960928	-0.0131689
	0.0619821	0.029272	0.0378574	0.0235324		0.00891082	0.0306821	0.0148164		0.00158351	0.0061342	0.00420557	-0.000947405		0.00377385	0.0045459	-0.00259322	-0.00828933
	0.0568356	0.0261462	0.0350052	0.026395		0.00709433	0.0268193	0.0159825		0.00397102	0.0056324	0.00427306	-0.000414549		0.00293894	0.00360178	-0.00412178	-0.0110305
	0.0610042	0.0278692	0.0382951	0.0233662		0.0132967	0.0297304	0.0165731		0.00423626	0.00749213	0.00611273	0.0026168		0.00362176	0.00314649	-0.000630673	-0.0108812
	0.0624233	0.0265021	0.0373783	0.0224221		0.0107612	0.0271971	0.0150967		0.00276738	0.00458151	0.00306697	-0.00109311		0.00144733	0.00426186	-0.00302829	-0.0142281
	0.0580619	0.0276046	0.0353459	0.0238134		0.0101599	0.0282944	0.0177715		0.00310836	0.00627353	0.00519105	0.000153852		0.00214926	0.000237542	-0.00197453	-0.0149089
	0.0596079	0.027072	0.0348333	0.0242388		0.0107282	0.0286082	0.0149112		0.00263688	0.00689016	0.00414805	-0.000347115		0.0032979	0.00133831	-0.00310345	-0.017808
	0.0635278	0.0259547	0.0373351	0.0243889		0.00896929	0.0292893	0.0156201		0.00227932	0.00620314	0.00652198	0.0011167		0.0034576	0.0019579	-0.00328711	-0.0139925
	0.0590459	0.0238039	0.0382333	0.0239296		0.00868634	0.0291781	0.017097		0.00264773	0.00587347	0.00320027	-0.00216197		0.00353048	0.0040137	-0.00166149	-0.0126277
	0.0613563	0.025085	0.034756	0.0224904		0.00960205	0.0323428	0.0175253		0.0055551	0.00576544	0.00428583	-0.00017362		0.00387042	0.00263191	-0.00302251	-0.0134427
	0.0626552	0.0256529	0.0395457	0.025022		0.00755116	0.0325724	0.0143438		0.00306694	0.00722844	0.00490611	6.71637e-05		0.00281076	0.00661211	-0.000965217	-0.0153176
	0.0636229	0.0228033	0.0365096	0.0245853		0.0112434	0.030058	0.0160578		0.00710754	0.00552372	0.00433951	0.00133589		0.00415206	0.00511399	-0.00376531	-0.0126
	0.0607559	0.024847	0.0350863	0.0238226		0.00883116	0.0288215	0.0168604		0.00402182	0.00528331	0.00474556	0.00286701		0.00184225	0.00231835	-0.00385158	-0.0104818
	0.0624567	0.027708	0.0367582	0.0242157		0.00928687	0.0267458	0.0159481		0.00161403	0.00637449	0.00408849	0.00059104		0.00336918	0.00380828	-0.002283	-0.0107244
	0.0635089	0.0286599	0.0376204	0.0251252		0.0120179	0.0299574	0.0209373		0.00232334	0.00622896	0.00360066	0.00239432		0.00266095	0.00157893	-0.00360095	-0.0147155
	0.0580646	0.025069	0.0369684	0.0242113		0.00937809	0.0311422	0.0166981		0.000895444	0.0100443	0.00454582	0.000858796		0.00255167	0.00310158	-0.00360868	-0.0104717
	0.0613864	0.0266388	0.0375719	0.0243414		0.0109357	0.0296243	0.015021		0.00218384	0.00673556	0.00619123	-0.00223953		0.00463098	0.00275921	-0.00227997	-0.0160421
	0.0623617	0.0260958	0.0371314	0.0262101		0.0103398	0.0304659	0.0161391		0.00146834	0.00337187	0.00587539	-0.00405536		0.00479538	0.00478276	-0.0027273	-0.0143497
	0.0594765	0.0302784	0.0390804	0.0253443		0.00908442	0.0280711	0.016818		0.00125192	0.00451764	0.00330375	0.000869414		-0.000170183	0.004018	-0.00124998	-0.0108838
	0.0602735	0.0273509	0.0378334	0.024521		0.00878345	0.0320012	0.01601		0.00155617	0.00613625	0.00343522	-9.01514e-05		0.00384247	0.00270535	-0.000813164	-0.00974208
	0.0647257	0.0272661	0.0386243	0.0248148		0.00977782	0.0288952	0.016557		0.00234346	0.00833692	0.00547529	-0.00260752		0.0040566	0.00452604	-0.000642104	-0.00952861
	0.0614658	0.0265547	0.0339075	0.0265944		0.0087317	0.0305348	0.0183112		0.00273398	0.00738801	0.00471896	-0.00138929		0.00361758	0.00380288	-0.00170723	-0.0117749
	0.063412	0.027058	0.0410471	0.0280393		0.01047	0.0312422	0.0162998		0.00256967	0.00473936	0.0041865	-0.000446476		0.00335445	0.00398376	-0.00295495	-0.0147443
	0.0655688	0.0268018	0.037271	0.0241807		0.00940081	0.0313675	0.0169684		0.00241438	0.0079507	0.0038622	-0.00173078		0.00404289	0.000209327	-0.000536405	-0.012444
	0.062753	0.0302115	0.0389101	0.0255421		0.0102016	0.0295958	0.0163824		0.00313427	0.0045786	0.00446724	0.00143308		0.00336693	0.00217433	-0.00342823	-0.0110195
	0.0648884	0.0267891	0.039614	0.0283186		0.00994444	0.0316207	0.0194015		0.00115807	0.00580766	0.00415594	0.00181564		0.00660675	0.00120674	1.85183e-05	-0.0163331
	0.0650165	0.0265545	0.0392583	0.0261674		0.00834037	0.029511	0.0207316		0.000884727	0.00913278	0.004127	0.000445876		0.00422019	0.00335826	-0.00130563	-0.0120617
	0.0632682	0.0254058	0.0401265	0.0219484		0.010268	0.0310399	0.016869		0.000270186	0.00618391	0.00482428	-0.00094997		0.00409231	0.003216	-0.0020039	-0.00828892
	0.060779	0.0280485	0.0395998	0.0243054		0.00893196	0.0306014	0.0181188		0.00366537	0.00527311	0.00602756	-0.0014521		0.00681674	0.00339619	0.000131246	-0.0121248
	0.0632427	0.0256259	0.0380603	0.0224138		0.0108772	0.0284796	0.0167762		0.00459106	0.00537773	0.00363172	0.000828156		0.0030372	0.00361711	-0.000693553	-0.0120159
	0.0628977	0.027937	0.0371036	0.0244921		0.00924394	0.0308831	0.0189282		0.00118358	0.00697677	0.00351182	0.000436855		0.00408245	0.00371383	-0.000682729	-0.012316
	0.0640899	0.0281105	0.0393649	0.0246884		0.0112595	0.0322685	0.015282		0.00286962	0.006695	0.00420877	0.000351613		0.00260793	0.00252184	-0.00272691	-0.0119077
	0.0667742	0.0273622	0.0389275	0.0245405		0.0105202	0.0339604	0.0161785		0.003753	0.00752425	0.00378821	-0.00100916		0.00235834	0.00241379	-0.00196626	-0.0130621
	0.06119	0.0263712	0.0386417	0.0263114		0.0085555	0.0293624	0.0165311		0.00184074	0.00529124	0.00607891	0.000621721		0.00351849	0.00145544	-0.0012427	-0.01205
	0.0646024	0.027618	0.0379219	0.0245799		0.00830106	0.0321587	0.0180662		0.00174915	0.00419961	0.00447243	0.00182603		0.0023183	0.00207706	-0.00255909	-0.0120109
	0.0656685	0.0263846	0.040444	0.0266775		0.0114331	0.033652	0.0163969		0.00328734	0.00843869	0.00335592	-0.00129848		0.0056354	0.00430944	-0.00184945	-0.0132093
	0.0635271	0.0276664	0.0385934	0.0238112		0.011802	0.0329491	0.0170558		-0.00077964	0.00302603	0.00279932	2.19022e-05		0.00273222	0.00207898	0.000737091	-0.0105053
	0.0651353	0.026018	0.0387198	0.0236399		0.00817578	0.0308303	0.0165302		0.00292727	0.0061984	0.00164934	0.00294577		0.00174984	0.00424344	-0.00161116	-0.0132503
	0.0614827	0.029208	0.0415756	0.0262472		0.00883214	0.0317946	0.0162654		0.00455348	0.00633925	0.00293694	-8.28816e-05		0.000244212	0.00285172	-0.00329894	-0.0117825
	0.0631278	0.0255486	0.0409127	0.0265736		0.0112978	0.0302178	0.0190098		0.00411695	0.00793243	0.00579232	-0.00246732		0.00293889	0.00370973	-0.00147789	-0.0107983
	0.0629878	0.0277058	0.0423517	0.0262087		0.0078485	0.0344861	0.0172397		0.00396391	0.00721306	0.0057238	0.00104036		-5.51991e-05	0.00416003	-0.00316545	-0.0127039
	0.0654131	0.0282037	0.0395825	0.0278898		0.00981297	0.0294562	0.0194994		0.00364005	0.00746296	0.00619441	0.000714345		0.00614627	0.00431466	-0.000824751	-0.00872685
	0.0661732	0.0278383	0.0392213	0.0250496		0.00949921	0.0299048	0.017755		0.00132688	0.00560204	0.00363203	0.00170047		0.000711674	0.00555553	-0.00180003	-0.00919021
	0.0637171	0.0309279	0.0396093	0.0289473		0.00929862	0.0319358	0.0190255		0.00220548	0.00846364	0.00330158	0.00183378		0.00156295	0.000532094	-0.000142007	-0.00992645
	0.063287	0.0260634	0.0399173	0.0220251		0.0119726	0.0317083	0.0165964		0.00320595	0.00545328	0.00586968	0.00211822		0.00020187	0.00328678	0.00021629	-0.00984585
	0.0679334	0.0293114	0.0447976	0.0295257		0.00935773	0.0310499	0.0197674		0.00225833	0.00564619	0.00882384	0.0012489		0.00482244	0.00539664	-0.00253701	-0.00922999
	0.0657145	0.0270123	0.0383808	0.0243067		0.00603733	0.0318202	0.017163		0.00328202	0.00560147	0.00391448	0.0015345		0.000509794	0.00311339	-0.00210673	-0.0100448
	0.0626102	0.0271592	0.0383146	0.0262499		0.00765986	0.0325372	0.01875		0.00236464	0.00421006	0.00707018	0.000402687		0.00354904	0.000880602	-0.00342228	-0.0119246
	0.0652314	0.0272008	0.0387207	0.0262315		0.0090319	0.0317068	0.0182037		0.000664945	0.00695689	0.00359576	0.00121678		0.00659775	0.000920541	-0.00163976	-0.0126781
	0.0639639	0.0260666	0.0411556	0.0265119		0.00827412	0.028754	0.0148709		0.0010696	0.00280449	0.00423789	0.00520055		0.00350973	0.00155517	-0.00072968	-0.0110662
	0.0654851	0.0302788	0.0394236	0.023235		0.011009	0.0308119	0.0192604		0.00354277	0.00773321	0.00558201	-0.000353862		0.00353679	-0.000175536	-0.00148699	-0.0107389
	0.0661526	0.0295463	0.0417535	0.0273697		0.0105841	0.0308862	0.0184288		-0.000633987	0.00776875	0.00694584	0.000573555		0.00380769	0.0050172	-0.00395633	-0.00950271
	0.0659652	0.0288749	0.0384672	0.027512		0.0125961	0.0322833	0.0174777		0.00209682	0.00612404	0.00344312	0.000306628		0.00269567	0.00379488	0.00109979	-0.00784636
	0.0682346	0.028853	0.0395283	0.028608		0.00818332	0.0299706	0.0191255		9.69292e-06	0.00585044	0.00657406	0.00371263		0.0041022	0.000744677	-0.00442497	-0.0121416
	0.0627885	0.0251648	0.0407377	0.0268306			0.0327617	0.0175069		0.000455027	0.00733731	0.00469799	0.0020775		0.00146944	0.00274568	-0.00278541	-0.00874446
	0.0667646	0.0303133	0.0420527	0.0224998			0.0335751	0.021426		-0.00179587	0.00453004	0.0025076	0.00209105		0.002983	0.000635367	-0.00146198	-0.00854817
	0.0689595	0.0302034	0.0406726	0.0283507			0.0326086	0.0181876		0.00210061	0.00771574	0.00539357	9.34857e-05		0.0019335	0.00309981	-0.00167779	-0.00795396
	0.064416	0.0292215	0.0427943	0.0285328			0.0343706	0.0191011		0.00116012	0.00431224	0.00503677	0.00146332		0.00170535	0.00453676	-0.0033329	-0.0126254
	0.0670911	0.0269538	0.0425889	0.0263648			0.0329712	0.0210503		0.000733904	0.00472461	0.0051608	0.00254121		0.00403273	0.00533643	-0.00195156	-0.00954108
	0.0671377	0.0282406	0.0429457	0.026785			0.031205	0.0165746		3.4382e-05	0.00806999	0.00546562	0.00141667		0.0018488	0.00379945	-0.00100514	-0.00888763
	0.0622753	0.0274562	0.0395665	0.0282357			0.0343351	0.0180613		0.000580266	0.00799113	0.00315915	0.0027235		0.00267988	0.00407168	-0.00185472	-0.00446345
	0.066853	0.0300698	0.0421996	0.0294259			0.0353365	0.0182246		0.00181281	0.00897645	0.00538217	0.00271715		0.00444715	0.00475011	-0.00465884	-0.00843452
	0.0653998	0.0251816	0.040442	0.0267676			0.035238	0.0173548		0.00062543	0.00762278	0.00576155	0.000832319		0.00322197	0.00310143	-0.00256194	-0.00645554
	0.0668036	0.0293361	0.0428195	0.0251496			0.034025	0.0185028		0.00102914	0.00664209	0.00455185	0.0007308		0.00191748	0.00197852	0.00169266	-0.0123113
	0.068766	0.0272788	0.0408567	0.0235041			0.0317629	0.0192432		0.00154884	0.00727667	0.00320445	-0.00050197		0.0019431	0.00485886	-0.00334382	-0.0118796
	0.0666804	0.0283303	0.0411867	0.0246548			0.034002	0.0209239		0.00161154	0.00632736	0.0037586	0.00155091		0.00340842	0.00385576	-0.00339585	-0.0118377
	0.0686132	0.0303038	0.03888	0.0257473			0.0336051	0.0183264		0.00117211	0.00901646	0.00468286	0.00271498		0.0035004	0.00617337	-0.00217579	-0.011977
	0.0676533	0.0266688	0.043032	0.0257437			0.0340845	0.0185814		0.000198939	0.00867737	0.00419471	0.00202511		0.00274436	0.00474902	-0.000998922	-0.00851253
	0.0672422	0.0282209	0.0403045	0.0241389			0.0348862	0.0186644		0.00172195	0.00822482	0.00472498	0.000185078		0.00216961	0.00372143	-0.00391395	-0.0122379
	0.0658649	0.0295616	0.0428264	0.0250653			0.0335372	0.0177366		0.000375145	0.0120854	0.00471678	0.00143562		0.00255729	0.00158975	-0.000679409	-0.0116892
	0.0682732	0.0301023	0.0433192	0.0273672			0.0346101	0.0163992		0.0020795	0.0100926	0.00473109	0.000602002		0.00197415	0.00343327	-0.00130038	-0.0101779
	0.0653573	0.0286526	0.0419328	0.0277096			0.0333471	0.0210619		0.00174297	0.00546348	0.00444028	-0.000839049		0.00322113	0.00279149	-0.00156414	-0.0111102
	0.0668353	0.027229	0.0434368	0.0267898			0.0325882	0.018795		0.000736932	0.00639742	0.00334537	0.00247491		0.00278144	0.00250858	-0.00196427	-0.0109771
	0.0675264	0.0283885	0.0401426	0.0218376			0.0355057	0.0169275		0.00113798	0.0096575	0.00333535	0.00149692		0.0038586	0.00465363	0.00219241	-0.00910748
	0.0687943	0.0291276	0.0426074	0.0281418			0.0331261	0.0182818		0.000233041	0.00618747	0.00188034	0.00151457		0.00252348	0.00501052	-0.000752519	-0.0118176
	0.0680094	0.0308688	0.0415316	0.0266164			0.0329975	0.0194913		0.00207834	0.00799416	0.00463662	-0.0026466		0.00274551	0.00177631	-0.000400173	-0.0115946
	0.0677973	0.0312079	0.0436304	0.027751			0.0337114	0.0169426		-0.000673258	0.00954145	0.00308794	0.0015752		-0.00055976	0.00555302	-0.00155857	-0.00937466
	0.0679806	0.027987	0.0432606	0.0256537			0.0343759	0.0178343		0.00307616	0.0103372	0.00337861	0.000864173		0.00470735	0.00452074	-0.00372331	-0.0107422
	0.0733789	0.0290153	0.0393276	0.025862			0.0333751	0.0173861		0.000707637	0.010313	0.00262496	0.0016562		0.00425861	0.0055649	-0.00163025	-0.0115292
	0.0709763	0.0315099	0.0453363	0.0273953			0.036574	0.0182313		-0.000988822	0.00751095	0.00592857	0.001864		-0.00257379	0.00622545	-0.00217395	-0.0130342
	0.0689967	0.0289505	0.0435204	0.0261365			0.0326661	0.0178451		0.000289143	0.00687143	0.00761453	0.000969435		0.00494514	0.00573446	-0.000133222	-0.00634814
	0.0694999	0.0291259	0.0436037	0.0267821			0.03261	0.0181032		-0.000784601	0.00771538	0.00446036	0.00272737		0.002573	0.00399803	0.000646407	-0.0109621
	0.0696726	0.0309718	0.0443493	0.0282744			0.0320576	0.0173441		0.00252158	0.00841496	0.00643027	0.00273187		0.00310109	0.00593814	-0.000227097	-0.00817664
	0.0679487	0.0302427	0.0437431	0.0283035			0.0339264	0.0199584		0.00156621	0.0064698	0.00462186	0.00209296		0.00226747	0.00490085	-0.00185393	-0.0108089
	0.0679901	0.0276686	0.0429235	0.0283013			0.0345019	0.0177007		0.000760978	0.00760029	0.0024143	2.33941e-05		0.00404204	0.00405354	-0.000391172	-0.0123708
	0.0680523	0.0304222	0.0483402	0.0258639			0.0342596	0.0147171		0.00352085	0.00911062	0.0038733	0.00122263		0.00217892	0.00550678	-0.00220882	-0.0115832
	0.0682322	0.0307755	0.0467853	0.0277354			0.0353867	0.0188657		0.00149327	0.006253	0.00717929	0.00047316		0.00172423	0.004676	-0.000621862	-0.0105323
	0.0679822	0.0275522	0.042874	0.0288041			0.0351947	0.0183122		0.00390621	0.00772178	0.00451816	0.000233913		0.000542103	0.00598427	-0.00460517	-0.0120199
	0.0709442	0.0277386	0.0438922	0.0285002			0.0377186	0.0199024		-0.000216949	0.00996718	0.00200015	0.00162109		0.00109474	0.00392637	-0.00162614	-0.0117642
	0.068834	0.0293121	0.0456724	0.0304273			0.032905	0.0178285		-0.000389171	0.00854141	0.00497895	0.000842425		0.00124943	0.00796903	-0.00398852	-0.0126622
	0.0684567	0.0322995	0.0467939	0.0292901			0.0367161	0.0177709		-0.00201143	0.0101802	0.00523615	0.000954217		0.00041347	0.0027031	-0.000136745	-0.0114758
	0.0683186	0.0269797	0.0469278	0.0292689			0.0339465	0.0174056		-0.0027625	0.00868929	0.00292381	0.000869371		0.00307533	0.00542559	-0.00315459	-0.0126962
	0.0694538	0.0286962	0.0442422	0.0278944			0.0362712	0.0191964		6.49458e-05	0.0106089	0.00281893	0.00125992		0.00189066	0.00643019	-0.00359179	-0.0113426
	0.0706617	0.0297082	0.0459492	0.0275942			0.0349934	0.0184941		-0.00093909	0.0075489	0.00777652	0.00200658		-3.78319e-05	0.00229295	-0.00290878	-0.0126523
	0.0724229	0.0300603	0.0427864	0.0283374			0.0348352	0.017521		7.9182e-05	0.00737723	0.00531542	0.000532166		0.00192671	0.00254716	-0.00133069	-0.013984
	0.0750518	0.029718	0.0438559	0.0246454			0.0344884	0.0164995		-0.00249518	0.00749115	0.00343769	0.000297279		0.0023115	0.0021922	-0.00434808	-0.0150931
	0.0709466	0.0292461	0.0429467	0.0253819			0.0337873	0.0198043		0.00290016	0.00806558	0.00524761	0.00219293		0.00228631	0.00438139	-0.000526976	-0.0137668
	0.0721635	0.0297632	0.0389943	0.0261686			0.0354638	0.0179832		0.00173174	0.00681906	0.00334676	0.0038051		0.00169572	0.00425171	-0.00255124	-0.0148596
	0.0723521	0.0311974	0.0449661	0.0246605			0.0341538	0.0183029		0.000301573	0.00581085	0.00566267	0.000692686		0.00135541	0.00317941	-0.00183186	-0.0108119
	0.0698501	0.028873	0.0421487	0.0268114			0.0347191	0.0172977		0.00221414	0.00795472	0.00475876	-0.000626254		0.00177283	0.00387093	-0.00499926	-0.0116879
	0.0682927	0.0286549	0.0419852	0.0266915			0.0366823	0.0204255		0.000118447	0.00869343	0.00363927	-0.000633558		0.00274619	0.00180513	-0.00247422	-0.0130067
	0.0701091	0.0301937	0.0434731	0.0284518			0.0328055	0.0207684		0.00194591	0.0067211	0.00496234	-3.16998e-05		0.00347643	0.00364396	-0.00214401	-0.0135577
	0.0706557	0.0301055	0.0413592	0.0288988			0.0356815	0.0217013		0.00162825	0.00864863	0.00608867	0.00168839		0.00243017	0.0013523	-0.00310362	-0.0132872
	0.0688911	0.0294977	0.0400746	0.0307355			0.0354474	0.0212802		-0.000901682	0.00964424	0.00843637	6.3195e-05		0.00345645	0.00525272	-0.00185456	-0.0118365
	0.0703467	0.0305322	0.0403739	0.0279961			0.0353402	0.0217845		-0.000407634	0.0077449	0.00372212	0.00120085		0.00309187	0.00377816	-0.00193915	-0.0159811
	0.0699586	0.0295407	0.0410284	0.0288565			0.0352051	0.0174224		0.00178	0.00798529	0.00534261	0.00202611		0.00315073	0.00246022	-0.00626685	-0.0126995
	0.0719949	0.0297588	0.0360293	0.0303191			0.0354017	0.0204255		0.00155463	0.00925996	0.00507483	0.000307984		0.00123046	0.00553709	-0.00261073	-0.0083459
	0.0673577	0.029604	0.0408913	0.0279559			0.0366302	0.0173438		0.000986801	0.00827518	0.00446288	0.000580712		0.00292265	0.00236159	-0.00220937	-0.0141606
	0.0673487	0.0287537	0.0395873	0.0281077			0.0361426	0.0185918		0.00160737	0.00762197	0.00392516	0.00120132		0.003919	0.00322493	-0.00225644	-0.0118792
	0.0684543	0.0309706	0.0428953	0.0266936			0.034386	0.0194906		0.000506106	0.00980649	0.00704991	-0.000755857		0.00675829	0.00164784	-0.00238223	-0.0110178
	0.0698844	0.0294019	0.0418583	0.0254977			0.0341498	0.016256		0.00386953	0.0074588	0.00389137	0.0018301		0.000219672	0.00268459	-0.00295653	-0.0105181
	0.0726925	0.0288556	0.0429628	0.0293702			0.0341686	0.0188268		0.00337774	0.00886285	0.00762373	0.00169855		0.00160772	0.00184377	-0.00148123	-0.0105076
	0.0719847	0.0296409	0.0399724	0.0300065			0.0347743	0.0184607		0.0024453	0.00831285	0.004694	0.00214417		0.00287121	0.00118009	-0.0034382	-0.012493
	0.0707209	0.0282722	0.0424825	0.0263946			0.0358002	0.0195725		0.00117685	0.00716291	0.00667216	0.000740849		0.00589178	0.00171247	-0.00571384	-0.0105331
	0.0699947	0.0306301	0.0455151	0.0274529			0.035243	0.0171885		5.29932e-05	0.0099727	0.00529622	0.000514513		0.000492765	0.00384695	-0.00300305	-0.0120949
	0.0735594	0.0313815	0.0428832	0.0258192			0.0342258	0.0162095		-0.000965044	0.0101596	0.00782004	0.00195824		0.00254982	0.00438055	-0.0043281	-0.010908
	0.0722189	0.0305924	0.0418958	0.0289987			0.0366159	0.0173121		0.000679294	0.0058503	0.00513994	0.0062812		0.00714287	0.00270794	-0.00246777	-0.00696185
	0.0735567	0.0301593	0.0376475	0.0306854			0.0359468	0.0182496		0.00201989	0.00947123	0.004944	0.000273992		0.00209719	0.00231473	-0.00498029	-0.00948064
	0.0692301	0.0311735	0.0456946	0.0280412			0.0359638	0.0189673		-0.00174543	0.00857422	0.00425198	-0.000125692		0.00394933	0.00547315	-0.00555005	-0.0128347
	0.0702903	0.0288119	0.0435469	0.0281655			0.03547	0.0203024		0.00174465	0.00955381	0.007163	-8.04848e-05		0.00337399	0.00506527	-0.00490261	-0.0105492
	0.0730539	0.0292088	0.0442254	0.0290193			0.0359856	0.017071		-0.000949473	0.00696627	0.00437854	0.00121526		0.00342506	0.0029458	-0.00603892	-0.0100168
	0.0748188	0.0274249	0.0410356	0.028339			0.0347827	0.0175357		0.00116751	0.00847606	0.0051489	-0.000351929		0.00318779	0.00100371	-0.00708186	-0.0106779
	0.0726076	0.0322391	0.0434176	0.0281616			0.0341559	0.0181608		0.000421174	0.00474505	0.00245315	0.00121613		0.00334651	0.00459026	-0.00642701	-0.0104614
	0.0724905	0.0304419	0.042891	0.0280487			0.0365639	0.0189347		-0.000733954	0.00460933	0.00670216	-0.000285266		0.00258125	0.00463728	-0.00726449	-0.0104907
	0.0715999	0.032072	0.0439833	0.0293903			0.0362848	0.021153		-0.00168375	0.00764424	0.00512908	0.00176934		0.00132318	0.00283712	-0.00728059	-0.0133317
	0.0728679	0.0305073	0.0430969	0.0286533			0.0372632	0.0186378		0.000102883	0.00960299	0.00457215	0.0036704		0.00454353	0.00591748	-0.00602293	-0.0134442
	0.0713929	0.0336894	0.0433071	0.0291316			0.0369398	0.0205809		-0.00260651	0.00630355	0.00495196	0.000975899		0.00331132	0.00535286	-0.00554949	-0.0110321
	0.0749786	0.0317183	0.0443419	0.0281938			0.0365905	0.0187418		-0.00012745	0.00734083	0.00286847	-0.00099617		0.00205516	0.00666455	-0.00642216	-0.0117753
	0.0709799	0.0283162	0.046587	0.0272819			0.0365254	0.020582		0.00268438	0.00620191	0.00442279	0.00295104		0.00622233	0.00175094	-0.00592984	-0.0115048
	0.0748347	0.0319134	0.0422218	0.0275129			0.0385051	0.0185621		0.000795144	0.0077974	0.00430924	0.0019983		0.0067014	0.00231962	-0.00636198	-0.0127532
	0.0735039	0.0312936	0.043066	0.0264998			0.0371659	0.0203168		0.000388706	0.00848486	0.00185804	0.00170305		0.00209918	0.00446401	-0.00483689	-0.0124918
	0.0704637	0.0287808	0.0426278	0.0267676			0.0381695	0.0174713		0.000785212	0.00928353	0.00430199	0.00129145		0.00223791	0.00271691	-0.00375713	-0.0115285
	0.0716406	0.0320712	0.0477662	0.0278844			0.0374762	0.0143125		0.000449084	0.00812965	0.00395048	0.00117786		0.00211601	0.00896183	-0.00591196	-0.0115071
	0.0724144	0.0280133	0.044274	0.0254775			0.0367375	0.0204662		-0.000868777	0.00766022	0.00301319	0.00175788		0.00180087	0.00557005	-0.00427803	-0.0128586
	0.0724879	0.0324576	0.0443527	0.0284233			0.0379501	0.0195896		0.00215126	0.00435612	0.00462178	0.00081443		0.00324691	0.00574677	-0.00679323	-0.0112146
	0.07362	0.0329357	0.0406307	0.0275832			0.0390339	0.0189012		-0.00217704	0.00641361	0.00404647	0.00234825		0.00510044	0.00153859	-0.0050697	-0.0118979
	0.0734819	0.0304402	0.0467954	0.0280537			0.0371438	0.0184747		0.00174838	0.00861914	0.00532074	0.0017565		0.00786203	0.00603907	-0.00592849	-0.00972104
	0.0725787	0.0298595	0.0455559	0.026886			0.0371985	0.0151869		0.00120604	0.0117534	0.00494962	0.00191632		0.00102312	0.00463871	-0.00800729	-0.00921794
	0.0707725	0.0313718	0.0465316	0.02794			0.0368862	0.0190633		-0.000444711	0.00972811	0.00392256	0.00270297		0.00278835	0.00525326	-0.00640927	-0.00998684
	0.070895	0.0343116	0.0431318	0.0309782			0.0367076	0.0176823		0.00193465	0.00808544	0.00479647	0.0036434		0.00196123	0.00225533	-0.00763642	-0.0116116
	0.0716466	0.0326665	0.0443907	0.0311401			0.0377221	0.0165853		0.000110629	0.00776813	0.00507808	-0.000316189		0.0034552	0.000925686	-0.00658906	-0.00984338
	0.0740763	0.0306969	0.0463838	0.0304962			0.0366544	0.0198483		0.000946775	0.0101449	0.00460911	0.00406178		0.00343424	0.00637362	-0.00836828	-0.0107992
	0.0723589	0.029129	0.0464872	0.0278044			0.0349373	0.0219714		0.000101952	0.0110106	0.00519203	0.00434936		0.00400933	0.00271077	-0.00463556	-0.00943591
	0.0721442	0.0324801	0.0450822	0.0260427			0.0366783	0.018664		-0.000838033	0.0104126	0.00121969	0.00212358		0.00371173	0.00364062	-0.00781442	-0.00798496
	0.0723203	0.0280071	0.0446621	0.0285316			0.0380064	0.0173357		0.000136189	0.00846289	0.00397956	0.00113999		0.00421872	0.0047604	-0.00648743	-0.00821816
	0.0704327	0.0286861	0.0409425	0.029943			0.0387	0.0190834		0.000883952	0.00675956	0.00606954	0.00449558		0.00205727	0.00485902	-0.00700587	-0.0125418
	0.0725916	0.0305325	0.0471395	0.0282743			0.0350913	0.0222536		-0.00127056	0.00847961	0.000890293	0.00162055		0.00438068	0.00206559	-0.00623138	-0.0117586
	0.0701188	0.0295604	0.0476771	0.0284085			0.036362	0.0203957		0.000715874	0.00871346	0.00306668	0.00153007		0.00234327	0.00348048	-0.00838398	-0.0128883
	0.0741701	0.0329364	0.0501625	0.0288324			0.0357978	0.0240807		2.47685e-05	0.00951089	0.0057469	0.00284612		-0.000224075	0.0052773	-0.00837555	-0.0129677
	0.075965	0.0328389	0.0457044	0.0261283			0.0375479	0.0200355		0.00129251	0.0106872	0.000668637	0.0020167		0.00593156	0.00533457	-0.00759896	-0.00793833
	0.076505	0.0312266	0.0506094	0.0294648			0.040073	0.0180025		0.000152512	0.00871864	0.00684927	0.000978357		0.00441064	0.00571311	-0.0057449	-0.0129102
	0.0750232	0.0298431	0.0498499	0.028105			0.0384615	0.018828		-0.000410631	0.00532541	0.00452075	0.000873603		0.00218684	0.00839811	-0.00358892	-0.0103029
	0.0749246	0.031398	0.0478416	0.0272662			0.0382247	0.0221958		0.000471089	0.00830125	0.00604904	2.88205e-05		0.00142124	0.00621633	-0.00277315	-0.0097057
	0.0731244	0.0319196	0.047231	0.0322231			0.0377692	0.0180939		0.00168168	0.00685607	0.00416079	0.0023652		0.00282426	0.00680554	-0.00531751	-0.0105125
	0.0752512	0.0313634	0.0479761	0.0282804			0.0367256	0.0200014		0.00152734	0.00740384	0.00235112	0.00155698		0.00340659	0.00297535	-0.00341004	-0.0104442
	0.0735391	0.0324967	0.0482638	0.0272268			0.0361415	0.0204385		-0.000615195	0.00678084	0.00315276	-0.000644217		0.00438972	0.00770022	-0.00543678	-0.00995548
	0.0736591	0.0296005	0.0465147	0.0290706			0.038147	0.0179276		-0.0013315	0.010634	0.00337191	0.00068596		0.00370518	0.00384993	-0.00633095	-0.00985067
	0.0757271	0.0317626	0.0442833	0.031298			0.038011	0.018643		0.00134184	0.0110249	0.0056006	9.1466e-06		0.00208682	0.00805323	-0.0071056	-0.0090927
	0.0731572	0.0303403	0.048993	0.0293745			0.0375829	0.0214447		0.00186774	0.00902791	0.00327106	-0.00391164		0.00166093	0.00281341	-0.00549714	-0.0129115
	0.0737404	0.031017	0.0472725	0.028747			0.0379075	0.0187323		0.000595516	0.00977107	0.00312492	0.000240014		0.00285451	0.00465416	-0.00651979	-0.011214
	0.0738556	0.0323855	0.045876	0.0303954			0.0374772	0.0217431		0.00101918	0.00609602	0.00536257	0.00149977		0.00511579	0.00637382	-0.00459896	-0.0111989
	0.0741787	0.0300221	0.0502043	0.0266825			0.0418257	0.0209702		0.000160823	0.00814946	0.00546677	0.0021938		0.00187392	0.0029284	-0.00538075	-0.0121114
	0.0763672	0.0310697	0.0459994	0.0285067			0.0349637	0.0207878		-0.00100541	0.00679815	0.00692406	0.000590568		0.00503435	0.00509953	-0.00601486	-0.00848967
	0.0744959	0.0312722	0.0473388	0.0274382			0.0369724	0.0209395		0.00147165	0.00876038	0.00779304	-0.00396453		0.00476899	0.00620307	-0.00650535	-0.0108833
	0.0735544	0.0314213	0.0470991	0.0312271			0.0355456	0.0189397		5.58476e-05	0.0102658	0.00172633	0.00236966		0.00446672	0.00433586	-0.00799067	-0.0136202
	0.0763066	0.0315688	0.0469948	0.0294441			0.036421	0.0199855		-0.000355314	0.00928445	0.00328338	0.00501739		0.00142447	0.00334058	-0.0025521	-0.0111015
	0.0756736	0.0361202	0.0477379	0.0268983			0.0407283	0.0207777		0.00188663	0.00923739	0.00748634	0.00117028		0.00213595	0.00736763	-0.00377285	-0.0134593
	0.0726852	0.0309551	0.0469867	0.0299733			0.0387187	0.0200308		0.0015425	0.00962258	0.00333984	0.00206114		0.00358972	0.00744993	-0.00743188	-0.00923751
	0.0756978	0.0304512	0.0437098	0.0294837			0.0386422	0.0189849		0.000808352	0.00883213	0.00340586	0.00195906		0.00205686	0.0053038	-0.00537541	-0.0104782
	0.0774234	0.0319836	0.0502596	0.0299636			0.0382821	0.0178854		0.00145066	0.00845904	0.00514279	0.000435895		0.00302641	0.00564607	-0.00641824	-0.00803751
	0.0749169	0.0342217	0.0483032	0.0306224			0.037482	0.019878		-0.00134808	0.00970724	0.00549803	0.00113097		0.00199837	0.00515099	-0.00902023	-0.0117587
	0.0751475	0.0323013	0.0500459	0.0275947			0.0394941	0.0194134		-0.000588788	0.00986263	0.00397143	0.00487987		0.00346521	0.00508873	-0.00684822	-0.00914835
	0.0746062	0.0298176	0.0493648	0.0297972			0.040472	0.0221278		0.00351093	0.0103725	0.00384825	-0.000912944		0.00436319	0.00817907	-0.00604817	-0.010381
	0.0767478	0.0317742	0.0490995	0.0294327			0.0373125	0.0172498		-0.000696067	0.00868095	0.00607927	0.00182308		0.00268728	0.00416728	-0.00464793	-0.0117712
	0.0749929	0.0320553	0.0475435	0.029588			0.0365717	0.0176195		0.00312515	0.00978286	0.00774274	0.00443046		0.00357064	0.00624519	-0.00224361	-0.0103028
	0.0772966	0.029198	0.0504726	0.0291856			0.0364995	0.0211519		-0.00117084	0.00922115	0.00925817	0.00290272		0.00379056	0.00684338	-0.00364668	-0.0140897
	0.0753553	0.0325367	0.0449183	0.0294327			0.0336913	0.0210178		-2.79632e-05	0.00819359	0.00361428	0.00255514		0.00443106	0.00337197	-0.00672983	-0.00961477
	0.0733121	0.0305902	0.0493678	0.0282921			0.0389024	0.018833		-2.77544e-05	0.00704152	0.0044864	0.00237092		0.000927164	0.00363727	-0.00480212	-0.0128024
	0.0754723	0.0303209	0.0480523	0.0310805			0.0377802	0.0199753		0.000461022	0.00796022	0.00576235	0.00124132		0.00732342	0.00739989	-0.00861181	-0.0116953
	0.0770053	0.0310966	0.0498885	0.0276749			0.0357338	0.0196344		0.00156317	0.00778013	0.00507242	0.00073483		0.00249298	0.00531146	-0.00807828	-0.00966932
	0.0757102	0.0311451	0.0513691	0.0310272			0.0376233	0.0181304		-0.00101631	0.00706122	0.00381312	-0.00110909		0.000918074	0.00553032	-0.0037921	-0.0146051
	0.0730196	0.0319009	0.0492174	0.0273625			0.0365529	0.0203362		0.00110994	0.00980378	0.0044871	0.00243554		0.00266339	0.00681611	-0.00319645	-0.0121256
	0.0745993	0.0324317	0.0483831	0.0303029			0.0366626	0.0226325		0.000109688	0.00622399	0.00396945	0.00210614		0.00165829	0.0044611	-0.00584379	-0.00881934
	0.0768031	0.0337865	0.0480318	0.030693			0.037842	0.0205806		8.19605e-05	0.00684875	0.0076017	0.00217641		0.00410397	0.00670233	-0.0064066	-0.00793878
	0.0782945	0.0331452	0.0475879	0.0297412			0.0395407	0.0198825		-3.34429e-05	0.00683977	0.00184813	0.00283564		0.003734	0.00584502	-0.00541097	-0.0131059
	0.0769132	0.0334841	0.048522	0.0299635			0.0367398	0.0196117		-0.000474523	0.0110611	0.00574033	0.00383523		0.00524007	0.00496882	-0.00453818	-0.0105339
	0.0773817	0.0331485	0.048256	0.0311322			0.0358217	0.0204615		-0.00110315	0.00849516	0.0049015	0.00120915		0.00437374	0.00389888	-0.00603052	-0.00935007
	0.0768446	0.029873	0.0469591	0.0297892			0.0401653	0.0193342		-0.0001506	0.00900636	0.00412075	0.00281432		0.00534302	0.00492837	-0.00443629	-0.0128508
	0.077642	0.0319641	0.0509234	0.0331341			0.0378765	0.0183357		0.0015744	0.00938105	0.0064027	0.00147063		0.00232467	0.00592681	-0.00604258	-0.0137867
	0.0780941	0.0321843	0.0490985	0.029456			0.0388175	0.0230613		-0.00150008	0.00754886	0.00495121	2.59287e-05		0.00237474	0.00810191	-0.00564923	-0.0141786
	0.0787561	0.0331904	0.0503086	0.0315113			0.0370538	0.0218079		0.002918	0.0101716	0.00468684	0.00530199		0.00108863	0.00541112	-0.00506335	-0.0127076
	0.0775689	0.0324349	0.0488421	0.0283793			0.0391115	0.0188564		0.00231808	0.0105454	0.00302902	0.00112483		0.0004447	0.00635108	-0.00406448	-0.00774568
	0.0779292	0.0324221	0.0513191	0.0267145			0.0364681	0.0190527		0.000217751	0.00909106	0.00528814	0.00170985		0.00281294	0.00597736	-0.00747529	-0.011855
	0.0789717	0.0323522	0.0479822	0.029546			0.034832	0.0214491		-0.00102542	0.0134466	0.00360761	0.001628		0.00312485	0.00359788	-0.00474439	-0.013646
	0.080246	0.0307154	0.0508045	0.0281315			0.0389774	0.020233		0.00127813	0.0101642	0.00610852	0.000580632		0.00438209	0.00664458	-0.00452144	-0.0153109
	0.077405	0.0312434	0.0490538	0.0317263			0.0378784	0.018813		-0.000568754	0.00845314	0.00482035	0.00155037		0.00325799	0.00671703	-0.00562419	-0.0160718
	0.0792735	0.0339336	0.0516214	0.0311796			0.0401782	0.0210763		-0.000256814	0.011834	0.00436023	0.000372566		0.00103933	0.00498354	-0.0109747	-0.0178669
	0.0761777	0.0322662	0.0483015	0.0352533			0.0368508	0.0210903		0.0021343	0.00860849	0.00458059	0.00174173		0.00382238	0.00521037	-0.00759581	-0.0152462
	0.076472	0.0323988	0.0499485	0.0315216			0.0382522	0.0210805		7.90494e-05	0.00750261	0.00455065	0.00263497		0.00518211	0.00834012	-0.00427254	-0.0154353
	0.081963	0.032643	0.0493528	0.0322025			0.0376505	0.0211218		0.00100438	0.00964024	0.00605727	0.00187004		0.00262326	0.00623453	-0.00402973	-0.014099
	0.0748296	0.0317085	0.0512613	0.0308773			0.0367027	0.0194792		0.00263404	0.0108455	0.00443798	0.00149558		0.00338155	0.00515838	-0.00585196	-0.012709
	0.0758803	0.0342392	0.0525295	0.0315812			0.0396457	0.0181717		0.00073036	0.0101456	0.0046682	0.00255823		0.00411894	0.00515098	-0.00547761	-0.013323
	0.0745991	0.0310223	0.0475987	0.0320414			0.0405665	0.0205302		0.00051499	0.00601266	0.0055419	-0.000877865		0.00183534	0.00570238	-0.00228936	-0.0144975
	0.0785801	0.0315624	0.0480323	0.0291085			0.039369	0.0211993		0.00077703	0.0112275	0.00151273	0.0017648		0.00320681	0.00773641	-0.00543698	-0.0159867
	0.0759095	0.0351017	0.0524829	0.0298681			0.0373753	0.0241944		0.000417818	0.0114968	0.00540294	0.00234602		0.00355935	0.00542741	-0.0050209	-0.0160247
	0.0795113	0.0372179	0.0497546	0.030547			0.0382714	0.0203988		0.000116263	0.00836558	0.00264774	-8.3024e-05		0.00181534	0.00527122	-0.00485403	-0.0152054
	0.0782489	0.0315984	0.0524602	0.0315893			0.0373088	0.0178536		-0.000169035	0.00868649	0.00413663	-0.00096847		0.00202894	0.00507892	-0.00286723	-0.0111018
	0.0766087	0.0295359	0.0515847	0.0317897			0.0397509	0.0214835		0.000148081	0.00952599	0.00521279	0.00224458		0.00500529	0.00675245	-0.00315238	-0.0161021
	0.0770415	0.0352056	0.0499143	0.0333264			0.0399782	0.0185524		-0.000423415	0.00907776	0.00418986	0.00163982		0.002077	0.00789818	-0.00407369	-0.0159687
	0.0768647	0.0327496	0.0521339	0.0308537			0.0406488	0.0191516		0.000555498	0.0102149	0.00280743	-0.00160821		0.00316656	0.00532167	-0.00537049	-0.0127891
	0.0759236	0.0335575	0.0503084	0.0314174			0.0404677	0.0218353		0.00122991	0.00899041	0.00582767	0.000748396		0.0046886	0.00468944	-0.00702922	-0.0167568
	0.0775675	0.0315688	0.0546389	0.031571			0.0373446	0.0205342		0.00157316	0.00681311	0.00242814	-0.00143212		0.00231146	0.00504052	-0.00763339	-0.0158159
	0.0768932	0.0304938	0.0538453	0.0317678			0.0382401	0.0188918		0.000456174	0.00740278	0.00532934	0.00118964		0.00194865	0.00685017	-0.00456497	-0.0136011
	0.0810504	0.0334038	0.0536166	0.0309005			0.0379084	0.0208085		-0.000340826	0.00798114	0.00282147	-0.000551351		0.00229849	0.00622632	-0.00691532	-0.0133203
	0.0795456	0.0300988	0.0519488	0.0283112			0.0369964	0.0215987		-0.00311045	0.00960705	0.00372173	0.00217915		0.00552782	0.00699989	-0.0049294	-0.0132402
	0.0821715	0.0325843	0.0555581	0.0308125			0.0382816	0.0195107		-0.00113017	0.00554052	0.00606898	-0.00115088		0.00526002	0.00569292	-0.0011088	-0.0144543
	0.081295	0.0319219	0.0524635	0.0309602			0.0403485	0.0222		0.00182886	0.0053363	0.00688129	0.00318072		0.00290347	0.00695868	-0.00823592	-0.0143586
	0.0788998	0.0349376	0.0521757	0.0298298			0.0389934	0.0203736		0.000129878	0.00200423	0.00487787	0.000517798		0.00279586	0.00791768	-0.00505018	-0.0177049
	0.0803439	0.0352282	0.0555277	0.0304272			0.0381926	0.0222468		0.00165691	0.00738168	0.00413172	-0.00163133		0.00178214	0.00264829	-0.00367606	-0.0169397
	0.0799078	0.035554	0.0532179	0.0288064			0.0365906	0.0210834		0.000652648	0.00766937	0.00134006	0.00159005		0.00277466	0.00688517	-0.00742367	-0.0178547
	0.0793025	0.0344798	0.0513019	0.0313304			0.0375736	0.0215648		0.00214522	0.00709671	0.00412555	0.00134964		0.00582887	0.00697669	-0.00470925	-0.0140109
	0.0792495	0.0330452	0.0546829	0.0296585			0.0393537	0.0235198		-0.000302486	0.00627743	0.00450197	0.00119676		0.00115948	0.00469059	-0.00847695	-0.0132205
	0.0789843	0.0328342	0.0535499	0.0325294			0.0392594	0.0220727		0.000415294	0.00906058	0.00677214	-0.00164055		0.00363515	0.00680217	-0.00587585	-0.0124288
	0.079398	0.03409	0.0557664	0.0308213			0.0395971	0.0197619		0.00110801	0.0100337	0.00450322	-0.00155873		0.00491419	0.00629047	-0.00463404	-0.014752
	0.0802734	0.0334163	0.0530944	0.0299419			0.0394577	0.0176795		-0.000133992	0.0102115	0.00649131	0.000294191		0.00461852	0.00835439	-0.00812227	-0.0170404
	0.0803887	0.0338235	0.0549235	0.0312446			0.0377474	0.0205476		0.00110114	0.00974809	0.00620438	0.00137955		0.0058514	0.00752454	-0.00908897	-0.0180474
	0.0785024	0.0335175	0.0530103	0.0311313			0.0384751	0.0228543		-0.000154511	0.00935933	0.00551325	-0.0020934		0.00176011	0.00177225	-0.00574888	-0.0165275
	0.0789355	0.031938	0.0519856	0.0332501			0.0439955	0.0197098		0.00156763	0.0118762	0.0029562	-0.000377656		0.000946937	0.00664555	-0.00486915	-0.0153838
	0.0785159	0.0304524	0.0517131	0.0313566			0.0408246	0.0189632		-0.000171583	0.0111119	0.00551521	-0.000916278		0.00302872	0.0066443	-0.00558304	-0.014142
	0.0797112	0.0320633	0.0510327	0.0317031			0.0399737	0.0173345		-0.00201967	0.00995289	0.00273142	-0.00095777		0.00198732	0.00827193	-0.007046	-0.0166536
	0.078584	0.0345514	0.051157	0.0304647			0.0377021	0.0218056		-0.00215257	0.00767713	0.00409452	-0.00411268		0.00398093	0.00737585	-0.00907588	-0.0136217
	0.0816432	0.0326617	0.0550057	0.0306811			0.0380981	0.0205306		0.00174926	0.0107173	0.0064296	8.71064e-05		0.00199601	0.00649764	-0.00719632	-0.0129169
	0.0799203	0.0333676	0.0524596	0.0332261			0.0403288	0.019928		0.00277238	0.00959118	0.00501494	-0.00288419		0.00301215	0.00656604	-0.00408386	-0.0152027
	0.081775	0.0354918	0.0524152	0.0292956			0.03718	0.0197594		-0.00323143	0.0110725	0.00487375	-0.000208908		0.00131891	0.00751269	-0.00597722	-0.0158018
	0.0769266	0.0311508	0.0543868	0.034518			0.0379787	0.019922		8.56285e-05	0.00897239	0.0054287	-0.00064326		0.00678816	0.00457169	-0.00755759	-0.014817
	0.0795948	0.0301459	0.0557305	0.0322581			0.0376636	0.0181644		0.00310567	0.00705835	0.00427518	-0.000707843		0.00195769	0.00624608	-0.00536164	-0.014754
	0.0802995	0.0329405	0.0535191	0.0304177			0.0390656	0.0190352				0.00827865	0.00544627	0.000844655	-2.39309e-05	0.00703452	-0.00715572	-0.0146532
	0.0815118	0.03502	0.0564367	0.0312319			0.0380497	0.0186895				0.00937634	0.00413853	-0.00138534	-0.00061951	0.00827722	-0.00680844	-0.0142665
	0.0801423	0.0343249	0.0545018	0.0301958			0.0376922	0.0194245				0.00915663	0.00442444	-0.00121445	0.000705368	0.00660827	-0.0092529	-0.0117885
	0.0813218	0.0336218	0.0545471	0.0321256			0.0393807	0.0204933				0.00853191	0.00476191	-0.000622304	0.00439882	0.00650851	-0.0057592	-0.0131132
	0.079509	0.0312486	0.0559364	0.0319121			0.0391568	0.0212945				0.00789911	0.00371164	-0.00105951	0.00564884	0.00737743	-0.00561205	-0.0132049
	0.0808136	0.0333141	0.0523145	0.0261449			0.0384113	0.0200996				0.00721154	0.00232347	-0.00195042	0.00027281	0.00470598	-0.00413075	-0.0158701
	0.0773508	0.0342031	0.0537157	0.0297516			0.0390777	0.0183464				0.00834038	0.00293111	-0.000307795	0.00268868	0.00428097	-0.00526698	-0.016261
	0.0819853	0.0338448	0.0563563	0.0274769			0.03627	0.0195352				0.00759344	0.00255486	0.000644903	0.00426403	0.00678966	-0.0054337	-0.0114688
	0.081775	0.0321482	0.0545947	0.0319938			0.0376972	0.0207161				0.00874085	0.00437327	-0.00240816	0.00521167	0.0078175	-0.00497801	-0.0130629
	0.0782533	0.0321641	0.0541153	0.0289108			0.0376636	0.0225633				0.00647076	0.00575046	-0.00314473	0.000211406	0.00614194	-0.00387102	-0.0126772
	0.0817644	0.034722	0.054591	0.0306377			0.0377355	0.0195883				0.00606381	0.00141107	-0.000988705	0.00173794	0.00300821	-0.00673564	-0.0135143
	0.0836116	0.0330909	0.0543063	0.0340326			0.0366094	0.0179419				0.00859884	0.00368264	0.000188977	0.000840119	0.00692691	-0.00763619	-0.0142922
	0.0800501	0.0320861	0.0533102	0.0330937			0.038105	0.0176759				0.0064295	0.00484861	0.000369272	0.00681344	0.00358305	-0.00801099	-0.0125214
	0.0835553	0.0343921	0.053718	0.029086			0.0407815	0.0202824				0.00689977	0.00650067	0.00158462	0.00509939	0.00623029	-0.00457504	-0.0131087
	0.0818021	0.0345638	0.0530969	0.0335547			0.0360824	0.020479				0.0105215	0.00324911	5.89511e-05	0.00404291	0.00694985	-0.00566468	-0.0159257
	0.0843875	0.0344124	0.0564661	0.0285567			0.0377639	0.0209685				0.00717191	0.00719171	0.000482472	0.00415974	0.00496765	-0.00611534	-0.0154789
	0.0794495	0.0334719	0.0549581	0.0294646			0.0373373	0.0205565				0.00738556	0.00202526	-0.00267542	0.00362134	0.00646367	-0.000254437	-0.0152829
	0.0826761	0.0322312	0.0597403	0.0281309			0.0363247	0.0200768				0.00920568	0.00200049	0.00178529	0.0027551	0.00525733	-0.002313	-0.0122714
	0.0825483	0.0361053	0.056223	0.0347103			0.0387447	0.0193311				0.00841337	0.00590279	-0.0005794	0.00498627	0.00699298	-0.00470397	-0.0174173
	0.0831624	0.0356508	0.0519165	0.0311879			0.0365488	0.0209584				0.00778395	0.00431194	0.00115064	0.00246484	0.00707419	0.000819983	-0.0127979
	0.0816408	0.0327112	0.0580671	0.0293			0.0377253	0.020378				0.0072588	0.00631897	-0.000311139	0.00121221	0.00572874	-0.00172638	-0.014949
	0.0798783	0.0349409	0.0583493	0.0332266			0.0336517	0.021411				0.00684945	0.00226108	-0.000238848	0.000827482	0.00608393	-0.00460446	-0.0166223
	0.0807089	0.0322605	0.0558598	0.0283826			0.0382096	0.0221339				0.0093473	0.00413811	-0.0022179	0.00570552	0.00800403	-0.00303841	-0.0152671
	0.0808021	0.0353925	0.0568693	0.0303865			0.0361727	0.0218819				0.00747795	0.0076152	-0.000772897	-0.000243129	0.00560307	-0.00296378	-0.0168956
	0.0821806	0.0343657	0.0595085	0.0304378			0.0343726	0.0206512				0.0065855	0.0070894	0.00351396	0.00360909	0.00653929	-0.00229936	-0.0155473
	0.0803	0.0334241	0.0570342	0.0309058			0.0354462	0.0208164				0.00933074	0.00550278	0.00112172	0.00154444	0.00889458	-0.00466526	-0.0139095
	0.0847273	0.0370756	0.0547114	0.030519			0.0360011	0.0219439				0.00419015	0.00573803	0.00125526	0.00329552	0.00736986	-0.00411705	-0.0147904
	0.0814346	0.0336388	0.0565861	0.0345583			0.0347607	0.0227408				0.00878406	0.0026766	0.00027655	0.00242359	0.00721913	-0.00154595	-0.0156222
	0.0829756	0.0347182	0.0545845	0.0327195			0.0320393	0.0214324				0.00657721	0.00245177	-0.000154706	0.00422625	0.00479476	-0.00459316	-0.0155306
	0.0861052	0.034316	0.0529041	0.0320026			0.0335434	0.0212572				0.0046503	0.0030038	0.000381795	0.00611603	0.00769716	-0.0030535	-0.0167206
	0.0811129	0.033762	0.0566723	0.0319726			0.0342588	0.0207648				0.00647764	0.00575645	-0.00304104	0.00281233	0.00742046	-0.00314737	-0.0167478
	0.0810365	0.0343516	0.0567899	0.0287151			0.0342015	0.0201825				0.00647734	0.00528925	-0.00209914	0.00105466	0.00939654	-0.00402415	-0.0135094
	0.0828626	0.0349535	0.0551357	0.0290245			0.0327962	0.0211569				0.00569418	0.00159654	0.0033266	0.00320076	0.00608843	-0.00576819	-0.0139741
	0.0818348	0.0370565	0.0602729	0.0329883			0.0342183	0.0206519				0.00510331	0.00344036	0.000264018	0.00418228	0.00387904	-0.00427709	-0.0161174
	0.0809421	0.0342898	0.0555971	0.0335116			0.0350449	0.0193285				0.00732608	0.00382629	0.00117246	0.00102979	0.0103978	-0.00547892	-0.0157933
	0.0796528	0.032679	0.0544182	0.0304422			0.0338928	0.0216851				0.00687106	0.00435001	0.00120359	0.00123995	0.00644702	-0.00617536	-0.0124081
	0.083927	0.0337701	0.0544026	0.0314491			0.0337951	0.0202622				0.0041978	0.00538337	0.000202811	0.00469897	0.00499539	0.00133335	-0.0097716
	0.0854963	0.0340482	0.0559964	0.0302435			0.0353502	0.0236169				0.00522949	0.0047843	-0.00226709	0.0023956	0.00399938	-0.00624276	-0.0118627
	0.0847174	0.0357839	0.0567944	0.0321975			0.035199	0.0214371				0.00841813	0.00189141	-0.00111512	0.00254734	0.0057376	-0.00374201	-0.00993063
	0.0865071	0.0350801	0.0568381	0.0344698			0.0358655	0.0216752				0.00575556	0.0058141	0.00190891	0.00157969	0.00938978	-0.00404653	-0.0155705
	0.0857914	0.0352007	0.058794	0.0327039			0.0338873	0.0232017				0.0101005	0.00432264	0.00232869	0.00108198	0.00682024	-0.00411493	-0.0147561
	0.0846115	0.0336379	0.0557088	0.0322059			0.0343986	0.0188992				0.00831091	0.00406958	0.000859983	0.00244481	0.00729192	-0.00740735	-0.0117869
	0.0843872	0.0339231	0.0591301	0.0330625			0.0325015	0.0169377				0.00873633	0.00490234	-0.00125489	0.00377643	0.00440383	-0.00308228	-0.010689
	0.0854482	0.0339067	0.056315	0.0365844			0.0349097	0.0194715				0.00569211	0.00602277	0.000402929	0.00266397	0.00622977	-0.00598683	-0.0139238
	0.0857395	0.0359808	0.0547499	0.033573			0.0361818	0.0188404				0.00733764	0.00432374	-0.00140385	0.00166642	0.00722492	-0.00499668	-0.0115224
	0.0812336	0.0338904	0.0550012	0.0334888			0.0335592	0.0214002				0.00903986	0.00520213	-0.00259393	0.00441185	0.00776931	-0.00669711	-0.0138469
	0.0830003	0.0339156	0.062956	0.0295813			0.0344835	0.0189392				0.00713272	0.00461577	0.000997461	0.00481753	0.00586221	-0.00365743	-0.0127406
	0.084434	0.0363924	0.056164	0.0346438			0.0354002	0.0185702				0.00688158	0.00392934	-0.00163304	0.002193	0.0064759	-0.00806585	-0.010273
	0.0837181	0.031783	0.056839	0.0324723			0.0331855	0.0212647				0.00719837	0.00305213	0.000923069	0.00436693	0.00746464	-0.00794955	-0.0105309
	0.0853621	0.0347107	0.0599841	0.0305936			0.0338778	0.0182867				0.00552771	0.00556635	0.000348453	0.00436073	0.00473459	-0.00829194	-0.0134947
	0.0855778	0.0345375	0.0557474	0.0319797			0.0373335	0.0189707				0.00808999	0.00360441	-0.00136106	0.00401205	0.00841189	-0.00694157	-0.0120523
	0.0855965	0.033677	0.0562611	0.0298663			0.0346569	0.0199455				0.00710669	0.00557394	-0.00135426	0.00242794	0.00823186	-0.00761105	-0.0116621
	0.0873973	0.032703	0.0572025	0.0299357			0.0348925	0.0202492				0.0071161	0.00589784	-0.00122367	0.00508958	0.00723283	-0.00797572	-0.0124814
	0.0831527	0.0359567	0.0560252	0.0327826			0.0355429	0.0202063				0.00777366	0.007143	-0.00241386	0.00355998	0.00667049	-0.00895453	-0.0120866
	0.0867503	0.0353742	0.0587698	0.0285665			0.0367556	0.019293				0.00830176	0.00309333	-0.000676071	0.00284959	0.00810104	-0.00813078	-0.0126912
	0.0872571	0.0352326	0.0582234	0.0322522			0.0358071	0.0203337				0.00840343	0.00503517	0.000402338	0.00269482	0.0074778	-0.00734799	-0.0118547
	0.0833974	0.034957	0.0567555	0.0339665			0.0354713	0.022058				0.00671292	0.00439582	-0.00100613	0.00239069	0.00865594		-0.00913234
	0.0824791	0.0353892	0.056241	0.0322115			0.0350196	0.0198234				0.00723425	0.00491533	0.00169479	0.00121156	0.00881659		-0.0113407
	0.082246	0.0331237	0.0586182	0.0324141			0.0369517	0.0207446				0.00689247	0.00453887	0.000421707	0.00293637	0.00987137		-0.0106028
	0.0862749	0.0386379	0.05827	0.0309855			0.0355955	0.0205136				0.00631294		-8.68179e-05	0.00573499	0.00517764		-0.0102594
	0.086174	0.0348701	0.0545419	0.031243			0.035251	0.0209084				0.00837086		-0.00106332	0.00518159	0.00703864		-0.0100199
	0.0830199	0.0334703	0.0558895	0.0334797			0.0310672	0.0188472				0.00495263		0.000693461	0.00287089	0.00387614		-0.00961292
	0.0805253	0.0340072	0.0590428	0.0308949			0.033681	0.0218228				0.00912327		0.00078328	0.00635633	0.00762624		-0.011649
	0.084431	0.034536	0.0582703	0.0330971			0.034699	0.0189823				0.00813106		-0.00182155	0.00168548	0.00440163		-0.00996162
	0.0870604	0.0343955	0.0606555	0.0324286			0.033747	0.0217745				0.00810163		-0.00163529	0.0014302	0.00658349		-0.00928031
	0.0867178	0.0384151	0.0571462	0.0338135			0.0367016	0.0188096				0.00844622		-0.00084747	0.00455733	0.00540302		-0.0112902
	0.0824976	0.0352989	0.0591076	0.0262765			0.0350061	0.0235991				0.00859738		0.000298786	9.56673e-05	0.00608354		-0.010795
	0.083609	0.0325375	0.0594772	0.0301922			0.0335206	0.0217937				0.00859673		2.54309e-05	0.00303134	0.00560656		-0.0107352
	0.0825489	0.0326355	0.0580339	0.034419			0.0349811	0.0226604				0.00250761		0.00117015	0.00441561	0.00570635		-0.0111156
	0.084694	0.0345428	0.0581426	0.0338973			0.0348687	0.0222436				0.00916651		0.00147518	0.00148404	0.00898914		-0.0110204
	0.0856658	0.0341892	0.0617615	0.0335716			0.0342247	0.0205659				0.00701791		0.000539952	0.00139745	0.0077226		-0.0107206
	0.0832903	0.0352005	0.0600964	0.0338968			0.0346073	0.0219837				0.00827095		-0.00158445	0.00129988	0.00476561		-0.00942027
	0.0836823	0.0364777	0.0586971	0.0295332			0.0323141	0.0205686				0.00472835		-0.00299235	0.00500881	0.00919933		-0.0144241
	0.0850663	0.0339222	0.056736	0.0311848			0.0332998	0.0213237				0.0067459			0.00152287	0.00849656		-0.0134186
	0.0813014	0.036557	0.0569318	0.0298498			0.033986	0.0219987				0.00628849			0.00235668	0.00395482		-0.00865679
	0.0850126	0.037819	0.062296	0.0292291			0.0351262	0.0208318				0.00894473			0.00355437	0.00961881		-0.0119421
	0.0862215	0.0383943	0.0606059	0.0330834			0.034816	0.0224498				0.00568934			0.00437231	0.00687807		-0.0121423
	0.0860254	0.0362262	0.0563728	0.0346799			0.0354738	0.0188529				0.00405225			0.001975	0.00818153		-0.0152358
	0.0849953	0.0316419	0.0610893	0.0323439			0.0367711	0.0192112				0.00494397			0.00778871	0.00658154		-0.00964161
	0.0857619	0.0340014	0.0604108	0.0344673			0.0340405	0.0205018				0.0048735			-9.52765e-05	0.00720319		-0.0101135
	0.0809373	0.034433	0.0602173	0.0301412			0.0360445	0.0195933				0.00647194			0.00395919	0.00537496		-0.0113828
	0.0865258	0.0376071	0.0621004	0.0327673			0.0344774	0.0235976				0.00761578			0.00491876	0.00624212		-0.0104142
	0.086527	0.0329206	0.0576524	0.0306421			0.0348251	0.0217645				0.00489145			0.00459414	0.00954877		-0.00977172
	0.0881552	0.0356433	0.0619559	0.0337609			0.0345234	0.0246384				0.00967984			0.00339307	0.00928464		-0.0110941
	0.0834552	0.034768	0.059372	0.0319458			0.0338906	0.0218528				0.00691627			0.00389642	0.00877238		-0.0117026
	0.0854309	0.0345014	0.0608964	0.0329243			0.0333211	0.0235618				0.0103874			0.00312141	0.00744833		-0.0129532
	0.0843079	0.0350818	0.0587607	0.0311533			0.037052	0.0220305				0.00645831			0.00158567	0.00569551		-0.014098
	0.0862429	0.0360377	0.0603282	0.0342939			0.0333306	0.0231441				0.00621806			0.00419023	0.00701168		-0.0120156
	0.0858576	0.0347037	0.0610752	0.031449			0.0340214	0.0254719				0.00494703			0.00271042	0.0104544		-0.0139674
	0.0839835	0.0368048	0.0622706	0.0301111			0.0358791	0.0206699				0.00714345			0.0020833	0.0104588		-0.0110811
	0.0849265	0.0364925	0.0624806	0.0341685			0.0344005	0.0217925				0.00817441			0.00419982	0.00682402		-0.0114183
	0.0878165	0.0363447	0.0601862	0.0318336			0.0362029	0.0222268				0.00821267			0.00418455	0.00792923		-0.0127587
	0.087685	0.033842	0.0627345	0.032596			0.0374098	0.0223493				0.00897965			0.00276804	0.00890757		-0.0114506
	0.0872008	0.0365092	0.0620914	0.0335167			0.0364418	0.0207916				0.00783795			0.00220783	0.00863335		-0.0107712
	0.089256	0.0355108	0.0579398	0.0322871			0.0363273	0.0223216				0.00895232			0.00642249	0.00679809		-0.00935391
	0.0855129	0.0345594	0.0614212	0.0301287			0.0353852	0.0228308				0.0104746			0.00393389	0.00412926		-0.0119767
	0.0870334	0.0370509	0.0618305	0.0321578			0.0354409	0.0228521				0.00960146			0.00297194	0.00693538		-0.00929336
	0.0861681	0.0352103	0.0610572	0.0329308			0.0369295	0.0208893				0.00934835			0.00465827	0.00642183		-0.0103789
	0.0912034	0.034488	0.0597122	0.0334483			0.0344941	0.0212575				0.00650409			0.00476596	0.0079628		-0.01022
	0.0857643	0.0347644	0.0595154	0.0301162			0.0358008	0.0219304				0.0072226			0.00306668	0.00796009		-0.0107586
	0.0874297	0.034041	0.0588632	0.0295024			0.035222	0.0225398				0.00956017			0.00685611	0.00610708		-0.00951703
	0.0866422	0.0341684	0.0618278	0.0316248			0.0342948	0.0196669				0.00783497			0.00763498	0.00771125		-0.0110706
	0.0855444	0.0366157	0.0610533	0.0352833			0.0353229	0.0222873				0.00850881			0.00307732	0.00818515		-0.00814753
	0.0862795	0.0363771	0.0623524	0.0319203			0.0348581	0.0223895				0.00873211			0.00177559	0.00691201		-0.0135712
	0.0880222	0.0380838	0.0619743	0.0320156			0.0382174	0.0185413				0.00381123			0.00387916	0.0101155		-0.0106636
	0.087229	0.0373678	0.0580868	0.0315423			0.0351379	0.0223788				0.00607507			0.00478275	0.0078992		-0.00897118
	0.0868036	0.0379029	0.0592977	0.0360169			0.0354557	0.0188324				0.00606712			0.00324565	0.0076198		-0.0124932
	0.0857729	0.0349669	0.0612135	0.0339322			0.0341327	0.0234343				0.00854915			0.0050153	0.00718511		-0.0117732
	0.0901812	0.0345563	0.062928	0.030982			0.0362655	0.019487				0.0069642			0.00479331	0.00820815		-0.0135496
	0.0873291	0.0349773	0.0634236	0.0320355			0.0377633	0.0207007				0.00419808			0.00173962	0.00927386		-0.01121
	0.0887674	0.0362204	0.0614222	0.0318175			0.036713	0.022306				0.00431761			0.00307673	0.0052092		-0.0117915
	0.0882168	0.0339704	0.0633804	0.0318619			0.037277	0.0236704				0.00686386			0.00287512	0.007645		-0.0105463
	0.0877475	0.0377357	0.0623901	0.0321606			0.037949	0.0214394				0.00668023			0.00634756	0.00859261		-0.0098982
	0.0878295	0.0362826	0.0577582	0.0350043			0.0410151	0.0239138				0.00440437			0.00349405	0.00517276		-0.0118345
	0.0908667	0.034665	0.0638967	0.0320157			0.0385475	0.0196181				0.00463553			0.00132514	0.00794278		-0.0146588
	0.0900073	0.0373095	0.0647067	0.0325717			0.0365255	0.0233249				0.00798232			0.00353179	0.00932208		-0.0122073
	0.0898925	0.0367053	0.062692	0.0310186			0.0378109	0.0215661				0.00837611			0.00212151	0.00880499		-0.00990447
	0.089427	0.0367693	0.0640228	0.0343064			0.0394249	0.0197987				0.00881774			0.00321548	0.00897598		-0.0136033
	0.0888961	0.0325835	0.0631275	0.0364512			0.0377214	0.0198548				0.00628325			0.00785297	0.00779861		-0.0115346
	0.0884815	0.0360412	0.06159	0.0344983			0.0387736	0.0196301				0.00630231			0.00653333	0.00746612		-0.0130944
	0.0899893	0.0385663	0.0640889	0.0334041			0.0368225	0.0217957				0.00858543			0.0030727	0.00771019		-0.0162385
	0.0872283	0.0351624	0.0614534	0.0313849			0.0367863	0.0215598				0.00747852			0.00481136	0.00635681		-0.00934824
	0.0868794	0.0351862	0.0615559	0.0349645			0.0402171	0.0210956				0.00714668			0.00273252	0.00622992		-0.00725538
	0.0879408	0.0352257	0.0618261	0.032856			0.0351928	0.0207355				0.00891469			0.0046093	0.00670088		-0.00801812
	0.0872707	0.0385417	0.0591855	0.0356197			0.0359879	0.0191012				0.00757617			0.00705782	0.0106426		-0.00915675
	0.0869682	0.0355768	0.0647921	0.0323137			0.0381571	0.0198723				0.00865979			0.0036882	0.00708267		-0.00948145
	0.0898914	0.0387064	0.0649467	0.0325799			0.039212	0.0213481				0.00634512			0.00370374	0.00629819		-0.00968102
	0.0904902	0.0350117	0.0631132	0.0327614			0.038652	0.0195576				0.0104265			0.006094	0.00933148		-0.0107064
	0.0876306	0.0380327	0.0648828	0.0321578			0.0375252	0.0203964				0.00959657			0.00398486	0.00731518		-0.0114066
	0.0903392	0.0388654	0.066822	0.0337707			0.0395951	0.0202489				0.00608605			0.00289464	0.00841456		-0.0115167
	0.08806	0.0371295	0.0631116	0.0319626			0.0383494	0.0177916				0.00794012			0.00366887	0.00608147		-0.0119982
	0.08833	0.0359484	0.0609259	0.0330672			0.0397483	0.0178602				0.0103999			0.00607919	0.00924926		-0.0135043
	0.0894734	0.035596	0.0639797	0.0323862			0.0397717	0.0184084				0.00573606			0.000667114	0.00729735		-0.00873399
	0.0852795	0.036435	0.0627899	0.0345882			0.0379007	0.0202246				0.00662157			0.0038352	0.00759277		-0.0113834
	0.0889796	0.0361649	0.0617806	0.036535			0.0385851	0.0200617				0.00646038			0.0042799	0.0061637		-0.0112845
	0.0865734	0.0357471	0.0629714	0.0332531			0.036414	0.0183974				0.00706833			0.00580963	0.00843366		-0.011097
	0.0903018	0.0377516	0.0648429	0.034861			0.0390759	0.0180597				0.00739433			0.0042851	0.0103977		-0.0111468
	0.0899183	0.0358556	0.0646105	0.0356843			0.0408898	0.0181979				0.0080112			0.00696669	0.00937925		-0.0139103
	0.0908501	0.0329073	0.0652607	0.0335739			0.0340814	0.0168234				0.00722498			0.00468918	0.0058288		-0.0108725
	0.0895283	0.0356211	0.0645999	0.0330845			0.0394096	0.0186528				0.00738684			0.00153145	0.00917353		-0.0109302
	0.0854657	0.0360382	0.0654865	0.0338359			0.0397555	0.0184793				0.00971566			0.0056849	0.00527585		-0.0127989
	0.0896194	0.0369061	0.0649841	0.0348164			0.0401717	0.0172538				0.0053507			0.0040682	0.00458506		-0.0156279
	0.0893143	0.0387438	0.0662117	0.0329425			0.0385861	0.0236108				0.00640253			0.00206443	0.00865972		-0.0122803
	0.0897512	0.0360306	0.0629898	0.0309668			0.0414762	0.0196139				0.00695826			0.00253641	0.00884239		-0.0107462
	0.09094	0.0359213	0.0660064	0.0326242			0.0391558	0.0183781				0.00832648			0.00538921	0.00629447		-0.0138368
	0.091235	0.0353511	0.063658	0.0346125			0.0389047	0.0203688				0.00782711			0.00407524	0.0070924		-0.0124425
	0.0930307	0.0368344	0.060437	0.0358332			0.0386018	0.0208517				0.00788179			0.00409622	0.00867814		-0.00961493
	0.0930305	0.0361491	0.0658865	0.0338067			0.0352923	0.0195267				0.00568302			0.00488715	0.00650431		-0.0128134
	0.090981	0.0370736	0.0642805	0.0350606			0.0375055	0.0203037				0.0064558			0.00220288	0.00775754		-0.0120971
	0.0914116	0.0362183	0.0627149	0.0366895			0.0383184	0.018524				0.00709239			0.00452345	0.00712444		-0.0109622
	0.0903674	0.0360206	0.0643637	0.0309786			0.0346248	0.0209263				0.00718215			0.00474192	0.00610058		-0.00964204
	0.0898718	0.0376282	0.0671513	0.0380042			0.0376559	0.0173984				0.00890235			0.00405019	0.00771416		-0.012121
	0.0882632	0.0360443	0.0609925	0.0369979			0.0390664	0.0195925				0.00722417			0.00592715	0.00419943		-0.0114665
	0.0874902	0.0380346	0.0664158	0.0375181			0.0383146	0.0183089				0.00666756			0.0035059	0.00701194		-0.0119369
	0.0892409	0.0357861	0.0625147	0.0349482			0.0370659	0.0179881				0.00809789			0.00564412	0.00728074		-0.0124274
	0.0895922	0.0377309	0.0648123	0.0336928			0.0376376	0.0191799				0.00919518			-0.000114439	0.00904546		-0.0120326
	0.0918497	0.0364386	0.0641279	0.0341105			0.0399894	0.0174618				0.00899994			0.00592654	0.00833403		-0.00998246
	0.0866072	0.0353937	0.0619685	0.033572			0.0380029	0.0162982				0.00890585			0.00284695	0.00754779		-0.0113703
	0.0890835	0.0356215	0.0637951	0.0359232			0.0389777	0.0160717				0.00885853			0.00514252	0.00849267		-0.0122147
	0.0912438	0.039688	0.0644103	0.033253			0.0382961	0.0180194				0.00707816			0.00520795	0.00747391		-0.0107582
	0.0915286	0.0359516	0.0638473	0.0337167			0.0391891	0.0195341				0.00915588			0.00385139	0.00612006		-0.0132784
	0.0924728	0.0378475	0.0659811	0.034192			0.0399718	0.0177401				0.00728158			0.00427208	0.00509545		-0.0131182
	0.0917147	0.0344655	0.0647891	0.0309391			0.0429077	0.0195981				0.0109809			0.00510162	0.00571565		-0.0113034
	0.0900222	0.0352432	0.0632952	0.0345362			0.0388098	0.017419				0.00851958			0.00447341	0.00931343		-0.0109785
	0.0875465	0.0343729	0.0615369	0.0316615			0.0383307	0.0174345				0.00628527			0.00358215	0.00713148		-0.0136923
	0.092404	0.0355344	0.0651379	0.0338552			0.0387527	0.020731				0.00981721			0.00520994	0.00635938		-0.0110863
	0.0907016	0.0387187	0.0660972	0.0340927			0.0387949	0.0206				0.00854483			0.00413685	0.00745226		-0.0138422
	0.0907789	0.0337639	0.0635971	0.0331844			0.0372968	0.0196188				0.008829			0.00532528	0.00940126		-0.0124437
	0.088697	0.0366921	0.0648075	0.0362313			0.0394701	0.0203449				0.00676145			0.00540063	0.0087589		-0.0130465
	0.0900125	0.0372987	0.0668224	0.0341265			0.039011	0.0181566				0.00626693			0.00329354	0.00831666		-0.012602
	0.0903757	0.0355792	0.0661757	0.0347027			0.0392389	0.0208633				0.00782641			0.00462352	0.00966542		-0.0105928
	0.0895534	0.0357955	0.0641766	0.0324976			0.0407906	0.019238				0.0061305			0.00439906	0.0103246		-0.0135347
	0.0921899	0.0357374	0.0668933	0.0324245			0.0418932	0.0212396				0.00648768			0.00363857	0.00942896		-0.0108159
	0.0904896	0.0389847	0.0706117	0.0362863			0.0404997	0.0197551				0.00644794			0.00556512	0.00818805		-0.0141237
	0.0910287	0.0361452	0.0671389	0.0356434			0.0378742	0.0204966				0.00624088			0.00223952	0.00731674		-0.0119038
	0.0869777	0.0401287	0.0649099	0.0338799			0.0393409	0.0183288				0.00495278			0.00135525	0.0079636		-0.0117286
	0.0895693	0.0391334	0.0669849	0.0352492			0.0390089	0.0195608				0.00857477				0.00842947
	0.0872445	0.0372525	0.0679004	0.0329848			0.0412325	0.0172765				0.00566794				0.00776485
	0.0918711	0.0366652	0.0658767	0.0357996			0.0386761	0.0216093								0.00589341
	0.0902849	0.0369329	0.0671548	0.0351786			0.0388427	0.019196								0.00971455
	0.0895094	0.0368788	0.0665207	0.0352946			0.0387941	0.0188548								0.0091056
	0.0911074	0.0367235	0.0616499	0.0331104			0.0377673	0.0180186								0.00606268
	0.0955468	0.0352335	0.0653928	0.0349068			0.0395881	0.0207476								0.00737941
	0.091268	0.0368846	0.0684549	0.0358609			0.0384101	0.0195828								0.00764802
	0.0924561	0.0354969	0.0658009	0.03295			0.0390187	0.0204192								0.00733
	0.092558	0.0357538	0.0637414	0.0350073			0.0394659	0.0206185								0.00805081
	0.0922229	0.0367175	0.0651283	0.0339607			0.0400118	0.0195268								0.00801514
	0.0921199	0.0353699	0.0678142	0.0384821			0.0402229	0.019226								0.00834379
	0.091156	0.0363256	0.0663281	0.0372773			0.0402801	0.0212687								0.00853404
	0.0902146	0.0368924	0.0660888	0.0370087			0.0401302	0.0220958								0.00826484
	0.0892534	0.0343405	0.0689073	0.0331143			0.0400437	0.0181807								0.00676407
	0.090548	0.0346731	0.064623	0.0365542			0.0411804	0.0182275								0.00672365
	0.0883443	0.0382318	0.063583	0.0361726			0.0422002	0.0193532								0.00838274
	0.0932983	0.0363764	0.0671089	0.0387579			0.0419638	0.0155947								0.00796202
	0.0923822	0.0371498	0.0667773	0.0334171			0.0390259	0.0195711								0.00992268
	0.0905276	0.0357814	0.0659192	0.0332106			0.0378608	0.0189473								0.00742559
	0.0918655	0.0353322	0.0696624	0.0356618			0.0400165	0.0189527								0.0108193
	0.0956646	0.0404244	0.068784	0.03643			0.0410243	0.0223997								0.00632759
	0.0935543	0.0372193	0.0708608	0.0342972			0.0433829	0.0205191								0.0101428
	0.095603	0.0361944	0.0701471	0.0337932			0.0393565	0.0224808								0.00596316
	0.0917716	0.038407	0.0663795	0.0337616			0.0424489	0.0203211								0.00619234
	0.0959012	0.0380614	0.069106	0.0346017			0.0395735	0.020561								0.0101487
	0.0924424	0.0344124	0.0681705	0.03235			0.0416097	0.0222205								0.00654045
	0.0923879	0.038077	0.0665004	0.0342698			0.04422	0.0206959								0.0073786
	0.0925573	0.0399987	0.0668447	0.0343688			0.041983	0.0190568								0.0106487
	0.0925141	0.0370378	0.0700464	0.0346334			0.0408017	0.0202729								0.00811591
	0.0941055	0.0367735	0.0683469	0.0346107			0.040184	0.0196261								0.007941
	0.0936781	0.0374538	0.0696183	0.0330895			0.0392397	0.0233116								0.00595022
	0.0959594	0.0345936	0.0700832	0.0353883			0.0412433	0.0209361								0.00793812
	0.091429	0.0368987	0.0659861	0.0317445			0.0415259	0.017771								0.00644802
	0.0952103	0.0364821	0.0691345	0.0311013			0.0426972	0.0181533								0.0102851
	0.0928734	0.0377507	0.0699771	0.0348039			0.0412111	0.0202217								0.00685881
	0.0944027	0.0345324	0.0685036	0.0346045			0.0419893	0.0177327								0.00986803
	0.094332	0.0362083	0.0701667	0.0344903			0.0395489	0.018329
	0.0958854	0.0374134	0.0673273	0.0331454			0.0427115	0.0199442
	0.0920397	0.0353418	0.0690246	0.0353521			0.042217	0.0205188
	0.0936696	0.0378972	0.0703254	0.030525			0.0410138	0.0205333
	0.0977299	0.0366551	0.0658634	0.0348945			0.0423981	0.0198029
	0.0955881	0.035938	0.0702143	0.0377503			0.038947	0.0208665
	0.093586	0.039894	0.0679219	0.0333329			0.0413188	0.0188827
	0.0929786	0.0382728	0.0705976	0.0325858			0.0411185	0.0199587
	0.0966984	0.0356735	0.0723277	0.0347702			0.041141	0.0197271
	0.0944866	0.0360727	0.0700651	0.0357616			0.0416125	0.0213032
	0.0964404	0.0385992	0.0704128	0.035282			0.0412721	0.020656
	0.0950499	0.0344527	0.0708058	0.0355541			0.0421224	0.0197443
	0.0955831	0.0369705	0.0694212	0.0325093			0.0409597	0.018324
	0.0944688	0.0395913	0.0716752	0.0349728			0.0416588	0.0190154
	0.0944151	0.040066	0.0680183	0.0338181			0.0429868	0.021916
	0.0960551	0.0378229	0.0724846	0.0353968			0.0411382	0.0174713
	0.0929543	0.0363441	0.0704003	0.0324831			0.0427215	0.020952
	0.094435	0.0367549	0.070582	0.035383			0.0403232	0.0211636
	0.0940501	0.0390054	0.0687766	0.0340449			0.041885	0.0194304
	0.0951392	0.0364069	0.0712694	0.0364887			0.0409342	0.0177874
	0.0928986	0.0401768	0.0701797	0.0332439			0.0422569	0.020253
	0.0961636	0.040147	0.0720945	0.0331775			0.0429434	0.0190491
	0.0959136	0.0364149	0.0702807	0.0350824			0.0433164	0.0204743
	0.0953939	0.0400566	0.0752903	0.0349452			0.0418104	0.0167499
	0.0942513	0.0393727	0.0719426	0.0348476			0.0419175	0.0206674
	0.0954874	0.0369821	0.0712981	0.0338821			0.0432523	0.0165816
	0.0948162	0.0381222	0.0699401	0.0336592			0.0434011	0.0194931
	0.096387	0.0355944	0.0713944	0.0348556			0.0430425	0.0144937
	0.0961299	0.0384302	0.0713068	0.0354556			0.0415603	0.0195876
	0.097196	0.0352568	0.0741307	0.0339736			0.0438384	0.0171752
	0.094356	0.034246	0.0703605	0.0361938			0.0426622	0.0187397
	0.0950474	0.0384758	0.0733488	0.0333852			0.0427407	0.0173371
	0.096691	0.0387161	0.0660401	0.0361143			0.0416055	0.0189385
	0.0979029	0.0382102	0.0700675	0.0306441			0.0427104	0.0197029
	0.0952214	0.0380108	0.0730693	0.0320508			0.0447384	0.0167733
	0.0967144	0.037975	0.0731022	0.0319133			0.0409738	0.0178116
	0.0973792	0.0375241	0.0691639	0.0352205			0.0434736	0.01717
	0.0952237	0.0392467	0.0692545	0.0323736			0.0430686	0.0176231
	0.0952519	0.0356834	0.0724672	0.0330088			0.043053	0.0193357
	0.0963684	0.0374352	0.071115	0.034384			0.0433829	0.016675
	0.0954285	0.0365186	0.0737197	0.0345233			0.0471272	0.0174863
	0.0945159	0.0383855	0.0725355	0.0354895			0.0420671	0.0185117
	0.0927835	0.0409026	0.0724267	0.0369117			0.0435648	0.0204843
	0.0980971	0.0370289	0.0715985	0.0323622			0.0434404	0.0168327
	0.0960861	0.0357963	0.0696282	0.0358631			0.043339	0.018479
	0.0957371	0.03499	0.0723986	0.0350122			0.0415715	0.0208067
	0.0919806	0.0404324	0.071613	0.0337574			0.0437025	0.0173611
	0.0961932	0.0371174	0.070039	0.0346802			0.0409624	0.018116
	0.0969846	0.03741	0.0713456	0.0369375			0.042662	0.0209093
	0.098305	0.0379626	0.0692357	0.032248			0.0414893	0.0194388
	0.0964538	0.0365325	0.0747057	0.0360678			0.0422935	0.015799
	0.0964347	0.0393582	0.0679029	0.0328089			0.0407893	0.0162383
	0.097343	0.0389438	0.0718624	0.0340207			0.0408894	0.0197113
	0.0966085	0.0390588	0.0730147	0.0360921			0.0399636	0.0210207
	0.0960909	0.0363377	0.0720735	0.0349471			0.0428915	0.0198062
	0.0969064	0.0375675	0.0710827	0.0361235			0.04141	0.0181196
	0.0967713	0.0377828	0.0715504	0.0364994			0.043685	0.0182745
	0.0977062	0.0352297	0.0739123	0.033644			0.041579	0.0178913
	0.0980743	0.0376855	0.070377	0.0352244			0.0420008	0.0203151
	0.0984956	0.035899	0.0703157	0.0358862			0.043506	0.0133817
	0.0966457	0.0367044	0.0711338	0.0343707			0.0429806	0.0192437
	0.0970387	0.0368928	0.0682967	0.0385949			0.0437192	0.0187998
	0.0966431	0.0358962	0.0740178	0.0368336			0.0401118	0.0182628
	0.0947123	0.0369285	0.0728016	0.0361762			0.0426409	0.0174357
	0.0943138	0.0377961	0.0742865	0.0362141			0.0401781	0.0159576
	0.0985245	0.0380142	0.0722736	0.0336564			0.040057	0.0173163
	0.0975917	0.0389855	0.0703263	0.0331274			0.0420366	0.016468
	0.0971969	0.039086	0.0722381	0.0340605			0.0398251	0.0186498
	0.0962464	0.0367991	0.0707683	0.034579			0.0409427	0.0186564
	0.0991399	0.0396589	0.0714724	0.0331599			0.0406332	0.0184852
	0.0974751	0.0361814	0.0733965	0.034912			0.0380843	0.0177671
	0.0972578	0.0397644	0.0728411	0.0334266			0.0414403	0.0203755
	0.0994383	0.0399254	0.0768797	0.0329641			0.0413515	0.0168446
	0.0991155	0.0402445	0.0712157	0.0370289			0.0383456	0.0209658
	0.0984855	0.0362783	0.0745357	0.0355062			0.0386518	0.0181321
	0.0958949	0.0382857	0.0772224	0.0358878			0.0428216	0.0186668
	0.0975433	0.0405905	0.0739816	0.0363945			0.0423192	0.0175544
	0.0969603	0.0389053	0.0729944	0.0338679			0.0442239	0.0192258
	0.10026	0.0353491	0.0737697	0.0352137			0.0408861	0.0192635
	0.0993768	0.0371756	0.0760774	0.0364024			0.0432477	0.0191402
	0.0957782	0.0376832	0.0757876	0.0373744			0.0400466	0.0182443
	0.0972581	0.0362511	0.0752133	0.0327617			0.0435122	0.0193359
	0.0976446	0.0386444	0.0734409	0.0331788			0.0439832	0.0175771
	0.0953248	0.0424304	0.0709056	0.0342478			0.0447825	0.0186508
	0.0984786	0.03964	0.0718869	0.0374725			0.0400174	0.0191959
	0.0968959	0.0381488	0.0713927	0.036809			0.0421855	0.0180277
	0.0991787	0.0366365	0.0765268	0.0367193			0.043058	0.0167095
	0.0986046	0.0404245	0.0736297	0.0376349			0.0430029	0.0223181
	0.100088	0.0417722	0.074295	0.0347			0.0436027	0.0172043
	0.100335	0.0410198	0.0738328	0.0374708			0.0452745	0.0181798
	0.0987525	0.0383541	0.0728389	0.0388187			0.0428564	0.0197945
	0.101549	0.039215	0.0736448	0.0375159			0.0414413	0.0184301
	0.103289	0.0392488	0.0731474	0.0346093			0.0444773	0.0209234
	0.0994053	0.0413935	0.0740116	0.0334			0.0459146	0.0162954
	0.0974034	0.038753	0.0749615	0.0366593			0.0454337	0.0177429
	0.0963769	0.0388097	0.0721024	0.0381687			0.0458521	0.018374
	0.0999989	0.0395598	0.0704557	0.0352838			0.0461452	0.0195169
	0.103341	0.0407966	0.0727191	0.0376344			0.046647	0.019012
	0.100973	0.0404896	0.0726734	0.0368664			0.0476393	0.017329
	0.0965879	0.0402773	0.0763331	0.0356885			0.0471167	0.0194542
	0.0991298	0.0414488	0.0745261	0.03711			0.0441957	0.0165358
	0.100367	0.0400835	0.0710803	0.0332085			0.0433718	0.0209505
	0.0999927	0.0370217	0.0773089	0.0335339			0.043792	0.0192346
	0.100882	0.0408293	0.0747019	0.0325256			0.0439332	0.0187484
	0.0996808	0.0373711	0.0751713	0.0345367			0.0455228	0.0190919
	0.0989772	0.0395901	0.0761549	0.0352502			0.0471146	0.0202012
	0.0999936	0.0413221	0.0770414	0.035945			0.0452441	0.0210201
	0.0995632	0.0368385	0.0745196	0.0371374			0.0458632	0.01898
	0.0986497	0.0398833	0.0743761	0.0328868			0.0444028	0.0159974
	0.0990667	0.0372891	0.0768232	0.0324235			0.0449075	0.0199738
	0.0979986	0.0386029	0.0725592	0.0356427			0.0468998	0.0193324
	0.100238	0.0377797	0.0758317	0.0323458			0.0450359	0.0185229
	0.0993758	0.0388623	0.0753558	0.0346625			0.0433598	0.0185827
	0.0974402	0.0390578	0.0729047	0.0345317			0.047578	0.0171257
	0.101742	0.0411255	0.0767262	0.0363277			0.0469697	0.0196404
	0.09708	0.0393985	0.0770571	0.0332756			0.0463961	0.0176629
	0.100684	0.0381588	0.0761029	0.0337312			0.0458001	0.0201533
	0.102695	0.0374925	0.0764576	0.0348521			0.0474924	0.0208064
	0.101527	0.0358303	0.0783022	0.0382553			0.0456765	0.0209934
	0.0983483	0.0380784	0.0761695	0.0384705			0.0458198	0.020279
	0.102445	0.0410952	0.0738737	0.034122			0.0456398	0.0192491
	0.099056	0.0411941	0.0747792	0.0334736			0.0434493	0.021137
	0.100671	0.0394423	0.0747863	0.0344219			0.0430635	0.0208029
	0.100182	0.0383709	0.0751854	0.0326296			0.0476268	0.0198943
	0.100405	0.0393486	0.0767745	0.0343353			0.0463658	0.0201639
	0.100746	0.0388415	0.0717935	0.0344827			0.0466877	0.0191455
	0.0971088	0.0394426	0.075648	0.0362924			0.0459748	0.0162813
	0.100119	0.0379297	0.0728198	0.0377855			0.0480828	0.0198064
	0.0988403	0.0366718	0.0768059	0.0360612			0.0498395	0.0227538
	0.102046	0.0411543	0.0746832	0.033341			0.0492153	0.0189898
	0.102357	0.0398131	0.0761413	0.0357136			0.0450754	0.0192775
	0.100033	0.0402872	0.074544	0.0337736			0.04336	0.0188893
	0.10027	0.0379572	0.0762268	0.0373356			0.0448716	0.0203198
	0.0993459	0.0368883	0.0746225	0.0326657			0.0473062	0.0212512
	0.103567	0.0401629	0.0759458	0.036303			0.0475948	0.019085
	0.101064	0.0415486	0.0767027	0.0353625			0.0473252	0.0227461
	0.100356	0.0385346	0.0749982	0.034291			0.0469663	0.0214177
	0.101072	0.0392473	0.0779944	0.032221			0.045034	0.0193282
	0.102591	0.0382516	0.0749867	0.0363955			0.0453349	0.0236856
	0.102744	0.0389224	0.0748501	0.0396817			0.0480019	0.0214958
	0.100889	0.0389539	0.0747077	0.0355184			0.0493666	0.0202826
	0.101942	0.0382971	0.0743369	0.034692			0.047635	0.0196469
	0.0993996	0.0402842	0.075147	0.0338729			0.04874	0.0203756
	0.100421	0.039021	0.0767055	0.032647			0.0479215	0.0214666
	0.102787	0.0398771	0.0778115	0.031228			0.0465717	0.0190272
	0.0999673	0.0390645	0.0789685	0.0348228			0.0464503	0.0182264
	0.0993507	0.0394063	0.0787716	0.0364214			0.047107	0.0201614
	0.103957	0.0403221	0.0768244	0.0375849			0.0495037	0.0181934
	0.102268	0.0416839	0.0786474	0.0354818			0.0473533	0.0215802
	0.100411	0.0405614	0.078148	0.0333037			0.0457932	0.0218107
	0.10126	0.038644	0.0769301	0.0345521			0.0477065	0.0181309
	0.102735	0.0376372	0.0758947	0.0358915			0.0475552	0.0215068
	0.102526	0.0385257	0.0787525	0.0367856			0.0476038	0.0169172
	0.103671	0.0407076	0.0740199	0.036302			0.0465489	0.0209517
	0.102671	0.0374126	0.0752031	0.0363964			0.0454744	0.0212139
	0.100228	0.0373039	0.0787006	0.038748			0.0486042	0.0227143
	0.10172	0.0408589	0.0772323	0.0374487			0.0446646	0.0191143
	0.0992028	0.0388785	0.0810116	0.0345405			0.0454423	0.0213662
	0.102755	0.0381051	0.078719	0.0355923			0.0423196	0.0199845
	0.101378	0.0434164	0.0779822	0.0371685			0.0461278	0.0185072
	0.0989673	0.0390799	0.0800656	0.0345206			0.0461936	0.0185274
	0.0986232	0.0388958	0.0778194	0.0356127			0.0467157	0.0197569
	0.0989172	0.0395868	0.0759981	0.0375806			0.0476912	0.0214349
	0.101424	0.039078	0.0759402	0.0365989			0.047903	0.0204875
	0.100917	0.0382599	0.0765596	0.0350075			0.0455681	0.0195231
	0.105731	0.0363723	0.078437	0.0355692			0.0469122	0.0237717
	0.103841	0.0400651	0.0773167	0.0361967			0.047569	0.0225333
	0.102353	0.0403436	0.0768307	0.0353946			0.0454689	0.0205505
	0.0995385	0.0418165	0.0808935	0.0380299			0.0482825	0.0206792
	0.10509	0.0382926	0.0807075	0.035636			0.0466567	0.022734
	0.101625	0.0388458	0.0824795	0.0361978			0.0470282	0.0213679
	0.101371	0.0393864	0.0787641	0.0345512			0.0455536	0.0237658
	0.102915	0.0397955	0.078907	0.0371647			0.0474929	0.020563
	0.102692	0.0372254	0.0795905	0.0346248			0.0490801	0.0210689
	0.102594	0.0404906	0.0778074	0.033237			0.0477585	0.0204404
	0.101512	0.0399542	0.0797589	0.0380064			0.0462773	0.0185997
[truncated: 649 more rows]
