# Supplementary material for: Development of a genetically encoded sensor for probing endogenous nociceptin opioid peptide release
Source: Nat Commun. 2024 Jun 25;15:5353. doi: 10.1038/s41467-024-49712-0 (PMC11199706; doi:10.1038/s41467-024-49712-0)
Supplement: Supplementary file 4 — Source data [file 41467_2024_49712_MOESM4_ESM.zip › SupFig9_SourceData_NOPLightMS.xlsx]

## Sheet: Sheet1
Supplementary Figure 9c: Oprl1-Cre penetrance
RNAScope HALO results
	Dataset	# Oprl1+ cells	# Cre+ cells	Oprl1+/Cre+	Oprl1-/Cre+
	NOPRCre1slice2Right.tif	175	204	67.1569	32.8431
	NOPRCre2slide60slice4Right.tif	516	484	97.314	2.68595
	NOPRCre2slide60slice2Left.tif	128	79	72.1519	27.8481
	NOPRCre2slide60slice3Right.tif	153	92	64.1304	35.8696
	NOPRCre2slide60slice4Left.tif	363	289	80.6228	19.3772
			averaged	76.2752	23.7248
			SEM	5.95473	5.95473
		Total # Cre+ cells	1148
