# Supplementary material for: Development of a genetically encoded sensor for probing endogenous nociceptin opioid peptide release
Source: Nat Commun. 2024 Jun 25;15:5353. doi: 10.1038/s41467-024-49712-0 (PMC11199706; doi:10.1038/s41467-024-49712-0)
Supplement: Supplementary file 4 — Source data [file 41467_2024_49712_MOESM4_ESM.zip › SupFig10_SourceData_NOPLightMS.xlsx]

## Sheet: panel S10b
Supplementary Figure 10b: NOPLight during Pavlovian and operant conditioning: active vs inactive nose pokes
# of active and inactive nose pokes made in each training day
		mouse 1 (176304-2)		mouse 2 (176304-4)		mouse 3 (216702-2)		mouse 4 (216702-3)
		Active Pokes	Inactive Pokes	Active Pokes	Inactive Pokes	Active Pokes	Inactive Pokes	Active Pokes	Inactive Pokes
	FR1 D1	3	0	37	6	52	3	65	9
	FR1 D2	53	3	155	8	132	61	107	36
	FR1 D3	22	1	80	0	189	31	83	14
	FR1 D4	3	0	73	0	96	1	49	1
	FR1 D5					118	34	109	23
	FR3 D1	84	20	318	4	57	1	50	2
	FR3 D2	52	9	138	29	142	41	160	21
	FR3 D3	1	2	0	0	118	6	174	8
	FR3 D4	51	22	90	11	131	5	132	7
	PR	16	0	242	10	254	84	398	32

## Sheet: panel S10c
Supplementary Figure 10c: NOPLight during Pavlovian and operant conditioning: consumed rewards
# of rewards consumed in each training day
		mouse 1 (176304-2)		mouse 2 (176304-4)		mouse 3 (216702-2)		mouse 4 (216702-3)
	Rewards - Delivered and Consumed	Delivered	Consumed	Delivered	Consumed	Delivered	Consumed	Delivered	Consumed
	Pav D2	19	8	19	16	37	1	37	6
	Pav D4	37	20	37	37	38	32	37	20
	FR1 D1	2	2	29	28	43	39	56	36
	FR1 D4	3	2	46	46	79	54	45	32
	FR3 D3					36	31	56	41
	PR	4	4	12	12	12	12	14	12
	Normalized Rewards Consumed	mouse 1 (176304-2)	mouse 2 (176304-4)	mouse 3 (216702-2)	mouse 4 (216702-3)
	Pav D2	42.1053	84.2105	2.7027	16.2162
	Pav D4	54.0541	100	84.2105	54.0541
	FR1 D1	100	96.5517	90.6977	64.2857
	FR1 D4	66.6667	100	68.3544	71.1111
	FR3 D3			86.1111	73.2143
	PR	100	100	100	85.7143

## Sheet: panel S10d (left)
Supplementary Figure 10d: NOPLight during Pavlovian Conditioning Day 1
Photometry trace
	NOPLight - Pav Day 1 Cued Rewards	Time from cue onset (s)	-10.027	-9.9287	-9.8304	-9.7321	-9.63379	-9.53549	-9.43718	-9.33888	-9.24058	-9.14227	-9.04397	-8.94566	-8.84736	-8.74906	-8.65075	-8.55245	-8.45414	-8.35584	-8.25754	-8.15923	-8.06093	-7.96262	-7.86432	-7.76602	-7.66771	-7.56941	-7.4711	-7.3728	-7.2745	-7.17619	-7.07789	-6.97958	-6.88128	-6.78298	-6.68467	-6.58637	-6.48806	-6.38976	-6.29146	-6.19315	-6.09485	-5.99654	-5.89824	-5.79994	-5.70163	-5.60333	-5.50502
	Subject	Trial Number
	mouse 1 (176304-2)	1	0.688014	0.614431	0.571316	0.478871	0.450847	0.450223	0.329487	0.297999	0.040907	-0.0914212	-0.00035469	-0.0289338	-0.12724	-0.186105	-0.267936	-0.31889	-0.461891	-0.513074	-0.527748	-0.567304	-0.503101	-0.3912	-0.251841	-0.146623	-0.091279	0.0185343	0.0658654	0.153257	0.149156	0.295387	0.259015	0.317609	0.298653	0.484132	0.444557	0.455077	0.49318	0.57388	0.685395	0.672783	0.671524	0.602511	0.678132	0.579077	0.549614	0.611254	0.551922
		2	-0.0909023	-0.106201	-0.0851008	-0.0997416	-0.103464	0.0507961	0.13409	0.310315	0.384731	0.221835	0.451116	0.546572	0.619868	0.571812	0.685876	0.768023	0.73982	0.863039	0.806456	1.13706	1.2178	1.31005	1.31912	1.4742	1.55753	1.65732	1.57977	1.61906	1.52152	1.39479	1.51756	1.30955	1.39832	1.47992	1.56963	1.52777	1.59648	1.45395	1.36107	1.44496	1.25146	1.13105	1.15867	1.29087	1.18771	1.18904	1.12027
		3	1.39897	1.56762	1.76252	1.82534	1.85835	1.89006	1.78435	1.97469	1.97863	1.80425	1.59732	1.51024	1.48351	1.40908	1.2116	1.11993	1.15575	1.10124	0.969317	0.797823	0.970495	0.581375	0.494977	0.478289	0.304848	0.275257	0.37405	0.530427	0.541877	0.593677	0.670404	0.894926	1.16058	1.34913	1.51938	1.55332	1.71914	1.24746	1.25089	1.24023	1.41322	1.15751	1.45189	1.47168	1.31277	1.2487	1.18405
		4	-0.0827285	-0.0794052	-0.0396467	-0.118747	-0.346822	-0.273384	-0.28814	-0.314526	-0.280778	-0.322621	-0.416691	-0.399754	-0.588626	-0.740532	-0.771105	-0.787188	-0.878247	-1.02808	-1.00629	-1.20723	-1.38039	-1.37677	-1.46329	-1.37454	-1.49883	-1.40913	-1.35883	-1.43894	-1.48753	-1.64218	-1.80686	-1.82275	-1.91679	-1.80845	-1.81124	-1.90036	-1.7647	-1.67889	-1.64418	-1.6306	-1.67735	-1.74535	-1.89961	-1.90624	-2.06111	-2.06389	-2.12871
		5	-0.0627573	-0.0507037	0.00330845	0.0225321	0.109509	-0.0439717	-0.10566	-0.132746	-0.134356	-0.11251	-0.179919	-0.109719	-0.238527	-0.348378	-0.430613	-0.354297	-0.311331	-0.357926	-0.387058	-0.407882	-0.432189	-0.420052	-0.311052	-0.291485	-0.286274	-0.281219	-0.206203	-0.190292	-0.244952	-0.0656926	0.0127819	0.0530166	0.0154257	0.0754165	-0.0205104	0.0465503	0.0218429	0.0379544	0.0782786	0.199927	0.290912	0.235126	0.347515	0.341001	0.3247	0.309519	0.369275
		6	1.48538	1.55556	1.68845	1.57101	1.69261	1.64106	1.70914	1.59584	1.65042	1.54081	1.457	1.36836	1.44171	1.42185	1.35201	1.31313	1.30138	1.30412	1.37669	1.41445	1.29468	1.26155	1.21356	1.09587	1.26206	1.1676	1.15995	1.092	1.17154	1.30282	1.44042	1.40316	1.38431	1.32155	1.34371	1.35411	1.40172	1.42637	1.38526	1.37647	1.30049	1.22954	1.26735	1.24429	1.22961	1.13728	1.12273
		7	-0.334032	-0.267314	-0.277198	-0.130436	-0.131486	-0.0979614	0.0122078	-0.0381522	-0.0746296	-0.181516	-0.22599	-0.372297	-0.120565	-0.0956444	-0.249757	0.0516217	0.220455	0.427618	0.61651	0.734476	0.80456	0.829592	0.755536	0.684576	0.701282	0.676947	0.722229	0.760733	0.777091	0.838427	0.89577	0.889202	1.01664	0.85674	0.892099	0.969889	0.720616	0.661215	0.588643	0.44257	0.433772	0.422524	0.424214	0.470546	0.381993	0.405779	0.514771
		8	-0.8117	-0.888601	-0.709588	-0.45608	-0.700522	-0.515853	-0.501299	-0.043325	-0.101756	-0.273408	-0.288364	-0.286101	-0.297644	-0.408221	-0.399706	-0.482173	-0.49892	-0.647668	-0.767087	-0.826123	-0.837842	-0.662716	-0.718042	-0.730258	-0.720364	-0.630263	-0.786151	-0.686601	-0.756031	-0.725773	-0.800923	-0.900469	-0.7157	-0.792198	-0.87462	-0.688244	-0.679088	-0.49677	-0.325496	-0.246105	-0.11965	-0.0202448	0.0277328	0.338807	0.459978	0.51621	0.757128
		9	-1.84386	-1.72219	-1.61955	-1.68158	-1.56564	-1.64548	-1.4992	-1.30713	-1.23532	-0.955541	-1.01796	-0.977553	-0.981013	-0.939668	-0.747443	-0.705649	-0.634661	-0.629899	-0.333129	-0.352234	-0.133246	0.0052183	0.21509	0.0763935	-0.00152262	-0.247133	0.0496906	-0.0612764	-0.0368372	0.0082973	-0.166763	-0.199422	-0.248006	-0.204777	-0.08652	-0.131732	-0.0323155	-0.148093	-0.180733	-0.0569787	-0.282809	-0.42587	-0.420559	-0.217412	0.016474	0.437852	0.558439
		10	-0.676888	-0.787528	-0.450263	-0.346764	-0.578608	-0.421988	-0.593683	-0.801822	-1.09198	-1.16413	-1.00795	-0.934215	-1.05349	-0.895655	-0.746466	-0.973311	-0.719743	-0.829102	-0.534765	-0.657881	-0.873098	-0.950888	-0.813526	-1.0022	-1.08924	-1.17461	-1.348	-1.01043	-0.514992	-0.545885	-0.575569	-0.776978	-0.824903	-0.623729	-0.527366	-0.758851	-0.664864	-0.64796	-0.659069	-0.838711	-0.895275	-0.875448	-0.927277	-1.07014	-1.20779	-1.26978	-1.15454
		11	-0.417329	-0.345015	-0.600219	-0.600087	-0.818559	-0.846318	-0.491289	-0.276024	-0.054139	0.189986	0.54851	0.482378	0.746618	0.889766	0.784536	0.988474	0.920021	0.841633	0.76972	0.759365	1.00872	1.1436	1.36564	1.72629	1.70615	2.05131	2.08575	1.83492	2.11593	2.07989	2.15107	1.99082	2.07795	1.87382	1.79881	1.68671	1.75492	1.87622	1.95392	2.20175	2.32367	2.31062	2.39694	1.96717	1.9306	1.97964	1.51029
		12	-0.252867	0.223964	0.1524	-0.0378543	0.397542	0.320226	0.457866	0.448446	0.206473	0.429472	0.432812	0.531057	0.34829	0.366537	0.178297	0.328878	-0.225637	-0.415942	-0.393787	-0.43218	-0.572182	-0.466405	-0.691856	-0.599469	-0.537233	-0.714282	-0.891729	-1.10083	-1.07017	-0.904972	-1.13727	-0.940898	-1.00026	-0.68187	-0.952702	-0.96807	-1.16232	-0.841547	-0.535964	-0.759727	-0.933261	-0.762893	-0.693247	-0.642551	-0.34141	-0.652024	-0.506365
		13	1.8337	1.74347	1.8014	1.711	1.66793	1.45294	1.60688	1.59881	1.55704	1.62385	1.48599	1.51711	1.41066	1.36119	1.38531	1.46816	1.52293	1.52006	1.59462	1.41983	1.24741	1.16001	1.20875	1.03218	0.98535	0.941582	0.955827	0.883808	0.841303	0.794364	0.640472	0.520881	0.42501	0.417023	0.194197	0.194123	0.0999856	0.17736	0.199464	0.170341	0.276174	0.489087	0.533189	0.511476	0.574573	0.796691	0.794295
		14	0.342281	-0.0333636	0.0114227	0.0133922	0.42392	0.232494	0.368097	0.356903	0.577087	0.197327	0.0417745	-0.0347393	-0.271335	-0.189844	-0.279416	0.170694	-0.331677	-0.465772	-0.600286	-0.96985	-1.07884	-1.37226	-1.41876	-1.48558	-1.81005	-2.33997	-2.35867	-2.33466	-1.96797	-1.85698	-1.76425	-1.89371	-1.64613	-1.80026	-1.84116	-1.82384	-1.83323	-1.56375	-1.70812	-1.2993	-1.08454	-0.985129	-0.720434	-0.57616	-0.356163	-0.32586	0.050874
		15	0.617601	0.408157	0.408241	0.212247	0.191827	0.291399	0.330453	0.305072	0.28849	0.24954	0.337833	0.0382951	-0.110791	-0.166256	-0.191538	-0.428648	-0.247773	-0.224395	-0.0220809	0.014084	0.0533627	0.186802	0.24569	0.0986752	0.336913	0.384241	0.442639	0.35644	0.345877	0.276273	-0.0233004	-0.00292696	0.164648	0.25858	0.247113	0.259385	0.326803	0.347435	0.349026	0.0069679	-0.0633123	-0.102124	-0.319701	-0.417373	-0.313878	-0.487415	-0.638859
		16	1.64709	1.78292	1.81537	1.48955	1.53165	1.65187	1.41676	1.3937	1.52729	1.76348	1.69059	1.5947	1.39059	1.1681	0.855198	0.670262	0.39581	0.399039	0.0931274	-0.311533	-0.713496	-0.638145	-0.916554	-1.25803	-1.25244	-1.29358	-1.73469	-1.74823	-2.11868	-2.20725	-2.47646	-2.36724	-2.16396	-2.54066	-2.68486	-2.60863	-2.28603	-2.23902	-2.30988	-1.89319	-1.96005	-1.91954	-1.83856	-1.51753	-1.37188	-1.13592	-1.11122
		17	-2.44772	-2.41607	-2.52365	-2.54356	-2.67346	-2.56709	-2.61062	-2.45157	-2.78752	-2.57998	-2.72545	-2.50305	-2.43502	-2.63517	-2.32355	-2.14584	-2.08103	-2.05063	-1.73005	-1.6593	-1.71071	-1.39565	-1.31855	-1.20206	-1.07663	-1.02936	-1.05243	-1.02167	-0.92691	-0.736835	-0.966603	-0.560288	-0.545247	-0.492551	-0.470862	-0.431772	-0.517025	-0.381874	-0.341718	-0.5079	-0.241561	-0.015908	0.061354	0.212983	0.123613	-0.0488513	0.18485
		18	0.918389	0.515974	0.531036	0.484374	0.207546	0.328731	0.781052	0.339291	0.487925	-0.00621651	-0.330385	-0.0413565	-0.0875097	-0.144037	-0.588272	-0.596582	-0.640606	-0.721987	-1.22251	-1.06284	-1.01992	-0.656973	-0.277245	-0.36027	-0.58488	-0.0980629	-0.106065	-0.828084	-0.747427	-0.969482	-0.506968	-0.511512	-0.158997	-0.0380748	0.238707	-0.008253	-0.318037	-0.322704	-0.576543	-0.407817	-0.645328	-0.249872	-0.445027	-0.52295	-0.355391	-0.258609	-0.104411
		19	0.15136	0.164654	0.165203	0.0752453	-0.0170015	-0.136283	-0.0936907	-0.211009	-0.197075	-0.328151	-0.551894	-0.6892	-0.64569	-0.48275	-0.248643	-0.258001	-0.199509	-0.171916	-0.198448	-0.419046	-0.356066	-0.34873	-0.32508	-0.309095	-0.128893	-0.0154036	-0.0132805	0.147902	0.193767	0.309346	0.406662	0.47029	0.619085	0.534179	0.552589	0.46572	0.592788	0.661611	0.735176	0.81947	1.19263	1.19993	1.27667	1.28925	1.34622	1.33997	1.3335
	mouse 2 (176304-3)	1	0.834528	0.849444	0.903951	0.779132	0.709327	0.636271	0.616513	0.626387	0.592877	0.477548	0.477223	0.462358	0.423161	0.499398	0.407584	0.479897	0.305647	0.474976	0.570298	0.521173	0.371582	0.276069	0.169194	0.206765	0.202425	0.267527	0.288311	0.390844	0.460768	0.507575	0.517434	0.704408	0.824043	0.910832	0.899546	1.03204	1.03511	1.18703	1.19369	1.18892	1.21842	1.31758	1.37369	1.48255	1.46553	1.63511	1.59096
		2	2.29122	2.32526	2.28492	2.55342	2.5334	2.69828	2.81758	2.77089	3.12807	3.1534	2.85637	2.86035	2.56615	2.41138	2.41698	2.485	2.49844	2.48366	2.23841	2.11201	2.00591	1.94889	1.84409	2.0022	1.72044	1.58271	1.42234	1.22501	1.13573	0.843524	0.679347	0.728161	0.471585	0.51997	0.637508	0.555318	0.522393	0.299187	0.499592	0.561673	0.454176	0.398221	0.156788	0.000113232	-0.141393	-0.17097	-0.10232
		3	-0.910887	-0.721369	-0.882276	-0.880854	-0.986839	-0.886616	-0.987611	-0.864347	-0.897779	-0.844241	-0.453371	-0.489024	-0.207619	-0.196893	-0.20388	-0.0577966	-0.0394231	0.177714	0.105422	0.16134	0.207097	0.336574	0.139984	0.116244	0.185719	0.225428	0.361203	0.353341	0.104248	0.229302	0.143281	-0.0368079	-0.129665	-0.314828	-0.392225	-0.527413	-0.585845	-0.431106	-0.435683	-0.323905	-0.480268	-0.52119	-0.397718	-0.287676	-0.206456	-0.249272	-0.154054
		4	-2.06769	-2.06957	-2.00303	-2.08781	-2.01603	-1.99993	-1.69815	-1.83645	-1.93989	-1.67256	-1.6675	-1.62884	-1.55207	-1.41332	-1.31554	-1.27672	-1.33933	-1.19225	-1.29352	-1.25883	-1.31126	-1.30966	-1.37363	-1.22022	-1.15202	-1.03528	-1.18076	-1.15279	-0.956732	-0.952489	-0.920427	-1.0337	-0.987889	-1.09339	-1.06556	-1.05917	-1.16469	-1.08697	-0.940267	-0.947512	-0.859338	-0.674216	-0.580005	-0.604039	-0.52093	-0.619706	-0.685041
		5	1.77267	1.69144	1.64669	1.64059	1.48781	1.41196	1.34919	1.40615	1.2935	1.06159	0.976608	0.841364	0.702181	0.540166	0.51784	0.37732	0.316503	0.289077	0.118235	0.179162	0.104224	-0.0531544	-0.0621388	-0.0564194	-0.249388	-0.194888	-0.275451	-0.250264	-0.332609	-0.342875	-0.421325	-0.298109	-0.353617	-0.379855	-0.229461	-0.354087	-0.175383	-0.365448	-0.245188	-0.0945006	-0.152571	-0.177605	-0.0514549	0.0830299	0.166058	0.276452	0.331774
		6	0.664469	0.675009	0.629118	0.622569	0.271304	0.137219	-0.0112352	-0.003856	0.0787667	-0.362989	-0.30418	-0.48482	-0.353248	-0.413161	-0.325858	0.0425731	0.106888	0.27578	0.148933	0.114856	0.107655	-0.097843	-0.153272	-0.445204	-0.591354	-0.683716	-0.732524	-0.810033	-0.823398	-0.868663	-0.702044	-0.825854	-0.942551	-0.795684	-0.741592	-0.83363	-0.97758	-0.923335	-0.945785	-1.0411	-0.997497	-0.918456	-0.681634	-0.692358	-0.479133	-0.422303	-0.329009
		7	-0.741131	-0.580209	-0.647599	-0.639716	-0.590593	-0.519057	-0.253675	-0.242198	-0.46455	-0.454308	-0.345123	-0.406144	-0.321405	-0.440974	-0.452652	-0.215136	-0.247558	-0.1881	0.0683683	0.10392	-0.00447583	0.1338	0.0558721	0.0557949	0.10972	-0.0236891	-0.157364	-0.332727	-0.317997	-0.473947	-0.533782	-0.631522	-0.542071	-0.621057	-0.55057	-0.480222	-0.757909	-0.7552	-0.744664	-0.770053	-0.459605	-0.468516	-0.385108	-0.424193	-0.507669	-0.470313	-0.167439
		8	-0.819645	-0.60144	-0.394271	-0.420662	-0.241797	-0.170253	0.154254	0.124656	-0.0754089	0.140666	0.0748262	0.201765	0.431533	0.588681	0.30781	0.217924	0.536477	0.625072	0.664762	0.517311	0.390691	0.312604	0.194309	-0.0167001	-0.372905	-0.456515	-0.688832	-0.933811	-1.1401	-1.30346	-1.53551	-1.61708	-1.59028	-1.22533	-1.32668	-1.13462	-1.13799	-1.4784	-1.03898	-0.621191	-0.5346	-0.576766	-0.551128	-0.467396	-0.434968	-0.12569	-0.0552261
		9	-0.15617	0.0781381	0.31395	0.316129	0.563953	0.53427	0.751702	0.884225	1.0607	1.13516	1.16338	1.18729	1.25852	1.49665	1.62718	1.94838	2.06439	2.0022	1.97713	1.98259	2.04133	1.91394	1.75227	1.4302	1.37627	1.35236	1.4021	1.46542	1.45914	1.55445	1.23267	1.22876	1.3017	1.41557	1.33949	1.2047	1.13255	0.923805	0.865026	0.801439	0.905632	0.90183	0.773246	1.05701	1.15494	1.22541	1.13285
		10	-0.39714	-0.51096	-0.681354	-0.824441	-0.823365	-0.827689	-0.830731	-0.690597	-1.07586	-1.18958	-1.22213	-1.30866	-1.3019	-1.31531	-0.717633	-0.874087	-0.772414	-0.855665	-0.953136	-0.94356	-1.02443	-0.941448	-0.932688	-1.01222	-0.813537	-1.18448	-1.02114	-0.965523	-1.07088	-0.846002	-0.915521	-0.833747	-0.811042	-0.691496	-0.81094	-0.952407	-0.924907	-0.868768	-0.960756	-0.884544	-0.83103	-0.893254	-0.928433	-0.90569	-0.812266	-0.996961	-0.795599
		11	-1.08999	-1.27958	-1.42211	-1.29567	-1.3225	-1.30039	-1.20483	-1.06287	-0.89905	-0.957298	-1.14363	-0.943842	-0.957773	-0.988939	-1.09422	-0.959721	-1.18439	-1.44969	-1.56506	-1.68547	-1.5949	-1.62254	-1.44612	-1.40681	-1.51058	-1.3854	-1.52556	-1.48608	-1.609	-1.81541	-1.70363	-1.65405	-1.65121	-1.71108	-1.54383	-1.39322	-1.41142	-0.99789	-0.642366	-0.399491	-0.316978	0.0345753	0.0930138	0.185122	0.36563	0.410983	0.515957
		12	-0.186597	-0.457664	-0.395965	-0.615107	-0.70703	-0.705244	-0.608462	-0.521179	-0.657974	-0.816552	-0.583326	-0.357665	-0.124968	-0.102739	0.0313036	0.00266584	-0.113627	-0.176806	-0.321945	-0.481094	-0.452012	-0.406623	-0.251261	-0.2427	-0.348162	-0.217125	-0.221825	-0.281407	-0.172502	-0.207558	-0.160728	-0.23526	-0.446136	-0.72191	-0.828011	-0.756156	-0.76954	-0.684993	-0.730197	-0.763722	-0.873554	-0.899409	-1.12176	-1.30954	-1.21453	-0.980544	-0.973867
		13	2.06121	2.24232	2.1645	1.99949	1.89795	1.90324	1.74595	1.75489	1.57394	1.5481	1.48663	1.16389	1.08086	1.04974	1.01834	1.08977	0.994454	0.858964	0.687039	0.683388	0.552708	0.593755	0.582553	0.612096	0.969129	1.28397	1.28582	1.313	1.27065	1.19402	1.28737	1.33346	1.32793	1.07757	1.19791	0.857843	0.850305	0.709513	0.764963	0.627511	0.396108	0.360211	0.177867	0.101411	0.0144681	-0.197499	-0.478598
		14	0.227234	0.198986	0.117268	0.262288	0.44961	0.489495	0.459866	0.456804	0.37288	0.385144	0.400821	0.428262	0.525168	0.65646	0.663894	0.800547	0.846765	0.966419	0.862367	0.721858	0.638886	0.873491	0.68446	0.607691	0.587773	0.397435	0.383096	0.430182	0.180457	0.239598	0.0670131	-0.0886602	-0.132627	-0.0810286	-0.0944696	-0.0755599	-0.29954	-0.484564	-0.60895	-0.636898	-0.641201	-0.618291	-0.836144	-0.973938	-0.886568	-0.864447	-0.951561
		15	0.101442	-0.0821397	-0.163627	-0.0208864	0.0279667	-0.232669	-0.25272	-0.191773	0.253452	0.418537	0.689601	0.653803	0.757972	0.885001	1.13424	1.04251	1.11246	1.20875	1.30348	1.45808	1.51004	1.58779	1.75016	1.87859	1.77679	1.79839	2.04348	2.11173	1.9866	1.91139	1.80709	1.58218	1.4033	1.30161	1.32814	1.11026	1.11554	1.08032	1.14237	1.14606	1.23884	1.25745	1.22074	1.14265	1.20552	1.17517	1.13365
		16	-0.0796219	-0.0856248	-0.0733392	-0.268478	-0.249624	-0.248398	-0.271066	-0.335926	-0.588568	-0.507921	-0.427789	-0.353925	-0.400016	-0.091912	-0.134739	-0.0201554	0.136773	0.267397	0.317105	0.503273	0.694296	0.777468	0.384817	0.402483	0.606957	0.50689	0.696399	1.05994	1.20535	1.69406	1.63994	1.75844	1.77572	1.79756	1.67893	1.68132	1.47011	1.41057	1.42119	1.24989	1.02857	0.776717	0.383611	0.569395	0.418031	0.35107	0.469142
		17	1.57369	1.52919	1.67873	1.26321	1.28778	1.31941	1.29662	0.949419	0.723093	0.43896	0.419564	0.236299	0.344728	0.219832	0.182761	0.0639343	-0.100289	-0.237359	-0.279809	-0.421747	-0.249405	-0.799042	-0.743078	-1.08801	-0.96945	-1.12439	-1.36212	-1.14657	-0.98968	-0.792685	-0.848407	-0.893134	-0.753661	-0.803057	-0.750354	-1.06294	-1.31584	-1.28834	-1.11224	-1.55175	-1.31179	-1.3671	-1.12484	-1.23231	-0.840968	-0.798454	-0.780532
		18	-0.743296	-0.576623	-0.520569	-0.399886	-0.240095	-0.0463612	0.156807	0.226073	0.114542	0.210758	0.190432	0.16312	0.32509	0.40117	0.700916	0.834618	0.961901	1.2607	1.22642	1.45319	1.3903	1.39062	1.2804	1.25451	1.08519	1.03526	0.967372	0.864802	0.746417	0.761971	0.591143	0.565017	0.422003	0.225443	-0.106193	-0.329327	-0.536088	-0.633401	-0.874069	-1.05156	-1.10944	-1.13523	-1.22346	-1.38658	-1.39938	-1.31028	-1.34866
		19	-2.06918	-1.84888	-2.02497	-1.8346	-1.64301	-1.57209	-1.59003	-1.35088	-1.47922	-1.61682	-1.4267	-1.17303	-1.377	-1.31173	-1.05244	-1.17568	-1.10096	-0.931335	-0.952504	-0.882208	-0.497313	-0.208253	-0.127536	0.295179	0.598239	0.725908	0.807491	0.715371	0.778262	0.882884	0.93069	0.799705	0.82754	1.09001	1.22173	0.968884	1.31042	1.00641	0.812359	0.700294	0.716013	0.465999	0.103225	-0.116667	-0.243922	-0.617358	-0.590575
	mouse 3 (176304-4)	1	-0.664904	-0.563642	-0.583676	-0.621718	-0.851921	-0.962234	-1.04784	-0.996489	-1.13365	-1.10893	-1.2255	-1.21795	-1.1189	-1.03015	-0.978776	-0.99335	-0.749985	-0.537467	-0.639416	-0.611803	-0.665551	-0.780756	-0.896833	-0.852996	-0.743832	-0.855663	-0.794979	-0.743627	-0.655636	-0.390929	-0.361194	-0.192282	-0.148513	-0.275919	-0.321733	-0.314578	-0.430362	-0.552253	-0.946514	-1.02202	-1.18223	-1.21915	-1.23887	-1.24133	-1.40815	-1.44167	-1.41349
		2	-1.42462	-1.35548	-1.46061	-1.55268	-1.64351	-1.81173	-2.03624	-2.09777	-1.97432	-2.11052	-2.06094	-2.13895	-2.04732	-2.06442	-2.10339	-2.25502	-2.20385	-2.27293	-2.22394	-2.17809	-2.18373	-2.08576	-2.00925	-2.10447	-2.02307	-1.95866	-1.90431	-1.62767	-1.63306	-1.69075	-1.57938	-1.51905	-1.47138	-1.46661	-1.35605	-1.40208	-1.27846	-1.19823	-1.23271	-1.21259	-1.3294	-1.45368	-1.49755	-1.66638	-1.61992	-1.70882	-1.82729
		3	0.0772129	0.140567	0.026345	0.0431686	-0.0972189	-0.0646488	-0.123451	-0.0983117	0.0611068	-0.0193164	-0.0137402	0.225071	0.313015	0.259108	0.277184	0.157834	-0.0652484	-0.119754	-0.321082	-0.316907	-0.506989	-0.538738	-0.575214	-0.608967	-0.850781	-0.704074	-0.894007	-0.949039	-0.965457	-1.05693	-1.06439	-1.26164	-1.30799	-1.27258	-1.28616	-1.20597	-1.05805	-1.0661	-0.974418	-0.95887	-0.965329	-1.00729	-1.05096	-0.958123	-0.837133	-0.579105	-0.566997
		4	-0.304046	-0.219916	-0.240445	-0.155688	-0.112914	0.0900848	0.296986	0.390636	0.451276	0.658419	0.298916	0.595264	0.692053	0.848513	0.99375	1.15801	1.07144	1.06628	0.92053	0.775239	0.761468	0.759524	0.508388	0.533038	0.39268	0.556378	0.283778	0.175502	0.272259	0.252462	0.0276914	0.120605	0.0157573	0.102018	-0.0806838	-0.000343235	-0.177744	-0.110218	-0.189304	-0.159241	-0.186529	-0.0677267	-0.119027	-0.0698994	-0.200942	-0.301879	-0.419268
		5	-0.50463	-0.381368	-0.26945	-0.184107	-0.301015	-0.36435	-0.414104	-0.497191	-0.384116	-0.210479	-0.0934075	0.185359	0.219967	0.574972	0.725571	0.92946	1.1002	1.24523	1.45621	1.46624	1.70319	1.76955	1.66433	1.58458	1.55371	1.73722	1.90988	1.90901	2.04413	2.06517	2.06939	2.1783	2.01524	2.04713	1.90477	1.78504	1.65354	1.76289	1.57394	1.47683	1.45066	1.27625	1.40941	1.3078	1.26572	1.17626	1.14459
		6	0.231295	0.239447	0.126825	0.333805	0.374409	0.449528	-0.0389504	-0.278654	-0.191618	-0.395679	-0.292436	-0.0731959	0.0839262	0.045116	0.0132284	0.139015	0.264974	0.316425	0.275543	0.0832937	0.250823	-0.131589	-0.219627	-0.312273	-0.498544	-0.725346	-0.868646	-0.484561	-0.402983	-0.520284	-0.410233	-0.488834	-0.742282	-0.909195	-0.88595	-1.17934	-1.36794	-1.50012	-1.61298	-1.63358	-1.73332	-1.904	-1.80944	-1.68669	-1.3887	-1.30734	-1.22897
		7	0.284472	0.123553	-0.0330805	0.051744	-0.00737867	0.0919781	0.109958	0.275316	0.385574	0.409263	0.774388	0.783863	0.855878	0.997823	1.14732	1.20821	1.24598	1.16786	1.33662	1.15021	1.19585	1.08391	1.12901	0.966538	0.878145	0.996408	1.04491	1.03049	0.972116	0.895678	0.935143	0.691776	0.661562	0.559759	0.523465	0.503522	0.413519	0.406302	0.42473	0.439988	0.685196	0.609217	0.668755	0.738885	1.03222	1.04739	1.09407
		8	1.08351	1.14612	1.02038	0.840972	0.710757	0.562755	0.503759	0.340945	0.315203	0.377588	0.351675	0.402578	0.350618	0.183103	0.245961	0.187735	0.263972	0.181769	0.269168	0.252791	0.378931	0.359578	0.396251	0.327089	0.427996	0.32296	0.418214	0.467054	0.510027	0.274371	0.175631	0.0541047	0.0435811	0.0859865	0.211169	0.113659	0.315209	0.265698	0.382234	0.373439	0.336115	0.301172	0.368541	0.217351	0.196742	0.206858	0.285363
		9	-1.30122	-1.39205	-1.32946	-1.65583	-1.52485	-1.56043	-1.53296	-1.78816	-1.56465	-1.66316	-1.49536	-1.42429	-1.26189	-1.29297	-1.55452	-1.88031	-1.71895	-1.42909	-1.25609	-1.24927	-1.08385	-1.23804	-1.12815	-1.31921	-1.08142	-1.29371	-1.25421	-1.04124	-0.764556	-0.785149	-0.705617	-0.848938	-0.810663	-1.08222	-1.08337	-1.1392	-1.16957	-1.23172	-1.38512	-1.274	-1.12706	-1.23779	-1.19503	-1.20553	-1.15063	-0.964308	-1.00625
		10	0.696006	0.952465	1.01141	1.13781	1.4089	1.42878	1.28696	1.43959	1.27443	1.28261	1.41906	1.49381	1.57968	1.744	2.07814	2.59085	2.48392	2.51688	2.50383	2.41072	2.36483	2.2367	1.96508	1.72444	1.80931	1.71382	1.64886	1.69558	1.62675	1.63125	1.87087	1.74753	1.58035	1.37939	1.54659	1.44657	1.13187	1.15634	1.07325	1.13895	1.21381	1.36957	1.55128	1.67888	2.10676	2.10075	2.01093
		11	1.43616	1.40737	1.26568	1.36684	1.43707	1.4903	1.57935	1.61913	1.57847	1.76932	1.65819	1.71245	1.72285	1.65183	1.73938	1.62341	1.55846	1.65775	1.63059	1.76873	1.76922	1.76608	1.81653	1.88507	1.90612	1.87325	1.77526	1.76406	1.81974	1.77515	1.73398	1.80577	1.84099	1.69499	1.62253	1.61951	1.68125	1.49598	1.33769	1.05827	0.674163	0.545683	0.324579	0.177614	0.0827572	-0.119372	-0.24472
		12	0.626448	0.443095	0.435121	0.603604	0.710065	0.547411	0.702579	0.646878	0.915947	1.26458	1.2152	1.16819	0.937879	0.862136	0.406306	0.218252	0.0572306	-0.14213	-0.127901	-0.0709526	-0.0421135	0.0705116	0.230468	0.270385	-0.00922379	-0.404713	-0.308634	-0.207075	-0.559372	-0.881049	-1.21585	-1.43047	-1.41683	-1.53495	-1.45825	-1.25812	-1.31375	-1.12816	-1.07736	-1.38651	-1.41131	-1.6449	-1.65035	-2.00754	-2.06323	-1.96324	-1.77183
		13	-1.13399	-0.930328	-0.96887	-0.924025	-1.16118	-0.948538	-1.12017	-1.11044	-0.94138	-0.993963	-0.799433	-0.446419	-0.341783	-0.339225	-0.199958	0.0752186	0.270431	0.358322	0.437797	0.729401	0.766239	0.614886	0.550808	0.626669	0.59285	0.699667	0.743881	0.811823	0.71328	0.719051	0.589113	0.603747	0.409342	0.235108	0.303784	0.341641	0.304254	0.363238	0.704672	0.838975	0.618356	0.672321	0.729812	0.588719	0.639215	0.584027	0.596894
		14	0.788407	0.83377	0.763714	1.00966	0.98236	0.979912	1.0649	1.03594	1.10763	1.09308	1.02869	1.08734	0.870319	0.96984	0.868991	0.89818	0.85166	0.913178	0.927237	0.86467	0.784062	0.70561	0.639763	0.529639	0.311751	0.261605	0.425039	0.271514	0.120658	-0.0215439	-0.0674088	-0.11979	-0.246764	-0.292244	-0.383862	-0.453724	-0.507171	-0.532586	-0.63662	-0.681957	-0.539489	-0.592067	-0.590207	-0.663964	-0.610215	-0.553268	-0.574938
		15	-0.944044	-1.11288	-1.07964	-0.982967	-0.978929	-1.0187	-0.985709	-0.838684	-0.78303	-0.650054	-0.44977	-0.355436	-0.279535	-0.2574	-0.226351	-0.0493254	0.0238112	0.112722	0.249373	0.274574	0.253028	0.206118	0.435619	0.395951	0.52759	0.509702	0.592631	0.653946	0.654459	0.880572	0.860571	0.754983	0.772899	0.952199	0.918706	0.850576	0.820086	0.971504	0.789759	0.621306	0.606517	0.657382	0.381816	0.513801	0.390672	0.321936	0.408692
		16	-0.0522787	0.123296	0.0774649	0.0939512	0.0446146	0.00723075	0.0938067	0.124026	0.175	0.0381201	0.059678	0.206051	0.189966	0.178846	0.280302	0.393676	0.328574	0.413897	0.415024	0.409156	0.35136	0.420604	0.491802	0.627946	0.469338	0.51591	0.480675	0.433127	0.423415	0.277027	0.310194	0.323843	0.189483	0.327223	0.265589	0.0853293	0.0536713	0.0430148	0.0317164	-0.00395913	0.0211092	0.149558	0.0497543	0.0599133	-0.0378659	0.0763509	0.0266016
		17	2.745	2.46902	2.11114	1.92507	1.87557	1.67261	1.39179	1.10805	1.06054	0.703752	0.6079	0.329113	0.0577399	-0.35708	-0.703923	-1.00855	-1.11916	-1.55943	-1.4518	-1.51986	-1.60794	-1.74975	-1.98223	-1.8738	-1.86575	-2.13199	-2.15305	-1.98324	-2.06795	-2.22032	-2.03124	-1.76508	-1.49277	-1.47284	-1.33026	-1.32997	-1.13969	-1.2996	-0.846399	-0.876427	-1.04493	-1.13292	-1.02517	-0.892772	-1.03916	-1.05521	-1.00399
		18	1.3159	1.5239	1.27824	1.35364	1.45814	1.6983	1.95245	1.9596	2.04642	2.11837	2.07648	2.30145	2.36388	2.25889	2.20557	2.20576	2.36077	2.37964	2.34745	2.29793	2.39513	2.32687	2.38889	2.42032	2.49115	2.43327	2.38529	2.075	2.03458	1.97809	1.93824	2.00973	1.96192	2.08842	2.34278	2.31947	2.34416	2.32579	2.18097	2.2353	2.13122	2.12726	2.27588	2.1625	2.14952	2.20288	2.06059
		19	0.305333	0.355428	0.424795	0.597048	0.50575	0.699351	0.830994	0.924079	0.743648	0.792572	0.813745	0.784705	0.646397	0.614413	0.711436	0.855957	0.944595	0.919683	0.883322	0.793434	0.764688	0.704185	0.658961	0.711206	0.668114	0.813742	0.680549	0.682769	0.542664	0.657513	0.682596	0.738141	0.698118	0.669026	0.616082	0.460679	0.223936	0.0629628	0.0416473	0.109041	0.14036	0.0133164	-0.00606316	0.0715779	0.191756	0.224604	0.253528
	mouse 4 (216702-2)	1	0.186194	0.241191	-0.0327613	0.590025	0.865265	0.612088	0.974758	1.0806	0.809542	1.12636	0.946983	0.865988	0.752423	0.948012	1.18694	1.19432	1.37817	1.0589	1.1851	0.798691	1.06503	0.924476	1.01869	1.18493	0.89187	0.838635	0.598013	0.484707	0.52661	0.673328	0.542131	0.520506	0.549261	0.871327	0.702851	0.618128	0.618339	0.218987	0.239683	0.372181	0.439076	0.654171	0.518455	0.43018	0.122986	-0.0473918	-0.220502
		2	1.48576	1.43051	1.32375	1.10528	1.15931	0.943659	0.593014	0.22219	0.0725032	0.411446	0.457936	0.504165	0.445007	0.522697	0.621797	0.813567	0.433312	0.699121	0.565917	0.737202	0.690109	0.864985	1.06646	1.08753	1.63604	1.55905	1.65014	1.92909	2.16372	2.20293	1.78093	1.71142	1.73387	1.6259	1.65716	1.7964	1.63565	1.74946	1.61439	1.93575	2.06285	2.22355	1.91828	2.21503	2.3857	2.24131	2.33682
		3	-2.08517	-1.90607	-2.04322	-1.83093	-1.61843	-1.70593	-1.5291	-1.35156	-1.34785	-1.41931	-1.53924	-1.48593	-1.30344	-1.35295	-0.945044	-0.943225	-1.0544	-1.2345	-1.20119	-1.04565	-1.0576	-0.866093	-0.91642	-0.889392	-0.831853	-0.835391	-0.885475	-0.764758	-0.992603	-0.878724	-1.10033	-0.890021	-0.976724	-1.02524	-0.825232	-0.922885	-0.833296	-0.96783	-0.734885	-0.705615	-0.580392	-0.728402	-0.579098	-0.524365	-0.434599	-0.579612	-0.6052
		4	0.678639	0.760485	1.01012	0.898204	0.722353	0.598215	0.694936	0.522953	0.647005	0.466993	0.435673	0.356917	0.346516	0.54148	0.293916	0.305305	0.363677	0.365301	0.242359	0.405903	0.473481	0.608473	0.648688	0.604817	0.590925	0.79796	0.628938	0.8529	1.11971	0.807584	1.01664	0.970553	0.98224	0.529571	0.435549	0.585953	0.904057	0.78321	1.12826	1.22317	1.10964	1.02039	0.581321	0.586816	0.401487	0.227291	0.409713
		5	-0.335541	0.147606	-0.26905	-0.354001	-0.0701588	0.0539775	0.459558	0.337368	0.31467	0.241154	0.17651	0.245877	0.393867	0.868802	0.342485	0.80875	0.520117	0.749585	1.01669	1.26366	1.31687	1.2194	1.04481	1.49512	1.38537	1.2146	0.914063	0.36079	0.444082	0.471038	0.0867631	-0.109576	-0.00300562	-0.0429267	-0.758152	-0.389217	-0.804744	-0.88268	-1.02307	-0.910977	-1.11978	-1.31188	-0.779332	-0.826255	-0.785297	-0.852382	-1.15088
		6	-1.24973	-1.00856	-1.02538	-0.9726	-1.01509	-0.784238	-0.720316	-0.552522	-0.309671	-0.117989	0.284801	0.41567	0.660652	1.01598	1.2943	1.28437	1.41677	1.65095	1.87036	1.88155	1.84819	1.86343	1.46164	1.72551	1.59737	1.86519	1.60745	1.75081	1.62061	1.79797	1.98934	1.97022	1.86965	1.86956	1.3783	1.38446	0.900132	1.13738	1.18858	1.05753	0.706398	0.735622	0.651094	0.724568	0.228203	0.127218	-0.143389
		7	-0.000233311	-0.216518	-0.0539827	-0.247719	-0.408933	-0.495481	-0.689431	-0.756863	-0.778321	-0.54777	-0.302613	-0.807564	-0.525166	-0.545699	-0.499817	-0.547699	-0.523604	-0.149778	-0.120806	-0.357662	-0.38164	-0.396388	-0.512481	-0.544238	-0.534665	-0.346774	-0.381998	-0.267506	0.0518021	0.237687	-0.058055	-0.159503	-0.0694727	0.0555378	0.17013	0.175353	0.190752	0.379631	-0.0246314	-0.268492	-0.0352948	-0.133604	-0.0843422	0.0662128	-0.177353	-0.188649	-0.220932
		8	-0.560333	-0.660236	-0.945471	-1.05906	-1.00719	-1.21186	-0.783339	-0.843006	-0.708218	-0.395583	0.00157121	0.000363793	0.0735888	0.329479	0.366227	0.62387	1.05256	1.29059	1.6197	1.78223	1.85931	2.40818	2.4311	2.89584	2.83203	2.5156	2.65337	2.13805	2.18117	2.09261	1.87335	1.5738	1.75794	1.54725	1.43699	1.1191	1.1241	0.94466	0.800327	0.746722	0.84816	0.961942	0.56027	0.737213	0.396278	0.200299	0.227767
		9	-0.422192	-0.406715	0.103905	0.122141	0.262466	0.344983	0.448097	0.541898	0.256879	-0.121517	-0.0645568	0.0413431	0.140375	-0.0142664	-0.0306431	-0.300845	-0.0675713	-0.301886	-0.427161	0.144444	-0.210226	-0.11418	-0.216409	-0.623733	-1.01862	-1.1837	-1.03133	-1.36971	-1.34287	-1.25287	-1.32672	-1.17918	-1.42246	-1.30993	-1.31027	-1.05586	-1.04459	-1.10605	-1.08943	-0.737495	-1.32186	-0.994747	-0.785909	-0.732808	-0.959003	-0.947109	-1.35399
		10	0.266771	0.203599	0.49508	0.962065	0.978453	1.36422	1.47156	1.17075	1.35285	0.798136	0.62243	0.96775	0.218333	0.194231	-0.429167	0.013394	-0.194841	-0.310596	0.319948	0.288998	0.254806	1.17254	1.28728	1.27874	0.778643	0.490824	-0.0282789	0.504737	0.736213	0.68104	0.738865	0.595278	0.627848	1.45119	1.65762	1.62306	2.02261	1.39654	1.5837	1.11243	0.812607	0.418261	-0.225925	-0.128827	-0.210558	0.295796	0.576086
		11	-0.435496	-0.445054	-0.465992	-0.456188	-0.681426	-0.536848	-0.716276	-0.488104	-0.644988	-0.562715	-0.644135	-0.67164	-0.67526	-1.23653	-0.906709	-1.05269	-0.885758	-1.02798	-0.86234	-0.915715	-1.0577	-0.872631	-1.11699	-1.19481	-0.919565	-0.730154	-0.638362	-0.41473	-0.60402	-0.376959	-0.64141	-0.707458	-0.482353	-0.43932	0.230213	0.201043	0.509318	0.516365	0.798425	0.795627	0.943765	0.882098	0.737455	0.952723	0.95735	0.773495	0.952393
		12	2.08316	2.16851	2.07098	2.35269	2.46687	2.38557	2.09569	2.04929	1.801	1.6933	1.86198	1.65642	1.2903	1.17886	1.37004	1.48924	1.11317	1.07559	0.727042	-0.171132	-0.322268	-0.248457	-0.307914	-0.977134	-1.2543	-1.71895	-1.64745	-1.56223	-1.16149	-1.33511	-1.17938	-1.58443	-1.5462	-1.3533	-1.56403	-1.64524	-1.71847	-1.75231	-1.86225	-2.29702	-1.98011	-1.79397	-1.94456	-1.96024	-1.61396	-1.63494	-1.42849
		13	-0.790536	-0.732248	-0.398158	-0.0928929	-0.147647	0.0597484	0.295783	0.489181	0.445334	0.611896	1.13172	1.08161	1.23873	1.09861	1.05664	0.730406	0.451299	0.394872	-0.200539	0.114835	0.00275227	-0.283884	-0.0874276	-0.638107	-0.750825	-0.747875	-1.13318	-1.14867	-1.3328	-1.59752	-1.56051	-1.92431	-2.24569	-2.07432	-2.38348	-2.4662	-2.59051	-2.2122	-2.42595	-1.82734	-2.0203	-1.88147	-1.80249	-2.08709	-1.65096	-1.71235	-1.35703
		14	1.06823	0.846716	0.596954	0.92781	0.638652	0.617434	0.424886	-0.0732931	-0.0740193	-0.112403	-0.0910192	-0.0725975	-0.254532	-0.483202	-0.177343	-0.123883	0.0566235	0.00465342	0.0839802	-0.195391	0.0414655	0.106172	0.0105878	0.421242	0.317706	0.626023	0.2414	-0.114584	-0.200163	0.0487471	0.352555	0.42958	0.0391547	0.157002	0.331292	0.0590166	0.136622	0.0952022	-0.02159	0.516269	0.714076	0.338434	-0.0587241	0.0376019	-0.168738	-0.783139	-0.733614
		15	-1.89479	-1.7707	-1.81581	-1.81913	-2.3121	-2.24488	-2.34053	-2.02306	-1.63961	-1.28851	-1.40845	-1.87908	-1.13126	-0.989678	-0.994118	-0.946985	-0.685485	-0.229937	-0.111261	0.0628713	0.39001	0.791626	0.8177	0.964887	1.04771	1.48325	1.53536	1.48358	1.42292	1.19397	0.996807	1.45742	2.03707	1.64951	1.06381	1.31004	1.31058	1.45911	1.21194	0.909205	0.684539	0.818734	0.401304	0.475814	-0.157165	-0.54198	-0.410275
		16	-2.0886	-2.48948	-2.11673	-2.10509	-2.10061	-2.17883	-2.39307	-2.29365	-2.34983	-2.51703	-2.50261	-2.53052	-2.5048	-2.23866	-2.36168	-2.19574	-2.1463	-1.92204	-1.63271	-1.70723	-1.72491	-1.61439	-1.48198	-1.50668	-1.42183	-1.27534	-1.25263	-1.09209	-1.00832	-0.692152	-0.639431	-0.684191	-0.431215	-0.152782	-0.298375	-0.305487	-0.160929	-0.264668	-0.522007	-0.607727	-0.569802	-0.661892	-0.435523	-0.596505	-0.690372	-1.04454	-1.21529
		17	-0.360937	0.289309	0.0923374	-0.0359797	0.0739865	0.0472756	-0.0209825	0.10139	0.176219	0.241732	-0.363647	-0.508748	-0.427758	-0.653857	-0.407333	-0.0228568	0.323256	0.775117	0.907686	0.977495	0.300346	0.215341	-0.225732	-0.304775	-0.55424	-0.304528	-0.89716	-0.90288	-1.25606	-1.29676	-0.803889	-0.490768	0.00417428	-0.311635	-0.587107	-1.0062	-0.949881	-1.28728	-1.36776	-1.56831	-1.13239	-1.24824	-1.0206	-1.10047	-0.392772	-0.0150727	-0.00772367
		18	-0.358444	-0.49062	-0.65815	-1.2392	-1.15785	-1.49596	-1.79321	-1.15104	-0.902281	-1.13894	-0.71104	-0.514686	-0.533145	-0.584413	-0.500433	-0.533827	-0.295151	-0.784021	-0.590818	-0.645857	-0.303698	-0.375542	-0.291912	-0.603085	-0.202814	-0.0398002	0.0812051	-0.111433	-0.589126	-0.718762	-0.904462	-1.23459	-1.12346	-1.50502	-1.59804	-1.47059	-1.33267	-0.919531	-0.619555	-0.674152	-0.948239	-1.00653	-0.883704	-1.13135	-0.937559	-1.04508	-1.2544
		19	-1.86483	-2.02517	-1.85182	-1.60922	-1.52996	-1.18263	-0.76838	-0.547539	-0.362601	-0.479416	-0.628768	-0.551819	-0.938623	-1.32508	-1.16093	-0.900266	-1.08073	-0.947826	-1.02815	-0.9023	-0.740926	-0.751048	-0.179039	0.177608	-0.290397	-0.458832	-0.621941	-0.533394	-0.310721	-0.458828	-0.284774	-0.224649	0.0306355	0.337614	0.420697	0.479213	0.190486	1.00042	0.851251	0.741217	0.694519	0.58589	0.935679	0.364608	0.104205	0.22998	0.31069
		20	0.817451	0.989243	0.978401	1.21645	0.968721	1.01579	0.965108	1.24854	1.11145	0.838707	0.0668648	0.0306637	-0.125088	-0.388399	-0.530412	-0.68164	-0.451632	-0.733888	-0.630707	-0.958519	-1.21801	-1.2516	-1.67558	-1.25099	-1.70866	-1.35627	-1.76359	-1.35819	-1.26273	-1.11788	-0.822462	-0.751478	-0.78736	-0.779882	-0.433506	-0.198872	0.270189	0.390063	0.233534	0.279753	0.539683	1.15597	1.35494	1.63148	1.29123	1.2979	1.22385
		21	-1.1671	-1.26016	-0.698202	-0.492096	-0.0747412	-0.0990196	-0.645071	-0.440617	-0.278688	0.135589	0.596376	0.802962	0.586936	0.481047	0.0337227	-0.256975	-0.541045	-0.89813	-0.541868	-0.84468	-0.836823	-0.477057	-0.322191	-0.595523	-0.900626	-1.21885	-1.23397	-1.13548	-1.5786	-1.21152	-1.74358	-2.34089	-2.52369	-2.45623	-1.89024	-1.41575	-0.525998	-0.30146	-0.166813	-0.984965	-1.19858	-1.28555	-1.39014	-1.60944	-1.33554	-1.30883	-1.18504
		22	0.462122	0.362261	0.756717	0.921628	0.816971	0.893196	0.903068	0.914112	0.986963	0.85781	0.660518	0.716396	0.380112	0.42819	0.308836	-0.0529215	-0.21512	-0.336454	0.111793	-0.309922	-0.267608	-0.445582	-0.329417	-0.678774	-0.52464	-0.576956	-0.716401	-0.971305	-0.924719	-1.08739	-0.991727	-0.742882	-0.609916	-0.672087	-1.1847	-1.11144	-0.942662	-0.686418	-0.773968	-1.10136	-1.14709	-1.30808	-1.31267	-1.78756	-1.54315	-1.83588	-1.90608
		23	1.08276	1.28625	1.00829	0.452139	0.397656	0.391969	0.266665	0.469087	-0.314141	-0.463594	0.0642534	0.136385	-0.13455	-0.395216	-0.476988	-0.358277	-0.220149	-0.142709	-0.276531	-0.700761	-0.609592	-0.121542	-0.353237	-0.661786	-0.159884	-0.243811	-0.0640123	-0.0685466	-0.474613	-0.0147863	-0.167537	-0.452832	-0.145157	0.0204651	0.176875	-0.0639303	0.207481	-0.263117	0.0614943	0.420733	0.616079	0.548073	0.388997	0.403828	1.02041	0.654562	0.613059
		24	0.829656	0.725986	0.871466	0.846696	0.764392	0.812412	0.620596	0.50231	0.169763	0.123116	0.0983141	0.0120941	0.266648	-0.077196	-0.209802	-0.460907	-0.361874	-0.207009	-0.211024	-0.0923934	0.129159	0.102976	0.148637	0.229117	0.31264	0.262059	0.211042	0.364537	0.508456	0.823518	0.587654	0.717898	0.890092	0.429301	0.633466	0.746421	0.776867	0.439042	0.701928	0.421552	0.569173	0.721496	0.681505	0.688317	0.757906	0.816401	0.788996
		25	-0.169365	-0.145693	-0.360608	0.0593798	-0.382721	-0.36987	-0.146236	-0.178729	-0.0425115	-0.170482	0.23388	-0.271366	-0.0565186	-0.0668844	0.0753053	0.240611	0.0226978	0.103833	0.217336	0.503756	0.777944	0.134409	-0.377307	-0.222731	-0.340307	-0.0677442	-0.0193868	-0.139367	0.0429753	0.0287839	0.231864	0.229397	0.603415	1.04992	1.1612	1.26669	1.15547	0.966433	0.812227	0.755835	0.615055	0.676608	1.01211	1.42021	1.38179	1.81789	1.48517
		26	-0.728576	-0.151461	-0.601728	-0.635659	-0.224251	-0.476526	-0.396464	-0.398436	-0.480729	-0.787857	-0.425241	-0.759104	-0.552609	-0.81146	-0.771652	-0.559648	-0.585438	0.0216143	0.130575	0.0729967	0.155729	0.0994757	-0.0968292	0.0194184	0.14247	-0.623902	-0.467678	-0.489736	-0.400021	-0.218226	-0.14928	-0.140284	-0.0500856	-0.0839417	0.148649	0.407722	0.366378	0.0860532	-0.461222	-0.653276	-0.353647	-0.435287	-0.331207	-0.178585	-0.0163532	0.0772043	0.629628
		27	0.0476577	0.142828	0.116289	0.409868	0.340571	0.260915	0.0338682	-0.163435	-0.0665068	-0.177801	-0.00373903	-0.145575	0.117189	0.218449	0.136964	0.557976	0.564074	1.03066	0.915391	1.01621	0.994435	1.5105	1.56093	1.4594	1.51135	1.76972	1.90419	1.87494	1.73244	1.53236	1.53172	1.25182	1.60041	1.50464	1.53927	1.66593	1.40262	1.22895	0.558978	0.606427	0.253852	0.334411	0.125255	-0.0250905	-0.137844	-0.359218	-0.469084
		28	1.40979	1.39953	1.3952	1.50087	1.29887	1.23669	1.71202	1.9241	1.80913	2.03161	2.294	2.23435	2.12146	1.86335	1.47285	1.49231	1.11264	0.887294	0.680569	-0.170726	-0.785636	-0.477482	-0.50998	-0.835901	-0.64701	-1.1519	-0.916972	-0.910311	-1.29224	-1.36612	-2.11566	-2.50096	-2.57229	-2.68008	-2.54344	-2.67015	-2.47673	-2.49257	-2.59878	-2.32623	-2.26125	-2.24606	-2.69908	-2.83256	-2.47464	-2.59816	-2.3378
		29	1.38986	1.41284	1.30345	0.837665	1.14717	0.653176	0.413603	0.249875	-0.275219	-0.212723	-0.196692	0.377927	0.0221997	-0.526487	-0.874355	-1.38984	-0.982945	-0.387289	-0.782284	-1.14678	-1.21224	-1.16035	-1.01595	-0.819943	-0.829769	-0.897	-1.14592	-0.690835	-0.763103	-0.347479	-0.194821	0.0839986	-0.430504	-0.441936	0.0400523	0.355764	0.664404	0.54692	0.355517	0.682265	0.561895	0.569028	0.420616	0.147763	-0.0817307	0.206298	0.527717
		30	1.10185	1.12712	0.527132	0.815775	1.17171	0.769135	0.487954	0.784303	0.852852	0.660574	0.671007	0.877018	1.11438	1.30372	0.981864	0.971396	0.522712	0.0978261	0.202211	0.15054	0.0158572	-0.110135	-0.506982	0.16102	-0.201389	-0.243009	0.215697	0.257146	-0.0214315	0.112467	0.115636	0.21342	-0.0991259	-0.226941	-0.189496	-0.254522	-0.0884869	-0.350279	-0.408839	-0.8015	-0.647686	-0.621306	-0.183129	0.215962	0.0905577	0.602715	0.7218
		31	0.710505	1.35345	1.05993	0.856983	0.914287	0.542294	0.499274	0.574369	0.552369	0.671204	0.693975	0.402972	0.271512	0.57498	0.433343	0.394899	0.496907	0.219723	0.822229	0.277244	0.0857803	0.255514	0.0394079	0.292806	0.669526	0.832684	1.33378	1.52554	1.55249	1.84525	1.70978	1.99902	2.26983	2.54173	1.93947	2.26064	2.42458	2.46089	3.05432	2.57917	2.96956	3.12433	3.28963	3.01722	2.73135	2.80739	2.69718
		32	0.0753234	0.213083	0.0377621	-0.517656	-0.694336	-0.614103	-0.0954964	0.0317438	-0.075231	0.25957	0.288075	0.397402	0.450036	0.467656	0.426134	0.946135	0.826483	1.04054	1.12643	0.978969	1.06934	0.52886	0.612671	0.519691	0.823418	0.881541	0.548967	0.715307	0.285717	0.125803	0.0540832	0.0817533	0.115325	0.0879959	-0.258189	0.00103192	-0.737176	-0.845439	-0.835465	-0.876225	-0.632372	-0.388318	0.074057	0.109954	0.0426145	-0.24363	-0.173337
		33	0.0351664	0.388565	-0.248033	-0.199702	-0.0130722	-0.235079	-0.46057	-0.553484	-0.642532	-0.505897	-0.130057	0.215153	0.200158	0.652093	0.883594	1.10396	0.674794	0.44193	0.278093	0.556848	0.0807111	0.432919	0.376126	0.620161	0.648897	0.289945	-0.0228641	0.669514	1.05179	1.24396	1.34626	1.2626	1.00488	0.892062	0.573996	0.233355	-0.0646007	0.364651	0.391426	0.0473691	-0.0921392	0.0796846	-0.329616	-0.218376	0.119727	0.00962039	0.233707
		34	1.19811	1.17294	0.739592	0.951418	0.821581	0.557424	0.461464	0.0336469	-0.192677	-0.410536	0.104055	0.00993205	-0.00482029	0.251274	0.307656	0.658362	0.727577	0.589754	0.440017	0.531742	0.0659437	0.0782406	0.140697	0.545872	0.450495	0.832196	0.857237	0.942995	0.712448	0.922005	0.783009	0.495628	0.255812	-0.251635	-0.43543	-0.543393	-0.942437	-0.881969	-0.601317	-0.679592	-1.02827	-1.12604	-1.27207	-1.12242	-1.26802	-1.40378	-1.54063
		35	-1.27519	-1.23177	-1.04209	-1.12623	-0.954763	-0.707181	-1.07088	-1.17979	-1.13995	-0.947368	-0.931245	-0.755163	-1.01367	-0.522661	-0.381884	-0.0161932	0.117611	0.0654386	-0.690214	-0.192156	-0.248722	-0.192607	-0.111935	-0.152434	-0.080926	0.354224	-0.181621	-0.0387026	-0.131733	-0.148075	-0.585094	-0.835177	-1.10171	-0.675224	-0.629232	-0.941804	-0.902419	-0.954798	-0.721766	-0.410599	-0.682303	-0.466318	-0.584451	-0.582608	-0.461693	-0.574869	-0.556762
		36	0.162688	-0.0395527	-0.0349201	-0.190106	-0.241084	-0.527296	-0.708531	-0.255077	0.0456827	0.2526	0.317863	0.751458	0.922234	0.522985	0.810017	0.470045	0.656867	0.528618	0.564502	0.597582	0.390208	0.677333	0.675718	0.89421	0.621986	0.691314	0.215057	0.494562	0.376653	0.462914	0.512607	0.316694	0.407677	0.549627	0.994346	0.962898	0.907572	0.918055	1.17808	1.2548	1.35918	1.60519	1.18071	1.00633	0.223543	0.586011	0.489144
		37	-0.0275668	-0.0975124	0.128839	-0.253679	-0.361197	-0.280027	-0.0451289	-0.0279745	-0.131698	-0.291179	-0.187278	-0.521997	-0.324721	-0.0217158	-0.102885	-0.253365	-0.0975268	-0.418906	-0.0179279	-0.179265	-0.26128	-0.269552	-0.0999114	-0.240878	-0.0443722	0.349977	0.297546	0.0913437	0.130151	0.427759	0.466182	0.487901	0.404221	0.621372	0.624933	0.680838	0.766536	0.501556	0.464113	0.317439	0.400698	0.412255	0.2746	0.372866	0.343524	0.447513	0.205958
	mouse 5 (216702-3)	1	0.622794	0.791113	1.27837	1.91175	2.19812	2.20845	1.89757	1.10511	1.86576	2.27967	2.23637	2.75374	2.46978	2.94903	2.73353	2.24791	2.59432	2.83658	2.70626	2.3203	2.17679	2.46249	2.04201	1.28588	0.752485	0.607198	0.0349399	-0.280389	0.465224	0.493921	0.0901777	-0.394039	-0.954227	-0.830479	-1.25814	-0.803384	-0.310603	-0.277587	-0.625614	-0.337548	-0.238791	-0.113617	-0.533294	-0.446867	0.300825	0.554976	0.471758
		2	-0.331796	-0.241928	-0.275798	-0.115974	-0.0541413	-0.310328	-0.38193	-0.762937	-0.77328	-0.953285	-1.43527	-1.60218	-1.74628	-1.74811	-1.83226	-1.91887	-1.79664	-1.42375	-1.31433	-1.72667	-2.08979	-2.07547	-2.47694	-2.47684	-2.71259	-2.35957	-1.68199	-1.49277	-0.8844	-0.831101	0.00704057	0.116364	0.229638	0.234714	0.1707	0.417738	0.220899	0.39434	0.279929	0.318558	0.211499	1.10488	1.24637	1.65597	1.42639	1.58423	1.15152
		3	1.08099	1.00107	1.39007	1.2413	1.35147	0.890818	1.03004	0.95028	0.926866	0.919755	1.05196	0.554065	0.686473	0.496272	0.828455	0.563409	0.508577	0.69244	0.79255	0.913523	0.847145	0.975142	0.949213	1.02235	0.990145	0.594799	0.595931	0.429189	0.210476	-0.0178679	-0.361736	-0.51102	-0.556231	-0.630867	-0.541415	-0.732938	-0.958298	-0.94779	-0.570457	-0.546643	-0.693117	-0.945405	-1.07685	-1.24123	-1.47941	-1.75636	-1.62178
		4	-0.133548	0.116995	-0.197397	0.203053	0.208139	0.00342623	0.108933	0.205667	0.103192	-0.187789	-0.2248	0.137488	-0.0336147	0.227865	-0.566744	-0.155547	-0.430391	-0.161593	-0.239046	-0.249848	-0.08609	-0.151527	-0.519302	-0.327555	-0.872683	-0.693536	-0.18476	-0.0933144	0.16731	-0.0239597	-0.00868955	0.32076	0.577292	0.503515	0.313747	0.391441	0.339366	0.256946	0.068246	-0.0533695	0.0511214	-0.284787	-0.325536	-0.34946	-0.265025	0.336166	0.324631
		5	1.791	2.03029	1.91421	1.92776	1.75206	1.32395	1.25953	1.21366	1.01185	0.510482	-0.0946711	0.0173329	-0.372231	-0.670569	-0.88658	-0.680386	-0.787201	-0.360618	-0.618049	-0.773012	-0.619575	-0.380537	-0.241	-0.98399	-0.520662	-0.549867	-0.134518	-0.0956421	-0.248051	-0.204224	-0.139318	0.162576	-0.670301	-0.335366	-0.267947	-0.16788	-0.294275	-0.198325	-0.649414	-0.272265	-0.665444	-1.52325	-0.990585	-1.07004	-0.630489	-1.15437	-1.25733
		6	1.63323	1.72173	1.64709	2.28969	1.99111	2.50137	2.17811	2.22657	2.42918	2.22163	1.80922	1.85704	1.80009	1.87218	2.12324	2.23386	2.22567	2.50799	2.03646	2.1344	2.38183	2.46675	2.65585	2.42926	1.75564	2.04912	1.89574	1.88847	2.14974	1.82395	2.14362	2.46061	1.85586	1.67348	1.41093	0.763741	0.908824	0.686733	0.456996	0.516509	0.342619	0.157078	0.337449	-0.124122	0.163868	0.705041	0.335241
		7	1.64012	1.3484	1.22703	1.16592	1.61677	1.03654	0.959275	0.560466	0.908682	0.676065	1.11451	0.597432	0.0247425	0.415087	0.401564	0.077396	-0.129885	-0.634457	-1.14129	-0.184509	0.00658801	-0.113892	-0.224674	-0.281548	0.384153	-0.335126	0.129168	-0.142519	0.156046	0.159223	0.425127	0.546123	1.05205	1.15145	0.552453	1.07804	0.979859	0.80848	1.67157	1.8265	0.885426	0.269116	0.828116	0.951436	1.38741	0.522328	1.11987
		8	1.83182	1.0115	1.34061	1.12478	1.24027	1.77172	1.93971	2.12841	2.11999	1.97672	2.34532	2.4443	1.69703	1.42748	1.10301	0.60745	1.12419	0.476836	0.66418	0.662326	0.548615	1.12877	0.787063	0.879028	1.02131	1.01024	0.727563	0.831882	0.532518	0.85024	1.10921	0.562576	0.735049	1.35528	1.52862	1.67831	1.41895	1.07952	1.11236	1.06117	1.3006	0.978165	0.986748	2.12776	1.81898	0.999451	1.14652
		9	-0.020897	0.246012	0.231339	0.395564	0.663361	0.394481	0.104474	-0.0808218	-0.261996	-0.534924	-0.681658	-0.837124	-0.795829	-0.779952	-0.439784	-0.910632	-0.982613	-1.06466	-1.15915	-1.10887	-0.760137	-1.09122	-0.789691	-0.825548	-0.974013	-1.19608	-1.49486	-1.59092	-1.52851	-1.46546	-1.51653	-1.35733	-1.23227	-1.37266	-1.57731	-1.49764	-1.59717	-1.35481	-1.44854	-1.28702	-1.2813	-1.32121	-0.816239	-1.13448	-1.10873	-0.941591	-0.711303
		10	-0.736497	-0.553529	-0.762263	-0.689201	-1.26231	-1.70684	-1.3826	-1.24921	-1.4087	-1.5798	-1.29175	-1.66459	-1.3942	-1.50977	-1.69055	-1.94686	-2.20563	-2.34333	-2.56175	-2.79599	-2.87695	-2.87988	-3.30173	-3.04872	-3.18658	-2.9877	-2.42628	-2.69331	-2.79839	-2.8287	-2.42457	-2.46779	-2.17876	-2.3225	-2.31014	-2.09415	-1.95269	-1.49001	-1.58946	-1.35548	-1.00246	-0.753758	-1.15048	-0.674948	-0.895789	-0.89672	-0.303601
		11	-1.7046	-1.39976	-1.58213	-1.52832	-1.47383	-1.20525	-1.07556	-0.46875	-0.718093	-0.951907	-1.53461	-0.937151	-0.83333	-0.833387	-0.747668	-0.901843	-0.944249	-1.1523	-0.160166	-0.332729	-0.527672	-0.822793	-0.630724	-0.418209	-0.49891	-0.228188	-0.300749	-0.288515	-0.0782714	0.32554	0.663807	0.807222	0.332494	0.525385	0.494784	0.227473	0.056644	0.312816	0.695604	0.579199	0.500521	0.812499	1.20334	1.45806	1.40996	1.49153	1.12707
		12	-0.590769	-0.772396	-0.479259	-0.606768	-0.748305	-0.226758	0.603368	0.775875	0.42089	0.862317	1.03797	1.42259	1.32061	1.66208	1.6782	1.8734	1.67132	1.56428	1.82077	2.17133	1.92647	1.86672	1.90668	1.81206	1.8131	2.45001	2.14487	1.93304	2.28917	2.23846	2.22257	1.76804	1.83232	1.79211	1.35653	1.46698	1.15489	1.15371	1.15296	0.516456	0.369168	0.364574	0.194455	0.407138	0.309902	-0.137802	0.0233831
		13	0.261897	0.737667	0.679246	0.653168	0.674414	0.566246	0.753526	1.43366	1.15171	1.29872	0.824833	0.730144	1.27102	0.839275	0.380062	0.787634	1.32497	1.0129	1.51999	0.964615	0.728044	0.924095	0.313692	0.106066	0.329157	0.0823999	-0.0811143	-0.4372	-0.768953	-0.856157	-0.403758	-0.279894	-0.65472	-0.882268	-0.675614	-0.64709	-0.871563	-1.49807	-1.69976	-1.9632	-1.83914	-1.49012	-1.94608	-1.48335	-1.22394	-1.20505	-1.40744
		14	-0.71476	-1.01434	-1.10562	-1.06571	-1.3775	-0.861036	-0.959116	-1.46787	-1.51379	-1.16911	-1.02981	-0.911305	-0.834897	-0.805795	-0.995624	-1.21141	-0.840052	-0.607692	-0.425349	-0.34163	-0.561513	-0.660536	-0.0393893	-0.233777	-0.500158	0.141104	-0.24665	-0.911353	-0.463294	-0.52215	-0.368209	-0.134591	0.380086	0.563607	0.212132	0.440374	0.187325	-0.228187	-0.367643	-0.187222	-0.300581	-0.0745464	0.0530172	-0.247218	-0.0577059	0.033676	-0.53727
		15	-0.690724	-0.562965	-0.477428	-0.797311	-0.423283	-0.640925	-0.483069	-0.325609	-0.16168	0.239033	0.604138	0.616807	0.597947	0.664701	0.80493	0.700021	1.62568	1.35485	1.68903	1.06775	0.90698	0.358387	0.389321	0.30586	0.48663	0.642235	0.841887	0.372102	0.145659	0.0158566	-0.279603	-0.514451	-0.401601	-0.197814	-0.130625	-0.331122	-0.254293	-0.624993	-0.108589	-0.365125	-0.208798	-0.314419	0.160722	0.335681	0.182924	-0.0801026	-0.0812191
		16	2.03778	1.89617	1.65242	1.82342	1.56919	1.67204	1.44602	1.75382	1.38428	1.23995	0.606395	0.657611	0.0506586	0.019521	-0.00652418	-0.330801	-0.319256	-0.669525	-0.785643	-1.01147	-0.404173	-0.800674	-0.879714	-0.842743	-0.775204	-0.542186	-0.752316	-1.07367	-1.28237	-0.994315	-0.96994	-0.56401	-0.744078	-0.33311	-0.265018	-0.0648778	-0.473696	-0.0447487	-0.368539	-0.375065	-0.655078	-0.507051	-1.03487	-0.813025	-1.11114	-1.41206	-1.58125
		17	1.77696	2.20384	2.16555	1.42125	1.18763	1.18537	0.965627	0.675165	0.46625	0.999766	0.737644	0.942044	0.284798	0.671703	0.509552	0.570761	0.710175	0.741999	1.03742	1.48481	1.40406	1.20768	1.18441	1.7293	1.76851	1.70088	1.42638	1.21884	1.23481	1.23393	0.853158	0.812147	0.912358	1.07296	1.16856	1.21871	0.639411	0.728609	0.551601	0.365483	-0.0330445	0.475789	0.110381	0.0935749	-0.220949	0.0218733	-0.4316
		18	-1.0361	-0.985171	-0.746003	-0.81841	-0.46616	-0.278056	-0.12636	-0.143757	-0.124774	-0.0824093	0.0515356	0.241746	0.132333	0.55548	0.173681	0.0297623	-0.109467	-0.180953	-0.365165	-0.280965	-0.800803	-0.504041	-0.607904	-0.529203	-0.53147	-0.511859	-0.801457	-0.875896	-0.872854	-0.511701	-0.90154	-0.873844	-0.796782	-0.711045	-1.05084	-0.780303	-0.45978	-0.556459	-0.189998	0.227422	0.10504	0.508383	0.551271	0.333466	0.595117	0.380046	0.22484
		19	-0.867891	-1.11687	-1.27607	-1.22808	-1.27364	-1.59609	-1.19949	-1.1056	-1.48591	-1.88647	-2.1648	-2.12467	-1.83571	-1.67266	-1.94037	-1.97088	-2.23802	-1.78924	-1.83543	-1.77484	-2.07763	-1.66625	-1.72367	-1.54893	-1.35225	-1.50762	-1.13098	-1.58548	-1.40076	-1.37338	-0.816027	-0.682768	-0.18084	-0.183969	-0.129854	-0.137055	0.0797224	0.248134	0.234678	0.304167	0.480039	0.752576	0.48109	0.488892	0.152584	0.0497951	-0.228527
		20	1.49602	1.34524	1.68957	1.38151	1.45496	1.58206	1.84688	2.12303	1.84301	1.92543	1.55516	1.75602	1.08766	1.11485	0.609148	1.35464	1.30351	1.61569	1.86821	1.48445	1.42239	1.46377	1.40089	1.39087	2.04466	2.21687	2.4255	2.28139	2.21436	1.93825	2.08361	2.32712	1.78173	1.98782	1.38933	1.43225	0.661971	0.333766	0.250796	0.262402	0.0384608	0.044089	-0.327516	-0.403251	-0.952567	-1.12706	-1.08736
		21	0.436764	0.799587	0.978235	1.01955	1.00767	0.993256	0.912862	0.992938	0.618031	0.886173	0.68737	0.934175	0.60129	0.692971	0.442939	0.354214	0.614505	0.328085	0.363752	0.598635	0.655715	0.872239	0.820124	0.683977	0.934368	0.840864	0.466396	0.56207	0.61426	0.85505	0.527584	0.861761	0.343669	0.6869	0.35008	0.141606	0.180784	-0.223359	0.319826	0.0295511	0.134815	0.258734	0.228285	0.252535	0.627063	0.502676	0.501866
		22	-1.40845	-1.69577	-1.49191	-1.66081	-2.11001	-1.87578	-1.89275	-1.45789	-1.72235	-1.32068	-1.54752	-1.65071	-1.26348	-1.24657	-1.03767	-0.881532	-1.06748	-1.14865	-0.998037	-0.464361	-0.563097	-0.213335	0.0813633	0.331652	0.939789	0.99764	1.24946	1.34573	1.01402	1.43591	0.558052	1.05242	1.29649	1.16975	1.2541	1.2919	1.06431	1.35806	1.15914	1.26262	0.668255	1.1782	0.764142	1.07107	0.449878	-0.0819333	-0.31233
		23	-0.355809	-0.532253	-0.607396	-0.488836	-0.654712	-0.724931	-0.819742	-0.453491	-0.0269277	-0.495869	0.453352	0.313154	0.305807	0.652724	0.52834	0.434143	0.516288	0.416133	0.281309	0.383645	0.103536	0.631884	0.359565	0.611618	0.0704597	-0.26946	-0.434285	-0.502437	-0.954356	-1.19661	-1.08463	-1.80862	-0.510302	-0.926002	-1.27367	-1.17916	-1.00708	-0.992851	-1.58945	-1.69127	-1.39921	-1.37847	-1.84826	-1.18939	-1.28195	-1.17807	-0.477222
		24	0.442109	0.549299	0.878606	0.971151	0.475259	0.15722	0.147696	-0.254575	-0.185832	-0.161058	-0.606085	-1.14237	-1.09968	-1.3164	-1.1461	-1.1251	-1.14699	-1.32845	-1.23234	-0.885748	-0.907868	-0.599826	-0.717187	-0.902096	-0.393266	-0.601172	-0.349552	-0.219816	0.0432922	0.234374	0.539365	0.651621	1.48514	1.10738	1.62995	1.48821	1.67589	1.65166	2.58772	2.7094	2.74655	2.37877	2.09899	2.09662	1.6831	1.16084	1.24428
		25	-1.13037	-1.00152	-1.00717	-1.16062	-1.13191	-1.06486	-0.998735	-1.07201	-1.37214	-0.830901	-1.1215	-1.00145	-0.954503	-1.33557	-1.25465	-1.4649	-1.33511	-1.30495	-0.676187	-0.821484	-0.623605	-0.476358	-0.346857	-0.221633	-0.0207396	0.134392	-0.0646981	-0.271183	-0.032116	0.452328	0.341769	0.498869	0.328558	0.223391	0.431689	0.855439	0.679773	0.717608	0.662175	0.435249	0.569641	1.02245	1.04025	1.09916	1.1122	1.05701	1.30278
		26	0.258537	-0.0980436	-0.00812966	0.191116	0.283435	0.350644	0.781851	0.649709	0.333683	0.234371	0.353357	0.427025	0.353876	0.697423	0.669448	0.94903	1.46301	1.22079	1.47601	1.72198	1.35448	1.15876	1.57529	1.54687	1.79059	1.8352	1.97327	1.56701	1.57875	1.57274	1.31685	0.869992	1.28564	0.746308	0.329465	-0.070202	-0.193824	-0.409159	-0.132041	-0.426809	-0.197823	0.0565645	-0.0670619	-0.291085	-0.322857	-0.695228	-0.965957
		27	0.825918	0.91911	0.748548	0.860354	0.575832	0.585552	0.671019	0.695902	0.834419	0.163078	0.0630787	0.0503522	-0.00443699	-0.289086	-0.122212	0.0835973	0.0581627	0.0650582	-0.063923	-1.00906	-1.07269	-1.30389	-1.08947	-0.918936	-1.09177	-0.868267	-0.800569	-1.19705	-0.99576	-1.79348	-1.40165	-1.86829	-2.16025	-1.73901	-1.17988	-0.698979	-0.925591	-0.718987	-1.13848	-0.951456	-0.854244	-1.03641	-1.25617	-1.79931	-1.92844	-1.99799	-2.13385
		28	-0.308935	-0.836467	-0.459972	0.285912	0.130665	0.487962	0.530548	0.590411	0.429368	0.315377	0.060527	0.568002	0.388809	0.315263	0.258523	0.253879	-0.330067	0.0110278	-0.0354292	0.115724	0.500749	0.779606	1.19693	1.01398	0.638577	0.327517	0.0315016	-0.0457321	-0.292375	-0.331674	-0.106442	0.0832656	0.230082	0.318463	-0.159575	-0.238038	-0.00663461	0.276572	0.49716	0.457986	0.634729	0.550718	0.14169	-0.136421	0.172407	0.0974617	0.26109
		29	-1.76665	-1.82532	-1.75071	-2.27074	-2.36474	-2.26487	-1.9108	-2.01007	-2.1202	-2.23336	-2.53878	-2.66096	-2.08868	-1.93747	-1.64632	-1.75116	-1.51665	-1.74494	-1.47543	-1.29698	-1.48481	-1.19846	-1.11313	-1.17035	-0.925272	-0.534817	-0.439717	-0.312687	-0.0661486	-0.161247	-0.00530512	0.17621	0.12874	-0.294412	-0.393168	-0.758711	-0.525346	-0.420753	-0.451345	-0.596333	-0.687965	-0.316464	-0.105727	-0.205061	0.0783395	0.0805906	0.114653
		30	0.44593	0.655968	0.656174	0.863655	1.00818	0.857873	0.903332	0.49972	0.51621	0.543816	0.685271	0.129068	0.517188	0.223133	1.02987	0.796032	0.85857	0.887527	0.698732	1.00853	1.00914	1.23784	0.885528	0.99592	1.17663	1.1556	1.77653	1.78762	1.89323	2.08587	1.67054	1.37158	1.50543	1.20807	1.113	0.813942	1.15884	1.17583	1.03751	1.32193	0.921027	1.4131	0.965149	1.07686	1.12574	0.921753	1.05041
		31	-3.21628	-2.97344	-3.23706	-3.11108	-3.0692	-2.8828	-3.25372	-3.10141	-3.21981	-3.01571	-2.80204	-2.48231	-1.88245	-1.60111	-1.64269	-1.36649	-1.16613	-1.01928	-0.503635	-0.548099	-0.0375048	0.227741	-0.329979	0.230273	0.182222	0.390053	0.401636	0.315765	0.61727	0.440222	0.114575	0.526035	0.665891	0.240028	-0.293622	-0.297282	-0.123309	-0.635626	-0.543517	-1.23457	-1.10547	-0.941134	-0.621197	-0.173908	-0.338018	0.0550455	-0.272437
		32	-0.767622	-0.482712	-0.435355	0.242466	0.905301	0.517122	0.906454	0.25954	0.258007	1.08335	1.19059	1.16213	0.613181	0.821947	0.638463	0.78255	0.773197	1.12637	1.22164	1.40057	1.1594	1.4667	0.988523	1.16278	0.0979418	-0.395427	-0.614596	-1.00587	-0.619746	-0.949583	-1.38722	-1.85141	-1.09613	-1.32717	-1.47901	-1.16826	-1.56446	-1.63968	-1.74145	-2.05782	-2.06885	-2.10525	-2.21194	-1.85621	-1.60911	-1.29952	-1.4175
		33	-0.690971	-0.462882	-0.0371698	0.195684	0.260604	0.113267	0.242392	0.231821	0.156777	0.901646	0.693505	1.49904	1.50615	1.58974	1.48812	1.62758	1.65657	1.42858	1.76207	1.65565	2.03625	1.99567	1.97827	1.5649	0.857184	0.701322	0.856154	1.0938	0.931175	0.908992	0.353704	0.355731	0.366469	0.301693	0.377556	0.28611	0.331572	0.0617948	-0.112497	-0.724172	-0.624658	-1.01055	-0.725285	-0.863102	-1.07305	-0.164782	-0.275271
		34	-1.94247	-1.29014	-1.7599	-1.73549	-1.52293	-1.18829	-1.12081	-0.243771	-0.745874	-0.870207	-1.42739	-1.13138	-1.07611	-0.770061	-0.304892	0.177841	0.0260189	-0.526408	0.128182	0.335033	-0.198543	0.720516	0.299063	0.141591	0.443666	0.694011	0.663177	0.903307	0.322703	0.409006	0.294079	0.731903	0.666749	0.902491	0.808827	0.430852	0.908364	1.20444	1.07469	0.708266	0.432814	0.553186	0.185502	0.368552	-0.247714	-0.371809	-0.616792
		35	1.18382	1.06538	1.47661	1.23926	1.17061	1.20022	1.55	1.34563	1.41056	1.45261	1.68806	1.64869	1.73729	1.70616	1.53552	1.12228	0.919765	1.45213	2.04954	1.90706	1.78011	2.15124	2.29031	1.77813	1.63367	1.71172	1.39333	1.42015	1.26244	1.46461	1.42424	0.818299	0.978995	0.862004	0.855334	0.978884	0.854988	0.670781	0.259316	-0.483654	-0.315087	-0.214413	-0.48894	-0.683451	-0.630453	-0.349797	-0.657333
		36	0.105843	0.623991	0.518366	0.954394	0.885331	0.818635	0.978685	0.967467	1.33974	0.683105	0.828428	0.799731	0.43322	0.410358	0.286916	-0.319669	-0.723026	-1.15692	-0.461141	-0.756921	-0.457525	-0.952351	-1.19304	-0.769537	-0.975406	-1.11145	-0.424417	-0.833699	-0.939496	-0.80193	-0.289411	-0.768743	-0.932493	-0.474589	-0.943854	-0.240532	-0.337159	-0.363318	-0.0435319	-0.331209	0.54916	0.375258	0.643845	0.735802	0.40829	0.377898	0.244476
		37	-0.624051	-1.06561	-1.06052	-1.08836	-1.10758	-0.872082	-0.811343	-0.655015	-0.884713	-0.9488	-0.921048	-0.379338	-0.561026	-0.926051	-1.28272	-0.913973	-1.00747	-1.29491	-0.675055	-0.918	-0.949431	-0.598103	-0.244972	-0.15947	-0.249987	-0.280304	-0.857168	-0.774909	-0.758421	-0.550198	-0.655707	-0.155967	-0.606027	-0.301343	-0.166597	0.389149	0.0960862	0.66018	0.601391	0.114902	0.636988	0.769981	0.472141	0.406197	0.284316	0.501749	0.282398
		averaged	0.0282176	0.0625586	0.0563376	0.0754555	0.0703585	0.0603381	0.0893258	0.105376	0.0721127	0.0675738	0.0722773	0.101088	0.0820465	0.0922684	0.077619	0.102045	0.109287	0.109422	0.161448	0.131521	0.107886	0.157081	0.12493	0.122227	0.103173	0.107744	0.0804493	0.0614008	0.0630315	0.0872562	0.0591431	0.0373443	0.0592714	0.0647006	0.0270452	0.0323836	0.011146	-0.00331097	-0.00277197	-0.0432843	-0.0491968	-0.0280766	-0.0617748	-0.0448436	-0.0485104	-0.0670761	-0.070975
		SEM	0.0993511	0.098811	0.0982632	0.0990774	0.10038	0.0981281	0.0977573	0.0939857	0.0956559	0.0953486	0.0950165	0.0958003	0.0877688	0.0895942	0.0875738	0.0901343	0.090882	0.0926205	0.0918997	0.0927414	0.093548	0.0943392	0.0942984	0.0944519	0.094432	0.0973105	0.0969516	0.0958729	0.0962355	0.0975177	0.0954871	0.0979545	0.0975911	0.0970009	0.0952754	0.0932076	0.0916562	0.0886459	0.0913562	0.09031	0.0889396	0.0905904	0.0900923	0.0929539	0.0882366	0.0882436	0.0870518
	Reward Consumption Window	Note: Includes trials where reward was consumed
	Subject	Light Cue (s)	Pellet Delivery (s)	Feed Start (s)	Feed End (s)	Relative Start (s)	Relative End (s)	Bout Length (s)		Relative to Pellet:
	mouse 1	531.45	536.45	546	559	9.55	22.55	13		Avg Start (s)	7.03886
		626.56	631.56	652	658	20.44	26.44	6		Avg End (s)	18.9252
		721.67	726.67	736	746	9.33	19.33	10		Avg Bout Length (s)	11.8864
		846.78	851.78	856	866	4.22	14.22	10
		1292.33	1297.33	1303	1315	5.67	17.67	12		Relative to Light Cue:
		1832.99	1837.99	1846	1886	8.01	48.01	40		Avg Start (s)	12.0389
	mouse 2	181.01	186.01	207	227	20.99	40.99	20		Avg End (s)	23.9252
		276.12	281.12	291	302	9.88	20.88	11		Avg Bout Length (s)	11.8864
		341.23	346.23	349	360	2.77	13.77	11
		561.45	566.45	576	595	9.55	28.55	19
		626.56	631.56	637	665	5.44	33.44	28
		691.67	696.67	707	725	10.33	28.33	18
		786.78	791.78	794	805	2.22	13.22	11
		911.89	916.89	922	934	5.11	17.11	12
		1037	1042	1046	1064	4	22	18
		1132.11	1137.11	1140	1151	2.89	13.89	11
		1197.22	1202.22	1203	1208	0.78	5.78	5
		1292.33	1297.33	1308	1318	10.67	20.67	10
		1417.44	1422.44	1430	1441	7.56	18.56	11
		1482.55	1487.55	1493	1502	5.45	14.45	9
		1577.66	1582.66	1589	1601	6.34	18.34	12
		1642.77	1647.77	1652	1661	4.23	13.23	9
		1767.88	1772.88	1774	1779	1.12	6.12	5
		1832.99	1837.99	1843	1852	5.01	14.01	9
	mouse 3	151.01	156.01	161	180	4.99	23.99	19
		216.12	221.12	226	258	4.88	36.88	32
		341.23	346.23	368	386	21.77	39.77	18
		436.34	441.34	446	455	4.66	13.66	9
		626.56	631.56	634	640	2.44	8.44	6
		691.67	696.67	699	705	2.33	8.33	6
		786.78	791.78	797	805	5.22	13.22	8
		911.89	916.89	922	930	5.11	13.11	8
		977	982	988	997	6	15	9
		1072.11	1077.11	1079	1092	1.89	14.89	13
		1197.22	1202.22	1216	1223	13.78	20.78	7
		1322.33	1327.33	1328	1336	0.67	8.67	8
		1417.44	1422.44	1427	1436	4.56	13.56	9
		1482.55	1487.55	1490	1492	2.45	4.45	2
		1547.66	1552.66	1554	1560	1.34	7.34	6
		1642.77	1647.77	1652	1656	4.23	8.23	4
		1767.88	1772.88	1775	1783	2.12	10.12	8
		1832.99	1837.99	1840	1852	2.01	14.01	12
	mouse 4	3193.53	3198.53	3246	3251	47.47	52.47	5
	mouse 5	1701.77	1706.77	1707	1721	0.23	14.23	14
[truncated: 463 more columns]

## Sheet: panel S10d (right)
Supplementary Figure 10d: NOPLight during Pavlovian Conditioning Day 1
AUC averaged in epochs
	NOPLight - Pav Day 1 Cued Rewards		AUC				Wilcoxon matched-pairs signed rank test	5s pre cue vs consumption window	5s pre cue vs 5s post
	Subject	Trial Number	5s pre cue	consumption window	5s post		P value	0.0364	0.7634
	mouse 1 (176304-2)	1	5.08628	-16.1238	-2.11527		Exact or approximate P value?	Exact	Exact
		2	2.36652	-3.70661	-3.37893		P value summary	*	ns
		3	-0.23072	5.40957	0.537223		Significantly different (P < 0.05)?	Yes	No
		4	-8.52826	11.6588	-1.56885		One- or two-tailed P value?	Two-tailed	Two-tailed
		5	4.47206	0.527185	2.16058		Sum of positive, negative ranks	3413 , -5233	4455 , -4191
		6	4.4798	-5.94579	-3.62185		Sum of signed ranks (W)	-1820	264
		7	4.60185	-4.21895	-9.29995		Number of pairs	131	131
		8	4.50367	-3.59367	-1.60871		Number of ties (ignored)	0	0
		9	1.34826	-5.23118	-2.16368
		10	-2.92354	2.9685	-2.61524		Median of differences
		11	-1.21277	-4.07891	-1.49254		Median	-1.659	0.8984
		12	3.3577	7.98413	-2.21999
		13	4.99911	-8.71867	-5.8578		How effective was the pairing?
		14	0.229473	5.5048	-4.39426		rs (Spearman)	-0.3875	-0.1775
		15	-2.22529	-1.41934	5.53431		P value (one tailed)	<0.0001	0.0213
		16	1.29663	-2.32144	1.92683		P value summary	****	*
		17	4.93428	1.42146	-0.250876		Was the pairing significantly effective?	Yes	Yes
		18	-1.17137	4.28641	0.912928
		19	8.84134	-1.52627	-4.44481
	mouse 2 (176304-3)	1	-1.36686	7.13149	0.839205
		2	1.94232	-10.7445	-3.91456
		3	5.00858	4.08075	-4.62358
		4	-3.98415	-0.55	-0.870428
		5	3.03271	-12.8926	-3.76361
		6	2.1212	-10.0681	-3.45231
		7	5.42215	-7.92826	-4.6421
		8	2.51344	-2.42795	-1.40835
		9	-1.40654	-10.6175	3.32536
		10	-1.77887	-1.30754	2.60568
		11	-2.00771	-4.13708	3.73945
		12	-1.73308	0.93955	4.4167
		13	-1.69837	-6.75008	-5.18247
		14	-3.42886	-15.1382	1.53991
		15	6.18135	-12.0074	-2.76814
		16	-1.16835	-6.937	-2.08856
		17	-0.754276	3.00245	0.964095
		18	2.50032	-10.8682	3.98947
		19	2.59449	-7.06634	3.77162
	mouse 3 (176304-4)	1	-3.0832	-4.23023	0.687614
		2	-5.81783	3.21367	1.37236
		3	0.0857369	10.234	-5.40845
		4	-4.38045	8.97344	0.442871
		5	1.80028	6.06334	-7.55038
		6	-6.11696	5.39356	-3.37703
		7	6.63686	-5.3857	-0.330518
		8	-2.04218	-9.83459	1.23164
		9	-3.881	-6.26315	7.28294
		10	1.86147	-11.3859	-0.25678
		11	-0.656598	-10.9774	0.977768
		12	-1.32704	0.137784	-2.86638
		13	6.32237	-2.30526	-3.29837
		14	2.32365	-14.3606	2.15049
		15	-5.99026	2.90466	4.69511
		16	2.09009	-11.279	-0.335684
		17	-1.11835	-0.386607	0.725452
		18	-2.10444	-8.05275	0.515437
		19	-1.79823	5.70779	3.11357
	mouse 4 (216702-2)	1	2.27746	1.10196	-3.24817
		2	2.1676	-8.21972	4.38072
		3	-1.92365	-0.710974	2.4033
		4	5.6953	-6.49793	-4.29799
		5	-7.36814	-2.26996	2.43718
		6	-6.39494	-1.31923	-4.28846
		7	-2.77904	-3.0724	-4.78995
		8	-4.0373	4.38775	-0.534663
		9	-2.941	3.45705	-2.42442
		10	-1.15179	4.55682	-4.3044
		11	2.16398	-3.88432	6.5464
		12	-3.66782	-3.50647	0.323598
		13	-0.563207	0.636806	-3.99727
		14	-1.35307	9.93577	-6.86955
		15	-7.16634	3.79368	-0.396428
		16	-3.95535	9.7199	5.87211
		17	8.62022	-6.18318	1.26702
		18	-4.16247	1.26524	-3.02375
		19	-4.65912	-9.63586	-0.869801
		20	1.46313	-2.03984	2.6479
		21	-1.31102	3.9152	-0.153811
		22	-7.88962	9.67205	-1.04707
		23	-2.76382	-5.22946	-1.33047
		24	3.37183	-5.92262	-0.292803
		25	4.41376	-0.856412	-0.627902
		26	-4.26902	3.44523	-0.868888
		27	-5.355	-3.90621	-1.26088
		28	0.881539	-4.88	3.10298
		29	-0.408368	5.40596	-2.76024
		30	0.713353	0.484966	3.12676
		31	0.850544	-2.85699	4.39757
		32	0.0384542	-7.50227	-0.508982
		33	-0.733844	4.14074	3.3652
		34	-6.34767	0.73489	5.71746
		35	-2.88925	7.2827	0.672937
		36	-0.889918	-0.071006	5.65086
		37	5.2189	-13.954	-2.71908
	mouse 5 (216702-3)	1	2.08269	-3.92535	0.0210461
		2	3.43692	-0.460162	-0.344954
		3	-4.31391	1.27082	3.30472
		4	-0.749789	-6.18958	0.464944
		5	-2.42426	-1.08563	-0.104117
		6	2.1022	-9.4094	-2.13964
		7	-1.58513	-3.10935	-3.2808
		8	-0.396084	-1.2338	-0.169499
		9	3.1042	-0.414113	0.0219177
		10	-0.901778	3.69019	-1.97069
		11	-5.54966	2.27341	-0.319684
		12	-3.63844	4.11878	-0.046443
		13	-1.69962	1.2771	0.241311
		14	-1.85645	-5.35608	-0.958057
		15	1.4509	-0.570034	0.328797
		16	-3.64878	0.754861	-2.58682
		17	3.98664	-6.1321	3.97429
		18	6.32374	-9.09548	3.07745
		19	-3.32117	-2.90824	1.34657
		20	-4.36503	-4.195	-2.15895
		21	2.06801	-8.64279	3.22299
		22	-0.446375	-3.92695	4.56999
		23	-3.20145	0.638	3.05254
		24	-0.258	-1.28562	-5.42081
		25	4.66588	-12.8414	3.90421
		26	4.60603	-1.88552	0.565065
		27	-5.04978	1.70986	3.18438
		28	-1.62252	-5.57721	-0.0255194
		29	3.9827	-0.123248	-1.50844
		30	3.04371	0.199265	-1.39044
		31	-0.867358	6.1051	0.732812
		32	-1.70797	0.372234	3.3317
		33	2.24442	-1.74978	0.098122
		34	-3.95993	2.36063	-4.06796
		35	-2.1757	-3.83439	6.39058
		36	1.33194	5.78725	0.204019
		37	2.01969	-0.159863	1.85951
		averaged	-0.193708	-1.87312	-0.175654
		SEM	0.32014	0.521262	0.280131

## Sheet: panel S10e (left)
Supplementary Figure 10e: NOPLight during Pavlovian Conditioning Day 4
Photometry trace
	NOPLight - Pav Day 4 Cued Rewards	Time from cue onset (s)	-10.027	-9.9287	-9.8304	-9.7321	-9.63379	-9.53549	-9.43718	-9.33888	-9.24058	-9.14227	-9.04397	-8.94566	-8.84736	-8.74906	-8.65075	-8.55245	-8.45414	-8.35584	-8.25754	-8.15923	-8.06093	-7.96262	-7.86432	-7.76602	-7.66771	-7.56941	-7.4711	-7.3728	-7.2745	-7.17619	-7.07789	-6.97958	-6.88128	-6.78298	-6.68467	-6.58637	-6.48806	-6.38976	-6.29146	-6.19315	-6.09485	-5.99654	-5.89824	-5.79994	-5.70163	-5.60333	-5.50502
	Subject	Trial Number
	mouse 1 (216702-2)	1	-0.062621	-0.178419	-0.154813	-0.298717	-0.137873	-0.405904	-0.488782	-0.538532	-0.96413	-0.903601	-0.435102	-0.492955	-0.725309	-0.624918	-0.438833	-0.459242	-0.517436	-0.581889	-0.880788	-0.803987	-0.747679	-1.06206	-1.33659	-1.55818	-1.31249	-1.27984	-1.24739	-1.44104	-1.29773	-1.35287	-1.31584	-1.57358	-1.3113	-1.05251	-1.29518	-1.52285	-1.79571	-1.83262	-2.0109	-1.87532	-1.76718	-1.98804	-1.77459	-1.99294	-1.56415	-1.63284	-1.93568
		2	0.210203	0.547245	0.998279	0.83511	0.942019	0.889218	0.815294	0.764286	0.57823	0.39898	0.155763	0.251671	0.493323	0.259855	0.443463	0.661031	0.934945	0.645689	1.09733	1.10438	0.781875	0.73371	0.357875	0.277616	0.463051	0.341846	0.605601	0.471972	0.396785	0.947369	0.471502	0.112892	0.355911	0.147612	0.266141	0.666406	0.254123	0.416803	0.68552	0.467676	0.245711	0.416244	0.431816	1.08159	1.14812	0.858951	1.28772
		3	-2.25578	-1.87281	-1.63878	-1.33814	-1.18214	-1.82385	-1.52471	-1.1172	-1.12162	-1.50601	-1.35606	-1.16591	-0.967158	-1.01684	-1.24545	-1.11018	-0.961245	-0.518417	-0.525103	-0.914266	-0.88543	-0.966559	-1.19685	-1.21878	-1.57746	-1.75302	-1.11112	-1.49972	-1.49499	-1.58251	-1.67548	-1.68285	-1.92907	-1.69443	-1.53272	-1.60839	-1.49641	-1.53243	-1.60293	-1.7251	-1.09019	-1.15157	-1.34435	-1.35623	-1.23057	-1.51809	-1.19532
		4	2.27494	2.56197	2.0508	1.40763	1.43146	2.06133	2.30352	1.98768	1.70155	1.68034	1.71895	2.09965	1.54661	1.50646	1.4918	1.55702	1.65977	1.71639	1.10735	1.64535	1.46767	1.73055	1.25829	1.39978	1.77576	1.65882	1.25669	1.14379	1.46997	1.594	1.59918	1.2706	0.939764	1.00271	1.18047	0.994695	1.03744	0.859314	0.941566	1.01793	0.741579	1.09546	1.07618	1.13882	0.987376	0.96865	1.1455
		5	-1.67661	-1.34635	-1.28958	-1.31598	-1.39643	-1.31438	-1.61134	-1.42377	-1.39167	-1.19858	-1.12165	-0.556798	-0.454715	-0.483177	-0.350041	-0.0229452	-0.0672949	0.136407	0.416354	0.369258	0.300492	0.0927171	0.00259084	0.185443	0.614949	0.490148	0.44871	0.675357	0.25258	0.356369	0.300318	0.22343	-0.129216	-0.185174	0.493471	0.30259	0.307338	0.0642891	0.041041	-0.260829	-0.231923	0.147569	0.485197	0.482996	0.460565	0.265383	0.523589
		6	-0.837788	-0.721295	-0.69948	-0.756415	-1.04556	-0.909422	-0.809986	-1.10295	-1.27644	-1.67514	-1.30718	-1.08136	-1.05033	-1.03553	-0.884598	-0.629321	-0.418655	-0.338028	-0.269588	-0.385955	-0.507797	-0.967339	-1.0352	-1.24737	-1.27371	-1.27684	-1.38136	-1.5828	-1.40644	-1.51602	-1.14139	-1.47991	-1.42555	-1.56377	-1.62228	-1.65175	-2.08048	-2.23533	-2.74993	-2.63973	-2.55196	-2.74975	-2.78713	-2.75062	-2.6101	-2.44078	-2.38136
		7	-1.46536	-1.43304	-1.33221	-1.48236	-1.42525	-1.13351	-0.835371	-0.817613	-0.480243	-0.406264	-0.0872383	-0.325701	-0.280834	-0.151606	-0.382778	-0.201712	-0.442445	-0.311353	-0.522579	-0.518412	-0.804184	-0.624644	-0.859738	-0.600591	-0.624565	-0.574814	-0.706788	-0.76777	-0.914122	-1.02839	-1.09592	-1.57325	-1.66137	-1.7992	-1.67568	-1.59824	-1.38319	-1.30621	-1.2042	-1.3713	-1.11431	-1.02386	-0.577785	-0.928484	-0.906555	-0.81303	-0.868415
		8	-0.665662	-0.545466	-0.641402	-0.684612	-0.575079	0.0750566	-0.12483	0.102186	-0.104331	-0.670603	-0.727463	-0.455857	0.094307	-0.119228	-0.382443	-0.0911655	-0.328349	0.12884	0.0342611	0.175198	0.736427	0.245188	0.204961	0.0974754	0.0764171	-0.0512459	-0.467824	-0.34446	-0.548843	-0.322769	0.0287817	0.115936	0.138536	-0.470693	0.0325791	0.00599669	-0.38438	-0.237973	-0.672684	-0.195365	-0.196156	-0.235321	0.273645	0.141917	0.11283	0.216089	0.154977
		9	-0.0653928	-0.0272677	0.235746	0.382678	0.574995	0.68561	0.946811	0.865388	1.13984	1.38122	1.40314	1.64338	1.43819	1.78679	1.56341	1.68194	1.68003	1.74126	1.58465	1.62237	1.35624	0.995896	0.889463	0.83588	1.13707	0.802872	0.61698	0.709286	0.900353	1.11597	0.860079	1.00083	0.811101	0.672794	0.181105	0.58473	0.0366354	0.282087	-0.010785	0.0530371	-0.0557449	0.0248928	0.258068	0.261749	0.123809	-0.325219	-0.227184
		10	1.44781	1.30568	1.46461	1.50171	1.46819	2.0505	1.36591	1.29816	0.685654	0.573864	1.0949	1.07435	1.4073	1.571	1.78579	1.53423	1.83765	1.63873	1.56442	1.70238	1.65975	1.63291	1.88145	2.24081	2.15119	1.98644	1.58926	1.8073	1.77437	1.93842	2.15197	1.64248	2.02582	1.8947	1.64005	1.46104	1.44116	1.22391	1.12295	1.24007	1.16851	0.627052	0.786019	0.219846	0.152686	-0.112604	-0.0489111
		11	-1.30183	-1.12051	-1.1797	-1.11002	-0.885566	-0.632947	-0.420518	-0.0992549	-0.222702	-0.423985	-0.449057	-0.502606	-0.530579	-0.735079	-0.515749	-0.759715	-0.74216	-0.838772	-0.529283	-0.516619	-0.544467	-0.510772	-0.613334	-0.656303	-0.605132	-0.755198	-0.939341	-0.757316	-1.03651	-0.606963	-0.575861	-0.466215	-0.307648	-0.20445	-0.0839823	-0.082867	-0.126694	-0.0339624	-0.0097553	-0.116126	0.00849664	0.0249483	0.230482	0.26437	0.412011	0.150929	0.0884435
		12	-0.423547	-0.395944	-0.420453	-0.967289	-0.885953	-1.0271	-0.889374	-0.663166	-0.86468	-0.790083	-0.673371	-0.587945	-0.472235	-0.401634	-0.21753	0.045112	0.121347	-0.114884	-0.198442	-0.444699	-0.321266	-0.630465	-0.135352	-0.397162	0.350229	0.0400352	0.0922015	0.247296	0.0239199	0.144704	0.306374	0.736044	0.903415	1.20742	1.01184	0.759754	0.811772	0.966168	1.15062	1.30262	1.45581	1.55931	1.59679	1.71969	1.94626	1.61008	1.90966
		13	-0.0410811	0.0106805	0.104444	-0.22199	-0.347819	-0.467786	-0.181416	-0.101118	-0.384035	-0.452436	-0.399215	-0.294428	-0.138327	-0.293974	-0.600593	-0.303419	-0.90819	-0.701487	-0.639279	-0.591016	-0.980155	-0.942293	-0.645385	-0.701653	-0.356743	-0.518542	-0.610602	-0.733698	-0.85234	-0.58083	-0.554038	-0.373123	-0.799043	-0.788841	-0.687317	-0.199599	-0.857847	-0.746228	-0.667314	-0.428814	-0.388673	-0.274383	-0.640987	-1.1597	-1.19638	-1.4766	-1.30439
		14	-1.10967	-0.875356	-0.827103	-0.972433	-1.09291	-1.03435	-1.02179	-1.24744	-1.21036	-1.24403	-1.14991	-1.09794	-1.08246	-0.937816	-1.09642	-1.10392	-1.14545	-1.21614	-1.35744	-1.65646	-1.59344	-1.65294	-1.35859	-1.55585	-1.25912	-1.23272	-1.21848	-1.25359	-1.14762	-1.13417	-0.917388	-1.07683	-1.27616	-1.47373	-1.37492	-1.2016	-1.26375	-1.29288	-1.48452	-1.18948	-1.00256	-0.940442	-0.774142	-0.816701	-0.768671	-0.903559	-0.807478
		15	1.6319	1.1381	1.31554	1.17971	1.22817	0.766357	1.1586	1.23033	0.849405	0.803481	0.728567	1.19268	0.965478	0.836732	0.464638	0.324762	-0.0206175	0.0866624	0.504455	0.332036	-0.195421	-0.165474	0.0173705	-0.369619	-0.460657	-0.863553	-0.776811	-1.68061	-1.81433	-1.80909	-1.75457	-1.84632	-1.67892	-1.23481	-1.02439	-0.921184	-1.04125	-0.971724	-0.983604	-1.24139	-1.30634	-1.55415	-2.06927	-1.53638	-1.39237	-1.06507	-0.95656
		16	-1.30523	-1.13992	-0.607282	-0.775764	-0.83799	-0.636179	-0.994242	-1.348	-1.86459	-1.8194	-1.53459	-1.77482	-1.75849	-1.77312	-1.96637	-1.80799	-1.70064	-1.87886	-1.80194	-1.35389	-1.45384	-1.76414	-1.96681	-2.21069	-1.83748	-1.87065	-1.69982	-1.65148	-1.24694	-1.03556	-0.648202	-0.976073	-0.734982	-0.817754	-0.88027	-0.76908	-0.335862	-0.463721	-0.108073	0.297358	0.374796	0.122396	0.581091	0.871444	0.940029	0.76066	0.48862
		17	-1.08054	-1.21305	-0.994843	-1.25122	-1.01027	-1.0662	-1.02082	-0.981364	-0.68445	-0.765998	-0.606713	-1.2858	-1.2705	-0.983033	-1.32051	-1.18915	-1.20813	-1.28228	-1.3412	-1.10037	-1.31358	-1.79593	-1.19205	-1.00557	-0.600497	-0.48996	-0.033224	-0.20296	-0.49994	-0.039629	-0.563535	-0.533711	-0.461341	-0.247245	0.0447761	0.448119	0.159018	0.225285	0.252982	0.472322	0.886966	0.768917	1.3851	1.5161	1.458	0.888975	0.617101
		18	0.502603	0.268823	0.295871	0.302703	0.132122	0.414202	0.314374	-0.0364497	-0.216498	-0.156397	-0.0939229	0.206331	-0.377623	-0.408432	-0.680583	-0.348689	-0.51173	-0.357926	-0.256727	-0.554888	0.115651	-0.230645	0.045756	0.239218	0.0311558	-0.222401	-0.521099	-0.54279	-0.270714	-0.172543	-0.199492	-0.380475	-0.655761	-0.416445	-0.697733	-0.462549	-0.406393	-0.190383	0.0178519	0.326744	0.653746	0.315455	0.670107	0.64382	0.35017	0.496241	0.680415
		19	0.00623855	0.183025	0.172762	0.178769	0.486549	0.424507	0.646205	0.478116	0.366033	0.385831	0.466169	0.576973	0.688947	0.51975	0.596723	0.360831	0.272394	0.183077	-0.222511	-0.274524	-0.333212	-0.423322	-0.312186	-0.215607	-0.00645184	-0.13743	0.286268	-0.0598014	-0.0450804	-0.0446702	0.00515251	0.321195	-0.126224	-0.0923939	0.053418	-0.106193	0.129261	-0.215826	-0.191095	-0.160896	-0.307301	-0.212816	-0.335938	-0.563887	-0.69342	-0.564698	-0.745458
		20	-0.411666	-0.347664	-0.0360469	-0.000291739	-0.0166027	0.196982	0.351345	0.255559	0.501601	0.669704	0.250553	0.0611354	0.0428437	-0.259431	0.10063	-0.160306	-0.01622	-0.254273	-0.222947	-0.174064	-0.240522	-0.150988	0.119663	0.347766	0.311505	0.472807	0.338104	0.0393193	-0.022877	-0.378989	-0.517932	-0.34242	-0.183849	-0.357656	-0.380962	-0.518016	-0.264164	0.0621742	0.544641	0.667935	0.431457	0.259919	0.596597	0.350909	0.445241	0.284139	0.101918
		21	0.471614	0.156285	0.203922	0.130118	0.389498	0.436917	0.128037	-0.223576	-0.574207	-0.225383	-0.218392	0.0632695	0.0679186	0.0253991	-0.11846	-0.129241	0.156132	-0.0662532	-0.159329	-0.465978	0.0689804	0.0210937	-0.0308215	-0.290093	-0.492839	-0.434502	-0.405082	-0.160922	-0.0818672	0.0268547	-0.0980075	-0.128613	-0.47521	-0.332602	-0.609245	-0.653859	-0.75815	-1.00808	-0.967663	-0.679935	-0.649107	-1.13492	-0.801202	-0.697661	-1.06635	-0.599422	-0.964423
		22	0.66231	0.439417	0.399598	0.14955	-0.101847	0.142547	0.373874	0.341546	0.316792	0.22989	0.571046	0.461495	0.258153	0.332111	0.0107272	0.164093	-0.0560783	0.235105	0.222885	-0.0155378	-0.00382622	-0.0808107	-0.126356	-0.138695	0.0198871	0.22062	0.192378	0.246504	0.33534	0.104601	0.167252	-0.0728881	-0.0499447	-0.0721681	-0.281932	-0.0850246	-0.211627	-0.117937	-0.667509	-0.587069	-0.925662	-0.897145	-0.798114	-0.78958	-0.71074	-0.58702	-0.754294
		23	-0.100383	-0.224487	-0.116177	0.12119	0.0560177	-0.267777	-0.333535	-0.591065	-0.298853	-0.32249	0.171258	0.163373	0.630357	0.397827	0.758007	0.722058	0.858504	1.09171	0.778906	0.99295	0.494243	0.581914	0.886297	0.529393	0.349584	0.57625	0.69035	0.694733	0.716586	0.243812	0.188736	-0.494366	-0.696149	-1.23436	-1.40645	-1.58623	-1.31237	-1.38601	-1.33986	-1.16738	-1.15023	-0.712901	-0.793368	-0.734319	-0.706055	-0.373971	-0.571197
		24	2.04493	2.29799	2.16018	2.15679	2.1577	2.19784	1.48026	1.3131	1.44335	0.729613	1.2814	1.06226	0.841317	1.10358	1.16794	0.800043	1.36819	1.29193	1.21879	0.70899	0.901671	0.815983	0.971904	1.1047	0.901988	1.34551	1.20441	1.88394	1.90536	2.03612	2.12023	1.64838	2.00931	2.30913	1.79919	2.04953	2.26566	2.18973	2.09585	2.27273	2.16888	2.14459	1.98056	1.60571	1.9363	1.91199	1.54291
		25	-1.03504	-1.16913	-1.52012	-0.89264	-1.10871	-0.509725	-0.421553	-0.361096	-0.58633	-0.624963	-1.04226	-0.873443	-0.622202	-1.08277	-1.19457	-1.47641	-1.05798	-1.02079	-0.654582	-0.0417854	0.223223	0.374133	0.778535	0.70713	0.291225	0.55241	0.154801	0.277868	-0.0154445	0.170902	-0.0185701	0.320789	0.139274	0.0504554	0.469728	0.522754	0.586621	0.556685	0.57974	0.590576	0.0786684	0.0263494	-0.126877	-0.0658085	-0.269893	0.00730698	-0.0914786
		26	3.04638	3.20801	3.18449	3.48344	2.70602	2.64349	2.50001	2.48346	2.56793	2.33708	2.51884	2.56905	2.15486	2.30448	1.94821	2.33713	2.53937	2.87213	2.90529	3.0927	2.67852	2.21086	2.09832	1.84566	1.86171	2.67446	2.13366	2.06135	1.80266	1.3537	1.0717	0.601343	0.672552	0.916075	0.479097	0.346692	0.447982	0.588334	0.673736	0.190358	0.397692	0.453038	0.956522	0.956233	1.00816	0.510207	-0.01671
		27	-1.21276	-1.01425	-1.17082	-1.21868	-0.704193	-0.641148	-0.599464	-0.63818	-0.419832	-0.203102	0.188008	0.420496	0.420543	0.324267	0.758788	0.675913	0.965087	0.550699	0.679224	0.669858	0.4854	0.32828	0.0739297	0.202133	0.739106	0.565819	-0.00211955	0.0924336	-0.122208	-0.136642	-0.17564	-0.334024	-0.184391	-0.242677	0.25707	-0.0901454	-0.158095	0.419535	0.148948	-0.202851	-0.0628693	0.279397	-0.30746	-0.109458	-0.331727	-0.28344	-0.180452
		28	2.10586	2.12704	1.7587	1.95424	1.88163	1.83513	1.80971	1.77292	1.52172	1.18726	1.28073	1.40867	1.04805	1.17817	0.992024	0.960891	0.942573	0.493468	-0.024429	0.103306	-0.134019	-0.381533	-0.695478	-0.573805	-0.738254	-0.784773	-0.810184	-0.776006	-0.759064	-0.703622	-0.67673	-0.579946	-0.58171	-0.0131257	-0.544627	-0.685658	-0.901242	-0.787207	0.0905773	0.135453	0.176932	0.11577	0.0936573	0.453148	0.405901	0.318427	0.0223946
		29	-1.19374	-0.90236	-0.972443	-0.763504	-1.3674	-1.05871	-0.918196	-0.982741	-1.06212	-0.929209	-1.14846	-1.70498	-1.75641	-2.11939	-2.39664	-2.52792	-3.04804	-3.01519	-2.56305	-1.91961	-1.47703	-1.50384	-1.30211	-1.34899	-1.42327	-1.13226	-1.22609	-1.32063	-1.38386	-1.44629	-1.09753	-0.94784	-0.503509	-0.781296	-0.356458	0.280377	0.552598	0.928649	0.740475	0.692421	0.562349	0.334612	-0.117942	-0.353815	0.405059	0.268979	0.511057
		30	-0.199296	-0.265974	-0.0411632	0.270955	0.441014	-0.0814046	0.320267	-0.0456997	-0.647861	-0.724334	-0.777378	-0.377191	-0.681674	-0.404763	-0.125958	-0.204354	0.00687103	-0.117711	-0.582932	-0.46359	-0.956737	-0.840545	-1.11256	-1.15764	-1.28697	-1.55911	-1.13389	-1.38205	-1.30648	-0.67364	-0.681612	-0.566792	-1.07077	-0.781986	-1.07736	-1.21037	-1.46563	-1.31941	-1.30557	-1.12182	-1.61304	-1.48375	-1.55718	-1.43595	-1.69705	-1.54449	-1.35598
		31	-1.00476	-1.03239	-1.13904	-0.774838	-0.72121	-0.23305	-0.503499	-0.179868	-0.155756	0.0547356	-0.317199	-0.414066	-0.535313	-0.40332	-0.0548849	0.0203487	-0.324508	0.0678011	0.379129	0.583754	0.493752	0.49439	0.346121	0.507365	0.62713	0.425761	0.0452228	0.147768	-0.0547359	0.0454769	-0.519235	-0.394626	-0.503783	-0.238441	-0.671321	-0.914221	-1.21894	-0.999574	-1.25501	-1.43371	-1.75474	-1.85175	-1.86474	-1.6632	-1.39265	-1.72057	-1.42207
		32	1.74767	1.57559	1.71553	1.63822	1.75912	1.64486	1.47902	1.54328	1.32223	1.18578	1.43971	1.31225	1.36237	1.09565	1.45029	1.67093	1.8494	1.7492	1.96799	2.0939	1.82234	2.13782	2.00331	2.0548	2.16178	2.17772	2.39723	2.67821	2.62181	2.79747	2.77017	2.54006	2.43489	2.56598	2.69875	2.7267	2.45434	2.16553	2.3316	2.28966	2.3975	2.54284	2.37241	2.53574	2.27163	2.28915	2.0046
		33	0.0191961	0.431939	0.121648	0.297344	0.344134	-0.209579	-0.448988	-0.365262	-0.583652	-0.872276	-0.865776	-0.741651	-1.01269	-1.14907	-1.34991	-1.08222	-0.989781	-0.672733	-0.904588	-0.8434	-1.11487	-0.781949	-0.962923	-1.03029	-0.988742	-1.15387	-0.874305	-0.956284	-0.856701	-0.574716	-0.490782	-0.443562	-0.383216	-0.0161883	0.461139	0.813435	0.82769	0.097518	-0.055838	-0.221169	-0.258274	0.0521118	-0.0454874	0.587503	0.897749	1.10767	1.00507
		34	0.401109	0.622586	1.12731	1.29424	1.10296	0.772917	0.866323	0.343123	0.48954	0.433847	0.688181	0.742937	0.686131	0.734061	0.297283	0.605087	0.741452	1.01938	0.87384	1.12262	1.28731	1.4712	0.874532	0.925086	0.382626	0.832145	1.14898	1.29999	1.26746	0.936332	0.85032	0.519843	0.561953	0.685142	0.746468	1.0432	0.946756	0.980236	0.869802	0.521927	-0.183979	-0.0664375	-0.320643	-0.281345	-0.450077	-0.269572	-0.374929
		35	0.602195	0.682629	0.142086	0.255297	-0.237492	0.0568496	0.0759554	0.743237	0.631977	0.606109	0.767145	1.1873	1.01673	1.40912	1.31534	1.64941	2.03397	1.74379	1.61335	1.58049	1.44718	1.0223	1.49023	1.73362	1.85595	1.93614	1.32004	1.20679	0.743931	0.647588	0.700994	0.503362	0.430706	0.557253	0.130236	0.157079	-0.228567	-0.434872	-0.622984	-0.384365	-0.40294	-0.211223	-0.386641	-1.01025	-0.826117	-0.870385	-0.909048
		36	0.3608	0.354282	0.103044	0.537782	0.488418	0.704965	0.745013	0.701485	0.818234	0.678514	0.784299	0.419778	0.322003	-0.167803	-0.138864	-0.208329	-0.11132	-0.058991	0.567557	0.35121	0.508497	0.338755	0.324309	0.665071	0.340098	0.293084	0.555145	0.376504	0.555358	0.427622	0.777597	0.755819	1.11545	1.33932	1.45668	1.62786	1.41005	1.40176	1.17929	0.71127	0.812781	0.503762	0.667918	0.643813	0.366413	0.389629	0.463609
		37	-1.90076	-1.58057	-1.67858	-1.45086	-1.29947	-1.22479	-1.32659	-1.03787	-1.33729	-1.11125	-1.51749	-1.47045	-1.2988	-1.55129	-1.38013	-1.38149	-1.61083	-1.95939	-1.75029	-1.42256	-1.34463	-1.41161	-1.29587	-0.98812	-1.10307	-1.05506	-1.36441	-1.17308	-1.48281	-0.863953	-1.19798	-0.68603	-0.270034	-0.395479	-0.32458	-0.00744838	0.327871	0.850155	1.29588	1.3023	0.922383	1.14844	1.02818	0.763131	0.749748	0.901654	0.982984
	mouse 2 (216702-3)	1	2.72796	2.62745	2.38823	2.32493	2.21097	2.22921	1.91741	1.71756	1.63398	1.57306	1.4004	1.24153	1.15675	0.936586	0.796659	0.823961	0.865278	1.06548	1.01253	0.90466	0.581709	0.645628	0.721159	0.787649	0.699672	0.650154	0.523024	0.587768	0.609681	0.59905	0.516832	0.484163	0.613606	0.489868	0.485888	0.502488	0.567415	0.71598	0.583681	0.438286	0.560745	0.755633	0.736088	0.62941	0.735109	0.89298	0.930873
		2	0.778207	0.683013	0.409221	0.305609	0.405056	0.247489	0.197084	0.133549	-0.0945546	-0.177854	-0.000740486	-0.351229	-0.455553	-0.20582	-0.13278	0.0952439	-0.166929	-0.132111	-0.387761	-0.29489	-0.172955	-0.173952	-0.237499	-0.127265	-0.217879	-0.376126	-0.209957	-0.243977	-0.200152	-0.196643	-0.524174	-0.955564	-0.807754	-0.555883	-0.862299	-1.02752	-1.15424	-0.844534	-0.930762	-0.888075	-0.89413	-0.817088	-0.810842	-0.825081	-0.585781	-0.402568	-0.492754
		3	1.95121	1.79735	1.6745	1.5984	1.46829	1.38937	1.07899	1.16679	1.08672	1.23355	1.34657	1.31445	1.18073	1.0866	1.02841	1.24693	1.23808	1.34779	1.45394	1.52263	1.54048	1.5389	1.46829	1.7707	1.69489	1.53861	1.47732	1.63724	1.72614	1.74169	1.74873	1.54663	1.32282	1.44222	1.44904	1.44624	1.30869	1.152	1.33744	1.1217	1.12684	1.19774	1.27704	1.50803	1.3138	1.44284	1.627
		4	1.55146	1.50617	1.54771	1.78666	1.99218	2.08603	2.20939	1.86913	2.10146	1.99288	1.96171	2.11477	2.02735	1.8944	1.96609	1.65107	1.62605	1.36291	1.39037	1.28693	0.900962	0.847653	0.824243	1.03281	0.867985	0.847237	0.648352	0.518463	0.427286	0.162567	0.0822072	0.362708	0.270715	0.142618	0.147918	0.14425	0.204285	0.0349854	-0.0497834	-0.109739	-0.0991493	-0.015797	0.0210363	0.0474604	-0.0391583	0.0523549	0.111527
		5	0.83675	0.613518	0.475658	0.563891	0.610529	0.738168	0.555897	0.67718	0.63153	0.530231	0.421363	0.585023	0.717061	0.712506	0.890141	0.522228	0.612883	0.654935	0.573826	0.739588	0.943876	0.976762	1.19735	1.34571	1.15572	1.12469	1.14729	1.29538	1.48486	1.80434	2.14841	2.06124	2.11885	2.07972	2.26355	2.21423	2.53048	2.5017	2.43273	2.5076	2.27832	2.21994	2.14734	1.9295	1.92265	1.97982	1.81538
		6	-0.402644	-0.647797	-0.926923	-1.18687	-1.21901	-1.36307	-1.33837	-1.25575	-1.16859	-1.03091	-1.21625	-1.10519	-0.940599	-0.995758	-1.24361	-1.13412	-0.726524	-0.783226	-0.60269	-0.490381	-0.425282	0.0232257	0.187893	0.141779	0.0466129	0.121107	0.396074	0.272477	0.460723	0.31771	0.0637383	0.276072	0.000483991	-0.0439666	0.146635	0.293645	0.252432	0.188731	0.220184	-0.0188602	-0.235968	-0.21269	-0.270067	-0.631012	-0.79777	-0.286702	-0.153738
		7	-0.561233	-0.616353	-0.565196	-0.659002	-0.660328	-0.623371	-0.456	-0.39663	-0.390924	-0.226301	-0.143271	-0.0046434	0.0537385	0.0378386	0.178143	0.32016	0.28273	0.348142	0.450322	0.5592	0.678426	0.742726	0.730294	0.722779	0.761799	0.811332	0.814316	0.745965	0.800111	0.870499	0.95625	0.890942	0.808184	0.746472	0.713045	0.67855	0.644941	0.782347	0.694699	0.641621	0.521988	0.499747	0.459803	0.553056	0.68661	0.787992	0.828074
		8	-0.783516	-0.662547	-0.625395	-0.485896	-0.639797	-0.495633	-0.371165	-0.579904	-0.433383	-0.455603	-0.477832	-0.672986	-0.741591	-0.77619	-0.773698	-0.808462	-0.803417	-0.766113	-0.831421	-0.915429	-1.17039	-1.05742	-1.25236	-1.18604	-1.51906	-1.16335	-1.19144	-1.24395	-1.04936	-1.18704	-1.06811	-1.14074	-0.911812	-0.866917	-0.63157	-0.574069	-0.519868	-0.299541	-0.509435	-0.704831	-0.293081	-0.186876	-0.0534767	0.116827	-0.0707877	0.159911	0.110218
		9	-0.247054	-0.254193	-0.293734	-0.376451	-0.47259	-0.552806	-0.476877	-0.373546	-0.426349	-0.437666	-0.517896	-0.568395	-0.512081	-0.478985	-0.549925	-0.626154	-0.691951	-0.807615	-0.863061	-1.04473	-1.09848	-1.18379	-1.28488	-1.1441	-1.21789	-1.221	-1.33685	-1.39473	-1.53698	-1.52834	-1.6355	-1.90835	-1.96356	-1.9908	-2.10995	-2.14947	-2.24867	-2.22925	-2.22119	-2.23663	-2.03361	-1.93123	-1.89031	-1.81558	-1.8747	-1.89122	-1.81752
		10	1.60949	2.02699	1.67369	1.73241	1.9489	2.0346	1.84632	2.06694	1.57247	1.53599	1.35832	1.12201	0.585196	0.287028	0.436358	0.340084	0.242547	0.217584	-0.0845455	-0.199639	-0.498309	-0.404429	-0.584449	-0.367818	-0.226578	-0.188481	0.0850648	0.0937481	-0.312275	-0.0672002	0.0929345	-0.0096633	0.130084	0.847549	0.85675	0.720374	0.611788	0.93725	1.2669	1.47496	0.969999	0.663215	0.686072	1.01027	1.16621	0.96185	0.690551
		11	-0.590898	-0.326009	-0.127657	0.0478121	0.0457954	0.0773764	0.141792	0.50532	0.325842	0.559077	0.625643	1.10536	1.13103	1.05532	0.776202	0.53742	0.196294	0.231776	-0.069482	-0.0782205	-0.0496982	-0.0426712	-0.423743	-0.56831	-0.706674	-0.736681	-0.999176	-1.20693	-1.43738	-1.39641	-1.54708	-1.79582	-1.93506	-2.01039	-2.20364	-2.04207	-1.91185	-1.75827	-1.78908	-1.45109	-1.54994	-1.57161	-1.49925	-1.36109	-1.46515	-1.43457	-1.39274
		12	-1.32682	-1.29216	-1.30067	-1.24657	-1.33645	-1.43482	-1.53083	-1.45495	-1.58859	-1.61861	-1.59944	-1.72627	-1.42042	-1.55879	-1.40796	-1.48297	-1.47673	-1.549	-1.50616	-1.51665	-1.53263	-1.47808	-1.55241	-1.46015	-1.54223	-1.4054	-1.35039	-1.49687	-1.46957	-1.25846	-1.181	-1.06763	-1.04566	-1.21734	-1.16254	-1.22588	-1.37087	-1.21288	-1.21397	-1.28557	-1.17453	-1.05936	-1.10099	-1.01681	-1.01291	-0.923807	-0.892744
		13	-0.281654	-0.285199	-0.169482	-0.281494	-0.245931	-0.317382	-0.294562	-0.349674	-0.511474	-0.269157	-0.251317	-0.270105	-0.131652	-0.0629904	-0.3136	-0.23498	-0.429886	-0.558639	-0.545835	-0.177413	-0.574762	-0.657356	-0.561708	-0.504052	-0.39908	-0.792447	-0.570751	-0.716775	-0.668159	-0.668584	-1.0031	-1.23551	-1.09247	-0.819298	-1.02641	-0.755479	-0.734631	-0.64951	-0.719984	-0.69083	-1.11119	-0.838999	-0.92121	-0.909081	-0.989907	-0.897671	-0.48394
		14	-1.16737	-0.935301	-0.718319	-0.696642	-0.891556	-1.01235	-1.29542	-1.27438	-1.43983	-1.71363	-1.57461	-1.36217	-1.2293	-0.915609	-0.925857	-0.927487	-0.601657	-0.441163	-0.539767	-0.712898	-0.546919	-0.422038	-0.537383	-0.759114	-0.648415	-0.669612	-0.613826	-0.258947	-0.155734	-0.0804222	0.1081	0.00477782	0.234343	0.246069	0.13765	0.310547	0.351213	0.277093	0.252663	0.416876	0.586822	0.647352	0.619531	0.616527	0.779145	0.604721	0.621569
		15	0.235902	0.143928	-0.0726556	-0.0300347	-0.225648	-0.404913	-0.513235	-0.637336	-0.783861	-1.11961	-1.17216	-0.972646	-0.811982	-0.69969	-0.803446	-0.432353	-0.557047	-0.38794	-0.257426	-0.177793	-0.251809	-0.0474653	0.230511	0.604137	0.729334	1.24605	1.36441	1.64204	1.84323	1.91814	1.96141	2.37761	2.451	2.40329	2.49432	2.56096	2.6234	3.00975	2.84712	2.79029	2.77311	2.68635	2.73075	2.70663	2.21008	1.99863	1.81059
		16	2.07662	2.14086	2.24644	2.36875	2.52793	2.28433	2.34596	2.13387	1.97016	1.87749	1.74591	1.70334	1.62273	1.51564	1.50785	1.60152	1.57479	1.41011	1.37017	1.45334	1.43936	1.64898	1.80255	1.59645	1.64882	1.50061	1.64572	1.53573	1.64657	1.48922	1.62245	1.53685	1.63211	1.51292	1.63433	1.64853	1.49375	1.62595	1.58707	1.38244	1.15873	1.08196	1.10905	0.91427	0.702783	0.804633	0.732364
		17	-0.70808	-0.834897	-1.11331	-0.901672	-1.20958	-1.13898	-0.857364	-0.705421	-0.586074	-0.542088	-0.757948	-0.86636	-1.05424	-1.02374	-0.895792	-0.728675	-0.520075	-0.498491	-0.268513	-0.197258	-0.141738	-0.399467	-0.400683	-0.224913	-0.255894	-0.0667919	0.119669	0.102859	0.000220988	-0.14324	-0.376747	-0.396087	-0.276586	-0.284274	-0.361159	-0.173856	-0.292109	-0.501802	-0.42057	-0.216681	-0.364001	-0.503865	-0.448844	-0.340926	-0.239342	-0.0470236	-0.197596
		18	-1.71866	-1.62186	-1.3	-1.26041	-1.13619	-1.05008	-1.10262	-0.909363	-1.12187	-1.4716	-1.52572	-1.33126	-1.50337	-1.32081	-1.25103	-1.13822	-1.08894	-1.15124	-1.29	-1.20752	-1.00167	-1.11946	-1.06931	-1.25678	-1.17819	-0.989335	-0.840411	-0.542096	-0.111486	0.190185	0.777992	0.845177	0.979314	1.16227	1.23803	1.26492	1.38588	1.31432	1.44129	1.57107	1.50921	1.40706	1.47293	1.45358	1.26581	1.16607	0.998624
		19	0.0838471	0.0640616	0.188904	0.429081	0.389653	0.541778	0.798731	0.834129	1.01101	0.991442	1.0797	0.76092	0.907315	0.836976	0.794951	0.593966	0.921092	0.645666	0.558259	0.330805	0.299069	0.229893	0.282324	0.112618	0.0196196	-0.140661	-0.283904	-0.610742	-0.510778	-0.544503	-0.563453	-0.454095	-0.153447	-0.250956	-0.25688	-0.397673	-0.274132	-0.395196	-0.198651	-0.0735978	0.0634477	0.219175	0.168846	0.177944	0.256813	0.399283	0.558506
		20	1.87683	1.85757	2.0548	2.08509	2.46497	2.75647	3.1725	3.29191	3.07034	3.22161	3.61656	3.53493	3.19958	3.15519	2.68471	2.35933	2.29271	2.41204	2.14324	1.98384	1.64948	1.39595	1.44029	1.17885	1.31595	0.796407	0.512774	0.0196501	-0.358985	-0.589215	-0.987806	-1.37734	-1.539	-1.36286	-1.36689	-1.07534	-0.671465	-0.90868	-1.22548	-0.996941	-1.06791	-0.953208	-1.00424	-1.16084	-0.990585	-1.18193	-0.978225
		21	0.437837	0.741297	0.942441	1.20189	1.40856	1.57498	1.79368	1.94124	2.31951	2.57545	2.73712	2.7092	2.87271	2.73966	2.83732	2.95269	2.72855	2.74286	2.56117	2.40425	2.20888	2.17645	1.96729	1.83895	1.59423	1.56001	1.30899	1.07345	1.02038	0.896303	0.820728	0.599488	0.718651	0.533138	0.463583	0.279481	0.212796	0.242841	0.0330431	-0.031965	-0.0409926	0.0206492	0.138383	0.100141	0.14994	0.12643	-0.175172
		22	0.095281	0.0734582	0.0765056	0.0301146	0.149297	0.130135	0.0586291	-0.0994146	-0.172139	-0.202889	-0.378366	-0.520975	-0.434152	-0.464992	-0.398272	-0.52434	-0.562849	-0.408092	-0.52079	-0.470359	-0.507618	-0.436742	-0.404235	-0.277031	-0.211765	-0.152015	-0.222046	-0.110871	-0.0610772	-0.0371766	-0.000651	0.108908	0.183773	0.192803	0.0752729	-0.0166297	-0.0292189	-0.0465563	0.0444545	0.133102	0.335772	0.236326	0.113113	0.0137806	-0.0439987	-0.141544	-0.409154
		23	0.16589	0.105614	0.147315	0.115689	0.140951	0.0722815	-0.0497953	-0.0366141	0.0559106	-0.0728201	-0.229924	-0.218814	-0.232643	-0.226852	-0.250201	-0.275641	-0.410025	-0.319438	-0.309713	-0.502332	-0.401101	-0.093788	0.10076	0.0971628	0.18209	-0.0124718	0.00902451	0.127379	-0.00443234	0.0922714	0.279011	0.367118	0.331394	0.319532	0.368954	0.381908	0.522915	0.654983	0.706389	0.493376	0.639408	0.611774	0.53023	0.594281	0.822703	0.977099	1.12435
		24	0.436395	0.475503	0.483455	0.571221	0.528491	0.475819	0.545185	0.357073	0.491962	0.498979	0.490258	0.60098	0.746413	0.605335	0.554309	0.561788	0.526652	0.790167	0.60537	0.497794	0.509397	0.367558	0.377355	0.450568	0.613147	0.652097	0.721011	0.562277	0.748189	0.821256	0.700637	0.590994	0.524859	0.541726	0.491095	0.441466	0.448261	0.334337	0.173649	0.462663	0.466646	0.552727	0.578532	0.692974	0.757055	0.69494	0.587948
		25	1.5152	1.54626	1.39798	1.63844	1.48846	1.34389	1.34022	1.11318	0.80756	0.876259	0.774597	0.830078	0.902464	0.764736	0.935201	0.974521	0.988285	1.01978	1.11725	0.982783	1.10235	1.28059	1.31212	1.47409	1.36544	1.57437	1.58982	1.70275	1.78552	1.58492	1.52705	1.37136	1.23379	1.06687	1.06844	0.986336	0.935525	0.785062	0.875426	0.921294	0.991292	0.699823	0.635584	0.461039	0.351455	0.34227	0.129953
		26	-1.77486	-1.77694	-1.77904	-1.781	-1.7318	-1.54775	-1.3041	-1.24802	-1.02444	-1.03871	-1.04668	-1.05438	-0.899013	-0.819625	-0.831206	-0.778118	-0.57862	-0.659749	-0.680638	-0.852366	-0.924388	-0.830425	-0.664116	-0.571589	-0.512339	-0.318492	-0.327407	-0.267668	-0.271239	-0.375555	-0.547571	-0.467184	-0.417949	-0.330246	-0.208854	-0.238104	-0.103131	-0.0980787	0.0710742	0.104442	0.381559	0.529533	0.546291	0.4233	0.368138	0.430961	0.470697
		27	0.00383067	0.0716886	0.190298	-0.0226018	-0.00903123	-0.211349	-0.58114	-0.25868	-0.350276	-0.281649	-0.146457	-0.245259	-0.334324	-0.388075	-0.109158	-0.31428	-0.112666	-0.148772	0.0137254	0.12307	0.161678	0.139979	0.276308	0.424215	0.713653	0.891125	0.666074	0.65759	0.651604	0.663939	0.514559	0.524814	0.553385	0.467092	0.531523	0.257239	0.238859	0.267305	-0.0102902	-0.338888	-0.484754	-0.39865	-0.58133	-0.628926	-0.675281	-0.758717	-1.13402
		28	0.305583	0.530862	0.665479	0.932648	1.33282	1.59205	1.97008	1.87412	2.02064	1.92899	2.42525	2.63257	2.46007	2.37247	2.16526	2.1221	2.20482	2.00441	1.93634	1.95073	2.17199	2.18702	2.07998	2.01256	1.90441	1.48059	1.35443	1.40212	1.31349	0.892072	0.903284	0.80167	0.844425	1.13019	0.941886	0.898844	0.879023	0.854727	1.00096	1.08797	0.677942	0.820211	0.792311	0.766124	0.756358	0.678661	0.826601
		29	-0.0586343	0.000729304	-0.0109053	-0.0562103	0.294509	0.282998	0.0695579	0.0540997	-0.316329	-0.403171	-0.476914	-0.548138	-0.424587	-0.243582	-0.347421	-0.290848	-0.238687	-0.205716	-0.303387	-0.26805	-0.353304	-0.380711	-0.183761	-0.353774	-0.425841	-0.675772	-0.620361	-0.604168	-0.698812	-0.28476	-0.0439297	0.0856374	0.276064	0.222746	0.0693131	0.169208	-0.0103758	-0.135347	-0.213638	-0.0252395	-0.0426056	-0.0595331	-0.170873	-0.4029	-0.563472	-0.741285	-0.715237
		30	-1.60159	-1.33013	-1.11825	-1.28407	-0.74501	-0.708785	-0.76967	-0.712962	-0.666297	-0.783012	-0.666052	-0.57009	-0.523645	-0.72735	-0.952623	-0.720113	-0.956842	-0.924727	-1.07552	-1.14643	-1.08116	-1.20784	-1.48464	-1.78	-1.76537	-2.15583	-2.4312	-2.37712	-2.27505	-2.33398	-2.18514	-2.44399	-2.29821	-2.37089	-2.28544	-2.17184	-2.43961	-2.69992	-2.58785	-2.45081	-2.58966	-2.49426	-2.44376	-2.22325	-1.96975	-1.7497	-1.6128
		31	1.58463	1.39833	1.63037	1.64762	1.57713	1.39767	1.24688	1.20282	1.48748	1.44369	1.3611	1.40946	1.43221	1.26103	1.27802	1.08737	1.44766	1.36845	1.28406	1.16291	1.35814	1.02775	1.09529	0.949567	1.22883	0.991565	1.23438	1.23457	1.32604	1.07477	0.936998	1.15497	0.99039	0.934828	1.22399	1.12184	0.971724	0.690241	0.790807	0.807959	0.624756	0.675813	0.732727	0.715518	0.777408	0.505636	0.838409
		32	1.41946	1.69165	1.67721	1.80098	1.76611	2.07994	2.15482	2.39503	2.62659	2.78597	2.74094	2.62068	2.71858	2.77838	2.82374	2.81185	2.6757	2.60556	2.5578	2.49952	2.4651	2.47289	2.13584	2.07996	2.10201	2.0719	1.86433	1.56455	1.31861	1.22298	1.29017	1.20176	1.02526	0.702884	0.637356	0.430377	0.259957	0.345429	0.232077	0.0803337	0.0378796	-0.0967286	0.0914494	-0.0247688	0.0300544	-0.169431	-0.263389
		33	-0.807926	-0.990948	-0.825567	-0.464747	-0.423617	-0.231983	-0.384587	-0.333365	-0.190393	-0.0906379	0.0692065	0.130719	0.143564	0.485663	0.617157	0.769638	0.95266	0.950845	0.983712	1.21803	1.35155	1.2828	1.53155	1.70104	1.73487	1.66299	1.62138	1.82759	1.95367	2.0324	2.04955	1.94133	2.03232	1.96958	1.68601	1.51862	1.21402	1.19825	1.39788	1.45022	1.28609	1.36113	1.58037	1.56342	1.31683	1.42588	1.4696
		34	0.00591962	-0.184544	-0.322793	-0.247653	-0.151009	-0.413738	-0.399325	-0.328404	-0.29217	-0.228076	-0.327167	-0.367032	-0.397333	-0.651619	-0.860433	-1.07693	-1.2096	-1.1549	-0.961876	-1.06088	-1.00867	-1.14203	-1.13368	-0.87902	-0.728751	-0.83964	-0.712344	-0.683411	-0.742022	-0.857701	-0.84754	-0.762379	-0.561775	-0.73436	-0.466316	-0.399302	-0.169856	-0.0942144	-0.170001	-0.259878	-0.254032	-0.348378	-0.112079	-0.0587148	-0.290657	-0.356536	-0.334919
		35	-1.40803	-1.35539	-1.31535	-1.26984	-1.08544	-1.12439	-1.02296	-1.16987	-1.02473	-0.972046	-0.806823	-0.915819	-0.941808	-0.867746	-0.988562	-0.987745	-0.962869	-0.93532	-0.912618	-0.91954	-0.927556	-0.975853	-1.07581	-1.05427	-1.12202	-1.09232	-1.05692	-1.05012	-0.875159	-1.01645	-0.899985	-0.863862	-0.691805	-0.694753	-0.684357	-0.508484	-0.609431	-0.674433	-0.676339	-0.588357	-0.647734	-0.493612	-0.467254	-0.437584	-0.444281	-0.527925	-0.468037
		36	0.380609	0.441856	0.31942	0.512973	0.438137	0.578632	0.585538	0.633445	0.734861	0.851816	0.792469	0.605161	0.690183	0.705137	0.606523	0.41085	0.418896	0.49218	0.555058	0.508236	0.497912	0.565415	0.444897	0.513344	0.441067	0.347395	0.188548	0.261575	0.227995	0.0926559	0.135697	0.116533	0.286197	0.375712	0.344661	0.356538	0.571185	0.423866	0.301289	0.273744	0.131593	-0.102013	-0.167275	-0.0520378	-0.219756	-0.330032	-0.2263
		37	0.105146	0.162406	-0.0207564	0.0561836	-0.0220512	0.100343	-0.0582898	0.00607255	0.218745	0.406838	0.28857	-0.0813484	-0.197397	-0.204832	0.0452009	-0.209325	-0.124177	-0.0477762	-0.221307	0.0608908	0.00759298	-0.0236931	-0.162842	-0.102811	-0.197174	-0.141076	-0.0980585	-0.0704958	0.112598	0.0819947	-0.0461921	-0.246961	-0.0977208	-0.273542	-0.44301	-0.353484	-0.177953	-0.216393	-0.221182	0.13537	-0.0155111	0.125866	0.15093	0.27174	0.450174	0.288437	0.322134
		averaged	0.0666397	0.109342	0.117273	0.152716	0.164783	0.198698	0.194972	0.191497	0.13604	0.108892	0.156762	0.175422	0.159889	0.13352	0.110681	0.130609	0.15347	0.160508	0.141127	0.158724	0.122657	0.0785512	0.0762094	0.0925925	0.114053	0.094295	0.0672035	0.0508067	0.0381499	0.0657668	0.0572081	-0.0069575	0.0122802	0.0346595	0.0307391	0.0599063	0.0245496	0.0370044	0.0268307	0.0469876	0.00938415	0.0189561	0.0462579	0.0455328	0.0447437	0.0268177	0.017242
		SEM	0.141139	0.137613	0.133556	0.134611	0.133378	0.13464	0.133177	0.129669	0.131525	0.133062	0.136911	0.1383	0.131612	0.131871	0.132222	0.129901	0.13511	0.133627	0.128935	0.126875	0.123014	0.123918	0.122789	0.126077	0.12543	0.127902	0.120901	0.127806	0.127877	0.12431	0.124972	0.124944	0.125692	0.126524	0.126347	0.125274	0.127213	0.127516	0.13198	0.128691	0.125154	0.124199	0.12667	0.126138	0.121914	0.117047	0.114328
	Reward Consumption Window	Note: Includes trials where reward was consumed
	Subject	Light Cue (s)	Pellet Delivery (s)	Feed Start (s)	Feed End (s)	Relative Start (s)	Relative End (s)	Bout Length (s)		Relative to Pellet:
	mouse 1 (216702-M2)	180.01	185.01	195	227	9.99	41.99	32		Avg Start (s)	7.21102
		275.12	280.12	283	299	2.88	18.88	16		Avg End (s)	28.1602
		340.23	345.23	351	385	5.77	39.77	34		Avg Bout Length (s)	20.9492
		465.34	470.34	478	492	7.66	21.66	14
		530.45	535.45	543	561	7.55	25.55	18		Relative to Light Cue:
		625.56	630.56	641	656	10.44	25.44	15		Avg Start (s)	12.211
		690.67	695.67	714	729	18.33	33.33	15		Avg End (s)	33.1602
		785.78	790.78	797	809	6.22	18.22	12		Avg Bout Length (s)	20.9492
		910.89	915.89	945	963	29.11	47.11	18
		976	981	986	995	5	14	9
		1071.11	1076.11	1078	1094	1.89	17.89	16
		1196.22	1201.22	1203	1217	1.78	15.78	14
		1261.33	1266.33	1270	1285	3.67	18.67	15
		1386.44	1391.44	1395	1414	3.56	22.56	19
		1481.55	1486.55	1490	1511	3.45	24.45	21
		1606.66	1611.66	1615	1637	3.34	25.34	22
		1671.77	1676.77	1680	1695	3.23	18.23	15
		1766.88	1771.88	1780	1794	8.12	22.12	14
		1891.99	1896.99	1903	1917	6.01	20.01	14
		1987.1	1992.1	1995	2018	2.9	25.9	23
		2052.21	2057.21	2061	2079	3.79	21.79	18
		2147.32	2152.32	2161	2176	8.68	23.68	15
		2272.43	2277.43	2280	2297	2.57	19.57	17
		2337.54	2342.54	2346	2351	3.46	8.46	5
		2432.65	2437.65	2443	2458	5.35	20.35	15
		2622.87	2627.87	2633	2648	5.13	20.13	15
		2747.98	2752.98	2755	2773	2.02	20.02	18
		2813.09	2818.09	2828	2835	9.91	16.91	7
		2908.2	2913.2	2918	2933	4.8	19.8	15
		2973.31	2978.31	2990	3004	11.69	25.69	14
		3068.42	3073.42	3081	3102	7.58	28.58	21
		3193.53	3198.53	3204	3220	5.47	21.47	16
		3288.64	3293.64	3294	3315	0.36	21.36	21
		3353.75	3358.75	3360	3382	1.25	23.25	22
		3478.86	3483.86	3486	3503	2.14	19.14	17
		3573.97	3578.97	3581	3610	2.03	31.03	29
	mouse 2 (216702-M3)	150.01	155.01	160	183	4.99	27.99	23
		340.23	345.23	350	356	4.77	10.77	6
		465.34	470.34	480	528	9.66	57.66	48
		530.45	535.45	540	575	4.55	39.55	35
		625.56	630.56	632	636	1.44	5.44	4
		815.78	820.78	835	844	14.22	23.22	9
		910.89	915.89	929	962	13.11	46.11	33
		1036	1041	1050	1060	9	19	10
		1131.11	1136.11	1143	1160	6.89	23.89	17
		1196.22	1201.22	1213	1231	11.78	29.78	18
		1261.33	1266.33	1270	1306	3.67	39.67	36
		1356.44	1361.44	1373	1406	11.56	44.56	33
		1481.55	1486.55	1499	1529	12.45	42.45	30
		1546.66	1551.66	1589	1613	37.34	61.34	24
		1641.77	1646.77	1650	1679	3.23	32.23	29
		1766.88	1771.88	1781	1795	9.12	23.12	14
		1891.99	1896.99	1904	1935	7.01	38.01	31
		1987.1	1992.1	1996	2036	3.9	43.9	40
		2052.21	2057.21	2082	2120	24.79	62.79	38
		2147.32	2152.32	2156	2204	3.68	51.68	48
		2272.43	2277.43	2281	2330	3.57	52.57	49
		2402.65	2407.65	2410	2415	2.35	7.35	5
		2497.76	2502.76	2508	2543	5.24	40.24	35
[truncated: 463 more columns]

## Sheet: panel S10e (right)
Supplementary Figure 10e: NOPLight during Pavlovian Conditioning Day 4
AUC averaged in epochs
	NOPLight - Pav Day 4 Cued Rewards		AUC				Wilcoxon matched-pairs signed rank test	5s pre cue vs consumption window	5s pre cue vs 5s post
	Subject	Trial Number	5s pre cue	consumption window	5s post		P value	0.0152	0.229
	mouse 1 (216702-2)	1	-7.20121	12.8505	1.4173		Exact or approximate P value?	Exact	Exact
		2	-1.99396	2.76	1.18669		P value summary	*	ns
		3	-1.401	-5.07723	5.61698		Significantly different (P < 0.05)?	Yes	No
		4	0.681619	-10.501	-0.931792		One- or two-tailed P value?	Two-tailed	Two-tailed
		5	0.374531	-4.42401	-7.16706		Sum of positive, negative ranks	939.0 , -1836	1612 , -1163
		6	-2.69067	13.3542	-1.54276		Sum of signed ranks (W)	-897	449
		7	-1.01504	-1.38904	2.48529		Number of pairs	74	74
		8	3.31536	-1.05258	-3.2706		Number of ties (ignored)	0	0
		9	-2.67635	-10.4438	2.84576
		10	3.30429	-3.66337	-3.41822		Median of differences
		11	-3.69413	11.5935	2.70235		Median	-3.727	1.377
		12	4.00405	-12.0831	4.27351
		13	-2.24306	-0.545392	1.61016		How effective was the pairing?
		14	-3.63052	13.1857	-6.81096		rs (Spearman)	-0.6079	-0.3155
		15	-2.61853	-1.02592	4.91764		P value (one tailed)	<0.0001	0.0031
		16	2.11197	-3.46072	-1.47879		P value summary	****	**
		17	2.41845	-0.49343	-3.84057		Was the pairing significantly effective?	Yes	Yes
		18	-0.703853	-1.58011	7.62417
		19	-0.53507	-1.00473	4.90909
		20	-3.72543	2.66852	0.780516
		21	-6.10615	17.52	-4.09689
		22	-2.56609	4.18399	6.03564
		23	-2.75657	0.0260855	8.06611
		24	4.44038	-4.34539	-0.218312
		25	3.12161	-6.40941	7.89925
		26	0.152105	-0.975906	-3.84847
		27	1.88293	-8.54808	-2.44611
		28	2.43148	-7.22396	2.73538e-05
		29	2.17403	6.63557	2.03893
		30	-3.45919	6.64029	7.07282
		31	-5.50493	6.84756	6.3022
		32	3.85307	-8.76796	-3.63015
		33	-4.91101	11.0776	-1.58513
		34	2.01797	3.04536	0.591271
		35	-4.8179	-7.33868	2.87255
		36	8.04059	-9.72615	-4.71897
		37	6.15419	-8.2642	-0.876859
	mouse 2 (216702-3)	1	7.45912	-14.6248	-3.12983
		2	-2.61366	-3.88369	-1.04317
		3	3.53923	-13.0384	-3.4125
		4	-1.47686	-4.99654	-3.26147
		5	4.1302	-16.6664	0.953652
		6	-6.99257	12.8002	0.52876
		7	3.42606	-15.2654	-2.89371
		8	2.50412	-7.52539	5.10804
		9	-5.67765	2.22701	9.14501
		10	-0.279464	-7.97187	7.22907
		11	0.391546	4.73929	0.406785
		12	1.61131	-2.44253	3.85854
		13	-2.6477	-13.6534	4.87618
		14	1.85757	-4.44825	6.5366
		15	0.620453	8.73016	-4.54675
		16	1.89468	-3.89069	3.07906
		17	-1.8212	5.26451	-3.8192
		18	1.89189	-12.7905	0.214713
		19	2.14286	-13.6555	4.719
		20	3.16717	-1.71262	-2.70898
		21	0.570713	-13.6062	-1.88539
		22	2.25274	-15.143	-2.49034
		23	4.38725	-12.9028	7.13362
		24	2.67283	3.25196	2.47105
		25	1.70111	-10.8323	-3.59377
		26	2.02653	1.11724	6.25142
		27	-3.38242	0.00378391	5.38714
		28	1.2129	0.913964	-2.36424
		29	3.35113	-5.86261	-3.62385
		30	9.07824	-9.86071	-2.21218
		31	5.4852	-10.9195	-7.09688
		32	-2.98108	-0.598609	2.8585
		33	-0.26945	-1.09006	3.00524
		34	0.268984	-12.1735	7.30048
		35	-6.0243	11.2909	2.16876
		36	-0.311249	-4.08803	2.88057
		37	-3.65626	-8.1803	7.14001
		averaged	0.212675	-2.66811	1.03428
		SEM	0.418182	0.953201	0.491546

## Sheet: panel S10f (left)
Supplementary Figure 10f: NOPLight during Fixed Ratio 1 Day 1
Photometry trace
	NOPLight - FR1 Day 1 Cued Rewards	Time from cue onset (s)	-10.09	-9.9916	-9.89316	-9.79472	-9.69628	-9.59784	-9.4994	-9.40096	-9.30252	-9.20408	-9.10564	-9.0072	-8.90876	-8.81032	-8.71188	-8.61345	-8.51501	-8.41657	-8.31813	-8.21969	-8.12125	-8.02281	-7.92437	-7.82593	-7.72749	-7.62905	-7.53061	-7.43217	-7.33373	-7.23529	-7.13685	-7.03842	-6.93998	-6.84154	-6.7431	-6.64466	-6.54622	-6.44778	-6.34934	-6.2509	-6.15246	-6.05402	-5.95558	-5.85714	-5.7587	-5.66026	-5.56182
	Subject	Trial Number
	mouse 1 (176304-2)	1	2.36362	2.39084	2.32045	2.40493	2.23151	2.20331	2.26051	2.10698	2.00998	1.79658	1.92799	2.04378	2.10785	1.95751	1.90323	1.91435	1.92926	1.73598	1.46725	1.27794	1.0829	0.86507	0.860114	0.602006	0.368858	0.414458	0.225158	0.0500702	-0.0277113	-0.0201205	-0.224086	-0.290318	-0.418005	-0.343117	-0.399924	-0.323887	-0.496975	-0.475679	-0.465655	-0.462813	-0.393733	-0.447707	-0.542703	-0.396584	-0.355585	-0.292944	-0.240978
		2	1.03123	1.34544	1.56201	1.58336	1.56794	1.32651	1.19815	1.0748	1.10288	1.13403	1.11569	0.900023	0.915088	0.830368	0.933379	0.824667	0.59816	0.363701	0.3567	0.300878	-0.0879389	-0.364859	-0.682664	-0.724717	-0.689619	-0.620203	-0.697725	-0.685383	-0.845906	-1.01764	-1.17084	-1.19398	-1.17116	-1.12547	-1.2314	-1.23877	-1.12812	-0.848801	-0.62694	-0.62875	-0.452577	-0.315252	-0.401529	-0.421736	-0.613814	-0.708536	-0.751955
	mouse 2 (216702-2)	1	0.769912	0.671868	0.566842	0.503298	0.509801	0.403524	0.358101	0.140842	0.130646	-0.0754097	0.0352798	-0.112104	-0.0850585	0.0889566	0.0845884	-0.139537	-0.117501	0.277257	0.370529	0.493089	0.687024	0.852494	0.928252	1.05147	1.14813	1.22335	1.30397	1.32203	1.52313	1.80301	1.62827	1.71646	1.71565	1.54995	1.57752	1.653	1.52026	1.40387	1.4074	1.47263	1.60444	1.57469	1.635	1.63496	1.5858	1.55845	1.44737
		2	0.851379	0.767765	0.751467	0.494718	0.431859	0.270807	0.443638	0.443718	0.738265	0.917215	0.991265	1.05983	0.991626	1.13791	1.0103	1.11557	1.22654	1.25365	1.1231	1.16573	1.04349	1.11705	1.28755	1.41976	1.31817	1.22435	1.12013	0.840155	0.775111	0.482056	0.547984	0.677431	0.702148	0.439173	0.38396	0.142751	0.128202	0.0683647	-0.110236	0.00036097	0.0378548	0.254105	0.543278	0.628202	0.717692	0.632355	0.41291
		3	-0.522866	-0.577827	-0.601007	-0.665194	-0.661802	-0.667746	-0.550856	-0.394692	-0.310278	-0.169467	-0.130281	0.204525	0.314731	0.177068	0.211454	0.17341	0.433179	0.564727	1.03735	1.20194	1.25079	1.24133	1.37636	1.30947	1.39917	1.39726	1.42141	1.56556	1.68603	1.81035	1.70982	1.51619	1.40238	1.17183	1.06686	1.10714	0.864583	0.672864	0.582607	0.660914	0.655658	0.694674	0.610853	0.593244	0.742256	0.700562	0.760002
		4	0.717742	0.549136	0.317888	0.3055	0.121561	-0.197549	-0.49772	-0.372887	-0.0505593	-0.0417257	-0.0496997	-0.377958	-0.258228	-0.23826	-0.303445	-0.553725	-0.493894	-0.763064	-0.562322	-0.426296	-0.394391	-0.523662	-0.486934	-0.391735	-0.351048	-0.036403	0.0951412	0.166363	-0.0444876	-0.0330996	0.120583	-0.0877606	-0.100867	-0.280199	-0.310579	-0.479778	-0.214812	-0.073566	-0.379849	-0.753195	-0.636736	-0.75851	-0.843827	-0.969443	-1.03668	-1.19897	-1.11419
		5	0.830291	0.596302	0.370587	0.357022	0.552278	0.71698	0.830894	1.00726	0.998616	1.03153	0.969612	0.880956	1.00087	1.16728	1.05131	1.06545	0.949173	0.985855	0.927611	1.02386	0.958471	1.06806	1.39922	1.70903	1.63759	1.68437	1.61559	1.29221	1.32726	1.12804	0.964853	1.0989	1.19221	1.03086	1.04474	0.967382	1.03837	0.907878	1.11452	0.892357	0.645717	0.70532	0.670003	0.413137	0.321138	0.458743	0.386696
		6	-0.481837	-0.3206	-0.48099	-0.686171	-0.849932	-0.876519	-1.0195	-1.10959	-1.17941	-1.2707	-1.48091	-1.37982	-1.43482	-1.52197	-1.56026	-1.37558	-1.5201	-1.53195	-1.48587	-1.75965	-1.65955	-1.66177	-1.53959	-1.46962	-1.21814	-1.31921	-1.36559	-1.32589	-1.14513	-1.11521	-1.11691	-1.07135	-1.28361	-1.14609	-1.21756	-1.45449	-1.55994	-1.47259	-1.65629	-1.66856	-1.70339	-1.91089	-1.93802	-2.02983	-2.11153	-2.20326	-2.02009
		7	0.538145	0.565741	0.456869	0.507982	0.621324	0.670652	0.878722	0.619595	0.619853	0.777417	0.873305	1.00158	1.01322	0.847227	0.844527	1.01693	1.09154	1.27153	1.46704	1.29715	1.23997	1.4599	1.44604	1.47593	1.29791	1.19794	0.872578	1.08738	1.19816	1.13043	1.10506	0.889017	0.944729	0.960235	1.07775	1.02765	1.09683	1.0268	0.808592	1.08942	1.19944	1.25874	1.30424	1.33564	1.32098	1.4656	1.66367
		8	-0.277069	-0.382548	-0.383618	-0.243879	-0.225948	-0.238393	-0.218743	-0.156803	-0.0748298	0.0649096	0.275658	0.137596	0.101311	0.121287	0.175415	0.357457	0.513925	0.634447	0.568594	0.388497	0.146615	0.29076	0.16972	0.0455558	0.155438	0.18074	0.309102	0.623894	0.676247	0.654123	0.512284	0.685375	0.833631	0.980427	1.0533	1.14181	1.11423	1.09338	1.08089	1.10544	1.18573	1.19527	1.49806	1.61422	1.55798	1.47754	1.53458
		9	0.157512	0.4956	0.598559	0.804365	0.874052	0.739681	0.784736	0.792075	0.79351	0.84107	0.836339	1.04649	0.771291	0.606311	0.718495	0.73066	0.682823	0.75841	0.381052	0.227576	-0.0905538	0.0987122	-0.188393	-0.425965	-0.394714	-0.108871	-0.281807	-0.331969	-0.505713	-0.743702	-0.780695	-0.703832	-0.900832	-0.780812	-0.969445	-1.01	-0.967437	-0.874156	-0.722209	-0.861993	-0.717977	-0.703634	-0.474918	-0.273105	-0.433625	-0.512324	-0.745512
		10	-0.526591	-0.387173	-0.156816	0.118345	0.237418	0.286294	0.190163	0.232854	0.273117	0.489224	0.325613	0.186234	0.25817	0.0304463	0.121689	0.127328	-0.0370858	-0.131784	-0.149764	0.0655263	0.223822	0.378578	0.304581	0.160413	-0.0558346	-0.115659	-0.0925752	0.167226	0.140488	-0.1061	-0.0543571	0.17269	0.324092	0.316383	0.406025	0.332506	0.326026	0.170116	0.355932	0.482951	0.396581	0.339619	0.35788	0.499064	0.79472	0.923762	1.37047
		11	0.938591	0.869652	0.937563	0.914843	0.897718	0.983464	1.02468	1.02433	0.97681	0.869266	0.741728	0.64749	0.978056	0.908981	0.802332	0.809214	0.573784	0.45865	0.158501	0.0573782	-0.0095367	-0.0563286	-0.29856	-0.450868	-0.478249	-0.594261	-0.477315	-0.41689	-0.313397	-0.181019	-0.0374316	-0.0915626	-0.0394024	0.0707433	-0.0404763	-0.0434125	0.0504895	0.238214	0.323234	0.47764	0.459271	0.523552	0.794011	0.962686	1.09383	1.34298	1.45449
		12	-1.45552	-1.43609	-1.52079	-1.47477	-1.42233	-1.3551	-1.37089	-1.69513	-1.69376	-1.44144	-1.58027	-1.74226	-1.75993	-1.70547	-1.59317	-1.71336	-1.84773	-1.84198	-1.9902	-1.8119	-1.74285	-1.69086	-1.43779	-1.50749	-1.52323	-1.4298	-1.70423	-1.74988	-1.45556	-1.51373	-1.41952	-1.41412	-1.60699	-1.60524	-1.6541	-1.72766	-1.53634	-1.30604	-1.22843	-1.19289	-1.35038	-1.46681	-1.5154	-1.37504	-1.41519	-1.31396	-1.04543
		13	-0.745194	-0.651341	-0.812527	-0.814456	-0.746684	-0.649238	-0.756819	-0.738566	-0.816644	-0.778168	-0.522441	-0.550418	-0.818442	-0.80405	-0.744446	-0.651042	-0.466463	-0.483619	-0.543678	-0.51001	-0.36474	-0.184787	0.139936	0.151426	0.168851	0.0152861	0.219259	0.329434	0.516348	0.776554	0.785328	0.887601	1.16638	1.14977	1.11666	1.33448	1.48738	1.56063	1.31536	1.37857	1.59689	1.51945	1.43163	1.39013	1.38277	1.26011	1.40371
		14	-1.22318	-1.21291	-1.10065	-1.22789	-1.20828	-1.15877	-1.19908	-0.90764	-0.971102	-1.05717	-1.10302	-1.14998	-0.984369	-0.818645	-0.710247	-0.6501	-0.523639	-0.20461	0.0141261	0.14413	0.0729295	0.296224	0.40834	0.645994	0.804997	0.965278	0.851697	0.803068	0.857732	0.989753	0.988201	1.29546	1.21852	1.14266	1.02709	0.797822	0.754786	0.526522	0.229421	0.0862336	0.305883	0.160836	0.241344	0.0989562	0.000760846	-0.246004	-0.329622
		15	-0.576504	-0.797205	-1.01596	-1.47454	-1.62171	-1.66779	-1.60576	-1.68841	-1.59308	-1.48994	-1.54273	-1.66511	-1.3128	-1.25236	-1.29182	-1.06407	-0.948698	-0.969891	-0.693196	-0.507515	-0.406677	0.066663	0.0516206	0.193074	0.323394	0.116328	-0.0285011	-0.00169708	-0.358971	-0.783668	-1.07859	-0.81492	-0.843379	-0.706592	-0.600238	-0.614988	-0.64507	-0.196619	-0.49452	-0.435843	-0.547343	-0.834255	-0.879434	-0.773188	-0.921319	-0.809617	-0.820492
		16	-1.16026	-1.10581	-1.20774	-0.907945	-0.95051	-0.723324	-0.891705	-0.669034	-0.694535	-0.943864	-0.510453	-0.491009	-0.42117	-0.341912	-0.350492	-0.183695	-0.363236	-0.237333	-0.136952	-0.257902	-0.232948	-0.219745	-0.0655236	-0.14208	-0.370802	-0.42458	-0.356138	-0.258777	-0.266933	-0.0548245	-0.263235	-0.551859	-0.657101	-0.460885	-0.401164	-0.556999	-0.369809	-0.277351	-0.197948	0.0100474	0.248079	0.40978	0.501392	0.755171	1.07531	1.23679	1.30166
		17	-0.634015	-0.411562	-0.200314	-0.090846	0.0144407	0.140398	0.186825	0.346112	0.434839	0.539129	0.0448185	-0.103801	-0.315224	-0.374351	-0.610184	-0.649288	-0.517914	0.00491766	0.255622	0.453164	0.928848	1.1747	1.23826	1.12808	1.04943	0.846762	0.917724	0.89829	0.782807	0.711435	0.834842	0.838014	1.33947	1.37021	1.63195	1.54052	1.34386	1.08126	0.910121	0.781319	0.660975	0.465051	0.0403038	-0.0354308	-0.00384717	-0.0424999	-0.0622342
		18	-0.993346	-0.875612	-0.859359	-0.934684	-1.15247	-1.07332	-1.0878	-1.09446	-0.833159	-0.751872	-0.777558	-0.849286	-0.874984	-1.06153	-1.26542	-1.31612	-1.31758	-1.25956	-1.01869	-1.01113	-0.790076	-0.628548	-0.728427	-0.453678	-0.499845	-0.215978	-0.453041	-0.35462	-0.348535	-0.348593	-0.0772911	0.158892	0.274821	0.615144	0.616063	0.74789	1.07306	1.21103	1.06462	1.12672	1.13753	1.22688	1.21416	1.25391	1.07538	1.01238	1.02213
		19	-1.21716	-1.278	-1.03174	-0.91154	-0.506149	-0.29422	-0.14981	-0.172817	-0.305982	-0.182585	0.0237388	0.128518	0.112581	0.253815	0.338852	0.256221	0.485303	0.370505	0.511011	0.763969	0.667485	1.04334	0.848531	0.936595	0.748866	0.661377	0.509563	0.669232	0.741071	0.548043	0.800848	0.937806	0.844842	0.780589	0.613589	0.51328	0.615729	0.981634	1.18047	1.11084	1.09868	1.01188	0.929827	1.17023	1.32312	1.29946	1.03906
		20	-0.481519	-0.449561	-0.751712	-0.779751	-0.989891	-1.10356	-0.732057	-0.299489	-0.251388	-0.302561	-0.428572	-0.269547	0.352079	0.800351	0.527869	0.704693	0.485376	0.324426	0.456276	0.627149	0.681496	0.854453	1.31305	1.409	1.42413	2.02214	2.00525	2.06749	2.36916	2.56313	2.56295	2.44361	2.1992	1.89684	2.36532	2.23364	2.31577	2.56918	2.49268	2.48772	2.51469	2.29766	1.88387	1.7519	1.63392	1.37754	1.31198
		21	-1.90409	-1.84969	-1.88368	-1.86233	-1.75694	-1.6304	-1.42282	-1.36188	-1.18863	-1.46696	-1.62568	-1.78165	-1.81969	-2.0187	-2.15317	-1.94869	-1.84823	-1.7307	-1.48972	-1.37185	-1.07561	-1.20574	-1.20491	-1.25403	-1.05461	-0.938251	-1.20276	-1.40366	-1.42878	-1.31805	-1.09381	-0.734125	-0.670906	-0.560999	-0.364638	-0.45588	-0.504805	-0.466813	-0.860693	-1.07569	-1.19719	-1.34506	-1.34327	-1.31673	-1.57229	-1.73548	-1.73999
		22	-0.103166	-0.583088	-0.801396	-0.970208	-1.28883	-1.2173	-1.0926	-1.19796	-1.00981	-1.05961	-1.30476	-1.12176	-1.24191	-1.32832	-1.24605	-0.795604	-0.886823	-0.768263	-0.890261	-1.17833	-1.34128	-1.27344	-1.31979	-1.36653	-1.36734	-1.25401	-1.19625	-0.984378	-0.7399	-0.731252	-0.311516	-0.379429	-0.478869	-0.452381	-0.29991	-0.302175	-0.454682	-0.553872	-0.774196	-0.36662	-0.225236	-0.137321	-0.0610668	0.142262	0.654669	0.66069	0.970098
		23	-0.475774	-0.466624	-0.380974	-0.303254	-0.362797	-0.328971	-0.415411	-0.342883	-0.465602	-0.423689	-0.5066	-0.281965	-0.283681	-0.324553	-0.388498	-0.357717	-0.243692	-0.213594	-0.187548	-0.258868	-0.303581	-0.406165	-0.309954	-0.140532	-0.25528	-0.186649	0.167938	0.0747314	0.21091	0.143208	0.218688	0.201295	0.216577	0.155057	0.453702	0.54156	0.465732	0.411731	0.511658	0.424771	0.454221	0.541174	0.538377	0.299242	0.540049	0.585909	0.640307
		24	1.23463	1.14927	0.883093	1.28062	1.17733	1.19309	1.26224	1.49683	1.66003	1.88483	2.07437	2.19029	2.49983	2.3959	2.38089	2.03668	1.96832	1.79845	1.70356	1.27292	1.18504	1.33394	1.4532	1.32776	1.03189	1.00475	0.724284	0.891748	0.735995	0.340488	0.178161	-0.1217	-0.426026	-0.408186	-0.724081	-1.20049	-0.996195	-0.870849	-0.499006	-0.374378	-0.467896	-0.658393	-0.688094	-0.804085	-0.654508	-0.246594	-0.367542
		25	0.464546	0.664539	0.870006	0.812969	0.7537	0.631061	0.703511	0.731505	0.755274	0.785054	0.60405	0.673176	0.308079	0.0690677	0.108551	-0.111543	-0.0095064	0.120064	0.243807	0.170541	0.311335	0.2594	0.256708	0.200529	0.146852	-0.0372545	-0.144364	-0.0156089	-0.0529922	-0.240572	-0.309535	-0.659061	-1.03599	-0.55248	-0.424546	-0.0512508	-0.222968	-0.277849	-0.517194	-0.506154	-0.747215	-0.874174	-1.2459	-1.16678	-1.29846	-1.07513	-1.2796
		26	-1.89963	-1.78397	-1.63079	-1.62132	-1.48587	-1.73794	-1.57862	-1.25372	-1.01956	-1.00238	-0.9633	-1.20023	-1.35157	-1.19068	-0.909792	-1.15908	-1.14919	-1.09259	-0.807413	-1.13541	-0.934964	-0.786227	-0.750287	-0.771716	-0.625364	-0.356983	-0.423882	-0.766438	-1.22872	-1.16646	-1.22424	-1.02909	-0.822441	-0.760623	-1.17673	-1.14506	-1.0105	-1.04318	-1.26046	-0.996886	-0.903927	-1.05325	-0.891222	-0.740143	-0.880322	-1.03748	-1.07965
		27	-0.0543862	-0.115899	-0.0703605	0.224881	0.507708	0.6647	0.731972	0.718314	0.825716	1.23796	1.31407	1.01738	1.03973	1.02354	0.910359	0.743466	0.841826	0.832641	0.972535	0.893091	0.720183	1.11215	0.820237	0.615221	0.619643	0.170664	0.0988044	0.0625249	0.0247197	-0.440624	-0.857104	-0.730572	-0.721589	-0.780139	-0.63618	-0.444282	-0.667927	-0.639001	-0.635392	-0.728522	-0.349939	-0.32693	-0.514921	-0.366048	-0.426422	0.000774122	0.0703667
		28	1.98029	1.99887	2.26543	2.16622	2.32962	2.25382	2.24397	2.21167	2.42103	2.57478	2.78992	2.65714	2.58281	2.53385	2.33525	2.27105	2.23673	2.07862	1.80314	1.43117	1.53732	1.33692	1.15574	1.02963	0.991062	0.940511	0.719313	0.54116	0.736346	0.66561	0.549358	0.626554	0.701059	0.575279	0.802289	0.836209	0.877532	0.941166	1.07974	1.36905	1.37684	1.60767	1.66751	1.52246	1.53447	1.72497	1.70625
		29	-0.974266	-1.07814	-1.11382	-1.35852	-1.38152	-1.32326	-1.30836	-0.808529	-0.759119	-0.540013	-0.478096	-0.402308	-0.417265	-0.569272	-0.178391	0.23798	0.493593	0.474227	0.523683	0.598149	0.588823	0.742539	0.558872	0.503291	0.785389	1.07517	1.03744	1.30653	1.09926	0.765945	0.632678	0.373541	0.544154	0.503438	0.564125	0.392146	0.289163	0.158693	0.00985708	-0.191765	-0.139331	-0.131729	-0.244925	0.0456262	0.090104	-0.137742	0.141592
		30	-0.159086	-0.43885	-0.79184	-0.591897	-0.746761	-0.923541	-0.919565	-0.998881	-1.05379	-1.34117	-1.32056	-1.38995	-1.1827	-1.18608	-0.887332	-1.01648	-1.30073	-1.05573	-0.950735	-0.669049	-0.441463	-0.296685	0.0690329	-0.120005	-0.0980385	0.0194015	0.154068	0.187688	0.129347	0.13415	0.0407971	0.197338	0.0918336	0.34848	0.206419	0.0920636	0.31949	0.218913	0.302228	0.250464	0.247253	-0.0139782	0.0893833	0.0642216	0.144184	0.3524	0.341065
		31	-0.742529	-0.770262	-0.388942	-0.0680503	0.0164316	0.0188603	-0.0661778	-0.268024	-0.421159	-0.116219	0.118255	0.64512	1.11443	1.43421	1.48048	1.55417	1.81903	1.74774	1.51668	1.2762	1.107	0.9177	0.626235	0.853569	1.19654	0.880149	0.462161	0.409734	0.677267	0.35757	-0.110994	-0.200294	-0.493012	-0.582348	-0.902417	-0.948527	-0.987047	-1.01617	-1.27336	-0.884152	-0.577914	-0.463485	-0.390231	-0.615183	-1.15946	-1.14475	-0.920374
		32	1.92881	2.05877	2.21262	2.04507	1.87048	2.10808	2.16276	2.25274	2.58221	2.82105	2.53318	2.12344	1.82895	1.72288	1.77918	1.49098	1.14039	1.07064	1.02375	0.867497	0.492772	0.354255	0.435781	0.368819	0.420423	0.415747	0.203239	0.232256	0.172113	0.0102235	-0.0715018	-0.058263	0.264171	0.262772	0.544414	0.670889	0.888961	1.24447	1.29401	1.58271	1.77226	1.83893	1.90718	1.80042	1.85681	1.80366	1.76707
		33	0.705983	0.860001	1.02263	0.677389	0.619383	0.697085	0.750577	0.787194	0.590584	0.457604	0.33091	0.355367	0.328983	0.471407	0.0409531	-0.0659977	-0.175565	-0.23727	-0.455472	-0.207079	-0.0156045	-0.161877	-0.358676	-0.248294	-0.211087	-0.442151	-0.887862	-1.06282	-0.924048	-0.508215	-0.652263	-0.808457	-1.07737	-1.06925	-1.16038	-0.908436	-0.936918	-0.976351	-0.956351	-1.2732	-1.34878	-1.38915	-0.926298	-1.02296	-1.08995	-1.07538	-0.5591
		34	-0.100791	-0.00414802	-0.0416251	0.14688	-0.053058	-0.246525	-0.213885	-0.497001	-0.797085	-0.778233	-0.88649	-0.995556	-0.974696	-0.976818	-0.891016	-0.969578	-0.883069	-1.00663	-1.10933	-1.03019	-0.828076	-0.791138	-0.579664	-0.623822	-0.659742	-0.55545	-0.548673	-0.272026	0.115795	0.197744	0.246697	0.235583	0.153048	0.117247	0.395567	0.554884	0.70345	0.790189	0.702306	0.506989	0.639498	0.679308	0.573881	0.164565	0.36497	0.451432	0.58411
		35	2.6178	2.7022	2.70428	2.61179	2.49949	2.96601	2.53884	2.6096	2.43037	2.27466	2.07493	1.85793	1.53619	1.61817	1.37125	1.23386	1.22501	1.27397	1.24722	1.21256	1.20676	1.18211	0.689494	0.723869	0.642862	0.50696	0.774667	1.06629	0.959134	0.96297	1.28699	1.28978	1.39958	1.43146	1.33544	1.42747	1.53249	1.76029	1.56244	1.64791	1.59389	1.65218	1.74237	1.8315	1.92323	2.20207	2.44299
		36	0.19458	0.457797	0.430108	0.359399	-0.0846143	-0.376308	-0.199406	-0.759125	-0.347843	-0.226043	-0.0222395	0.0613938	0.0364826	0.141251	0.2253	0.26252	0.0882993	-0.0731213	0.163115	0.268451	0.351774	0.196423	0.137727	0.181641	0.278052	0.336262	0.26594	0.699745	0.677839	0.21327	0.0413404	-0.167551	-0.400499	-0.448256	-0.197643	-0.173887	-0.222289	0.00881538	-0.22873	-0.399833	-0.701722	-0.891434	-0.750234	-0.782069	-0.560746	-0.105821	-0.0632341
		37	1.63238	1.64578	1.98016	1.99532	2.34806	1.81632	1.64691	1.74198	1.64839	1.6476	1.50749	1.07287	1.28384	1.42711	1.71663	1.76477	1.19338	1.43696	1.55422	1.4695	1.00928	1.11806	0.712997	0.758958	0.84757	0.690737	1.07114	0.957924	0.722167	0.524841	0.240503	0.126324	0.0968589	-0.206315	-0.363447	-0.30359	-0.228136	-0.113649	-0.619298	-0.515809	-0.261224	0.0146943	0.207036	-0.0743867	-0.0838398	-0.251319	0.111967
		38	0.00354309	-0.0698761	-0.154582	-0.0947026	0.106934	0.185774	0.0640727	0.313378	0.112101	0.0325785	-0.165333	-0.0734876	-0.0652819	0.189666	0.080623	0.0345288	-0.0938438	-0.221785	-0.239146	0.0458706	0.0974078	0.0719105	0.13329	0.194067	0.230732	-0.0173549	0.323294	0.30182	0.259361	0.525605	0.521959	0.659755	0.735859	0.460808	0.285137	0.230242	0.233169	0.228851	0.292686	0.0777007	0.030632	0.273176	0.254389	0.414782	0.366475	0.464829	0.284679
		39	0.219818	0.22069	0.297937	0.294283	-0.0961604	-0.0694181	0.120601	0.178962	0.260568	0.0926008	-0.113554	-0.284282	-0.0598843	-0.267714	-0.389594	-0.791929	-0.766621	-0.972532	-1.00441	-0.793665	-0.517267	-0.264446	-0.180746	-0.13113	0.047301	0.484813	0.41401	0.545123	0.861613	0.899259	0.746398	1.03949	0.830387	0.934652	1.03123	1.21126	1.32422	1.15543	1.1326	1.18197	1.124	1.0828	1.22468	1.49152	1.80543	1.88556	1.92561
		40	-1.00674	-1.09599	-1.13205	-0.919598	-0.741049	-0.530136	0.529808	0.319892	0.757155	0.734115	0.512684	0.148316	0.231157	0.419723	0.136	-0.0398565	-0.321989	-0.707334	-0.500873	-0.280358	0.0094121	0.196745	-0.14975	-0.315614	-0.480434	-0.468919	-1.11514	-1.41632	-1.55777	-1.643	-1.51456	-1.20032	-1.09894	-1.17854	-1.09801	-1.03597	-0.71323	-0.515067	-0.598931	-0.756043	-0.858217	-1.26012	-1.20452	-0.811215	-0.524254	-0.520816	-0.247787
		41	-0.0309486	-0.27057	-0.284157	-0.411183	-0.383664	-0.556456	-0.739523	-0.462952	-0.586987	-0.597234	-0.906809	-0.931247	-0.676044	-0.817175	-0.453748	-0.586115	-0.248485	-0.225067	0.128162	0.0775997	0.225046	0.705648	0.615123	0.658257	0.849525	1.3121	1.56897	1.69792	1.80441	1.66729	1.74344	1.87341	1.57809	1.39294	1.0775	0.849434	0.567982	0.484404	0.0708124	0.268115	0.471169	0.162598	0.0497861	0.0666098	-0.363365	-0.728189	-0.936858
		42	-0.146778	-0.200627	-0.383759	-0.49294	-0.395702	-0.462107	-0.423566	-0.290822	-0.209457	-0.511759	-0.495939	-0.794718	-0.54032	-0.0914901	-0.240467	-0.148266	-0.228888	0.216808	0.276062	0.226871	0.481592	0.632342	0.574341	0.73153	0.497864	0.335123	0.1703	-0.209526	-0.506963	-0.326853	-0.460348	-0.171878	0.0403859	0.0491016	0.0993196	-0.124484	-0.0958518	-0.477252	-0.927793	-0.722896	-0.848594	-0.977795	-1.07469	-1.4233	-1.33791	-1.01981	-0.743475
		43	-0.508824	-0.512714	-0.253096	-0.194269	-0.290559	-0.389675	-0.795688	-0.700985	-0.924138	-0.986569	-0.685905	-0.840232	-0.62444	-0.846282	-0.824517	-0.94734	-1.08491	-1.29979	-1.54526	-1.42832	-1.4857	-1.38533	-1.41295	-1.14717	-1.07759	-0.813404	-0.612554	-0.820061	-0.835266	-0.665107	-0.537013	-0.332899	-0.496533	-0.308055	-0.440844	-0.257912	0.0566147	0.297148	0.51093	0.60507	0.617453	0.685539	0.84522	0.620075	0.336476	0.172434	0.134996
	mouse 3 (216702-3)	1	-0.828731	-0.662448	-0.726169	-0.580023	-0.68993	-1.05004	-1.31726	-1.13847	-1.81879	-1.93978	-1.76765	-2.0244	-2.02917	-2.05097	-2.136	-2.28816	-2.23418	-2.64133	-2.92555	-2.70375	-2.9151	-2.98408	-2.77069	-2.92309	-2.93528	-2.62728	-2.30013	-2.3321	-2.28352	-2.17126	-2.36767	-2.22468	-2.26421	-2.26803	-1.91425	-1.61007	-1.75009	-1.49	-1.45842	-1.35957	-1.37783	-0.992357	-0.801581	-0.754982	-0.340654	-0.290586	-0.44717
		2	-1.43007	-1.59365	-1.40814	-1.44739	-1.43414	-1.16767	-1.54417	-1.73839	-1.80247	-1.6901	-1.76594	-1.70682	-1.65503	-1.19986	-1.39625	-1.5492	-1.62399	-1.64665	-1.32389	-1.33117	-1.37223	-1.45778	-1.55969	-1.52035	-1.40979	-1.22095	-1.09025	-1.01722	-0.921816	-0.879376	-0.552541	-0.575014	-0.159863	-0.134168	0.17368	0.356127	0.251118	0.511046	0.239656	0.185463	0.624309	1.05123	1.13613	1.29691	1.44818	1.16348	1.18431
		3	0.343139	0.600687	0.442617	0.515217	0.740742	0.899885	1.12705	1.25624	1.32005	1.55871	1.6145	1.50121	1.71548	1.68899	1.52765	1.6379	1.42232	1.471	1.44536	1.39264	1.22265	1.14869	1.02966	0.55234	0.563337	0.101742	-0.137866	-0.434825	-0.541541	-0.734548	-0.877813	-0.947323	-1.10714	-1.36721	-1.66501	-2.0476	-1.77027	-1.81902	-1.96263	-2.0365	-2.33548	-2.48438	-2.56701	-2.31655	-2.51605	-2.65022	-2.32919
		4	0.574704	0.614463	0.501066	0.289654	0.255462	0.124548	0.00941859	0.0743529	-0.0865479	-0.252504	-0.27252	-0.379995	-0.391457	-0.680325	-0.825062	-0.833521	-0.957038	-0.701397	-0.857284	-0.893208	-0.925961	-1.00111	-1.00814	-0.966219	-0.768782	-0.908865	-0.856457	-0.937701	-0.818443	-0.644768	-0.679296	-0.762077	-0.752236	-0.575168	-0.353469	-0.403318	-0.448993	-0.544906	-0.343924	-0.292232	-0.210258	-0.132343	0.04098	0.208445	-0.153626	0.0196966	0.272172
		5	-0.359219	-0.396542	-0.546365	-0.6359	-0.443505	-0.451777	0.0211612	-0.176396	-0.19526	-0.142304	-0.213828	-0.325657	-0.212433	0.0258255	0.24817	0.442987	0.230955	0.0513277	0.356246	0.0685555	0.0803652	0.26395	0.308082	0.256457	0.551432	0.704881	0.257093	0.303584	0.126389	0.284714	0.0235134	-0.126512	-0.190508	-0.142554	-0.391895	-0.196395	-0.386292	-0.163158	-0.411623	-0.823126	-0.82818	-1.05916	-1.06147	-1.2125	-1.53262	-1.88512	-1.69428
		6	0.327626	0.0967948	-0.287314	-0.476653	-0.562854	-0.592505	-0.741577	-1.07799	-1.05329	-1.53202	-1.56026	-1.68785	-1.65228	-1.77135	-1.42594	-1.36086	-1.13722	-1.1727	-1.24673	-1.34703	-1.25561	-1.15539	-0.95428	-0.754986	-0.436475	-0.627848	-0.475954	-0.291001	-0.343779	0.116749	0.222511	0.185843	0.388914	0.545099	0.400202	0.432038	0.474832	0.689125	1.03705	1.24742	1.38353	1.39523	1.31882	1.3527	0.947108	1.12367	1.34193
		7	-0.838162	-0.603335	-0.37516	-0.637691	-0.562912	-0.392457	-0.416558	-0.459298	-0.520541	-0.546667	-0.418279	-0.246005	-0.189091	0.0451287	0.0272374	0.116573	0.213125	0.139099	0.183108	0.183767	0.0673276	0.0605684	-0.217318	-0.140677	-0.494133	-0.480669	-0.359106	-0.430658	-0.203422	-0.196073	-0.261867	-0.359195	-0.396016	-0.557502	-0.832175	-1.1322	-1.16649	-1.20269	-1.24454	-1.12769	-0.917213	-0.71578	-0.79199	-0.854569	-0.731074	-0.79637	-1.02468
		8	0.732436	0.750217	0.736848	0.56696	0.514965	1.0328	1.10443	1.26875	1.04959	1.14	1.08841	0.843655	0.302514	0.345866	0.191695	0.436155	0.549273	0.458504	0.401933	0.710375	0.685918	0.988432	1.0738	1.279	1.57148	1.44575	1.23235	1.21381	1.36416	1.16216	1.22915	0.940215	1.18181	0.884809	1.07172	0.947606	0.679452	0.562301	0.488915	0.157008	0.105103	-0.221663	-0.543393	-0.773848	-1.04589	-1.37905	-0.961283
		9	-0.721732	-1.00972	-0.824708	-0.433672	-0.432155	-0.563063	-0.627459	-0.648777	-0.554003	-0.561891	-0.664581	-0.527662	-0.420594	-0.471429	-0.424519	-0.202394	0.182682	0.787095	1.00135	1.05389	1.18464	1.41919	1.42258	1.24108	1.14124	0.9662	0.829585	0.867281	1.06203	1.19698	1.10436	0.889086	1.05083	1.11455	1.16439	1.03031	0.925057	0.618932	0.432621	0.516996	0.820675	0.887274	0.566631	0.545002	0.324411	0.3943	0.653692
		10	0.15649	0.0272828	0.0369836	0.121388	0.142001	0.0671335	-0.0490128	-0.211206	-0.275631	-0.245884	-0.20511	-0.0562173	0.0805963	0.225741	0.371832	0.50251	0.426867	0.521925	0.145533	0.417592	0.74855	0.488148	0.708334	0.642739	0.26689	0.3423	0.265094	0.125275	-0.181092	-0.0424627	0.247403	0.429613	0.106277	0.0932314	0.254015	-0.0390135	0.0209111	0.0609006	0.332111	0.740378	0.386349	0.567403	0.741227	0.530856	0.755778	0.736592	0.53617
		11	-0.498863	-0.411463	-0.357045	-0.377399	-0.652232	-0.556933	-0.724035	-0.226703	-0.699202	-0.662492	-0.383508	-0.227208	-0.0980673	-0.12426	-0.28613	-0.118526	0.0443001	-0.0309108	-0.687359	-1.06641	-1.18537	-0.912513	-1.02462	-1.07582	-0.890371	-1.10071	-0.705307	-0.77074	-0.517709	-0.396425	-0.523588	-0.572903	-0.267181	-0.452682	-0.430635	-0.301452	-0.537075	-0.558205	-0.565533	-0.220523	-0.0407368	-0.127077	-0.00827491	0.0892851	-0.026673	0.0517244	-0.172151
		12	-2.0262	-2.16451	-2.18978	-1.98802	-2.25497	-2.17382	-2.04905	-1.9487	-1.82809	-1.88117	-1.93529	-2.02977	-1.71871	-1.61341	-1.38822	-1.04752	-0.620698	-0.415299	-0.475556	-0.952245	-0.641525	-0.530077	-0.42163	-0.417837	0.00663418	0.250967	0.0680008	-0.0611778	-0.170281	-0.291548	-0.317272	-0.433093	-0.78349	-0.509759	-0.259993	-0.28847	-0.729454	-0.95343	-0.981937	-0.535449	-0.644794	-0.596578	-0.655012	-0.734874	-0.818356	-1.11044	-1.08786
		13	-1.35334	-1.17898	-1.17319	-1.31697	-1.08761	-1.17468	-1.04679	-1.03851	-0.533732	-0.764903	-0.98855	-0.985054	-0.985432	-1.12651	-0.9768	-1.29491	-1.35437	-1.49443	-1.63412	-1.30602	-1.48939	-1.43298	-1.42221	-0.951865	-1.02274	-1.01185	-0.950359	-0.926637	-1.07086	-0.961647	-0.707937	-0.623394	-0.725002	-0.539139	-0.660045	-0.79834	-0.797215	-0.361253	-0.14357	-0.365983	-0.447314	-0.43268	-0.229487	-0.289307	-0.300118	-0.0540269	-0.0729257
		14	1.25426	1.06745	1.05241	0.746189	0.552068	0.563066	0.280359	0.079507	-0.458389	-0.463504	-0.304408	-0.321512	-0.0909979	-0.209477	-0.414455	-0.395511	0.00090334	-0.363725	-0.392153	-0.136502	0.0595396	0.1433	0.0975028	0.3467	0.167291	0.0166393	-0.0900246	-0.0471413	0.249649	0.313104	0.333021	0.226585	0.0842092	0.539425	0.744208	0.788815	0.566452	0.651482	0.398735	0.458953	-0.0613709	-0.0342215	0.00683366	0.17681	0.40869	0.76361	0.503733
		15	1.04635	1.18002	1.21445	1.28797	1.39159	1.76171	1.69066	1.89405	1.72561	1.44157	1.56205	1.47344	1.30696	1.25903	1.00587	1.20442	1.07807	1.04229	1.24638	1.19778	1.10182	0.927174	0.926075	0.704464	0.799105	0.541999	0.251822	0.10594	0.170331	0.431423	0.463979	0.327461	0.354073	0.258156	0.589714	0.66653	0.531254	0.25339	0.21848	-0.0454335	-0.166123	-0.492382	-0.360516	-0.691499	-0.838294	-0.550843	-0.476744
		16	-2.06538	-2.33347	-2.27548	-2.37652	-2.14869	-2.28884	-2.12634	-2.18001	-2.2742	-1.95696	-1.91542	-2.3561	-2.23739	-1.87839	-1.85993	-1.6795	-1.42884	-1.08231	-0.751915	-0.633816	-0.429516	-0.43773	-0.725375	-0.712652	-0.701867	-0.418831	-0.220109	0.0152061	0.232133	0.233951	0.148945	-0.0168214	0.00313279	-0.562584	-0.79641	-1.07659	-1.12749	-1.39631	-2.02787	-2.32665	-2.41475	-2.37056	-1.79656	-1.69038	-1.66018	-1.68471	-1.61811
		17	1.13695	0.827524	1.02982	0.892433	0.592002	0.507904	0.6629	0.763127	0.731671	0.906221	0.610454	0.788202	0.719238	0.814238	0.731056	0.549664	0.484057	0.53685	0.5705	0.491186	0.32408	0.349275	0.675568	0.696228	0.886187	0.848082	0.838374	0.749587	0.731089	0.553289	0.754287	0.437882	0.147325	-0.0381833	0.0721455	0.0600954	-0.0693606	-0.0821793	-0.0749221	0.0848822	0.112728	0.306576	-0.088547	0.116364	0.106745	0.136838	0.109222
		18	2.10149	1.74066	1.74325	1.57563	1.69406	1.66858	1.37103	1.26008	1.1667	1.26503	1.2879	1.36711	0.94553	1.16072	1.37725	1.26864	0.859153	0.769372	1.39105	1.09127	1.04656	0.819481	0.726757	0.873431	0.841561	0.943772	1.25109	1.48769	1.59677	1.75318	1.85629	2.15491	2.20151	1.94014	2.13409	2.13727	2.5885	2.79982	2.44431	2.05247	1.7509	1.46745	1.74399	1.40733	1.29246	1.09308	0.562907
		19	0.0797348	0.00100834	-0.0511541	-0.117665	-0.0264677	-0.0311981	-0.114149	-0.217168	-0.20965	0.0641498	0.080404	-0.115102	0.0174149	-0.125879	-0.399206	-0.787972	-0.904294	-1.00105	-0.766239	-0.750743	-0.459864	-0.24917	-0.127154	-0.179984	-0.186012	-0.0985028	-0.00175067	0.0302835	0.334215	0.232628	0.284865	0.103036	0.122346	0.163543	0.0830993	0.415877	0.675567	0.571728	0.413923	0.221757	-0.174539	-0.199117	-0.230557	0.166743	0.217273	0.294041	0.482811
		20	-0.785664	-0.70475	-0.410668	0.0818791	0.533014	0.731991	0.798825	0.397122	1.02011	0.805449	0.721181	1.41116	1.52279	1.33087	1.36743	1.48753	1.5323	1.35015	1.26273	0.75982	0.705631	1.13899	0.852925	0.631949	0.519681	0.441652	0.645735	0.771424	0.422058	-0.032955	0.0922786	-0.766585	-1.37624	-1.34164	-1.07428	-0.939428	-0.911649	-0.51843	-0.830597	-0.87762	-0.481704	-1.00245	-0.764059	-1.01165	-0.874666	-1.0588	-1.17179
		21	0.619545	0.553807	1.19644	0.71787	0.540009	0.761252	1.33976	1.2699	0.670945	0.566681	0.611539	0.89711	0.70652	1.29296	1.00955	1.48179	1.81838	1.53694	1.82887	1.86719	1.79129	1.93634	1.59315	1.67016	1.95106	1.67006	1.43675	1.11989	1.13828	1.13342	1.08229	0.920703	1.04444	0.775287	0.69135	0.481639	0.000302078	-0.251612	-0.644133	-0.489186	-0.0916936	-0.358039	-0.262155	-0.244011	-0.5097	-0.759577	-0.694631
		22	-0.682176	-0.632937	-0.883619	-0.802104	-1.08439	-0.593805	-1.27916	-1.19597	-1.29958	-1.566	-1.34373	-1.18723	-1.15488	-1.25817	-1.18034	-1.54183	-1.37638	-1.09795	-1.17234	-1.26435	-1.43181	-1.18747	-0.745775	-0.978805	-1.08797	-1.63282	-1.34207	-0.87148	-0.889975	-0.960109	-0.854783	-1.21243	-1.18992	-0.65776	-0.487416	-0.374605	-0.0318187	-0.187666	-0.223833	-0.0123579	0.0555523	0.156765	-0.586812	-0.611537	-0.327774	-0.178436	-0.247562
		23	-0.972022	-0.72041	-0.905696	-1.08868	-0.701292	-0.320483	-0.957134	-0.968584	-0.989021	-0.888847	-1.28888	-1.3454	-0.587869	-0.142541	-0.111866	-0.0590176	-0.181309	-0.20092	0.197811	0.0681356	0.187403	-0.0485106	0.281745	0.738554	0.590318	0.380443	0.784087	1.00534	0.987242	0.606409	0.873587	1.2196	0.84941	0.524755	0.89892	0.328698	0.275682	0.472349	0.337401	0.331786	0.42331	0.517825	0.188133	-0.139842	0.00511508	0.262415	0.562548
		24	-0.173043	-0.584704	-0.281878	-0.00156388	0.218013	-0.130474	-0.0362419	-0.137082	-0.0405441	0.107246	0.0504762	0.183357	-0.0270491	-0.226421	-0.234234	-0.185608	-0.163368	-0.487382	-0.394379	-0.238074	-0.09515	-0.262036	-0.0917443	-0.118606	-0.178192	-0.0251308	0.377529	0.0941006	0.00526797	-0.246208	-0.333064	-0.588424	-0.693826	-0.888202	-0.772253	-0.990501	-0.863429	-0.43069	-0.571484	-0.610593	-0.280105	-0.284835	-0.333333	-0.49135	-0.365652	-0.0672421	-0.056033
		25	-0.592113	-0.181457	-0.131794	0.0915562	0.414061	0.468293	0.232077	0.208677	0.647008	0.742067	0.869183	1.20941	1.27616	1.18245	1.367	1.3708	1.25959	1.35078	1.56721	1.5748	1.22736	0.661718	0.987867	0.696451	0.676247	0.342967	0.387714	0.610507	0.0543495	-0.327895	-0.543543	-0.943193	-0.897908	-0.931567	-1.08378	-1.01502	-0.706049	-0.539316	-0.570107	-0.550254	-0.544359	-0.477296	-0.975445	-1.05137	-1.00992	-0.985821	-1.07623
		26	0.704274	0.786886	0.840679	1.0471	1.138	1.27899	1.19574	1.35769	1.50601	1.4349	1.42336	1.66614	1.93457	1.86216	1.56138	1.61821	1.73055	1.92778	2.02649	1.59335	1.2176	1.16709	1.26229	0.993657	0.752499	0.555574	0.732772	0.521836	-0.070684	-0.44506	-0.327968	-0.399429	-0.294506	-0.412061	-0.39393	-0.491466	-0.887318	-0.952544	-1.3216	-1.41159	-1.36431	-1.45003	-1.46943	-1.41929	-1.16578	-1.03532	-1.39719
		27	1.15506	1.60202	1.3443	0.97188	0.640079	0.570091	0.732588	0.53591	-0.228708	-0.0938743	-0.613459	-0.398601	-0.61841	-0.641362	-0.732065	-1.01514	-1.00291	-1.46795	-1.40127	-1.57903	-2.09651	-1.91815	-1.7164	-1.53885	-1.27048	-0.930219	-1.05447	-1.1665	-0.875313	-1.00615	-0.664866	-0.318587	-0.460403	-0.417706	-0.254794	0.0762857	0.187704	0.537946	0.771533	0.681957	1.20569	1.04758	0.699151	0.634793	0.414508	0.200999	0.789758
		28	0.757801	1.06865	1.4671	1.26339	0.880708	0.823763	1.07645	0.817518	0.94244	0.710201	1.32691	1.06627	1.33193	1.45093	1.09621	0.46249	-0.183065	-0.458301	-0.567971	-0.555269	-0.686629	-1.17393	-1.23378	-1.30852	-1.16606	-1.03605	-0.920942	-0.80556	-0.528531	-0.717509	-0.628492	-0.13846	-0.184148	-0.355227	-0.288057	0.343216	0.577604	0.87552	0.667273	0.665985	0.623293	0.491988	0.392828	0.324966	0.591112	0.553357	1.00594
		29	-0.671882	-0.959449	-1.28687	-1.67093	-1.85299	-1.6512	-1.38481	-1.29692	-1.23498	-1.89705	-2.30745	-2.48322	-1.96009	-2.06249	-1.71653	-1.18803	-0.979408	-0.652738	-0.693832	-0.57251	-0.435858	-0.223028	-0.0943289	0.0600721	0.160149	0.401644	0.536553	0.51878	0.465181	0.673936	1.42866	2.03529	1.68142	1.4838	0.942286	0.642159	0.538788	0.342348	-0.126248	-0.573675	-0.80341	-0.90403	-1.049	-1.43575	-1.90514	-1.72884	-1.81144
		30	-1.12054	-0.958191	-0.806476	-0.76674	-0.593177	-0.820195	-1.50079	-0.837059	-0.903615	-0.79412	-0.276542	-0.607096	-0.0110942	0.694876	0.878763	0.789983	1.06249	-0.0491743	-0.256409	0.266506	0.414197	0.459415	0.531731	1.14949	1.31247	1.62657	2.1675	2.1142	2.08376	2.47804	2.24352	2.2809	1.96733	1.64762	1.63702	1.48383	1.00444	2.05133	2.33078	1.94891	2.03823	2.11499	2.06009	1.62977	0.641811	0.427525	0.235175
		31	-1.06704	0.0751769	0.506722	0.00873175	0.413465	1.2056	0.756613	0.463463	0.527322	0.636759	0.647425	0.290781	0.295167	0.809466	0.740709	0.64054	1.21481	1.70425	1.66338	1.56186	1.32172	1.34691	1.18903	1.71064	1.96046	1.24633	1.54998	2.0678	1.95579	1.59231	1.58517	1.90106	1.80221	1.40964	1.47476	1.16176	0.72792	1.00682	1.23339	1.65802	2.29538	1.91976	1.59308	1.62022	1.52623	1.80947	1.68357
		32	-0.710013	-0.865969	-0.420538	-0.357112	-0.116269	-0.219727	-0.137979	0.213734	-0.136716	-0.282594	-0.203236	0.241251	0.37655	0.0343853	0.0511688	0.572069	1.00279	0.689748	0.54402	0.324675	0.145467	0.000537165	-0.254065	0.155904	0.192491	0.274444	0.569302	-0.267874	0.148314	0.0738307	0.481086	0.142952	-0.337533	-0.405472	0.044621	0.101834	0.184703	0.17307	0.289073	0.545148	0.360048	0.572329	0.460514	0.387616	0.291639	-0.280885	-0.952037
		33	0.687715	1.23678	1.80989	1.48499	1.43263	1.08667	1.43383	1.57549	1.83728	1.44683	1.191	1.52412	1.87593	1.16702	1.03466	0.770046	0.233185	0.217816	0.0324591	0.306398	-0.340379	-0.70143	-0.769732	-0.413355	-0.270867	-0.39352	-0.287505	-0.409768	-0.83502	-0.924365	-0.615488	-0.866987	-1.30791	-1.09666	-0.919068	-0.78658	-0.606021	-1.06118	-0.525366	-0.836877	-0.751312	-0.663108	-0.795369	-1.34571	-1.29266	-1.45465	-1.30416
		34	0.706105	0.0913349	0.166868	0.142577	-0.193909	0.0134931	0.102724	-0.241295	-0.144726	0.363686	0.226578	0.263858	0.107243	0.0346556	-0.0378068	0.208194	0.410234	0.473515	0.145811	0.0580815	0.328651	0.428448	0.606497	0.836489	0.557612	0.431625	0.307438	0.269035	0.525963	0.598478	0.520909	0.583801	0.700326	0.960494	1.29526	1.49721	1.20043	1.64064	1.60616	2.08205	1.88435	1.35738	1.21237	1.38621	1.63919	2.36252	2.49172
		35	-0.0409106	-0.159064	-0.195707	-0.430538	-0.352164	-1.07516	-0.93736	-1.24071	-1.39241	-1.23713	-1.03574	-0.220419	-0.447807	-0.381546	-0.385443	-0.622746	-0.295379	-0.364753	0.19115	0.557347	0.820439	0.541049	0.140649	0.640838	0.354803	0.604255	0.41845	0.420646	0.406883	0.00176948	0.0899315	-0.413067	-0.0285036	0.0656413	0.0472582	-0.0452026	-0.063083	0.153528	0.0685588	-0.319826	-0.866162	-0.524568	-0.162387	-0.322228	-0.529806	-0.310227	-0.848887
		36	0.534381	0.645501	1.2741	1.3401	1.14321	1.03964	1.24848	0.959517	0.661428	0.413913	0.285331	0.126855	0.334857	0.0868275	0.662754	0.432477	0.275047	0.250221	1.01859	1.4225	1.33699	1.18834	0.848494	0.626187	0.546313	0.585713	0.326371	0.464162	0.405695	0.529654	0.574446	0.337138	0.170588	0.31521	0.289994	0.276609	0.428558	0.0686124	-0.617407	-0.92639	-0.913278	-1.11213	-0.474711	-0.274962	-0.371048	-0.51678	-0.217344
		37	2.71058	3.11649	2.93215	3.19176	2.78637	2.61666	2.15616	2.06426	1.82766	1.924	1.48986	1.48563	1.25496	0.777662	0.471025	0.256066	0.14791	-0.253266	-0.512907	-0.5357	-0.305362	-0.175694	-0.258119	-0.40513	-0.231201	0.16682	0.131509	0.33404	0.248277	0.185138	0.333291	0.775699	0.704995	0.78841	0.632254	1.16169	1.0339	1.19125	1.09396	1.10366	0.909016	0.930565	1.10287	1.25828	1.36723	0.888741	1.30715
		38	-0.886774	-0.660699	-0.319939	-0.304577	-0.142514	-0.0760361	-0.0591515	0.121525	0.368084	0.611284	0.384116	0.600286	0.495328	0.593598	0.619789	0.808528	0.992178	1.33799	1.12748	0.720561	0.418228	0.79057	0.763768	0.778432	0.630872	0.226083	0.0410367	0.175097	0.202333	0.0429529	-0.334626	-0.493254	-0.628457	-0.817265	-1.03124	-0.763363	-0.788613	-0.990311	-1.40506	-1.44219	-1.42141	-1.26577	-0.877063	-1.36223	-0.979397	-0.819005	-0.97411
		39	-0.425592	-0.214001	-0.0906137	0.320377	0.297282	0.485026	0.228861	0.111138	-0.10111	-0.0624959	-0.298324	-0.152357	0.00279124	-0.221893	-0.304063	-0.315375	-0.566716	-0.777871	-0.658286	-0.437477	-0.539657	-0.38892	-0.216603	-0.395274	-0.35511	-0.221475	-0.365777	-0.091963	0.00276546	-0.30314	-0.0564424	0.380584	0.2158	0.349022	0.719408	1.28355	1.50972	2.06889	2.56064	2.25406	2.17851	1.69385	1.09857	1.22588	1.41303	1.17509	1.29004
		40	-1.53171	-1.39277	-1.14807	-1.06671	-1.04202	-1.12016	-0.946261	-0.445213	-0.240022	0.0549496	0.118579	0.286567	0.50678	0.571318	0.827404	0.837799	0.608786	0.299252	0.563914	0.536032	1.33721	1.12859	1.29606	1.34955	1.1491	1.27786	1.31807	0.558079	0.271995	0.29043	0.11823	0.289507	0.0310495	-0.288007	-0.657826	-0.26551	-0.00306905	0.264261	0.275262	0.241634	-0.181027	-0.0952667	-0.27225	-0.142844	0.0382562	0.289299	0.419367
		41	-0.869597	-0.799556	-0.85783	-0.954157	-0.970583	-0.798125	-1.00306	-1.06569	-1.31732	-1.21118	-1.05644	-0.935226	-1.09057	-1.16112	-1.26206	-1.27493	-1.28632	-1.13652	-1.16592	-1.16637	-1.30508	-1.45102	-1.72898	-1.55316	-1.38916	-1.27696	-1.44013	-1.40028	-1.18173	-1.21905	-1.35983	-1.14507	-1.05492	-0.899299	-0.608684	-0.738488	-0.58997	-0.555495	-0.505148	-0.605636	-0.726369	-0.738406	-0.305415	-0.343509	-0.515789	-0.461936	-0.344367
		42	-0.174079	-0.270228	-0.250405	-0.340758	-0.569553	-0.165546	-0.194626	-0.334884	-0.427884	-0.770652	-0.848247	-0.92109	-0.971949	-1.02375	-1.06978	-0.94715	-0.763203	-0.396947	-0.444311	-0.459452	-0.616657	-0.327266	-0.270704	-0.194004	0.0530767	-0.0276925	0.277457	0.45419	0.649238	1.05801	1.1963	1.3856	1.25673	1.14369	1.0674	1.35163	1.32715	1.12994	0.912028	1.21558	1.23445	1.05154	0.813117	0.907646	0.850797	0.705247	0.885651
		43	0.347645	0.310662	0.483758	0.469179	0.17245	0.0716223	0.275502	0.0761305	0.291878	0.499577	0.384323	0.800642	0.759226	0.639293	0.734381	0.520893	0.353725	0.112745	0.517717	0.62883	1.10167	0.675494	0.884721	0.781104	0.977565	1.55308	1.90048	2.13793	2.23941	2.47556	2.73958	2.45771	2.37674	2.68878	2.49928	2.66972	2.69596	3.14693	3.18864	2.67262	2.11733	2.16014	2.20001	2.06301	1.8969	1.9802	1.66684
		44	0.889746	0.922486	0.802209	0.758447	0.254088	0.117446	0.39817	0.273311	0.369765	0.590718	0.642726	0.991839	0.666129	0.114122	0.165328	-0.108027	-0.0749664	0.161201	0.22499	0.500008	0.928106	1.17147	0.992731	0.985766	1.02524	1.11668	0.949651	0.535154	0.502935	0.201896	0.0398204	-0.0504594	-0.358242	0.10824	0.33345	0.779269	0.886499	0.893063	0.907572	0.665781	0.740263	0.815256	1.06216	0.904344	0.913339	1.27367	1.24917
		45	-0.185199	-0.199553	-0.0802587	-0.58756	-0.42644	-0.41524	-0.343634	-0.42138	-0.38347	-0.355476	-0.404195	-0.112831	-0.481824	0.0202222	0.0341611	0.191793	0.244021	0.727133	0.759812	0.269275	0.101537	0.316552	0.083555	0.37547	0.600859	0.439106	0.855981	1.07881	0.878358	0.973268	0.9872	1.17816	1.21975	1.27485	1.5958	1.36109	1.47909	1.19213	1.03858	1.33016	1.56402	1.26285	1.011	0.998768	0.734106	0.971973	0.283472
		46	-0.127221	0.693771	0.917354	1.29649	1.58083	1.67381	1.62952	1.21913	1.17131	1.35198	1.47815	1.13036	1.00315	0.815541	0.801281	1.01814	1.1749	1.56401	1.1654	1.1031	1.51233	0.830894	0.943089	0.720041	0.514159	0.447519	0.420306	0.438546	0.471035	0.402333	-0.0277161	0.365638	0.0523896	0.0563069	0.354772	-0.116878	-0.277756	-0.674528	-0.783163	-1.04077	-0.952393	-0.915573	-0.831865	-0.705566	-0.675877	-0.390008	-0.166305
		47	-1.24635	-1.01969	-0.903773	-0.88919	-0.888339	-0.735749	-0.785626	-0.371191	-0.683468	-0.814867	-0.532155	-0.564982	-0.739324	-0.520312	-0.680397	-0.254685	-0.263066	-0.2994	-0.397092	-0.222699	-0.248707	-0.697686	-0.828217	-0.515787	-0.679418	-0.714868	-0.767389	-0.873976	-0.887889	-0.776026	-0.590291	-0.640694	-0.53319	-0.902949	-0.851188	-1.0541	-0.980281	-1.1462	-1.00654	-0.52533	-0.296035	-0.159447	-0.117019	-0.447058	-0.260938	-0.273594	-0.250634
		48	-0.393234	-0.376652	-0.738772	-0.528125	-0.663113	-0.572622	-0.97231	-1.04892	-1.03709	-0.832607	-1.14115	-1.32062	-0.682043	-0.679104	-0.659249	-0.594269	-0.678484	-0.718937	-0.680395	-0.879243	-1.13737	-1.25848	-1.00997	-0.739677	-0.83842	-0.745489	-0.479235	-0.41247	-0.401085	-0.395231	-0.262541	-0.290714	-0.777512	-0.689954	-0.369011	-0.369623	-0.399244	-0.118239	0.0405142	-0.0113912	0.116064	0.197056	0.339846	0.0111532	-0.131751	-0.215657	-0.193648
		49	1.33859	1.49401	1.29982	1.18961	0.998505	1.12333	1.23418	1.77286	2.16327	2.00769	2.12957	2.05908	1.92111	1.67277	1.58328	1.58365	1.70113	2.04432	1.75729	1.60193	1.72159	1.78063	1.94374	2.17605	2.09291	1.86269	1.947	1.75204	1.39043	1.41341	1.68692	1.78253	2.00437	1.86944	2.1036	1.91003	1.88771	1.26079	1.27469	1.40646	1.20567	0.922113	0.654177	0.338385	0.113487	0.303059	0.0525279
		50	-1.76129	-1.41722	-1.46669	-1.46273	-1.42411	-1.18023	-1.33263	-1.2904	-1.14632	-1.3103	-1.30165	-1.28854	-1.19991	-1.38061	-1.48684	-1.44064	-1.34802	-1.52193	-1.48138	-1.25432	-0.958138	-0.707189	-1.12763	-0.926666	-0.692588	-0.988303	-0.515929	-0.386111	-0.547558	-0.721442	-0.84779	-1.12102	-1.44099	-1.24389	-1.49774	-1.45857	-1.37224	-1.19854	-1.07913	-1.09708	-1.07386	-1.3383	-1.31853	-1.56464	-1.83132	-1.87295	-2.01121
		51	-0.386175	0.0291349	-0.126464	-0.143818	-0.767732	-0.648628	-0.850924	-0.230658	-0.72198	-0.656087	-0.732791	-0.793768	-0.771134	-0.0137352	-0.180342	-0.187636	-0.322966	-0.198041	-0.146575	-0.02034	0.254477	0.0609389	0.360386	0.0334768	0.0160669	-0.130929	-0.136729	-0.661397	-0.293381	-0.328817	-0.32015	-1.00169	-0.803674	-1.06526	-1.17925	-1.06257	-1.60144	-1.64242	-2.0248	-1.81898	-1.71838	-1.5436	-1.95422	-1.91312	-1.90406	-1.68027	-1.21851
		52	0.0556446	0.243317	0.116945	0.262834	0.296321	0.234863	-0.345571	-0.138042	-0.00641702	-0.0929961	0.453075	0.502989	1.15158	1.52234	1.25756	1.13116	0.868873	1.32698	0.854499	0.475926	0.684105	0.188804	0.106346	-0.19533	-0.592839	-0.530365	-0.373506	-0.530682	-0.779796	-1.09499	-1.2218	-1.01202	-1.00084	-1.24273	-1.16597	-1.15298	-0.553007	-1.05439	-1.17718	-1.1038	-1.0501	-0.881285	-0.710364	-0.569027	-0.355118	-0.658	-0.702867
		53	-0.614149	-0.817501	-0.605326	-0.368724	-0.0263661	0.12545	0.0718356	0.252973	0.627116	0.659395	0.493881	0.434456	0.245181	-0.0958349	0.185918	0.242824	0.473381	0.397704	0.344243	0.248981	0.222366	0.0929595	0.264284	-0.0837672	-0.456578	-0.67106	-0.696341	-0.61529	-1.15646	-1.18513	-1.18798	-1.22029	-1.1794	-1.23544	-1.48926	-1.53818	-1.53039	-1.78448	-1.58628	-1.43875	-0.753972	-0.515798	-0.636411	-0.603781	-0.669453	-0.587162	-0.814422
		54	-0.0471797	-0.321512	-0.21564	-0.375452	-0.247624	-0.215026	-0.214907	-0.399371	-0.522105	-0.368956	-0.216966	-0.325482	-0.400219	-0.286209	0.305191	0.364276	0.264441	0.310702	0.0763759	-0.0192977	0.244644	0.643617	0.732599	0.933554	1.20045	1.31303	1.18936	1.46994	1.32609	1.45743	1.23415	1.02754	1.0959	1.43658	1.35772	1.2406	1.41189	1.28074	1.13886	1.15649	0.978194	0.370432	0.621559	0.348682	0.289334	-0.229716	-0.0881249
		55	-0.680755	-0.465031	0.0395377	0.379415	0.552108	0.6706	0.549369	0.592534	0.360662	0.195657	0.740027	1.05819	0.700041	1.09713	1.33246	1.20823	1.32988	1.56378	1.65614	1.71123	1.50513	1.42727	1.24958	1.11472	1.17785	1.17822	1.21115	1.27955	1.55558	1.62398	1.35353	1.10213	1.43344	1.13283	1.18702	1.19541	1.22532	1.16975	1.19484	1.02562	0.838166	0.827239	0.989688	0.838263	0.504867	0.287131	0.256869
		56	0.602956	0.521589	0.43797	0.508944	0.590449	0.327726	-0.0696637	-0.256989	-0.680027	-0.726282	-0.987514	-0.732201	-0.67358	-0.640959	-1.01544	-0.963031	-0.950109	-0.673776	-0.905435	-0.933247	-0.967904	-0.917412	-0.923873	-0.719285	-0.767733	-0.240202	-0.0184186	0.258767	0.292764	-0.00538816	0.209081	0.0973774	0.178001	0.18084	0.0496324	-0.100799	-0.450802	-0.519926	-0.0752401	-0.0464249	0.365379	0.74592	0.973465	0.862618	0.614541	0.0119058	-0.392961
		averaged	-0.0655885	-0.0286551	0.0115444	0.00499461	-0.00700764	0.0133602	-0.00718075	0.00797375	-0.00393445	0.0034196	-0.00646656	0.000755519	0.0421999	0.0592756	0.0522379	0.05338	0.0601413	0.0677703	0.087311	0.0808534	0.0969763	0.119323	0.115825	0.145755	0.158466	0.162681	0.177461	0.182056	0.180098	0.139902	0.145694	0.136855	0.0920602	0.0758651	0.105383	0.104631	0.108187	0.140381	0.0787023	0.0798143	0.0997359	0.0688932	0.0675393	0.0344613	0.0109524	0.0193841	0.0412834
		SEM	0.101349	0.103081	0.105253	0.104627	0.103248	0.103606	0.104095	0.102197	0.10481	0.107146	0.108017	0.109962	0.106073	0.104898	0.101809	0.10045	0.0987232	0.100976	0.100499	0.0955279	0.0948792	0.0942187	0.0923401	0.0915648	0.090129	0.0873506	0.0875266	0.0898774	0.0904709	0.0926661	0.0933856	0.0956793	0.09836	0.0942193	0.0974573	0.0982189	0.0976386	0.101552	0.105465	0.105127	0.104668	0.103433	0.100765	0.101134	0.102986	0.10567	0.105797
	Reward Consumption Window	Note: Includes trials where reward was consumed
	Subject	Light Cue (s)	Pellet Delivery (s)	Feed Start (s)	Feed End (s)	Relative Start (s)	Relative End (s)	Bout Length (s)		Relative to Pellet:
	mouse 2 (216702-M2)	707.17	712.17	716	732	3.83	19.83	16		Avg Start (s)	5.02322
		988.42	993.42	999	1016	5.58	22.58	17		Avg End (s)	17.2266
		1117.08	1122.08	1126	1132	3.92	9.92	6		Avg Bout Length (s)	12.2034
		1146.79	1151.79	1156	1168	4.21	16.21	12
		1178.38	1183.38	1192	1200	8.62	16.62	8		Relative to Light Cue:
		1206.73	1211.73	1215	1222	3.27	10.27	7		Avg Start (s)	10.0232
		1235.5	1240.5	1243	1254	2.5	13.5	11		Avg End (s)	22.2266
		1275.59	1280.59	1290	1301	9.41	20.41	11		Avg Bout Length (s)	12.2034
		1314.8	1319.8	1323	1332	3.2	12.2	9
		1356.61	1361.61	1368	1378	6.39	16.39	10
		1381.12	1386.12	1390	1397	3.88	10.88	7
		1406.19	1411.19	1420	1428	8.81	16.81	8
		1439.12	1444.12	1448	1461	3.88	16.88	13
		1484.98	1489.98	1492	1500	2.02	10.02	8
		1545.56	1550.56	1554	1561	3.44	10.44	7
		1574.95	1579.95	1589	1599	9.05	19.05	10
		1611.63	1616.63	1625	1635	8.37	18.37	10
		1705.09	1710.09	1719	1728	8.91	17.91	9
		1734.02	1739.02	1741	1751	1.98	11.98	10
		1779.54	1784.54	1790	1799	5.46	14.46	9
		1806.5	1811.5	1819	1827	7.5	15.5	8
		1867.58	1872.58	1877	1889	4.42	16.42	12
		1905.65	1910.65	1916	1927	5.35	16.35	11
		1929.57	1934.57	1938	1946	3.43	11.43	8
		2157.5	2162.5	2169	2179	6.5	16.5	10
		2213.28	2218.28	2236	2251	17.72	32.72	15
		2323.59	2328.59	2332	2345	3.41	16.41	13
		2350.09	2355.09	2359	2375	3.91	19.91	16
		2384.67	2389.67	2393	2405	3.33	15.33	12
		2417.58	2422.58	2428	2439	5.42	16.42	11
		2524.47	2529.47	2533	2545	3.53	15.53	12
		2600.72	2605.72	2609	2648	3.28	42.28	39
		2686.3	2691.3	2695	2707	3.7	15.7	12
		2718.87	2723.87	2727	2739	3.13	15.13	12
		3103.14	3108.14	3119	3135	10.86	26.86	16
		3226.54	3231.54	3234	3237	2.46	5.46	3
	mouse 3 (216702-M3)	119.76	124.76	143	167	18.24	42.24	24
		456	461	464	478	3	17	14
		581.05	586.05	591	607	4.95	20.95	16
		652.45	657.45	660	682	2.55	24.55	22
		795.45	800.45	805	818	4.55	17.55	13
		844.84	849.84	853	868	3.16	18.16	15
		1079.52	1084.52	1090	1107	5.48	22.48	17
		1160.54	1165.54	1170	1180	4.46	14.46	10
		1190.71	1195.71	1205	1220	9.29	24.29	15
		1232.53	1237.53	1242	1259	4.47	21.47	17
		1321.46	1326.46	1331	1341	4.54	14.54	10
		1402.25	1407.25	1412	1423	4.75	15.75	11
		1478.58	1483.58	1486	1496	2.42	12.42	10
		1557.92	1562.92	1565	1581	2.08	18.08	16
		1596.76	1601.76	1604	1616	2.24	14.24	12
		1682.89	1687.89	1691	1703	3.11	15.11	12
		1719.09	1724.09	1726	1742	1.91	17.91	16
		1754.45	1759.45	1762	1764	2.55	4.55	2
		1799.45	1804.45	1808	1819	3.55	14.55	11
		1964.57	1969.57	1973	1986	3.43	16.43	13
		2148.75	2153.75	2160	2172	6.25	18.25	12
		2252.09	2257.09	2259	2270	1.91	12.91	11
		2316.2	2321.2	2324	2337	2.8	15.8	13
[truncated: 463 more columns]

## Sheet: panel S10f (right)
Supplementary Figure 10f: NOPLight during Fixed Ratio 1 Day 1
AUC averaged in epochs
	NOPLight - FR1 Day 1 Cued Rewards		AUC				Wilcoxon matched-pairs signed rank test	5s pre cue vs consumption window	5s pre cue vs 5s post
	Subject	Trial Number	5s pre cue	consumption window	5s post		P value	<0.0001	0.0105
	mouse 1 (176304-2)	1	-1.49877	0.784746	-4.00337		Exact or approximate P value?	Exact	Exact
		2	-6.38305	5.24766	-3.79724		P value summary	****	*
	mouse 2 (216702-2)	1	1.38315	-13.935	-0.917329		Significantly different (P < 0.05)?	Yes	Yes
		2	1.87286	-11.3387	-5.86258		One- or two-tailed P value?	Two-tailed	Two-tailed
		3	-1.09402	-6.97512	2.68679		Sum of positive, negative ranks	1217 , -3934	3327 , -1824
		4	4.3737	-12.8275	5.1788		Sum of signed ranks (W)	-2717	1503
		5	2.4198	-13.6467	-4.41243		Number of pairs	101	101
		6	-1.25653	-2.55587	3.73222		Number of ties (ignored)	0	0
		7	1.90711	-11.9976	-0.0528752
		8	1.58527	-10.7151	-2.27664		Median of differences
		9	-2.39376	-0.0706091	3.22416		Median	-3.738	1.387
		10	4.88091	3.3749	2.43939
		11	3.73517	-13.2451	4.00611		How effective was the pairing?
		12	1.86963	-0.494743	-0.819751		rs (Spearman)	-0.3008	-0.1835
		13	-1.78806	-13.204	-0.452668		P value (one tailed)	0.0011	0.0331
		14	3.39521	-11.3136	-0.559175		P value summary	**	*
		15	-0.909615	-3.8082	1.99865		Was the pairing significantly effective?	Yes	Yes
		16	1.53214	-12.435	-1.14418
		17	-0.145084	-9.34646	6.53028
		18	4.7667	-9.41759	-3.86155
		19	-0.0580655	-6.97205	1.78565
		20	1.63421	-7.60487	-3.33822
		21	-2.3571	-3.2408	4.06224
		22	0.532403	-6.80997	-0.20638
		23	0.238295	-13.1447	2.65888
		24	2.74914	-9.69074	3.18562
		25	2.39354	-10.9585	2.81971
		26	-1.11011	-2.2067	3.60668
		27	-2.91715	-11.9193	0.530623
		28	0.312986	-1.33138	-4.16692
		29	0.486466	-6.44459	1.873
		30	2.34843	-10.0981	0.0428689
		31	-1.88068	-6.61558	6.7063
		32	0.632824	-13.156	1.36326
		33	1.1716	10.0349	0.297333
		34	7.23791	-8.1958	2.24591
		35	-0.203972	-10.8211	-2.60899
		36	-2.35872	-9.56504	7.07628
		37	0.165606	-10.3209	4.06068
		38	2.36018	5.81309	-2.72558
		39	0.708838	-2.76375	-2.98003
		40	2.61489	1.51907	-0.418251
		41	-4.60861	-6.59764	5.35761
		42	-3.21621	6.70285	-1.02316
		43	-8.5922	-0.879162	0.769531
	mouse 3 (216702-3)	1	-1.13756	4.69724	-2.54838
		2	-2.5042	0.582428	7.40867
		3	0.652353	-10.3047	-0.191883
		4	1.52642	-10.0724	3.59876
		5	-2.26238	-3.05264	5.28662
		6	0.138144	-7.30592	3.81688
		7	0.0883347	-8.20207	3.68855
		8	-4.28229	-6.20876	6.16256
		9	-0.578358	-13.5667	-1.22818
		10	-1.05767	-9.32932	4.2323
		11	-0.960629	2.53404	4.08452
		12	-1.30709	-0.587496	8.84232
		13	0.753756	1.1262	7.09626
		14	-0.419892	-4.79849	4.85379
		15	-0.229931	0.904738	3.53253
		16	1.28629	-3.43807	6.80097
		17	0.651136	-3.3306	5.92716
		18	3.45426	-2.74433	3.06368
		19	0.780491	-1.73055	3.25301
		20	2.89048	-1.26985	2.42537
		21	-1.3153	-6.09053	4.90587
		22	-3.30661	2.79035	2.68602
		23	-0.8111	3.17081	2.72627
		24	1.42684	-6.95898	6.16745
		25	1.12046	1.59885	-6.5545
		26	0.182584	0.744887	2.41884
		27	2.30321	7.31406	-3.34749
		28	-0.736061	-1.3107	1.80723
		29	2.52101	2.66366	-1.21853
		30	-0.437956	-1.99576	0.518539
		31	-2.76995	-1.57634	2.67167
		32	-2.3438	-3.8555	1.93493
		33	-2.99346	8.95229	-1.01241
		34	4.95058	-3.9612	-2.47461
		35	-1.98866	6.49976	2.72186
		36	0.061524	-3.346	0.662668
		37	2.3451	-5.02775	1.81622
		38	-2.5966	3.54454	0.651746
		39	1.27195	4.25572	0.78018
		40	2.59374	-1.14386	1.13051
		41	-0.567255	-0.681593	6.95284
		42	3.87196	0.826388	6.59561
		43	-1.09387	8.10417	-1.78888
		44	6.79627	-7.05915	-3.70039
		45	4.93267	-7.65706	0.607579
		46	3.29539	-3.20541	1.0129
		47	-3.54251	-1.69447	-1.36354
		48	-2.72708	11.9171	0.882314
		49	-0.567546	4.08299	-2.57436
		50	1.05644	-6.76207	0.857815
		51	-3.54899	12.3741	-1.71599
		52	-0.201904	-1.57303	2.73545
		53	1.52383	-5.16036	6.56533
		54	2.12164	4.64151	0.776619
		55	3.49985	-7.52108	-0.0495666
		56	-0.0515902	-8.1318	1.26696
		averaged	0.280136	-3.56946	1.47297
		SEM	0.262139	0.636437	0.330542

## Sheet: panel S10g (left)
Supplementary Figure 10g: NOPLight during Fixed Ratio 1 Day 4
Photometry trace
	NOPLight - FR1 Day 4 Cued Rewards	Time from cue onset (s)	-10.09	-9.9916	-9.89316	-9.79472	-9.69628	-9.59784	-9.4994	-9.40096	-9.30252	-9.20408	-9.10564	-9.0072	-8.90876	-8.81032	-8.71188	-8.61345	-8.51501	-8.41657	-8.31813	-8.21969	-8.12125	-8.02281	-7.92437	-7.82593	-7.72749	-7.62905	-7.53061	-7.43217	-7.33373	-7.23529	-7.13685	-7.03842	-6.93998	-6.84154	-6.7431	-6.64466	-6.54622	-6.44778	-6.34934	-6.2509	-6.15246	-6.05402	-5.95558	-5.85714	-5.7587	-5.66026	-5.56182
	Subject	Trial Number
	mouse 1 (176304-2)	1	0.482236	0.490012	0.515463	0.54399	0.564485	0.574922	0.580036	0.570642	0.575608	0.578045	0.562256	0.564914	0.577663	0.58706	0.590178	0.604724	0.617828	0.607789	0.613377	0.602629	0.593959	0.598462	0.598707	0.579238	0.560882	0.549146	0.540131	0.543073	0.543175	0.535231	0.547404	0.547694	0.544841	0.532393	0.529852	0.530576	0.518938	0.530605	0.537199	0.547756	0.558123	0.55186	0.555086	0.563939	0.585058	0.594246	0.618571
		2	0.401767	0.379369	0.370799	0.359605	0.360913	0.351585	0.377557	0.381383	0.397697	0.391861	0.410512	0.419688	0.442549	0.470683	0.500908	0.515844	0.532612	0.536073	0.537552	0.549632	0.559543	0.598784	0.619948	0.629494	0.63428	0.643171	0.654935	0.670624	0.674826	0.694286	0.702677	0.719628	0.718915	0.711805	0.685695	0.667227	0.653409	0.631541	0.623516	0.623515	0.617965	0.599286	0.575633	0.57874	0.582612	0.590223	0.594929
		3	1.4644	1.52843	1.5449	1.5396	1.51209	1.50017	1.48631	1.49061	1.46387	1.41605	1.33987	1.28905	1.19786	1.12851	1.04242	0.998748	0.98394	0.903696	0.853234	0.852245	0.840438	0.825283	0.859703	0.86232	0.855759	0.851738	0.822086	0.781148	0.715891	0.695563	0.734395	0.721428	0.777494	0.845735	0.839509	0.794105	0.750561	0.727978	0.745469	0.671608	0.537353	0.463932	0.375775	0.32805	0.31168	0.277368	0.255145
	mouse 2 (176304-4)	1	-0.12828	-0.0624244	-0.110745	-0.236719	-0.469501	-0.466967	-0.5862	-0.583305	-0.672032	-0.862855	-0.848196	-0.714908	-0.718865	-0.703703	-0.67978	-0.688192	-0.624073	-0.761721	-0.906575	-0.922025	-1.03509	-1.03798	-1.10948	-1.16591	-1.06447	-1.02094	-0.885204	-0.946146	-0.90339	-1.10027	-0.989813	-1.09419	-1.22342	-1.22841	-1.35589	-1.43382	-1.5241	-1.48142	-1.41159	-1.3767	-1.3058	-1.21621	-1.29942	-1.17071	-1.16077	-1.05502	-1.05659
		2	-1.49286	-1.25114	-1.20949	-1.02807	-0.841453	-0.711775	-0.508047	-0.206694	-0.350137	-0.341984	-0.289498	-0.254655	-0.366893	-0.433042	-0.516648	-0.41443	-0.389711	-0.442247	-0.422826	-0.317153	-0.354552	-0.478793	-0.51795	-0.668036	-0.906279	-1.14012	-1.12313	-1.30159	-1.33834	-1.3016	-1.18499	-1.08509	-1.02664	-1.04246	-0.824012	-0.770689	-0.919931	-0.942036	-0.851067	-0.912613	-1.03572	-1.25242	-1.2736	-1.28234	-1.29218	-1.25811	-1.20804
		3	-0.589741	-0.507482	-0.486825	-0.669175	-0.686127	-0.539761	-0.442345	-0.428776	-0.365377	-0.28699	-0.237046	-0.26268	-0.471422	-0.566367	-0.566862	-0.494169	-0.539697	-0.444056	-0.510408	-0.55536	-0.605145	-0.725469	-0.832902	-0.755216	-0.571375	-0.392157	-0.391018	-0.319415	-0.330678	-0.264397	-0.292897	-0.356353	-0.354307	-0.375483	-0.340142	-0.450649	-0.59329	-0.663537	-0.669386	-0.694856	-0.710449	-0.598031	-0.569484	-0.694116	-0.735635	-1.08019	-1.33906
		4	-0.621903	-0.440302	-0.514547	-0.798945	-0.731514	-0.740854	-0.624157	-0.659895	-0.657297	-0.566458	-0.543789	-0.464746	-0.0965844	0.015604	0.245566	0.57645	0.838585	0.887928	1.06941	0.993053	1.03579	1.14796	1.12694	1.40467	1.50281	1.58478	1.53781	1.46384	1.33636	1.30256	1.1158	0.972437	0.755439	0.798355	0.86565	0.811332	0.44725	0.250764	0.078861	0.114849	0.343173	0.390476	0.591645	0.464543	0.530294	0.547876	0.492579
		5	-1.04584	-1.10254	-1.08214	-1.13462	-1.13625	-1.11683	-1.00426	-0.684403	-0.433211	-0.338814	-0.259964	-0.148603	-0.278894	-0.324865	-0.344679	-0.490024	-0.637782	-0.604209	-0.472156	-0.573292	-0.550516	-0.563278	-0.686392	-0.650504	-0.497997	-0.612497	-0.648011	-0.750914	-0.912343	-0.990496	-1.18394	-1.23479	-0.965084	-0.815023	-0.87992	-0.853338	-0.829618	-0.847143	-0.732394	-0.698697	-0.687285	-0.553283	-0.473792	-0.599376	-0.60049	-0.479814	-0.471541
		6	-1.69947	-1.58226	-1.44851	-1.16377	-1.13024	-1.19378	-1.06569	-1.09793	-0.917094	-0.807066	-0.788153	-1.12004	-1.24817	-0.982797	-0.773988	-0.720214	-0.790139	-0.702214	-0.493433	-0.508045	-0.565699	-0.3922	-0.377519	-0.506352	-0.665801	-0.599285	-0.829617	-0.814094	-1.02254	-1.00962	-1.21973	-1.19402	-0.905984	-1.08068	-1.38739	-1.2193	-1.26356	-1.18797	-1.07656	-0.846683	-0.723334	-0.690651	-0.782025	-0.837498	-0.644344	-0.462989	-0.324707
		7	0.758485	0.895039	0.857194	0.787911	0.865267	0.724657	0.725717	0.631543	0.648566	0.698224	0.549646	0.507655	0.394213	0.297668	0.376405	0.297161	0.139605	-0.0955039	-0.103735	-0.168818	-0.194489	-0.480546	-0.367606	-0.532656	-0.46764	-0.321189	-0.271046	-0.18476	-0.0410996	-0.234698	-0.161854	-0.100674	-0.113712	-0.148056	-0.213532	-0.363768	-0.221588	-0.0806544	-0.113244	-0.196463	-0.312512	-0.348869	-0.517541	-0.529134	-0.829682	-0.987536	-0.947992
		8	1.72412	1.69367	1.52974	1.32527	1.24424	1.32026	1.22644	1.25	1.28807	1.3355	1.30615	1.04131	0.882525	0.95952	0.960167	0.685722	0.551927	0.350607	0.420808	0.67216	0.349431	0.400511	0.131968	0.0461934	0.0210678	-0.0737442	-0.119826	-0.173344	-0.205311	-0.285096	-0.242623	-0.295061	-0.333685	-0.447772	-0.482148	-0.592535	-0.740716	-0.524501	-0.257429	-0.544612	-0.659709	-0.587696	-0.547506	-0.148157	-0.032978	0.0187062	0.120223
		9	-0.974779	-1.2062	-0.880594	-0.58999	-0.447648	-0.503873	-0.640977	-0.578252	-0.37935	-0.392436	-0.180867	-0.350009	-0.546843	-0.693971	-0.677864	-0.74154	-0.796379	-0.902092	-0.967978	-0.930899	-0.679706	-0.574407	-0.624284	-0.89776	-0.787196	-0.724714	-0.761149	-0.814811	-1.04922	-1.06329	-0.942215	-0.932484	-0.719235	-0.361018	-0.226432	-0.104136	-0.000569413	-0.00655076	0.0880501	-0.297726	-0.764071	-0.756756	-0.899245	-1.09006	-1.2122	-1.4886	-1.22963
		10	0.21829	0.241342	0.286678	0.328563	0.508298	0.434194	0.548448	0.443449	0.262193	0.486502	0.35717	0.262959	0.195865	-0.0171512	0.21852	0.144082	0.133182	-0.0503557	0.0320475	-0.0201645	-0.216483	-0.194159	-0.194726	-0.115491	-0.290035	-0.406446	-0.535407	-0.631473	-0.720001	-0.954091	-0.900903	-1.06974	-1.10499	-1.18461	-1.31349	-1.50805	-1.55031	-1.34397	-1.48726	-1.31715	-1.09547	-1.15004	-1.20802	-1.11101	-0.967429	-0.969849	-0.945607
		11	0.051531	0.27485	0.337893	0.567905	0.616503	0.336171	0.226909	0.150438	0.173641	-0.0389296	-0.185213	-0.117941	-0.204097	-0.100511	-0.165347	-0.334039	-0.404455	-0.291051	-0.375157	-0.655196	-0.935269	-1.0608	-1.29949	-1.32139	-1.43287	-1.36668	-1.25845	-1.17483	-1.12665	-1.01699	-0.972139	-1.05986	-1.0108	-1.13625	-1.1821	-1.05437	-1.12438	-1.33622	-1.49025	-1.59315	-1.428	-1.33803	-1.21104	-1.03116	-1.03835	-0.946003	-0.88635
		12	1.1942	1.19396	1.1746	1.16658	1.18012	1.00778	0.96827	1.08968	1.14216	1.10507	1.12429	1.12109	1.01784	0.948062	0.885883	0.914467	0.685803	0.675609	0.493447	0.526807	0.460443	0.505424	0.543259	0.415292	0.358579	0.495316	0.604774	0.433792	0.230185	0.200063	0.124081	0.00344543	0.00772726	0.0803005	0.180002	0.354621	0.574851	0.583138	0.655927	0.506104	0.355885	0.392252	0.204467	0.169854	0.197894	-0.0251539	-0.155146
		13	1.04488	1.12428	1.09349	1.2328	1.29009	1.40982	1.51076	1.76033	2.09094	2.21334	2.29599	2.34954	2.2751	2.04051	1.98691	2.06978	2.04035	1.96675	1.925	1.73853	1.62511	1.45757	1.39329	1.12885	0.956231	0.875338	0.63934	0.384207	0.0655915	0.0414973	-0.135409	-0.241339	-0.261977	-0.0434848	0.107748	0.0373697	-0.0782993	-0.134722	-0.309516	-0.360087	-0.296665	-0.201597	-0.0856973	0.0327518	0.0417136	0.00767168	-0.0872548
		14	0.153464	-0.0392488	-0.142859	-0.249701	-0.525953	-0.717248	-0.660339	-0.830179	-0.958343	-0.970642	-1.09285	-1.02509	-0.93653	-1.01547	-1.29552	-1.37216	-1.47738	-1.59108	-1.41513	-1.21896	-1.0908	-1.08254	-0.981451	-1.00056	-0.812173	-0.691187	-0.597335	-0.59705	-0.395524	-0.341717	-0.107189	0.00518444	0.0686331	0.242162	0.379723	0.545136	0.600747	0.837735	0.90353	0.888108	0.693951	0.714706	0.812725	0.866075	0.944687	1.09396	1.10256
		15	0.526549	0.925739	1.22802	1.16071	1.24311	1.16143	0.819549	0.502719	0.407575	0.283971	0.236755	0.210851	0.25068	0.284902	0.21309	0.359963	0.216381	0.254249	0.155994	-0.084694	-0.358373	-0.572747	-0.952147	-1.15211	-1.40421	-1.43473	-1.06159	-0.885528	-0.836595	-0.847267	-0.762733	-0.723359	-0.675074	-0.828562	-0.769291	-0.853101	-0.861754	-0.793962	-0.889659	-0.775164	-0.813627	-0.888917	-0.813977	-0.778059	-0.632156	-0.617454	-0.658095
		16	0.486748	0.528464	0.527751	0.385354	0.374291	0.276535	0.206098	0.216392	0.305116	0.312751	0.302405	0.355683	0.2648	0.241522	0.188877	0.121597	0.140957	0.0580673	-0.0262403	-0.111997	-0.138189	-0.11695	-0.119895	0.00453972	0.017048	0.0452769	0.0598578	0.0647436	0.178498	0.227866	0.213346	0.28121	0.388395	0.436022	0.343387	0.519794	0.309681	0.250569	0.38147	0.447492	0.534769	0.513613	0.569403	0.467495	0.541345	0.606047	0.694945
		17	0.121217	0.187627	0.220811	0.268474	0.268764	0.197614	0.15742	-0.00658585	0.0105264	-0.0262998	0.0137358	-0.191429	-0.30119	-0.349102	-0.482128	-0.468489	-0.55218	-0.55354	-0.582743	-0.64502	-0.659149	-0.726033	-0.900694	-0.894366	-0.883556	-0.900226	-0.912446	-0.748838	-0.68518	-0.616844	-0.516634	-0.411372	-0.273949	-0.288267	-0.281933	-0.207915	-0.310367	-0.173223	-0.112722	-0.00812309	0.0796557	0.222718	0.488374	0.664262	0.683551	0.687321	0.842477
		18	-1.66781	-1.71413	-1.80889	-1.87764	-1.77281	-1.70424	-1.63345	-1.56985	-1.34342	-1.31583	-1.28452	-1.31779	-1.31358	-1.27352	-1.39771	-1.40599	-1.34707	-1.45472	-1.47724	-1.63283	-1.64261	-1.623	-1.68304	-1.6191	-1.72842	-1.75589	-1.75024	-1.66644	-1.65705	-1.71593	-1.63731	-1.67332	-1.56689	-1.36937	-1.29782	-1.29348	-1.36047	-1.29051	-1.23038	-1.04387	-0.956844	-0.854704	-0.751676	-0.767132	-0.681228	-0.610917	-0.689097
		19	-0.661734	-0.740539	-0.751997	-0.743924	-0.70779	-0.809426	-0.807684	-0.864157	-0.838876	-0.779617	-0.821658	-0.776342	-0.755857	-0.574103	-0.468247	-0.490709	-0.440411	-0.242107	-0.315141	-0.220838	-0.147746	-0.0710897	-0.0183489	0.0523686	-0.00199757	0.124207	0.222535	0.270273	0.171944	0.111929	0.212488	0.389103	0.605324	0.581598	0.70334	0.492569	0.619191	0.432303	0.420778	0.222545	0.0636293	0.0389137	0.053582	0.134524	0.2892	0.22913	0.158679
		20	-2.57594	-2.36733	-2.4178	-2.26348	-2.28274	-2.367	-2.40222	-2.36305	-2.23444	-2.20507	-2.20966	-1.97271	-1.75624	-1.87589	-1.94155	-1.90297	-1.86827	-1.87545	-2.06109	-2.06705	-2.08389	-2.10422	-2.05401	-2.00568	-1.76001	-1.5505	-1.47749	-1.15621	-0.970794	-1.13675	-0.99397	-0.854071	-1.03599	-1.04245	-0.670734	-0.534258	-0.269829	-0.147099	0.00606911	0.106835	0.234814	0.237507	0.38914	0.28593	0.208642	0.272512	0.402613
		21	-0.612369	-0.53473	-0.434196	-0.522939	-0.335859	-0.318344	-0.271424	-0.240891	-0.0976331	-0.129719	-0.125532	0.000914902	0.0439276	0.200512	0.136265	0.15714	0.0882234	0.0709358	-0.00149797	0.0759764	0.0558477	-0.114415	-0.261434	-0.304868	-0.357815	-0.406618	-0.393411	-0.566654	-0.673768	-0.524837	-0.442408	-0.522279	-0.490956	-0.621056	-0.539123	-0.566656	-0.544859	-0.412603	-0.353891	-0.469298	-0.536376	-0.58972	-0.445355	-0.478665	-0.449603	-0.530464	-0.703117
		22	0.663063	0.387158	0.289817	0.185807	0.171466	0.192522	0.0942525	0.100266	0.20022	0.152479	0.050411	-0.0126073	0.112006	0.102402	0.283691	0.51914	0.624648	0.830911	1.00778	1.10553	1.23692	1.37187	1.61484	1.59947	1.71271	1.64319	1.63284	1.67635	1.72783	1.64779	1.71253	1.74773	1.70923	1.6747	1.61238	1.40977	1.33264	1.38773	1.34126	1.35889	1.32948	1.33449	1.30511	1.26767	1.18943	1.14966	1.14995
		23	-2.36963	-2.55211	-2.49337	-2.32442	-2.37746	-2.13648	-1.82964	-1.8561	-1.69961	-1.64387	-1.49556	-1.5117	-1.44552	-1.45969	-1.13244	-1.0621	-0.846503	-0.891049	-0.930311	-0.795043	-0.797276	-0.635251	-0.466562	-0.587872	-0.498935	-0.666008	-0.808833	-0.84448	-0.870483	-0.794525	-0.551318	-0.40413	-0.315353	-0.123845	-0.106703	-0.0036769	0.0221045	0.00950101	0.240564	0.0251668	-0.150902	-0.205845	-0.0771816	-0.00425815	0.0382325	0.177956	0.380437
		24	0.683861	0.650464	0.452469	-0.0401688	-0.293014	-0.390429	-0.426397	-0.762129	-0.974055	-0.963405	-1.11357	-1.03291	-0.909637	-0.697874	-0.810548	-0.781921	-0.826985	-0.920164	-1.12081	-1.21578	-1.44809	-1.54541	-1.64385	-1.40055	-1.4745	-1.43917	-1.5222	-1.37116	-1.10469	-1.10402	-1.12785	-1.10362	-1.23326	-1.0041	-1.0369	-1.03412	-0.972711	-1.1263	-1.04319	-1.26288	-1.4331	-1.33806	-1.38672	-1.47221	-1.23391	-1.17983	-1.14938
		25	0.35853	0.516471	0.277573	0.0280231	-0.0395967	-0.11131	0.157681	0.30002	0.613157	0.669397	0.785339	0.817003	0.865271	0.830701	1.01227	1.19663	1.1883	1.13132	1.13488	1.23353	1.30873	1.33629	1.46138	1.51104	1.71335	1.78925	1.8632	2.01188	1.692	1.63003	1.5825	1.55324	1.72779	1.75629	1.71246	1.5903	1.43372	1.4355	1.37635	1.19716	1.08206	0.67075	0.722448	0.570867	0.532348	0.248844	0.295699
		26	0.138833	0.166084	0.132817	0.234712	0.110866	-0.0544061	-0.327767	-0.292237	-0.180086	-0.138978	-0.167624	-0.254826	-0.27585	-0.266537	-0.162049	-0.0549285	-0.145659	-0.178438	-0.15545	-0.115327	0.0184783	0.050619	0.0953474	-0.0726501	-0.157452	-0.00372559	0.252646	0.447362	0.405752	0.140923	0.221517	0.227405	0.304246	0.0947233	0.194163	0.0213308	0.110495	-0.00846187	-0.0348763	0.121134	0.0207791	-0.0528193	-0.0962955	-0.0113782	0.221321	0.193867	0.0155212
		27	2.12002	2.08808	2.1146	2.34567	2.34992	2.38001	2.56204	2.44104	2.41639	2.30731	2.0964	1.86682	1.52517	1.40735	1.36849	1.41588	1.40182	1.44272	1.68	1.70309	1.67773	1.56901	1.61641	1.334	1.30089	1.16478	0.984575	1.06932	1.05933	1.18484	1.32341	1.43628	1.46546	1.52713	1.34674	1.21641	1.20486	1.09222	0.974081	0.936353	0.991414	1.18883	1.21334	1.23869	1.34284	1.29084	1.04542
		28	-1.92464	-1.769	-1.80704	-1.7803	-1.71201	-1.73226	-1.76603	-1.94009	-2.01904	-2.05087	-1.86549	-1.79613	-1.7957	-1.80834	-1.73525	-1.64058	-1.60386	-1.60656	-1.78958	-1.8046	-1.72881	-1.65069	-1.61433	-1.5541	-1.49704	-1.51357	-1.44137	-1.30219	-1.17013	-1.02309	-1.14295	-0.924931	-0.783393	-0.744089	-0.773271	-0.682542	-0.659376	-0.565621	-0.471149	-0.506796	-0.368011	-0.401441	-0.385817	-0.589425	-0.626413	-0.659735	-0.740808
		29	-0.99487	-1.04707	-0.663524	-0.351942	-0.29819	-0.334739	-0.35382	-0.344092	-0.351881	-0.195482	-0.15734	0.167321	0.294493	0.219635	0.444546	0.533554	0.50098	0.589852	0.771969	0.964433	1.02448	1.11324	0.990598	0.933968	0.828118	0.981416	1.21542	1.28977	1.45928	1.5779	1.58693	1.56586	1.28352	1.2505	1.23261	1.16211	1.28021	1.41546	1.27083	1.16574	1.1473	1.15372	1.16324	1.19362	1.30754	1.3506	1.05305
		30	0.409919	0.377799	0.457974	0.320787	0.295051	0.282406	0.0145031	-0.0811274	-0.134702	-0.102325	-0.31419	-0.374694	-0.491309	-0.523112	-0.72165	-0.647648	-0.4143	-0.63524	-0.730381	-0.807195	-0.740285	-0.793687	-1.35598	-1.40784	-1.41075	-1.30383	-1.0133	-0.926845	-0.889568	-0.680722	-0.374463	-0.00375031	0.0726853	-0.0901573	-0.0608288	-0.0319245	-0.16621	-0.166251	-0.154096	-0.273688	-0.311849	-0.380653	-0.0045552	0.0484868	0.169161	0.105963	0.011839
		31	-0.468306	-0.171548	-0.0582127	0.216595	0.147323	-0.0302101	0.0375482	-0.0340348	-0.212492	-0.203216	-0.260606	-0.447657	-0.660306	-0.698868	-0.732979	-0.776072	-1.02136	-0.95289	-1.07821	-1.17546	-1.2275	-1.40429	-1.63285	-1.61533	-1.53214	-1.39845	-1.29217	-1.0536	-0.810246	-0.757021	-0.815617	-0.764859	-0.739721	-0.655281	-0.611843	-0.518172	-0.331143	-0.455661	-0.593836	-0.616028	-0.789897	-0.867105	-0.728828	-0.763576	-0.786662	-0.611296	-0.640541
		32	-0.13863	-0.262971	-0.25302	-0.212534	-0.198647	-0.181617	-0.180634	-0.168596	0.0276972	0.0122912	-0.0124782	-0.0924592	-0.254517	-0.192476	-0.0977743	-0.105171	-0.0648372	0.0316187	0.0672688	-0.0872317	-0.256496	-0.286262	-0.388228	-0.480751	-0.529538	-0.58051	-0.692388	-0.593599	-0.484528	-0.503711	-0.518943	-0.668882	-0.678762	-0.494294	-0.350752	-0.523328	-0.437359	-0.448741	-0.259733	-0.115296	0.00761675	0.159595	0.343207	0.382113	0.412297	0.37624	0.591863
		33	-0.372825	-0.298381	-0.211962	-0.228333	-0.285794	-0.28889	-0.220173	-0.332276	-0.401715	-0.339366	-0.317016	-0.182068	-0.142519	0.0595596	0.0445838	0.177875	0.214389	0.226584	0.254932	0.110335	0.107142	-0.0276236	-0.0314086	-0.0869425	-0.0948631	-0.129539	-0.175178	-0.161068	-0.0451006	-0.0223056	0.043699	0.00834586	-0.0489502	-0.146267	-0.189643	-0.247508	-0.242746	-0.234884	-0.339143	-0.368373	-0.457671	-0.45233	-0.521529	-0.542904	-0.379248	-0.278101	-0.251827
		34	-0.594462	-0.38339	-0.190725	-0.162167	-0.137924	-0.0632447	0.0786362	0.0602901	0.278751	0.401679	0.411264	0.320404	0.289036	0.326132	0.26223	0.131327	0.0637652	0.293852	0.387614	0.617883	0.490895	0.751393	0.755882	0.754693	0.829223	0.83723	0.91023	1.10997	1.30509	1.3108	1.40228	1.28183	1.26504	1.2661	1.27309	1.38277	1.4594	1.4085	1.40306	1.34214	1.5344	1.41703	1.17409	1.2715	1.24262	1.13615	1.0185
		35	1.48334	1.37719	1.22231	1.341	1.09555	1.20437	1.07975	0.980629	1.00861	1.15781	0.98436	0.874451	0.83393	0.789465	0.650824	0.395463	0.271019	0.137441	-0.100862	-0.15643	-0.214139	-0.366459	-0.493313	-0.689528	-0.75628	-0.880405	-0.981658	-1.05246	-1.12527	-1.17667	-1.25176	-1.3174	-1.08363	-0.969832	-1.04375	-0.903737	-0.90875	-0.834142	-0.822501	-0.889483	-1.02434	-0.910352	-0.801744	-0.931503	-1.07364	-1.21599	-1.20727
		36	0.956439	1.03019	1.06243	1.00629	1.10034	1.11463	1.12486	1.17682	1.16246	1.19754	1.22105	1.16179	1.08886	1.05527	0.945372	1.02553	0.989597	0.92406	0.845677	0.860921	0.995024	0.946688	0.918496	0.990002	0.937699	0.817312	0.748247	0.698161	0.592122	0.678389	0.676049	0.764653	0.817959	0.84767	0.930046	1.0122	0.966309	1.05211	1.13953	1.23372	1.24516	1.23632	1.21859	1.26272	1.27896	1.37711	1.47745
		37	1.38055	1.27938	1.20365	1.0852	0.991543	0.778915	0.649283	0.467139	0.638558	0.547301	0.541635	0.332014	0.228062	0.282318	0.227357	0.237021	0.141551	0.106366	-0.0439212	-0.141516	-0.139951	-0.0814529	-0.15511	-0.0143323	0.033503	0.0977449	0.140252	0.207549	0.0693725	-0.034133	-0.100906	-0.13399	0.0670311	-0.0531205	-0.0387651	-0.124303	-0.136268	0.159504	0.241061	0.255959	0.271253	0.158345	0.27127	0.216794	0.230037	0.161016	0.0920884
		38	1.47133	1.16033	1.15659	1.25662	1.1944	1.16466	0.990216	0.917718	0.881557	0.89158	0.864263	0.978026	1.06215	1.27301	1.34483	1.34161	1.50428	1.62053	1.57163	1.60512	1.59099	1.50783	1.32251	1.27003	1.3689	1.33406	1.12677	1.21778	1.17736	1.15586	1.0865	1.18875	1.24735	1.30451	1.32266	1.46506	1.44959	1.639	1.65731	1.66724	1.58631	1.71404	1.78192	1.76349	1.73955	1.74166	1.82304
		39	1.04812	0.876692	0.807816	0.969159	1.05362	1.04674	1.1128	1.21293	1.36881	1.32854	1.25129	1.28659	1.33903	1.31695	1.4135	1.36751	1.43782	1.47277	1.60722	1.68779	1.77962	1.95315	2.06601	2.18687	2.1469	2.21184	2.24586	2.20176	2.34189	2.42032	2.4595	2.47203	2.39484	2.24716	2.12898	2.05265	1.88011	1.72896	1.5305	1.38624	1.20695	1.09895	0.788651	0.546912	0.396007	0.22113	0.177584
		40	0.21397	0.278887	0.277853	0.305508	0.262671	0.107263	-0.00876442	-0.0358172	0.165768	-0.00710549	-0.0166801	-0.0452022	-0.127806	-0.0245651	-0.179408	-0.296663	-0.374395	-0.428476	-0.427092	-0.426966	-0.527178	-0.639621	-0.420708	-0.559464	-0.447158	-0.327991	-0.307957	-0.269487	-0.283885	-0.204357	-0.10206	-0.150693	-0.209491	-0.132678	-0.0775988	-0.103463	-0.198169	-0.0871586	-0.0250639	-0.15244	-0.263668	-0.123398	-0.119644	-0.12341	-0.126295	-0.331265	-0.333716
		41	2.04964	1.97688	1.9671	1.8941	1.91295	1.92627	1.99063	1.93397	1.97151	1.92267	1.8721	1.91181	1.96387	1.98085	1.87911	2.02285	2.02873	1.88716	1.88937	1.91529	2.03682	2.00191	1.91789	1.8867	1.88195	1.85859	1.76621	1.75304	1.67728	1.65413	1.69883	1.63851	1.56612	1.52131	1.5645	1.47308	1.45572	1.42334	1.45875	1.49529	1.42432	1.38704	1.48474	1.50113	1.41783	1.35726	1.33104
		42	0.709208	0.490167	0.745413	0.809887	0.853461	0.783847	0.934646	1.05421	1.08362	0.993184	1.0681	1.06338	1.01833	1.05439	1.01997	1.02824	0.932973	1.02881	1.0049	1.03887	0.971697	0.976618	1.00841	0.916445	0.921624	0.92023	0.840688	0.631869	0.556539	0.560415	0.698209	0.699702	0.573486	0.452584	0.310151	0.376539	0.404883	0.259071	0.186042	0.0986885	0.0539099	0.149279	0.123855	0.208555	0.238295	0.208656	0.193453
		43	0.241324	0.296048	0.00601651	-0.154081	-0.236769	-0.235131	-0.430805	-0.680172	-0.851903	-0.956052	-0.810547	-0.968931	-0.87697	-0.745446	-0.930689	-0.915449	-1.01888	-0.823054	-0.782249	-0.645638	-0.675248	-0.807374	-0.752039	-0.523725	-0.479015	-0.430452	-0.254506	-0.204913	-0.188317	0.02149	-0.0636708	-0.0611232	-0.0256272	-0.108113	-0.0683727	-0.119958	-0.0284429	0.0624628	0.087174	0.150722	0.257414	0.455102	0.487077	0.446152	0.472138	0.492911	0.427591
		44	0.935376	0.790272	0.824882	0.729453	0.531133	0.495782	0.566245	0.383261	0.266791	0.227102	0.106048	-0.189165	-0.38665	-0.436836	-0.313872	-0.213632	-0.186477	-0.163882	-0.431043	-0.35026	-0.452558	-0.574098	-0.757048	-0.755882	-0.826133	-0.927997	-0.953497	-1.22183	-1.22765	-1.29388	-1.2765	-1.39121	-1.21454	-1.23298	-1.38196	-1.44671	-1.59211	-1.68137	-1.52497	-1.53655	-1.95084	-1.85331	-1.68474	-1.68766	-1.63981	-1.46476	-1.49912
		45	0.203458	0.021275	-0.0165057	-0.0692413	0.0099636	-0.0359974	0.00856721	-0.142423	-0.405391	-0.326309	-0.47234	-0.828671	-1.04031	-1.04266	-1.26554	-1.5157	-1.65468	-1.57943	-1.64291	-1.71787	-1.83149	-1.53413	-1.77197	-1.62018	-1.8949	-1.70157	-1.7957	-1.60185	-1.46679	-1.29514	-1.04731	-0.596913	-0.198501	-0.0198173	0.0145496	0.237806	0.442998	0.48342	0.45567	0.389619	0.49937	0.467343	0.531734	0.466059	0.535997	0.544945	0.762465
		46	-0.330126	-0.308604	-0.114288	-0.0367375	-0.0330476	-0.0257488	0.038315	-0.0898402	-0.157751	-0.143667	-0.350068	-0.269454	-0.284249	-0.400704	-0.591589	-0.563286	-0.549042	-0.616518	-0.688537	-0.776442	-0.928913	-0.954989	-1.22505	-1.43638	-1.47787	-1.53298	-1.65259	-1.813	-1.63422	-1.49341	-1.45588	-1.45757	-1.47909	-1.26437	-0.995113	-0.981742	-1.13446	-1.09573	-1.14917	-1.09785	-1.10657	-1.09895	-1.13053	-1.12914	-1.08934	-1.1537	-1.22792
	mouse 3 (216702-2)	1	0.49779	0.428418	0.323893	0.368442	0.587155	0.393579	0.361272	0.356469	0.38298	0.367856	0.330542	0.336182	0.308238	0.581189	0.706571	0.788593	0.763856	0.946587	0.91722	1.06712	0.932691	1.20814	1.44575	1.58767	1.66443	1.91398	1.90589	1.9689	2.01257	2.15092	2.19446	2.18343	2.18649	2.11602	1.84539	1.85569	1.87695	1.66802	1.5841	1.33227	1.18379	0.903624	0.613914	0.622029	0.250366	-0.112333	-0.0869898
		2	-2.36808	-2.41673	-2.67823	-2.64975	-2.41901	-2.24879	-2.52963	-2.46677	-2.32995	-2.15128	-2.41882	-2.15662	-1.79238	-1.92609	-2.06644	-2.36988	-1.92626	-2.2663	-2.24223	-2.20046	-2.11859	-2.30385	-2.07217	-1.9738	-1.92115	-1.78984	-2.2288	-2.00235	-2.13151	-2.43988	-2.2437	-2.42242	-2.40234	-2.28164	-1.9818	-1.94329	-2.24741	-2.13611	-1.81695	-1.90406	-1.62662	-1.40111	-1.73574	-1.99517	-1.81841	-1.65305	-1.48569
		3	-0.262495	-0.208834	-0.239858	-0.500361	-0.392984	-0.157459	0.126428	0.118489	0.0983709	0.28985	0.0631417	0.0373047	0.203144	0.283119	0.553274	0.718266	0.858562	0.734412	0.523246	0.44663	0.542932	0.697651	1.16181	1.33645	1.54249	1.85674	1.83742	1.58662	1.36599	1.47046	1.45828	1.51467	1.27739	1.34866	1.08041	0.918689	0.518725	0.233836	0.372473	0.14221	0.0609657	-0.13443	-0.570274	-0.878208	-0.793215	-0.837873	-1.01564
		4	-1.84127	-1.75015	-1.39177	-1.45527	-1.4528	-1.22985	-0.957476	-0.717495	-0.706204	-0.676078	-0.634035	-0.820084	-1.23125	-1.21704	-1.18229	-0.872882	-0.885801	-0.761125	-0.990233	-1.0308	-0.922801	-0.686627	-0.47004	-0.610198	-0.738527	-0.760527	-0.870255	-0.754288	-0.80753	-0.655947	-0.591282	-0.591401	-0.638639	-0.527861	-0.471156	-0.480446	-0.510476	-0.645849	-0.9815	-0.706497	-0.512984	-0.568025	-0.964598	-1.05616	-1.0498	-0.630789	-0.474795
		5	1.37115	1.20913	1.25212	1.48336	1.49375	1.71657	1.97823	2.56222	2.44461	2.64356	2.73221	2.9044	2.80806	2.49664	2.15429	2.21013	1.92687	1.9712	1.84729	1.81018	1.85022	1.87574	2.19333	2.0888	2.09146	2.0409	1.90033	1.74047	1.43444	1.40365	1.37864	1.18303	0.927481	0.944147	1.07819	0.877836	0.686377	0.753122	0.550133	0.53141	0.7195	0.677707	0.572231	0.436233	0.386237	0.381537	0.747129
		6	-0.42225	-0.537394	-0.720507	-0.707457	-0.899775	-1.16512	-1.63273	-1.51943	-1.33539	-1.4217	-1.29642	-1.2857	-1.13459	-0.906433	-0.951038	-0.953081	-0.974798	-0.875752	-0.668465	-0.604686	-0.417984	-0.706815	-0.599835	-0.632895	-0.442111	-0.435862	-0.274664	-0.263766	-0.33785	-0.428226	-0.189041	-0.0258541	-0.117498	-0.255985	-0.238669	0.109952	0.125899	0.094325	0.0363012	-0.143923	-0.180444	-0.0598548	0.287374	0.134558	0.0951411	0.457176	0.767317
		7	1.31132	0.979167	1.09142	1.21772	1.31818	1.27282	1.41978	1.12257	1.28083	1.19602	0.755668	0.677739	0.690561	0.676406	0.538415	0.354603	0.224098	0.0879978	-0.194636	0.126158	0.0591341	0.375709	0.215272	0.322112	0.176864	0.164305	0.0103097	0.096161	0.14604	0.190127	0.178826	0.617731	1.05983	1.08165	1.3671	1.3213	1.12418	1.06326	1.60535	1.88277	1.79908	1.99957	2.45058	2.55721	2.25549	2.21126	1.95784
		8	-0.567659	-0.622241	-0.392561	0.0486937	0.538429	0.751239	0.739495	0.948373	1.43083	1.25094	1.22377	1.28348	1.33419	1.70249	1.68202	1.57435	1.37872	1.51834	1.42144	1.54556	1.41641	1.60695	1.64151	1.31695	1.07468	1.12432	1.45095	1.3871	1.00415	0.840389	1.07945	1.24203	1.53446	1.36806	1.42372	1.5553	1.63857	1.22684	1.32852	1.16255	1.10518	1.03474	0.731078	1.0259	1.04051	0.708734	0.575974
		9	-0.256703	-0.214523	-0.478404	-0.400555	-0.477838	-0.459367	-0.420891	-0.267488	-0.222886	-0.541682	-0.498099	-0.79027	-0.595376	-0.743927	-0.569496	-0.345146	-0.386549	-0.687796	-0.791427	-0.60163	-1.06191	-1.0773	-0.929311	-0.966047	-1.09187	-1.25035	-1.20331	-1.25806	-1.37341	-1.34183	-1.40568	-1.31722	-1.26647	-1.17099	-1.1601	-1.08058	-1.07536	-1.00217	-0.912411	-0.875581	-0.616945	-0.577145	-0.611576	-0.688803	-0.50726	-0.486755	-0.68149
		10	-1.86304	-2.12841	-1.95758	-1.97587	-2.09159	-1.73966	-1.85202	-1.43026	-1.48349	-1.28458	-0.929763	-0.594242	-0.227291	0.376798	0.523371	0.556175	0.705712	0.547425	0.491147	0.599391	0.707158	0.885454	0.877261	0.862785	1.0734	0.908153	1.04028	1.21979	1.2156	1.43664	0.964669	1.03577	0.73564	0.300029	0.00555742	0.299135	0.498126	0.737682	0.898533	1.32829	1.39343	1.39934	1.34992	1.38731	1.35055	1.57641	1.42259
		11	0.370158	0.301842	-0.123684	0.00456221	0.0583198	0.120714	0.15205	0.0136364	0.183529	0.105513	0.123841	0.191691	0.170051	0.36016	0.400618	0.259586	0.372798	0.356611	0.166795	0.306809	0.139709	0.0388974	0.137713	0.0914343	0.282835	0.0402824	-0.228712	-0.386921	-0.493716	-1.00296	-1.02654	-0.851409	-0.934524	-1.24584	-1.17418	-1.42129	-1.20379	-0.891341	-0.426286	-0.22335	0.00919003	0.245879	0.236185	0.304114	0.388374	0.73299	1.11005
		12	-1.5154	-1.47263	-2.06614	-1.98387	-1.96064	-1.88705	-2.03925	-2.06387	-1.72051	-1.73781	-1.9592	-2.06254	-2.07828	-1.92647	-1.94438	-1.8587	-1.88582	-2.05812	-1.7956	-1.70753	-1.54539	-1.49127	-1.10458	-1.09178	-1.018	-1.12655	-1.31509	-1.20203	-1.29696	-1.60066	-1.66999	-1.57228	-1.54741	-1.76909	-1.76789	-1.71651	-1.50556	-1.32736	-1.05022	-0.977862	-0.85771	-0.71185	-0.592105	-0.302185	-0.0426946	0.0718679	0.409116
		13	0.398369	0.619679	0.742224	0.61192	0.938177	1.11036	1.11056	1.15827	1.42057	1.44537	1.12699	0.981818	0.826677	0.837799	0.925403	0.903732	0.758771	1.16663	1.1078	1.12605	1.14932	1.17872	0.916688	0.741728	0.556143	0.710964	0.874078	0.904533	0.963359	1.2768	1.37651	1.75624	1.60462	1.88555	1.83314	1.93774	1.97349	1.87841	1.71287	1.86882	1.96446	2.1598	2.23396	2.46771	2.53971	2.64114	2.40737
		14	-1.13781	-1.13493	-0.907707	-1.0208	-0.903811	-0.925271	-0.816287	-0.748019	-0.796718	-0.749102	-0.911746	-0.782579	-0.727793	-0.408456	-0.307846	-0.0559387	-0.0215601	-0.0712297	-0.0544266	-0.0189135	0.0176609	-0.0826229	-0.00506469	-0.0597817	-0.142874	0.111585	-0.32749	-0.519551	-0.376416	-0.602713	-0.707739	-0.74557	-0.795596	-0.696695	-0.843319	-0.805132	-0.825146	-0.649557	-0.807015	-0.900067	-1.08162	-0.880316	-1.02504	-0.816485	-0.858104	-1.22502	-1.2043
		15	-1.0557	-1.00813	-1.00039	-0.870389	-1.01838	-0.872816	-0.830108	-0.788217	-0.425872	-0.400858	-0.117559	-0.149746	-0.0778072	0.199457	0.331142	0.158438	0.547689	0.881767	1.04393	0.752423	0.895274	0.913372	0.898289	1.1082	0.929495	1.22232	1.32821	1.37493	1.29739	1.06452	0.991814	1.10296	1.14059	0.945083	1.143	1.01908	1.14921	1.10769	0.837844	1.10707	1.23482	1.22557	1.28087	1.04773	1.0925	1.29429	1.24956
		16	-1.52902	-1.37556	-1.6128	-1.55392	-1.56164	-1.39197	-1.3791	-1.1953	-1.15741	-1.36943	-1.58509	-1.53538	-1.53809	-1.6646	-1.46026	-1.20365	-0.843133	-0.858651	-0.612538	-0.699564	-0.532985	-0.820743	-0.753525	-0.762896	-0.937086	-1.10805	-1.04178	-1.42247	-1.45302	-1.37138	-1.37132	-1.4951	-1.31366	-1.18725	-1.28002	-1.31214	-1.53301	-1.76438	-1.88545	-1.67508	-1.76375	-1.53535	-1.47886	-1.46482	-1.08156	-0.783279	-0.683286
		17	-0.524517	-0.570414	-0.759624	-0.838257	-0.808521	-1.04206	-0.928068	-0.516737	-0.0981469	-0.267564	-0.0789868	0.40133	0.607587	0.703765	0.945919	1.22951	1.39539	1.53492	1.56694	1.13075	1.42862	1.75026	1.82856	1.94209	1.61283	1.73214	1.81003	1.72224	1.25418	1.04432	1.08202	1.31053	1.31129	1.27555	0.955136	1.08975	0.791431	0.640668	0.478398	0.639555	0.39169	0.296561	0.0855607	-0.0945647	-0.0651722	0.114128	0.105341
		18	-0.728714	-0.533091	-0.849838	-0.950558	-0.933865	-0.893616	-0.573993	-0.585353	-0.643613	-0.912582	-0.947659	-0.758729	-0.563966	-0.689492	-0.421509	-0.196578	-0.178158	-0.27358	-0.48343	-0.667676	-0.62217	-0.895055	-0.605616	-0.449899	-0.292284	-0.475729	-0.838767	-0.737005	-0.974086	-0.970613	-0.627389	-0.457044	-0.642207	-0.6912	-0.809505	-0.905734	-1.34855	-1.19643	-0.994892	-0.769963	-1.23223	-1.17812	-1.34053	-1.39804	-1.32595	-1.1959	-1.13965
		19	-0.305773	-0.246741	-0.170383	-0.303118	-0.416895	-0.531059	-0.590176	-0.941999	-1.32979	-1.50416	-1.43209	-1.54455	-1.57316	-1.45126	-1.45871	-1.32997	-1.36112	-1.21248	-1.42961	-1.40953	-1.43739	-1.21671	-1.53032	-1.40263	-1.10489	-0.817793	-0.633625	-0.382249	-0.0300113	0.241158	0.42844	0.593435	0.494859	0.44815	0.7122	0.663565	0.699346	0.609328	0.77448	0.766898	0.86163	0.746454	0.991095	1.30162	1.24305	1.17742	1.20231
		20	-0.706084	-0.511452	-0.567815	-0.552194	-0.643984	-0.526178	-0.57255	-0.919158	-0.964741	-1.22327	-1.29183	-1.31268	-1.18658	-1.22936	-1.30076	-1.39648	-1.56233	-1.3279	-1.05364	-1.38848	-1.52465	-1.85681	-1.64442	-1.76735	-1.83148	-2.00987	-2.25034	-2.43901	-2.36581	-2.58645	-2.42518	-2.29393	-2.4425	-2.2194	-2.2704	-2.40563	-2.49648	-2.40522	-2.61859	-2.53512	-2.48561	-2.50636	-2.46426	-2.50389	-2.36327	-2.28805	-2.09419
		21	-0.0191674	-0.10751	0.159676	0.766736	0.814499	0.891446	1.34806	1.49389	1.21958	0.846582	0.913842	1.11622	1.05144	0.887749	0.781078	0.81858	0.587637	0.696602	0.883011	1.04766	1.14759	1.5876	1.634	1.31654	1.41379	1.4646	1.49508	1.43475	1.38732	1.47055	1.69454	1.5794	1.37441	1.39906	1.19925	0.74791	0.767915	0.62207	0.588701	0.613542	0.34485	0.0848175	-0.208792	-0.435154	-0.634381	-0.444	-0.378277
		22	-0.423167	-0.810765	-1.13274	-1.02416	-0.980688	-1.17892	-1.48854	-1.38491	-1.22319	-0.853749	-0.756219	-0.881272	-0.709103	-1.10305	-1.08317	-0.814101	-0.688626	-0.780844	-0.458469	-0.220286	-0.344262	-0.324086	-0.274415	-0.271373	-0.449373	-0.0497131	0.195249	0.666435	0.462514	0.580244	0.654086	0.969355	1.23714	1.74512	1.97204	1.78391	1.77224	1.66011	1.67839	1.58663	1.59403	1.32148	1.70479	1.48855	1.65509	1.7488	1.71454
		23	2.25706	2.14827	2.34722	2.27012	2.09006	2.60261	2.74689	2.70327	2.4249	2.35561	2.21607	1.87812	1.85887	1.42043	1.2913	1.05022	0.778113	0.443946	0.102494	0.172274	0.0179995	0.126754	0.261409	-0.0250151	-0.143996	-0.0642261	0.130057	0.29458	0.291441	0.473489	0.71774	0.883559	0.918832	1.06763	1.07507	1.18069	1.42133	1.46166	1.70593	1.56128	1.7238	1.83267	1.79529	1.78832	1.94248	2.03925	1.60267
		24	1.48024	1.56375	1.87094	2.02996	2.16688	2.26812	2.49504	2.54769	2.58206	2.66186	2.68383	2.63282	2.70787	2.75907	2.30958	2.1496	2.05671	1.79734	1.8672	1.73803	1.85096	1.95315	1.89159	2.00709	1.86724	1.97869	1.69663	1.61174	1.5554	1.4626	1.62395	1.53958	1.42114	1.08876	1.28644	1.23939	1.20474	1.39039	1.31275	1.28597	1.35631	1.44794	1.15797	0.910855	0.603901	0.448967	0.440264
		25	-2.38301	-2.41978	-2.06773	-1.92783	-1.64296	-1.31299	-1.37758	-1.50936	-1.64478	-1.74703	-1.90308	-1.81276	-1.68357	-1.62001	-1.94148	-1.93239	-2.05602	-2.29599	-2.42776	-2.50155	-2.15887	-2.09054	-2.45179	-2.44893	-2.50718	-2.48539	-2.25391	-1.90028	-2.15959	-2.05373	-1.76843	-1.60046	-1.79632	-1.76592	-1.68507	-1.24925	-1.27571	-1.16391	-1.2627	-1.10879	-1.07277	-1.18135	-1.08064	-0.953137	-1.24971	-1.58798	-1.70649
		26	-1.02112	-0.739745	-0.657755	-0.55951	-0.43484	-0.505409	-0.865208	-0.712714	-0.557971	-0.587176	-0.620711	-0.707286	-0.143378	-0.406955	-0.479501	-0.0824487	-0.196895	-0.295996	-0.135905	-0.112643	-0.301647	-0.353597	-0.153517	-0.155291	-0.277014	-0.0145447	0.403848	0.76152	0.966697	0.933019	1.02905	1.19821	1.21761	0.991633	1.39971	1.28376	1.48427	1.39796	1.36715	1.23269	1.35192	1.323	1.0962	1.16571	1.35583	1.00522	1.08911
		27	-2.091	-1.78868	-1.78089	-1.8064	-1.7408	-1.66278	-1.92594	-1.97086	-1.9886	-1.66095	-1.89552	-1.64174	-1.36658	-1.38617	-1.03862	-0.852757	-0.808184	-0.49334	-0.586191	-0.71582	-0.617042	-0.335863	-0.356428	0.022428	0.30315	0.400346	0.476485	0.512653	0.388698	0.0563863	0.140005	0.0288816	0.0231285	0.0214271	0.133074	0.0802271	0.146039	0.326928	0.256787	0.556842	0.835393	0.747457	0.597847	0.509124	0.47174	0.345928	0.557556
		28	1.05169	1.14457	1.27845	1.36238	1.34951	1.42198	1.33532	1.30908	1.44271	1.46413	1.39823	1.57886	1.69811	1.63795	1.75979	1.62788	1.64295	1.74584	1.73576	1.88621	1.67068	1.42337	1.4158	1.46543	1.72973	1.53045	1.45225	1.35026	1.3072	1.26842	1.49874	1.48748	1.37493	1.38377	1.54861	1.52899	1.52356	1.46893	1.74892	1.98054	2.15561	2.26896	2.44292	2.44106	2.30893	2.42729	2.5138
		29	0.0773019	-0.172705	-0.417714	-0.633521	-0.723721	-0.824435	-0.863819	-1.18636	-1.04891	-0.933171	-1.26136	-0.956978	-0.832336	-0.509406	-0.340642	-0.315726	-0.358222	-0.183857	-0.0327764	0.13728	0.413805	0.385894	0.398208	0.36652	0.812239	0.824471	1.0211	1.2925	1.31879	1.17392	1.18491	1.19149	1.21035	1.042	0.846058	1.07418	1.28493	1.41223	1.35461	1.51752	1.67129	1.60271	1.71865	1.83439	1.68976	1.68395	1.58681
		30	1.11792	0.369071	0.186544	0.269413	0.244763	0.0173548	-0.0794634	-0.156895	-0.48822	-0.827227	-0.806856	-0.623578	-0.596168	-0.482853	-0.571971	-0.67944	-0.72262	-0.751656	-0.689179	-0.563887	-0.652808	0.0116817	0.448803	0.577908	0.576595	0.774005	0.641642	0.633601	0.413003	0.597599	0.485548	0.490747	0.366919	0.0813304	0.10613	0.162425	0.14342	0.314911	0.462339	0.769966	0.786602	0.653885	0.354339	0.445862	0.378178	0.203756	0.346225
		31	-0.765525	-0.603326	-0.705923	-0.686118	-1.09427	-1.1385	-0.966666	-0.802975	-0.615667	-0.637752	-0.579989	-0.558903	-0.553971	-0.780909	-1.06823	-1.27985	-0.69251	-0.894115	-0.949715	-0.640887	-0.747287	-0.548521	-0.45638	-0.612818	-0.141582	-0.0275005	-0.139913	-0.257651	-0.0579699	-0.026866	0.114647	0.126079	-0.0211904	0.243913	0.174841	0.371423	-0.0898931	-0.121551	-0.160257	0.145759	0.440681	0.604805	0.237091	0.487085	0.473848	0.508411	0.362802
		32	-1.00321	-1.22126	-1.16716	-1.50938	-1.46406	-1.43745	-1.25596	-1.20094	-1.24078	-1.14518	-1.31571	-1.39024	-1.56017	-1.59198	-1.58878	-1.69526	-1.47044	-0.995468	-0.753153	-0.619684	-0.693322	-0.493397	-0.525989	-0.572507	-0.605317	-0.186239	-0.274643	-0.777029	-1.05831	-1.19091	-1.50894	-1.48651	-1.05696	-1.03123	-1.14379	-1.3023	-1.29348	-1.40776	-1.73105	-1.66488	-1.85654	-1.93762	-1.97309	-1.90878	-1.91073	-2.04889	-2.12314
		33	1.63096	1.51309	1.21354	1.01867	0.941746	0.9252	0.99469	0.768678	0.28315	0.144827	-0.17302	-0.125583	-0.040241	-0.0464239	-0.210413	-0.222008	0.330461	0.204704	-0.075973	-0.0837375	-0.058226	-0.239462	-0.2267	-0.319492	-0.358646	-0.463613	-0.715684	-0.206623	0.17704	0.247342	0.301287	0.392577	0.784722	1.13378	0.990413	1.14035	0.669043	0.566884	0.968462	1.3622	1.21481	1.3441	1.35912	1.76515	1.6507	1.39997	1.6053
		34	-2.01438	-2.0596	-2.2191	-1.98388	-1.97071	-2.16896	-1.68682	-2.10882	-2.48483	-2.60361	-2.60807	-2.34738	-2.7805	-2.70958	-2.52987	-2.4553	-2.00214	-1.61414	-1.51287	-1.41498	-1.58925	-1.32537	-0.857101	-0.747081	-1.0865	-0.687583	-0.851518	-0.568487	-0.151371	-0.183073	-0.00156185	0.0570651	0.397872	0.774539	0.511498	0.343694	0.164034	0.0365373	-0.374198	-0.168352	0.164912	0.258496	0.307209	-0.0188989	-0.14093	0.0217595	-0.0570756
		35	1.53475	1.20921	1.22765	1.61025	1.76517	1.75757	2.10543	1.49671	1.04366	0.960583	0.571039	0.793389	0.386018	0.246817	0.444784	0.939091	1.26451	1.26405	1.27411	1.67538	1.81492	2.00195	2.0103	1.91383	2.0519	2.11066	1.9794	1.97288	2.25955	2.26918	2.55575	2.68032	2.84286	2.89015	2.85598	2.56254	2.58396	2.65277	2.58629	2.14661	1.99906	2.12634	2.07984	2.05157	2.00196	1.65068	1.63054
		36	0.999099	1.32254	1.50226	1.20677	1.04787	0.724777	1.03574	0.941111	0.899507	0.44542	0.286632	0.208669	0.180621	0.207939	0.316867	0.0865911	-0.150011	-0.209472	-0.220348	-0.187246	-0.256388	-0.370274	-0.702287	-0.42831	-0.354907	-0.364979	-0.525372	-0.599241	-0.470535	-0.264237	0.163945	0.0188951	-0.12309	-0.178176	-0.104179	-0.0504762	0.11981	-0.208039	-0.334903	-0.477675	-0.305596	-0.25099	-0.20031	0.00973543	-0.104104	0.393018	0.264152
		37	0.250997	0.275793	0.514881	0.58782	0.608022	0.68008	0.48928	0.539783	0.989421	1.15984	1.08439	1.14677	1.08244	1.16583	1.32221	1.39045	1.34309	1.21439	1.23109	0.93171	1.00718	1.00241	1.18013	1.26188	1.27093	1.40739	1.48969	1.66476	1.98888	1.98632	1.81925	1.70165	1.73893	1.64401	1.50067	1.66014	1.53091	1.7041	1.56666	1.96754	1.75197	1.82978	1.56532	1.54583	1.26266	1.23324	1.10555
		38	-1.9742	-1.62172	-1.32536	-1.33963	-1.52611	-1.55868	-1.11253	-0.882978	-0.728427	-0.68156	-0.888187	-1.26048	-1.14639	-1.01558	-0.857711	-0.860691	-1.11888	-0.919986	-0.638077	-0.656574	-0.765025	-0.871146	-1.03157	-0.879164	-0.882189	-0.69582	-0.647016	-0.596611	-0.793716	-0.784937	-0.633172	-0.279884	-0.230755	-0.456307	-0.478518	-0.393853	-0.226762	-0.346503	-0.48545	-0.542941	-0.633447	-0.415279	-0.336571	-0.644578	-0.651195	-0.474379	-0.483462
		39	-2.26502	-2.47457	-2.36582	-2.33734	-2.31681	-2.16595	-1.79546	-1.79521	-1.79799	-1.40832	-1.26667	-1.00626	-0.752059	-1.10735	-1.04662	-0.856563	-0.649213	-0.366916	-0.373586	-0.266139	-0.153861	-0.0976757	-0.0700627	-0.19241	-0.0576226	-0.0215569	0.0504847	-0.0080239	0.10965	-0.273484	-0.263278	-0.140183	0.02479	0.253687	0.575334	0.676507	0.731939	0.49774	0.796246	0.845422	1.00595	1.21511	1.00298	1.3645	1.59127	1.60063	1.59513
		40	-1.10317	-1.12696	-1.16319	-1.34173	-1.20952	-1.15627	-1.35067	-1.3344	-1.42686	-1.53093	-1.40325	-1.32853	-1.26652	-1.34719	-1.42227	-1.47695	-1.3149	-1.27412	-1.24465	-1.32486	-1.14249	-1.00741	-1.09546	-1.21592	-1.24687	-1.35585	-1.22496	-1.07962	-1.17122	-0.778106	-0.938126	-1.02766	-0.933752	-0.886725	-0.903103	-0.646551	-0.527259	-0.676944	-0.766041	-0.824697	-0.961344	-0.955272	-1.02348	-1.00223	-0.997172	-1.06268	-0.981764
		41	0.478273	0.471543	0.714702	1.04567	0.756131	0.766471	0.468597	0.191717	0.365033	0.466611	0.374479	0.461434	0.294439	0.3591	0.266759	0.168158	0.100363	0.044081	-0.191483	-0.234894	0.113083	0.372675	0.853875	0.56353	0.440577	0.561135	0.708977	0.913492	0.823998	0.864114	0.985969	0.967363	1.26116	1.34085	1.46822	1.95452	1.72519	1.70469	2.06802	2.10764	2.00667	2.04231	1.53606	1.68218	1.54181	1.62686	1.3851
		42	-0.323822	-0.212713	-0.331939	-0.211889	-0.319717	-0.102004	-0.131195	-0.277819	-0.418756	-0.417657	-0.396821	-0.725361	-0.592719	-0.873197	-0.719071	-0.835109	-0.759363	-0.596258	-0.417252	-0.248837	-0.0385355	0.149871	0.298659	0.119387	0.133006	-0.132291	-0.117803	-0.219312	-0.237488	-0.193305	-0.215557	-0.0589465	0.0445828	0.0793972	-0.133443	-0.0594457	-0.265121	-0.583676	-0.654698	-0.686039	-0.404282	-0.505415	-0.622848	-0.682632	-0.621407	-0.335361	-0.518713
		43	-1.24806	-1.21376	-1.08526	-1.12772	-1.09884	-1.01468	-0.941052	-0.369971	-0.138588	-0.222556	-0.216611	-0.226553	-0.493277	-0.536958	-0.363179	-0.271	-0.226567	-0.111988	-0.446207	-0.558691	-0.634025	-0.511332	-0.402222	-0.385456	-0.533149	-0.37364	0.0082546	-0.166933	-0.378231	-0.700572	-0.948115	-0.939291	-0.862355	-0.724294	-0.852329	-1.00683	-1.19139	-1.37198	-1.55607	-1.3589	-1.44364	-1.36217	-1.37122	-1.26272	-1.00832	-1.27566	-1.28156
		44	0.576541	0.843408	0.61522	0.461427	0.198983	0.144293	-0.154457	-0.155083	-0.0397021	0.0862645	0.159673	0.440992	0.226978	0.268549	0.281263	0.216661	0.295509	0.269272	0.218865	-0.0525454	-0.234251	-0.501517	-0.330212	-0.0990493	0.0286975	-0.0128904	0.13258	0.131415	0.129295	0.161705	0.304238	0.0422266	0.00496062	0.0914337	0.331403	0.492617	0.618814	0.560654	0.500286	0.652329	0.644867	0.727205	0.765783	0.383726	0.584311	0.638908	0.698544
		45	-1.05154	-1.25005	-1.34878	-1.27867	-0.964243	-1.00788	-0.916552	-0.773421	-0.90981	-0.830507	-0.73389	-0.974804	-0.949461	-0.985666	-1.38517	-1.52192	-1.8216	-1.5238	-1.36732	-1.13402	-1.07525	-0.93962	-1.01632	-1.11515	-1.22063	-1.30699	-1.50059	-1.43019	-1.28508	-0.950339	-0.621131	-0.558532	-0.718495	-0.393761	-0.0541311	-0.0807642	0.246356	0.269159	0.0395986	0.0333803	-0.103996	0.155372	0.146496	0.218987	0.190078	0.239725	0.629934
		46	0.397696	0.404666	0.530908	0.0645083	0.515134	0.633676	0.478438	0.454933	0.451498	0.527134	0.358278	-0.0761443	-0.41658	-0.820384	-0.956836	-1.19599	-1.22108	-1.18567	-1.09072	-0.991758	-0.674991	-0.481065	-0.526223	-0.407189	-0.040294	-0.0356616	0.514856	-0.182115	-0.0689192	-0.141103	0.138969	0.69674	1.15	1.61039	1.84784	1.94024	2.03074	1.93868	2.0418	2.26117	2.24726	2.32585	2.37478	2.36514	2.15807	1.6765	1.36679
		47	0.370268	0.593516	0.58847	0.753763	0.835041	0.908032	1.45635	1.73933	1.80591	2.0751	2.26836	2.01601	2.04284	1.76616	1.67614	1.50587	1.18581	0.617779	0.622034	0.500929	0.770776	0.180283	-0.135498	-0.170271	-0.0437662	0.353332	0.331585	0.269559	0.533963	0.564133	0.892804	1.26364	1.03982	1.19363	1.14589	1.08337	1.51709	1.62915	2.09248	2.13292	2.02494	1.93123	2.28788	2.40767	2.47864	2.67014	2.5498
		48	-0.158203	-0.220772	-0.287857	-0.249421	-0.429763	-0.401479	-0.382518	-0.745848	-0.686076	-0.654399	-0.597874	-0.633329	-0.35543	-0.273763	-0.389245	-0.378991	-0.385411	0.0602059	0.0206319	-0.0820352	0.0209344	0.00350295	0.192954	0.30656	0.450781	0.481526	0.446155	0.688195	0.686187	0.790453	0.886016	1.07408	1.04177	0.99032	1.15078	1.40175	1.24543	1.01918	0.818445	0.787922	0.37689	0.400723	0.482028	0.644934	0.762152	0.81914	0.75609
		49	-2.59951	-2.57361	-2.3909	-1.97832	-2.13691	-2.02818	-1.77964	-1.6182	-1.69668	-1.59026	-1.56658	-1.38237	-1.21937	-1.13355	-1.16335	-0.859218	-0.94951	-1.17847	-1.21057	-1.28312	-0.92382	-0.920058	-0.669453	-1.03461	-0.94858	-0.695072	-0.753743	-0.868977	-0.49698	-0.331254	-0.131784	-0.175202	-0.186041	-0.249496	-0.0874037	-0.183434	-0.016908	0.158113	0.438564	0.497721	0.174969	0.173244	-0.0628319	-0.0389569	0.0255493	0.128541	0.0899331
		50	0.533423	0.411255	0.128627	-0.0452432	0.0495837	0.335691	0.38477	0.319615	0.17656	0.230991	0.262274	0.31761	0.248949	0.102767	-0.116661	-0.215226	0.202108	0.0855105	0.186535	-0.0529437	-0.126414	-0.15301	-0.0396729	-0.155182	-0.308971	-0.409586	-0.524879	-0.407094	-0.00732665	-0.0234069	-0.0804957	-0.0381373	-0.0154774	-0.130633	0.213724	0.400091	0.116443	0.0729696	0.21717	0.193745	0.0938264	-0.252231	-0.487106	-0.143015	-0.300398	-0.356909	-0.302275
		51	0.150508	0.578407	0.330236	0.128305	0.244731	0.755304	1.19456	1.11035	0.765717	0.837591	1.31894	1.58728	1.76984	1.66035	1.93495	1.63881	1.3579	1.20969	1.19456	1.40094	1.29573	1.05662	1.07207	1.24384	1.16677	0.751094	0.512756	0.426926	0.462134	-0.0211826	-0.457629	-0.555079	-0.661014	-0.793003	-1.12788	-0.961136	-1.09327	-0.821133	-0.413862	-0.359566	-0.477615	-0.440791	-0.396521	-0.47064	-0.247323	-0.151806	-0.135091
		52	1.22611	0.783577	0.326998	0.376107	0.325617	0.207499	0.410904	0.651825	0.583669	0.962818	1.04055	1.36861	1.32683	1.59532	0.910333	0.906017	0.862501	1.24524	1.5506	1.50863	1.22896	1.04323	0.975049	1.23287	1.44622	1.32603	0.810789	0.595775	0.676277	0.74932	0.551505	0.442632	0.636436	0.336421	0.404409	0.271164	0.313583	0.380568	-0.0264072	0.308436	0.567883	0.590905	0.884359	0.693729	0.338788	0.386474	0.947631
		53	-1.90941	-1.91577	-1.35647	-1.16329	-1.13042	-1.13894	-1.10764	-0.963302	-0.843847	-0.635444	-0.403087	0.202976	0.614205	0.508068	0.743404	0.600942	0.774475	0.853984	0.853114	0.79651	0.949521	1.00174	0.75798	0.557634	0.761454	0.383707	0.492693	0.518944	0.430484	0.305239	-0.117103	-0.318231	-0.766556	-0.597498	-0.639756	-0.790402	-0.881388	-0.755293	-0.8021	-0.43698	-0.441642	-0.686998	-0.724087	-0.530274	-0.282625	0.00971941	0.119722
		54	0.623938	0.746198	0.638602	0.676382	0.845108	0.930111	1.07644	0.720126	0.539908	0.19119	0.190065	0.246336	0.177264	0.527557	0.715092	0.488647	0.359207	0.503734	0.858343	0.7877	0.959216	0.885592	1.07805	1.25455	0.878642	0.621032	0.636185	0.357557	0.620692	0.838901	0.802728	0.46748	0.74883	0.264452	0.316604	0.507772	0.350334	0.0667125	-0.0664157	-0.155131	0.0848517	0.027429	-0.327022	-0.56398	-0.72633	-0.410225	-0.457005
		55	0.152261	0.0914867	0.141471	-0.416967	-0.520907	-0.361833	-0.251574	-0.160209	-0.304024	-0.535912	-0.506575	-0.730168	-0.874298	-0.602067	-0.409638	-0.122535	-0.0922607	-0.297911	-0.0302292	0.127681	0.169774	0.198093	0.16169	0.0985929	0.174553	0.218281	-0.0253924	-0.191105	-0.0358134	-0.0100776	-0.015755	0.0352043	0.428626	0.393855	0.342897	0.0894859	-0.164174	-0.301951	-0.197082	-0.293472	-0.250785	-0.604383	-0.177592	0.119906	0.266756	0.483821	0.648792
		56	-0.146206	-0.439676	-0.515391	-0.920091	-0.64411	-0.409287	-0.365242	-0.306829	-0.209222	-0.388906	-0.511133	-0.308638	-0.200075	-0.252863	-0.518193	-0.558183	-0.498689	-0.430113	-0.444194	-0.552996	-0.446533	-0.199773	0.0505382	0.167148	0.187704	-0.000949399	0.177403	-0.0345785	-0.00694256	0.142438	0.223728	0.491774	0.408849	0.559939	0.707264	0.820561	0.450548	0.350582	0.280279	0.5815	0.638314	0.779149	0.585327	0.740245	0.84506	0.79024	0.558754
		57	-0.293031	-0.3097	-0.432763	-0.381584	-0.401383	-0.169791	-0.345012	-0.154318	-0.250073	-0.438084	-0.773892	-0.572309	-0.579475	-0.559749	-1.04541	-1.15616	-1.00604	-0.760619	-0.745351	-0.733742	-1.01218	-1.17793	-0.980865	-0.925312	-1.06048	-1.02991	-1.13421	-1.25721	-1.56102	-1.45767	-1.39077	-1.33261	-1.35718	-1.71218	-1.54985	-1.6441	-1.97738	-2.02082	-1.74358	-2.16154	-2.02424	-2.12877	-2.15983	-2.1247	-2.08223	-1.9943	-2.19206
		58	-0.172185	-0.0970243	-0.164895	-0.110912	0.391022	0.513881	0.504093	0.084108	-0.0586967	-0.269036	-0.148954	0.0310845	0.204663	0.0521239	-0.208496	-0.181397	0.134562	-0.193433	-0.348266	-0.331204	-0.528219	-0.672898	-0.481579	-0.545182	-0.960532	-0.79912	-0.777145	-0.814555	-0.522928	-0.337736	-0.395692	-0.520155	-0.745649	-0.762207	-0.61808	-0.750298	-0.622237	-0.53981	-0.720783	-0.971805	-1.12163	-0.743339	-1.07395	-1.01848	-1.33979	-1.48031	-1.45031
		59	-0.971628	-1.0346	-0.954326	-1.08186	-0.894108	-0.875194	-1.07731	-0.993263	-0.92646	-0.666387	-1.12164	-0.997009	-1.23634	-0.989296	-1.01781	-1.37699	-1.44441	-1.75261	-1.47833	-1.54367	-1.63319	-1.72019	-1.58842	-1.28644	-1.07117	-1.09251	-0.968022	-1.13283	-1.00464	-1.15756	-1.10329	-1.15156	-0.732984	-0.739426	-0.721179	-0.732962	-0.78796	-0.668494	-0.42538	-0.681027	-0.10509	-0.214414	-0.427621	-0.534325	-0.918159	-0.691817	-0.658746
		60	1.03813	1.29839	1.3183	1.33344	1.22638	1.25045	1.21915	1.09968	1.30514	1.30513	1.33589	1.39302	1.21736	1.37411	1.28855	1.33411	1.17303	1.42185	1.40424	1.24052	1.27766	1.20527	0.967353	0.977717	0.831051	0.622157	0.559539	0.627807	0.336143	-0.0649807	-0.245276	-0.0493471	-0.179083	-0.537542	-0.625819	-0.774323	-0.901272	-0.791867	-0.801001	-0.578165	-0.195322	-0.0445234	0.0120591	0.0882878	0.0393969	0.537253	0.58029
		61	0.241351	0.0254441	0.00345139	-0.125306	-0.0592151	-0.169347	-0.598627	-0.409888	-0.328144	-0.411349	-0.119258	0.131248	0.179124	0.355088	0.0621674	-0.0719395	0.53808	0.0968773	0.334306	0.397359	0.314286	0.0340837	0.220875	0.0276941	-0.251312	-0.180776	-0.250845	-0.285154	-0.666828	-0.945897	-1.29578	-1.96575	-1.82326	-1.75546	-2.0437	-1.88102	-2.02309	-1.82793	-1.67302	-2.14459	-2.42144	-2.70905	-2.88083	-2.71097	-2.62457	-1.83497	-1.5732
		62	0.206979	0.401733	-0.0173779	-0.0976395	-0.156501	-0.0829102	0.311058	0.704832	0.714425	0.780471	0.184863	0.0323615	-0.0348931	0.0876847	-0.152678	0.078217	-0.229418	-0.246919	-0.470272	-0.299455	-0.0492802	-0.14561	0.425408	0.78853	1.03897	1.08903	0.648431	0.506755	0.692076	1.0047	1.42645	1.56615	1.48641	1.637	1.49271	1.53431	1.00537	1.01407	0.880558	1.24531	1.06345	1.47109	0.936752	0.84389	0.893085	0.812149	1.3422
		63	0.0298235	-0.108717	-0.165278	0.0649119	-0.0356533	0.0996002	0.082609	-0.122162	0.0503271	0.0482115	0.107883	-0.00766444	0.125198	0.135515	0.200289	0.498422	0.477755	0.797242	0.804835	1.03287	1.11172	1.28701	1.66084	1.69782	1.47357	1.11339	0.939689	1.2356	1.0873	0.985421	1.12121	1.49642	1.53272	1.47993	1.75366	1.90381	2.14898	2.00678	1.91582	1.99621	2.06299	2.05655	1.96487	1.76858	1.96428	2.15273	2.60613
		64	-0.408996	-0.472212	-0.760476	-0.685239	-0.857921	-0.979245	-1.06744	-1.1317	-0.986233	-0.840462	-0.741539	-0.846385	-0.818991	-0.80547	-1.01573	-1.25107	-1.25285	-1.26978	-1.10454	-1.15378	-1.27013	-1.32089	-1.2432	-1.05918	-0.790293	-0.966144	-1.01042	-0.841552	-0.746083	-0.930218	-1.18052	-0.959249	-0.915576	-0.854873	-0.955477	-0.532738	-0.4656	-0.479188	-0.46855	-0.289201	-0.190462	0.055342	0.335439	0.324184	0.223589	0.37413	0.402216
		65	1.23119	1.22721	1.33907	0.841224	1.0473	0.806109	0.901011	0.653896	0.218266	0.269713	0.225046	0.367625	0.213512	0.210641	-0.138248	-0.269762	-1.05063	-1.41557	-1.37893	-1.07636	-1.17398	-1.55969	-1.77848	-1.84107	-2.01588	-2.35014	-2.21186	-1.93997	-1.54928	-1.57676	-1.36174	-1.31192	-0.912769	-0.518337	-0.58892	-0.152959	0.260548	0.32319	0.35292	-0.0473415	-0.22345	-0.270908	-0.431607	-0.143079	0.143721	0.13427	0.0434035
		66	-1.91834	-1.74393	-1.72816	-1.26568	-0.692312	-0.599901	-0.901549	-0.554512	-1.01193	-0.758364	-0.452862	-0.406352	-0.047146	0.462145	0.370005	0.0837584	0.0170883	0.29318	0.307773	0.295199	0.159612	0.102517	0.444163	-0.0194915	-0.828602	-1.10669	-1.25876	-1.54226	-1.56454	-1.95571	-2.46245	-2.79904	-3.11713	-3.094	-2.52211	-2.00579	-1.65903	-1.9858	-1.89757	-2.21821	-2.17497	-2.15306	-2.35614	-2.58033	-2.42712	-2.29948	-2.0426
		67	-1.07362	-1.31858	-1.77822	-1.76093	-1.80265	-2.23237	-2.50357	-2.36455	-2.84395	-2.89661	-3.08151	-3.03491	-2.98085	-3.19121	-2.99415	-2.55021	-1.8171	-1.41376	-1.48091	-1.41439	-0.993991	-0.573078	-0.200722	-0.239907	-0.184127	0.422761	0.863836	1.14292	1.15458	1.59792	1.81204	2.09314	1.90286	2.20214	2.79051	2.72183	2.06456	1.79565	1.80849	1.83733	1.85866	1.4168	1.32835	1.50921	1.6286	1.54379	1.31254
		68	2.44133	2.55023	2.43807	2.30332	2.10091	2.15146	2.0772	2.1938	1.93427	1.97796	1.48118	1.30831	1.33573	1.36672	1.64133	1.73898	1.67499	1.56502	1.11096	1.28994	1.04479	0.733174	0.593163	0.788229	0.914234	0.974506	1.04501	0.722277	0.743085	0.589324	0.730121	0.83613	0.791247	0.677827	0.724779	0.386511	0.407003	0.657969	0.852372	0.802928	0.75533	1.13149	1.10679	1.25501	1.32085	1.62271	1.62242
		69	0.254774	0.320762	0.139571	0.339896	0.555328	0.654275	0.735879	0.709887	0.761989	0.979396	0.928671	0.967031	0.915062	0.948975	0.573887	0.394864	0.310157	0.469489	0.798669	0.843492	0.952293	0.619634	0.890156	0.704076	0.286088	0.176786	0.0356693	-0.178451	-0.212193	-0.658444	-0.620033	-0.826513	-0.997193	-1.25782	-0.88866	-0.554615	-0.571718	-0.63319	-0.862074	-1.0305	-1.07552	-1.0292	-0.761248	-1.14559	-0.97301	-0.85797	-1.04128
		70	0.0796461	-0.090929	0.269439	0.462786	0.748883	0.671179	0.447737	-0.0568906	0.0467031	0.125047	-0.363978	-0.317813	-0.162648	-0.324928	-0.0963098	-0.161272	-0.309278	-0.276264	-0.212226	-0.089794	0.138396	0.325548	0.323534	0.33915	0.534094	0.959314	1.40699	1.68953	1.52965	1.31063	1.52039	1.66207	1.41412	1.5989	1.46994	1.18352	1.21685	1.5926	1.74557	1.53714	1.38097	1.16167	1.15786	0.756672	0.529971	0.107056	-0.744531
		71	-0.206293	-0.124169	-0.181248	-0.0600233	0.163493	0.435821	0.141908	-0.0349337	-0.178389	0.0159415	-0.0942587	-0.609175	-0.383181	-0.76956	-0.571858	-0.238028	-0.154898	-0.101028	0.0661596	-0.157385	-0.0748662	-0.151137	-0.211489	-0.353853	-0.562567	-0.853846	-0.930372	-0.898696	-0.65143	-0.613331	-0.775025	-0.488739	-0.840955	-0.567155	-0.397326	-0.326844	-0.418405	-0.32025	-0.217581	-0.191617	0.00611008	-0.0123514	0.222536	0.010299	0.380436	0.53683	0.474975
		72	-1.05494	-0.890266	-0.824008	-0.832748	-1.04399	-1.39221	-1.71394	-1.71828	-1.93016	-1.79198	-1.71274	-1.82182	-1.81399	-1.41839	-0.921237	-1.23404	-1.24146	-0.900224	-0.806253	-1.01324	-1.12014	-1.21145	-1.28016	-1.31178	-1.60987	-1.43642	-1.12257	-1.1755	-1.05438	-0.745934	-0.744026	-0.633995	-0.374723	-0.364445	-0.413968	-0.650888	-0.397218	-0.504388	-0.546721	-0.117932	0.272773	0.254723	0.365681	0.50451	0.683762	0.914721	0.774524
		73	2.99911	2.71344	2.64929	2.17175	1.84251	1.85097	1.76927	1.46156	1.60474	1.71817	1.55359	1.7134	1.4518	1.0643	0.82871	0.557687	0.681214	0.621705	0.436971	0.406577	0.370525	0.524689	0.602144	0.715624	0.959676	0.869024	0.915584	1.26109	1.55076	1.37001	1.30686	1.30665	1.49397	1.9082	1.92481	1.80823	1.6005	1.38394	1.19024	1.03272	1.07937	0.979251	0.847757	0.564782	0.504115	0.50752	0.263711
		74	-0.258393	0.121345	0.366383	-0.139192	-0.00745574	-0.236452	-0.175844	-0.0164411	0.26123	0.474944	0.369502	0.218639	0.275649	-0.139066	-0.428	-0.58095	-0.27397	-0.35599	-0.628475	-0.868964	-0.85747	-1.24174	-1.38026	-1.4331	-1.25613	-1.28749	-1.30229	-1.44862	-1.82368	-1.52596	-1.56772	-1.60786	-1.35935	-1.02567	-0.796182	-0.556297	-1.01894	-1.39512	-1.51135	-1.36628	-1.34087	-1.46862	-1.4948	-1.4684	-1.52638	-1.38565	-1.14494
		75	-1.385	-1.93258	-2.14849	-2.31948	-2.34955	-2.52747	-2.69887	-2.89322	-2.54445	-2.29023	-2.21718	-1.81978	-1.74662	-1.64117	-1.68542	-1.76157	-1.30248	-0.922747	-0.927422	-0.937259	-0.79769	-0.85929	-0.662986	-0.535885	-0.900969	-0.50299	-0.718374	-0.718942	-0.892413	-1.3181	-1.14667	-1.58984	-1.78109	-1.49625	-1.4051	-0.801578	-1.00732	-1.26898	-1.27188	-0.927534	-0.615945	-0.387847	-0.232254	-0.47743	-0.122507	-0.0417523	0.378781
		76	0.89785	1.10839	0.562008	0.303523	0.988039	1.28452	1.17205	0.983635	0.170951	-0.295899	-0.33514	-0.340374	-0.700305	-0.920069	-0.633568	-0.263625	-0.0120138	-0.289283	-0.206567	-0.277236	-0.244263	0.0318463	0.135079	0.459144	0.349136	-0.144205	0.084018	-0.0557257	0.401254	0.795287	0.909211	1.02182	1.44349	1.01693	0.667343	0.444191	0.317712	0.412071	0.72027	1.18572	1.21142	1.30224	0.923239	0.654965	0.575139	0.688005	0.57972
		77	0.755298	0.94063	1.23611	0.919318	1.05864	1.11103	0.896839	1.20192	0.939827	0.902819	1.01094	0.973648	1.13065	1.08465	0.551904	0.444344	0.227726	0.317549	0.141628	0.189028	0.429989	0.393239	0.354715	0.536771	0.776229	0.728129	0.711959	0.781172	0.788276	1.02374	0.943571	0.679849	0.973139	1.00488	1.45329	1.44742	1.68937	1.61521	1.94701	2.46767	2.03918	1.8412	1.87281	1.52113	1.07006	0.785146	0.687754
		78	-0.363972	-0.103721	0.198136	0.628346	0.638114	0.576482	0.471562	0.609532	0.429768	0.914317	1.13886	1.61153	1.49134	1.74509	2.45065	2.45337	2.06572	1.73484	1.78552	2.1553	1.67556	2.17448	2.02468	1.74009	1.42338	1.01493	0.933215	0.833161	0.956606	0.893448	0.705853	0.473628	0.305896	0.510428	-0.110939	-0.39336	-0.451288	-0.296373	0.0284584	-0.368213	-0.250268	-0.552334	-0.85382	-0.972558	-1.14026	-1.12626	-0.885303
	mouse 4 (216702-3)	1	-1.01031	-1.02264	-0.843047	-0.749073	-0.804061	-0.812311	-0.879345	-1.07654	-1.00813	-0.756949	-0.710873	-0.401691	-0.129728	-0.287573	-0.257057	-0.295399	-0.119241	-0.104032	-0.384392	-0.606673	-0.889993	-1.0094	-0.912882	-1.12591	-1.09474	-0.84077	-1.08599	-1.03567	-0.939308	-0.891182	-0.84736	-0.918521	-1.31151	-1.23478	-1.23275	-1.19225	-1.4751	-1.25927	-1.14964	-1.47188	-1.57251	-1.53103	-1.80175	-1.53358	-1.73707	-2.17276	-2.042
		2	0.162981	-0.0424216	-0.484168	-0.320736	-0.277667	0.096593	-0.0193101	0.202702	0.139005	0.702788	0.331751	0.464289	0.891136	1.24536	1.14039	1.00351	1.35231	1.09496	0.807313	0.801352	0.430973	0.841683	1.23407	1.2361	1.40171	1.17265	1.57489	1.3324	1.55597	1.52971	1.84391	2.35645	2.59466	2.57821	2.44399	2.63509	2.66746	2.43328	2.22972	1.96252	1.89069	1.52932	1.27716	1.23581	1.13011	1.01918	0.787601
		3	1.68443	1.73026	1.4972	1.40894	1.14993	1.06657	0.629377	0.705266	0.74054	0.685051	-0.0426201	-0.351653	-0.255215	-0.167981	-0.273686	-0.775235	-1.126	-1.52414	-1.99264	-1.73577	-1.81853	-1.87452	-1.80378	-2.09167	-1.52959	-1.66498	-1.86239	-2.09027	-2.24559	-2.82892	-2.4629	-2.2175	-2.63176	-2.75701	-2.8276	-2.41136	-2.11058	-1.85817	-1.52706	-1.49507	-1.75653	-2.29336	-2.37347	-2.19331	-2.37076	-2.58416	-2.47385
		4	0.247736	0.454426	0.568008	0.52824	0.618806	0.698742	0.747945	0.780043	0.846206	1.06953	1.10724	1.07342	1.19361	1.37155	1.11854	1.00264	1.12015	1.3722	1.38765	1.41281	1.14879	0.964293	0.478697	0.0997129	0.0537111	0.0521053	0.0743969	-0.0708445	-0.524601	-0.64838	-0.407397	-0.113963	-0.260468	-0.189262	-0.140592	0.0960218	-0.301654	-0.381171	-0.619165	-0.670108	-0.556064	-0.380188	-0.184092	0.226582	0.0346573	-0.010178	0.125633
		5	-0.509612	-0.413432	-0.264679	-0.1125	-0.0749067	0.18436	0.2	0.342157	0.60819	0.666321	0.680312	0.812534	0.741156	0.777917	0.531353	0.740204	1.04549	1.06561	1.08984	0.93095	1.0654	0.941833	0.893318	0.442047	0.392681	0.0329296	0.107515	-0.111353	-0.495496	-0.677409	-0.604724	-0.388116	-0.331684	-0.377964	-0.186525	-0.110481	-0.165963	-0.138634	-0.111494	0.0160499	-0.180382	-0.213956	-0.298181	-0.347128	-0.236309	0.0565363	0.175435
		6	-0.235412	-0.542691	-0.662028	-1.02187	-1.04595	-1.12559	-1.11926	-0.769368	-0.835377	-0.837761	-0.698834	-0.822006	-0.816864	-1.00349	-0.763823	-0.74678	-0.923076	-1.01308	-0.672118	-0.662665	-0.663127	-0.412693	-0.228407	-0.487463	-0.561695	-0.321065	-0.677386	-0.535677	-0.727974	-1.19092	-1.26512	-0.730699	-0.569413	-0.513266	-0.438827	-0.660625	-0.604712	-0.267774	-0.0942693	-0.0469896	-0.0568106	-0.590098	-0.456281	-0.313756	0.0791683	0.143097	0.0328481
		7	0.331893	0.0325279	-0.225175	-0.263931	-0.187932	0.0577233	0.0429965	0.210139	0.193262	0.314993	0.350036	0.107727	0.190479	0.151393	0.111217	0.238785	0.309163	0.323243	0.183228	-0.134291	-0.304175	-0.498338	-0.563249	-0.809736	-0.667524	-0.664266	-0.523384	-0.545041	-0.201979	-0.356705	-0.321326	-0.232734	-0.246659	-0.405954	-0.58854	-0.408819	-0.506404	-0.539095	-0.638801	-0.791698	-0.936979	-0.910827	-0.696293	-0.686455	-0.766069	-0.960691	-1.24812
		8	0.0407071	0.328983	0.472508	0.0519477	-0.171298	-0.566296	-0.805954	-0.827342	-0.663932	-0.820769	-1.09671	-1.12447	-1.13065	-0.867643	-0.740588	-0.744677	-0.567089	-0.584558	-0.75332	-0.999056	-1.03119	-1.22755	-1.27665	-1.45087	-1.37512	-1.46981	-1.37864	-1.13667	-1.48577	-1.21316	-1.13089	-0.944204	-0.97202	-1.21469	-1.17981	-0.848861	-0.933181	-0.640582	-0.433163	0.134365	0.153656	0.521236	0.339532	0.59227	0.619165	0.660507	0.947002
		9	0.910381	0.677244	0.438303	0.439716	0.223313	0.233457	0.459698	0.530059	0.549102	0.293188	0.225965	0.387093	0.327709	0.178806	0.051001	-0.125974	-0.311274	-0.508126	-0.392511	-0.57887	-0.867599	-0.83891	-0.40233	-0.309926	-0.340823	-0.373246	-0.846748	-0.817181	-0.476467	-0.354719	-0.126925	-0.266104	-0.680654	-0.864865	-0.653102	-0.552135	-0.257058	-0.333915	-0.348224	-0.0635411	-0.053152	0.0176081	-0.108864	-0.159391	-0.151541	-0.148999	-0.304834
		10	-0.960383	-0.729848	-0.594247	-0.674683	-0.654295	-0.0444736	0.413924	0.632207	0.426336	0.344832	0.301793	0.345724	0.528039	0.75968	1.2591	1.09587	1.22306	0.875157	0.883761	0.889438	1.21015	1.0627	1.02794	1.44271	1.28182	1.18739	0.911838	0.878547	1.15421	1.02069	0.99616	1.15299	1.02346	0.520963	-0.114346	-0.0110946	0.0105443	0.224362	0.331617	0.674044	0.58688	0.572416	0.699772	0.122759	0.327742	0.197389	0.000917956
		11	-1.46308	-1.56275	-1.57622	-1.18599	-1.49587	-1.70521	-1.68081	-1.70027	-1.83255	-1.84239	-1.64753	-1.6751	-1.55547	-1.47056	-1.59022	-1.70118	-1.42041	-1.0427	-1.33834	-1.40101	-1.42773	-1.3416	-1.27798	-1.59724	-1.71853	-1.36026	-1.35724	-1.42137	-1.31703	-1.3858	-1.66431	-1.75507	-1.99096	-1.85033	-2.11275	-1.93104	-1.96865	-2.26277	-2.06598	-1.97116	-1.99925	-1.89696	-1.79583	-1.37924	-1.33522	-1.19161	-1.31641
		12	-0.0258115	-0.0658119	0.168397	0.132757	0.284232	0.280133	-0.0215534	-0.0909028	0.00892651	-0.194611	-0.54168	-0.461881	-0.684645	-0.584961	-0.0995545	-0.276067	-0.326738	-0.612916	-1.28782	-1.21493	-0.789482	-0.590576	-0.533239	-0.934415	-1.04016	-0.949788	-1.11519	-0.712896	-0.982126	-1.16223	-0.785368	-0.576503	-0.850784	-0.421718	-0.613864	-1.09844	-1.12141	-0.941513	-0.963559	-0.845508	-1.048	-1.01247	-0.992993	-0.912837	-0.740361	-0.940748	-0.610689
		13	-0.9958	-0.931779	-1.08719	-1.07415	-0.98265	-1.3788	-1.1627	-1.4082	-0.941695	-1.15847	-1.03805	-0.604349	0.0363733	0.560259	0.37991	-0.070226	0.0535303	0.0900952	0.138101	0.223676	0.290311	0.271218	0.546173	0.286815	0.267071	0.664277	0.650578	0.96898	0.576996	0.30193	0.60459	0.497541	0.329716	-0.489322	-0.371869	-0.0934307	0.0549955	0.0905523	-0.0220714	-0.271333	-0.605977	-0.776398	-0.903619	-0.760671	-0.524918	-0.180448	-0.284878
		14	-0.0532077	-0.239058	-0.486735	-0.171888	-0.286798	-0.573569	-0.471814	-0.554968	-0.44172	-0.164129	0.265591	0.28019	0.122304	-0.527794	-0.115531	0.101552	0.0777586	-0.073481	0.260717	0.183807	0.46973	0.852625	1.08727	1.09454	1.06742	1.32787	1.15808	1.10014	0.98306	0.662724	0.548801	0.840702	0.960472	1.45777	2.07711	1.72454	1.85551	1.90496	2.30571	2.13143	1.88086	1.3768	0.962112	0.843454	0.507601	0.334781	0.518817
		15	-1.13274	-1.17836	-0.926302	-1.17199	-1.28706	-1.18112	-1.08556	-0.98419	-0.993135	-0.900407	-0.46957	-0.48275	-0.708339	-0.774586	-0.739427	-0.594254	-0.417654	-0.309009	-0.297675	-0.290717	-0.179385	-0.041565	-0.383496	-0.321844	0.0150171	0.308057	0.110007	0.165217	0.193148	0.31011	0.120064	0.0408754	-0.149822	-0.250447	-0.341179	-0.165376	-0.325783	-0.598804	-0.596342	-0.592724	-0.686084	-0.803115	-0.704699	-0.886768	-0.904376	-1.00345	-1.10095
		16	1.727	1.3601	1.49293	1.57423	1.52972	2.04474	1.86521	1.7743	1.97354	1.85913	1.72481	1.57039	1.68916	1.98698	2.26636	2.39214	2.37822	2.50117	2.63797	2.96944	3.43355	3.6159	3.82663	3.57283	3.61551	3.24337	3.04863	2.9352	2.72667	2.53212	2.18959	2.18354	1.96589	1.81524	1.41105	1.14848	1.26205	1.65828	1.47669	1.04832	0.355652	0.085937	-0.034622	-0.251068	0.0308071	-0.0935345	0.0317117
		17	0.0218894	-0.0357266	0.311192	0.443298	0.221043	0.255169	0.287603	0.34704	0.43532	0.369302	0.210865	0.208122	0.434103	0.431315	0.324559	0.321819	0.207708	-0.116703	-0.153039	-0.285608	-0.357386	-0.448916	-0.33688	-0.464512	-0.186603	-0.230057	-0.277859	-0.282373	-0.248407	0.00167321	0.0741115	0.251047	0.317013	-0.0120996	0.294722	0.295803	0.315529	0.427339	0.376021	0.414884	0.575316	0.736381	0.758382	0.808118	0.890403	1.00704	0.790813
		18	2.28329	2.25112	2.03646	2.23126	2.12687	1.66977	1.5875	1.47553	1.03253	1.04531	0.81124	0.690833	0.546382	0.523204	0.62722	0.434213	0.0520433	0.106147	-0.26091	-0.608225	-0.838584	-0.695637	-0.920284	-0.835361	-0.951231	-1.2584	-1.48978	-1.43975	-1.44784	-1.6043	-1.43726	-1.25059	-1.12926	-1.29246	-1.31759	-1.02199	-0.566353	-0.329898	-0.18641	-0.196203	-0.270834	-0.217513	-0.220685	-0.501161	-0.513581	0.00926087	0.404862
		19	-1.15682	-0.926452	-1.07644	-1.03924	-1.03087	-0.86495	-0.584587	-0.415056	-0.141819	-0.404453	-0.377751	-0.407237	-0.372508	-0.406804	-0.318427	0.0272252	0.374889	0.206344	0.223029	0.399893	0.606434	0.649331	0.655903	0.756474	0.90185	0.895161	0.813099	0.497146	0.279748	0.521391	0.700174	0.828712	0.756242	0.725749	0.897802	0.775215	0.512167	0.992841	1.30584	1.222	1.33261	1.35836	1.59287	1.38846	1.50154	1.67993	1.58448
		20	-2.18932	-1.94786	-2.03227	-2.15647	-1.93842	-1.92178	-1.72185	-1.60433	-1.39107	-1.3027	-1.02075	-0.921707	-1.18103	-1.30039	-1.23204	-1.32619	-1.49477	-1.34977	-1.01908	-0.939646	-0.738015	-0.708098	-0.661795	-0.396335	-0.346607	-0.455785	-0.540932	-0.680069	-0.723485	-0.423207	-0.518777	-0.388234	-0.0652262	0.224585	0.171365	0.0643895	0.122393	0.117242	-0.022832	-0.301008	-0.219648	-0.0470551	-0.0614439	0.0472629	-0.0369366	0.154859	0.0259933
		21	-1.27927	-1.74368	-1.63667	-1.59729	-1.73487	-1.76518	-1.6943	-1.58589	-1.59092	-1.68719	-1.90518	-2.03607	-1.76168	-1.74172	-1.56862	-1.63673	-1.48862	-1.39343	-1.33776	-1.24239	-1.14475	-0.725463	-0.535614	-0.725988	-0.714359	-0.799495	-0.708489	-0.736417	-0.749743	-0.907396	-0.621525	-0.175534	-0.217994	-0.226812	-0.322607	-0.235084	-0.330969	-0.136211	-0.159276	-0.311002	-0.401824	-0.352542	-0.486135	-0.256897	-0.290457	-0.172689	-0.101133
		22	-2.349	-2.07613	-2.07313	-1.71774	-1.60177	-1.38415	-0.903303	-0.683041	-0.410585	-0.502828	-0.560411	-0.53475	-0.545225	-0.327538	-0.245385	0.113785	0.223599	0.310083	0.565387	0.727915	0.855608	0.811549	0.7379	0.405659	0.392816	0.565834	0.556094	0.67903	0.796198	0.874237	0.890467	1.09235	1.30078	1.15784	1.06135	1.14841	1.26802	1.56209	1.78826	1.90649	2.13829	2.5869	2.56716	2.77373	2.62703	2.50515	2.16115
		23	1.25493	1.21806	0.992582	0.70325	0.355668	0.41527	0.221612	0.501903	0.863063	0.818903	0.800318	0.778021	0.897234	1.11784	1.04813	0.864656	0.99289	0.63247	0.268421	0.263053	0.327276	0.443322	0.81871	0.58232	0.413166	-0.280344	-0.490836	-0.305716	-0.620258	-0.924781	-0.786422	-0.87753	-1.11062	-1.10832	-1.67981	-1.35286	-1.01	-0.767796	-0.614755	-0.607064	-0.611786	-0.528825	-0.541831	-0.678448	-0.315047	0.194665	0.362048
		24	-0.16735	-0.531125	-0.471981	-0.353977	-0.432569	-0.541128	-0.345488	-0.34511	-0.467213	-0.670675	-0.436309	-0.263971	-0.445815	0.0621631	-0.0528097	-0.0441911	0.0930814	0.0422518	-0.114689	-0.278346	-0.353499	-0.286048	-0.168039	-0.578341	-0.525318	-0.506545	-0.733852	-0.737755	-0.519099	-0.0999953	-0.260454	-0.39516	0.0442994	-0.0295411	-0.00550046	-0.000930418	0.135216	-0.354652	-0.0407882	0.39558	0.560643	0.750479	0.711418	0.912035	0.979269	1.30054	1.54493
		25	0.30939	-0.242053	-0.0652733	0.0274651	0.458003	0.439447	0.738048	0.600284	0.988905	1.28214	1.25041	1.38407	1.60226	1.59821	1.68399	1.56522	1.53948	1.50851	1.35733	0.927862	1.22535	1.57132	1.2073	1.35785	1.22539	1.43667	1.44589	1.59801	1.28304	0.805544	0.198561	0.135219	-0.100493	-0.47732	-0.767076	-0.879103	-0.697877	-1.00112	-1.05015	-0.859203	-0.977695	-1.35954	-1.56956	-1.59948	-1.53947	-1.67677	-1.80314
		26	1.46588	1.94584	1.82823	2.09622	1.75184	1.13099	1.08807	0.756094	0.0982557	0.0138002	0.13117	0.337788	0.241333	0.167653	0.303664	0.242054	0.0637379	0.150419	0.282837	-0.0627207	-0.21298	-0.583755	-0.932443	-0.814532	-1.10205	-1.32554	-1.14615	-1.1214	-0.705316	-0.497294	-0.488559	-0.379754	-0.0713806	0.19012	0.133348	0.222906	0.376269	0.5924	0.718652	0.903501	1.07074	0.890853	1.08736	0.814459	0.948239	1.24045	0.77947
		27	-2.27693	-2.22123	-2.31427	-2.0351	-1.65694	-1.83711	-1.99144	-1.536	-1.44876	-1.25771	-1.35341	-1.73708	-1.15993	-0.959636	-1.11915	-0.87262	-0.861834	-0.809397	-0.58228	-0.289774	-0.530852	-0.681074	-0.848708	-0.638688	-0.663511	0.0866478	0.0870635	-0.24107	-0.436406	-0.455419	-0.0751529	0.254191	0.0837007	-0.0907787	-0.240945	-0.397883	-0.279354	-0.083174	-0.311033	-0.338487	-0.42246	-0.407613	-0.358689	-0.625458	-0.681216	-1.00697	-1.07741
		28	-0.374193	-0.228915	0.136017	0.480061	0.507123	0.798736	1.04728	1.1073	1.19165	0.964502	1.42965	1.30733	1.2777	1.3391	1.43809	1.45382	1.84687	1.91685	1.32695	1.35788	1.08859	1.10672	0.785514	0.334747	0.027904	0.326968	0.405724	0.112817	-0.109272	0.101187	0.0872226	0.18342	0.343241	0.399076	0.430025	0.529156	0.439649	0.53896	0.80629	1.02791	1.04706	0.860928	0.927657	1.18757	1.68983	1.58666	1.25445
		29	1.94994	2.00152	2.10713	2.05482	2.13407	1.95567	1.89928	2.03868	1.87443	1.55171	1.45455	1.2299	1.04024	1.10409	0.996596	0.768441	1.04818	1.09818	1.09381	0.969917	0.767418	0.756915	0.545505	0.663592	0.332726	0.706354	0.527601	0.31114	0.0362651	0.40763	0.587902	0.747996	1.0756	0.97715	1.10796	1.29577	1.56348	1.39958	1.44427	1.31862	1.52659	1.73948	1.87427	1.85814	1.72976	1.69305	1.68153
		30	-1.9665	-1.75709	-1.79549	-1.53375	-1.29412	-1.1587	-1.5611	-1.36951	-1.07945	-1.01451	-1.4623	-1.56639	-1.98567	-2.00395	-1.86393	-1.38491	-1.22655	-0.930669	-0.879077	-0.63905	-0.545449	-0.168043	-0.414054	-0.406404	-0.602864	-0.751245	-0.771992	-0.471334	-0.487773	-0.664385	-0.525363	-0.185901	-0.150605	-0.0248995	0.00877806	0.204094	0.43812	0.792084	0.618575	0.769196	0.731493	-0.0135885	0.122483	0.158062	0.166661	0.194235	0.560998
		31	-1.0995	-0.818072	-0.841471	-0.61874	-0.660575	-0.693576	-0.624786	-0.81543	-0.614691	-0.382991	-0.378084	-0.144227	0.246917	0.360289	0.620402	0.390773	0.550439	0.429558	0.755626	0.809107	0.599503	0.146096	-0.0112276	-0.172383	-0.175076	-0.208902	-0.0953382	-0.0116179	0.182979	0.462526	0.587572	0.430062	0.241486	0.121575	-0.0783346	-0.245976	-0.183788	-0.164137	-0.0623571	-0.123218	-0.0019157	0.135133	0.10385	0.112263	-0.236012	-0.296742	-0.57595
		32	-1.12014	-1.08838	-0.952391	-0.709802	-0.554036	-0.731611	-0.725748	-0.721911	-0.823196	-1.36623	-1.05474	-1.04311	-1.25736	-1.10105	-0.87026	-0.870529	-0.706191	-0.849823	-0.668223	-0.643598	-0.44362	-0.555704	-0.991425	-1.15061	-1.1145	-1.14898	-1.56201	-1.59206	-1.4147	-0.971213	-0.64009	-0.465922	-0.519054	-0.666895	-0.830385	-1.00205	-0.914414	-0.591799	-0.683722	-0.827931	-0.663206	-0.569746	-0.235154	-0.255342	-0.757539	-0.614658	-0.270859
		33	-0.0437214	0.261657	0.533632	0.784571	0.774828	0.748728	0.54655	0.476019	0.01417	0.160554	0.385992	0.445647	0.454895	0.719155	0.603141	0.705266	1.11852	1.4203	1.86064	2.32228	2.3312	2.31322	2.49855	2.173	1.66477	1.73135	2.06364	1.88962	1.96121	2.00453	2.06024	1.99162	2.02005	2.08668	2.12351	2.25206	1.93773	2.02013	1.56169	1.44619	1.33041	1.45373	1.45519	1.07882	1.41468	1.39291	1.48292
		34	-0.827142	-0.604144	-0.445612	0.0916356	0.432517	0.22794	0.268305	0.235132	0.406399	0.911974	1.45018	1.11458	1.46497	1.78385	1.76729	1.50648	1.21704	1.11347	1.19845	1.26089	1.04836	0.959714	1.21086	1.24793	0.925869	0.969817	1.35677	1.31848	1.15715	0.961038	0.810873	0.86038	0.767252	0.426774	0.204274	0.183275	0.22524	0.182374	0.408997	0.653733	0.728648	0.369413	-0.0730888	-0.270275	-0.33921	-0.303553	-0.359213
		35	0.350087	0.499559	0.501066	0.547532	0.328353	-0.00980452	-0.337603	-0.416152	-0.276367	-0.296378	-0.403916	-0.199385	-0.360586	-0.671636	-0.554146	-0.655563	-0.840387	-0.990073	-0.6543	-0.401968	0.134605	-0.0757267	-0.458597	-0.672204	-0.830332	-0.705286	-0.758518	-0.786409	-0.758289	-0.81755	-0.393679	-0.650707	-0.807022	-0.196722	-0.0161231	0.465912	0.924798	0.998807	0.978579	0.746184	0.580671	0.37745	0.496929	0.664933	1.09022	1.30623	1.32685
		36	0.553366	0.722238	0.903444	0.873198	0.608702	0.466452	0.4006	0.590314	0.67148	0.885194	0.655863	0.814698	0.413849	0.190359	-0.010441	-0.241925	-0.199969	-0.407346	-0.174414	-0.31372	-0.283358	-0.670829	-0.686922	-0.855459	-0.80474	-0.928386	-1.02123	-1.10799	-1.17468	-1.27698	-1.38184	-1.37211	-1.44469	-1.0583	-1.16725	-1.09901	-1.32188	-1.02529	-0.969456	-0.902939	-1.0337	-0.922107	-0.802984	-1.02497	-1.05887	-1.37263	-1.37869
		37	1.11302	0.900926	0.986573	0.723613	0.754864	0.45814	1.02861	1.48205	1.71331	1.64655	1.3377	1.45706	1.54356	1.12783	0.314684	0.160658	-0.336712	-0.483239	-0.494943	-0.194891	0.161785	0.365785	-0.230505	-0.0886608	0.138902	0.0691125	0.338168	0.396334	0.575652	0.919558	1.14361	1.06665	1.12203	1.26148	1.49113	1.7403	2.06524	2.22878	2.34989	1.95646	2.18654	2.31229	2.51662	2.54332	2.0716	1.98758	1.52412
		38	0.909784	0.373405	0.389179	0.202698	0.0662683	0.149071	-0.0516032	0.187633	0.49694	0.355909	0.646829	0.70447	0.597761	0.681079	0.968822	0.866497	0.655316	0.485816	0.174875	0.333721	0.854497	0.597635	0.502791	0.708861	0.835041	0.968877	1.11159	0.950706	0.349755	0.347993	-0.0972898	-0.146492	-0.0590465	0.0900302	-0.243454	-0.297317	0.113616	0.0144423	-0.215446	-0.30489	-0.845967	-0.940674	-0.635291	-0.853103	-0.704294	-0.427094	-0.688049
		39	0.621279	0.610146	0.780054	0.996792	1.08279	0.917188	0.983786	0.783458	0.570825	0.476572	0.516716	0.569302	0.619028	0.715851	0.567357	0.493706	0.376909	0.502477	0.634816	0.557695	0.604055	0.684669	0.638945	0.640784	0.624394	0.732974	0.739156	1.0189	1.1866	1.263	1.48069	1.27669	0.983474	0.928417	0.727848	0.573386	0.725082	0.658423	0.392455	0.706003	0.58811	0.529732	0.413833	0.203434	0.409543	0.362866	0.334496
		40	-1.42808	-1.06983	-0.923909	-1.03206	-0.833399	-0.646608	-0.364932	-0.410499	-0.464419	-0.703709	-0.713113	-1.15262	-0.567368	-0.588493	-0.548849	-0.344157	-0.271193	-0.295375	-0.351839	-0.17989	-0.620389	-0.697832	-0.53028	-0.399226	-0.819942	-0.91874	-0.976006	-0.849639	-0.199438	0.106836	0.379343	0.610797	0.558857	0.315838	-0.122822	-0.0049943	0.338672	0.0294521	0.131183	0.000695684	0.209256	0.091667	-0.315212	-0.802387	-0.534112	-0.702399	-0.629947
		41	0.278473	0.184752	0.383285	0.305888	0.289894	0.118112	0.00738979	-0.0489357	-0.0278387	0.25562	0.30511	0.23854	-0.125896	-0.0454085	-0.146722	-0.489787	-0.771835	-0.910655	-0.938848	-0.621047	-0.273904	-0.446011	-0.523006	-0.20381	-0.403661	-0.329267	-0.468147	-0.390442	-0.32674	-0.328049	-0.382854	-0.24411	-0.299373	0.21986	0.190057	0.0161639	0.40608	0.644738	0.538191	0.24284	-0.301087	-0.275903	-0.0154278	0.0873051	0.0788759	0.400622	0.624819
		42	0.627281	0.530132	0.583321	0.380313	0.161333	0.0942362	-0.107127	-0.441223	-0.55568	-0.65415	-0.462067	-1.01979	-1.24598	-1.16413	-0.963433	-0.665331	-0.437918	-0.246977	-0.0416178	-0.11128	0.0358449	0.303809	0.252445	0.13672	0.425155	0.44931	0.245233	0.134759	-0.0929107	0.0294053	-0.134813	0.227586	0.760507	0.66911	0.588313	0.784623	0.797875	0.851641	0.637413	0.564799	0.271656	-0.0866243	-0.112636	0.0950378	0.233069	0.343187	0.470071
		43	-0.277054	-0.403059	-0.356884	-0.305386	-0.0112951	0.336605	0.297114	0.439309	0.655113	0.534268	0.580574	0.751039	1.0607	1.19995	0.986277	1.15826	1.2926	1.70052	1.86742	1.76808	1.63871	1.65542	1.67746	1.87425	1.74959	1.39681	1.20086	1.09506	1.27563	1.17744	1.18184	1.26824	1.00671	0.621004	0.795602	0.886504	0.680192	0.662952	0.198069	0.232795	0.272795	0.217313	0.402041	0.0448725	-0.120957	-0.0648208	-0.0115212
		44	-0.352962	-0.401577	-0.165738	-0.145929	-0.23324	-0.0360023	-0.2939	-0.100871	-0.269914	-0.394821	-0.4822	-0.540701	-0.451129	-0.874591	-0.685366	-0.522047	-0.538486	-0.521858	-0.590362	-0.263224	-0.283391	-0.211978	-0.329446	-0.392845	-0.311079	-0.0551324	-0.161704	-0.347729	-0.181196	0.00580533	-0.0301628	0.197512	0.0654582	0.507793	0.438682	0.355178	0.408368	0.375899	0.329331	0.211399	0.542144	0.741103	0.803454	0.927501	0.918094	0.664346	0.672822
		averaged	-0.109224	-0.111526	-0.109643	-0.0970161	-0.0824605	-0.0780152	-0.0706127	-0.0650403	-0.053102	-0.0477885	-0.0715035	-0.0640084	-0.0509436	-0.0370787	-0.039086	-0.0422825	-0.0257737	-0.0249893	-0.0271099	-0.016593	-0.00739356	-0.000996907	0.0105938	-0.0152733	-0.0303402	-0.0149513	-0.0290575	-0.0273142	-0.0283816	-0.0346121	0.00498025	0.0557408	0.066341	0.0765668	0.08048	0.107159	0.101571	0.113601	0.131508	0.145062	0.131673	0.125406	0.109265	0.0977984	0.11272	0.136573	0.137258
		SEM	0.088387	0.0866778	0.0863569	0.0843493	0.082942	0.0831072	0.0842416	0.0831854	0.0824713	0.0824206	0.0817555	0.0811951	0.0802007	0.0805888	0.0793309	0.07789	0.0757106	0.0751977	0.0755296	0.0763468	0.0767051	0.0786697	0.0806833	0.0806726	0.080645	0.080187	0.0812791	0.0805142	0.0795692	0.0810797	0.0813338	0.0831229	0.0839226	0.0833272	0.0842426	0.0818974	0.0821619	0.0813039	0.0815251	0.0821116	0.0826753	0.083218	0.0839699	0.0843894	0.0829889	0.0827197	0.0811883
	Reward Consumption Window	Note: Includes trials where reward was consumed
	Subject	Light Cue (s)	Pellet Delivery (s)	Feed Start (s)	Feed End (s)	Relative Start (s)	Relative End (s)	Bout Length (s)		Relative to Pellet:
	mouse 1 (176304-M2)	930.67	935.67	950	963	14.33	27.33	13		Avg Start (s)	2.57
	mouse 2 (176304-M4)	121.63	126.63	127	135	0.37	8.37	8		Avg End (s)	14.8747
		169.35	174.35	183	191	8.65	16.65	8		Avg Bout Length (s)	12.3047
		178.96	183.96	193	198	9.04	14.04	5
		217.07	222.07	222.5	225	0.43	2.93	2.5		Relative to Light Cue:
		232.19	237.19	239	242	1.81	4.81	3		Avg Start (s)	7.57
		247.69	252.69	253	258	0.31	5.31	5		Avg End (s)	19.8747
		263.26	268.26	275	280	6.74	11.74	5		Avg Bout Length (s)	12.3047
		272.42	277.42	282	287	4.58	9.58	5
		302.18	307.18	308	310	0.82	2.82	2
		324.96	329.96	330	334	0.04	4.04	4
		361.01	366.01	375	378	8.99	11.99	3
		390.89	395.89	399	402	3.11	6.11	3
		408.82	413.82	414	419	0.18	5.18	5
		444.63	449.63	450	461	0.37	11.37	11
		468.19	473.19	479	483	5.81	9.81	4
		475.79	480.79	485	491	4.21	10.21	6
		499.96	504.96	507	511	2.04	6.04	4
		516.91	521.91	522	530	0.09	8.09	8
		551.41	556.41	557	568	0.59	11.59	11
		573.78	578.78	582	586	3.22	7.22	4
		591.51	596.51	599	603	2.49	6.49	4
		631.2	636.2	638	645	1.8	8.8	7
		732.32	737.32	738	745	0.68	7.68	7
		751.64	756.64	759	773	2.36	16.36	14
		777.97	782.97	784	792	1.03	9.03	8
		799.68	804.68	806	808	1.32	3.32	2
		825.81	830.81	832	838	1.19	7.19	6
		1160.82	1165.82	1168	1172	2.18	6.18	4
		1926.29	1931.29	1932	1939	0.71	7.71	7
		2006.72	2011.72	2013	2031	1.28	19.28	18
		2576.46	2581.46	2582	2601	0.54	19.54	19
	mouse 4 (216702-M3)	129.61	134.61	135	149	0.39	14.39	14
		166.13	171.13	173	190	1.87	18.87	17
		203.48	208.48	209	223	0.52	14.52	14
		233.34	238.34	240	252	1.66	13.66	12
		297.9	302.9	306	322	3.1	19.1	16
		330	335	336	354	1	19	18
		386.27	391.27	392	415	0.73	23.73	23
		486.7	491.7	492	513	0.3	21.3	21
		560.93	565.93	567	583	1.07	17.07	16
		701.88	706.88	710	721	3.12	14.12	11
		781.91	786.91	787	802	0.09	15.09	15
		813.2	818.2	819	840	0.8	21.8	21
		917.27	922.27	924	939	1.73	16.73	15
		968.63	973.63	974	1023	0.37	49.37	49
		1037.81	1042.81	1043	1062	0.19	19.19	19
		1069.4	1074.4	1075	1101	0.6	26.6	26
		1171.08	1176.08	1177	1192	0.92	15.92	15
		1199.52	1204.52	1208	1228	3.48	23.48	20
		1244.81	1249.81	1250	1269	0.19	19.19	19
		1321.48	1326.48	1329	1342	2.52	15.52	13
		1394.48	1399.48	1400	1418	0.52	18.52	18
		1439.26	1444.26	1453	1461	8.74	16.74	8
		1481.57	1486.57	1487	1493	0.43	6.43	6
		1510.91	1515.91	1516	1534	0.09	18.09	18
		1540.25	1545.25	1546	1564	0.75	18.75	18
		1627.31	1632.31	1636	1645	3.69	12.69	9
		1652.43	1657.43	1659	1680	1.57	22.57	21
		1732.05	1737.05	1740	1760	2.95	22.95	20
		1866.9	1871.9	1872	1891	0.1	19.1	19
		1981.86	1986.86	1987	2003	0.14	16.14	16
		2030.66	2035.66	2065	2090	29.34	54.34	25
		2214.8	2219.8	2220	2240	0.2	20.2	20
	Note: video recording for mouse 3 cut out, reward retrieval time stamps could not be obtained
[truncated: 463 more columns]

## Sheet: panel S10g (right)
Supplementary Figure 10g: NOPLight during Fixed Ratio 1 Day 4
AUC averaged in epochs
	NOPLight - FR1 Day 4 Cued Rewards		AUC				Wilcoxon matched-pairs signed rank test	5s pre cue vs consumption window	5s pre cue vs 5s post
	Subject	Trial Number	5s pre cue	consumption window	5s post		P value	<0.0001	0.6773
	mouse 1 (176304-2)	1	3.20556	4.92371	2.62385		Exact or approximate P value?	Exact	Exact
		2	3.96851	-13.4256	1.26228		P value summary	****	ns
		3	-3.02142	13.0928	-0.243767		Significantly different (P < 0.05)?	Yes	No
	mouse 2 (176304-4)	1	-0.518469	1.39787	0.010581		One- or two-tailed P value?	Two-tailed	Two-tailed
		2	-1.30334	-9.31305	1.06991		Sum of positive, negative ranks	2525 , -12181	7624 , -7082
		3	-6.14504	1.12006	5.35623		Sum of signed ranks (W)	-9656	542
		4	-1.2086	-5.66162	-1.26375		Number of pairs	171	171
		5	0.0247226	1.88819	1.78158		Number of ties (ignored)	0	0
		6	2.39593	-0.0453281	7.41101
		7	1.40734	-0.6292	-4.09055		Median of differences
		8	7.20683	-6.95408	-1.60973		Median	-5.93	0.5291
		9	0.830635	-2.8293	1.51808
		10	1.95247	-1.80197	-0.0634484		How effective was the pairing?
		11	-2.20199	1.0566	1.0188		rs (Spearman)	-0.2531	-0.273
		12	5.35149	-6.94302	-1.33878		P value (one tailed)	0.0004	0.0002
		13	0.470678	2.0055	2.79593		P value summary	***	***
		14	7.86874	-1.94925	-1.3404		Was the pairing significantly effective?	Yes	Yes
		15	-0.178377	-0.683457	2.03827
		16	1.82254	0.859271	-5.41342
		17	5.96769	-11.4617	0.406885
		18	-1.58839	-5.13793	-3.90773
		19	8.58458	-9.21873	0.856608
		20	0.522987	3.46275	-3.99786
		21	-1.12224	-6.34574	3.38989
		22	9.59272	-9.10562	0.574137
		23	0.874156	-10.4681	-0.126221
		24	-3.36525	8.2909	3.53348
		25	5.75063	-3.99325	-3.1976
		26	-1.71306	-7.43055	1.89133
		27	-1.28908	-3.05258	-0.302829
		28	1.03182	-6.65731	5.24833
		29	3.30107	0.0027906	-1.83061
		30	8.53666	-2.08954	5.08898
		31	0.349636	-4.2193	-0.0899468
		32	2.93273	3.46433	5.45311
		33	4.7521	-12.4168	0.369559
		34	2.94659	3.17422	6.03687
		35	-3.26257	-10.6746	0.957167
		36	4.20383	-14.8004	0.315877
		37	2.80164	-9.42303	3.79215
		38	3.47747	-12.1107	1.76795
		39	-1.95874	-13.448	0.73528
		40	2.89088	-11.3121	-0.263892
		41	4.4251	-1.06475	-1.03019
		42	3.70584	-2.22451	-7.56776
		43	-0.239508	-6.4792	2.32856
		44	4.75216	2.09812	-5.61631
		45	-1.79752	-5.92458	-3.0094
		46	-6.30272	-5.0083	3.04984
	mouse 3 (216702-2)	1	4.99514	-14.1198	-0.902795
		2	-1.44154	5.03955	2.09892
		3	-1.10449	-6.57511	0.0491463
		4	3.16797	11.3771	-0.00321085
		5	1.69639	-9.8489	-0.738134
		6	5.24062	-7.37577	2.69876
		7	-0.365233	-9.29121	-2.47235
		8	2.41674	-6.28227	3.03612
		9	-2.73548	-11.0059	5.0635
		10	4.63744	-9.41871	2.22316
		11	5.34734	-6.01415	2.13117
		12	1.85209	-10.4688	2.65223
		13	3.71908	-7.5933	2.94878
		14	-1.42302	-5.63553	5.957
		15	5.16343	-10.455	1.70832
		16	1.33934	3.99715	2.05913
		17	5.35383	-11.6305	0.292942
		18	-1.25035	1.0655	4.92326
		19	2.79018	-11.6965	1.65206
		20	-5.69469	-2.86226	4.3285
		21	3.08951	-9.74411	4.03595
		22	-0.393986	-11.9498	4.654
		23	0.00356905	-11.1153	5.63354
		24	-0.16974	-12.7731	0.328187
		25	-3.60411	-0.895298	4.29837
		26	-2.26979	-9.40742	2.66059
		27	1.8556	-12.5234	5.39854
		28	1.5696	-2.24047	-4.05432
		29	7.22688	-9.28901	-3.86049
		30	4.31446	-8.86988	3.27702
		31	5.90988	-8.87631	1.48503
		32	-1.34603	-7.07301	-0.919417
		33	0.791504	-10.7481	4.10993
		34	0.142692	-7.60658	6.21071
		35	-0.191969	-1.58958	5.92213
		36	2.10955	-11.1969	-0.659318
		37	1.27171	-9.51268	3.54687
		38	1.5472	-11.1666	6.84428
		39	6.73689	-7.95033	-4.15948
		40	-4.51399	-5.44633	2.58677
		41	2.34298	-9.66148	2.49443
		42	4.28082	-2.74691	-7.42383
		43	-0.919428	-8.34719	3.03097
		44	-1.12848	-11.1815	2.882
		45	0.735144	-7.73698	-0.678453
		46	-0.503275	4.91627	-2.55082
		47	2.6833	-10.6849	-1.9101
		48	2.6335	-9.87011	3.232
		49	5.20217	4.02174	-6.60729
		50	0.927402	-11.5464	2.18444
		51	-1.49327	1.8979	1.81934
		52	-0.319363	-9.01465	0.526274
		53	-2.26685	-4.35056	-1.08402
		54	5.73362	-10.4354	-0.357856
		55	1.19293	-2.47757	4.24296
		56	6.86846	-15.0636	1.40438
		57	-2.23482	3.7923	6.88712
		58	3.03553	-3.31008	-0.571056
		59	0.399872	-9.24021	7.10962
		60	5.04457	-2.15989	-1.01364
		61	-4.32605	1.75921	-3.53812
		62	-2.12079	1.37754	1.83783
		63	0.742656	-1.63437	-4.65549
		64	-0.146253	-6.76118	4.39355
		65	-0.764604	-1.30855	2.32861
		66	-1.7834	1.75144	3.71727
		67	0.0752295	2.40498	-0.918222
		68	0.955192	-9.72856	-4.51951
		69	4.27341	9.90999	0.727079
		70	-0.624031	-9.21891	-0.411814
		71	-4.80393	10.6171	2.88149
		72	2.57898	11.1797	-4.18981
		73	3.17061	-6.5628	0.305996
		74	-2.35994	8.73001	-2.70068
		75	1.82897	-2.88372	4.89515
		76	-0.7409	2.53851	-5.21816
		77	5.138	4.19679	-2.792
		78	3.37213	-7.68713	-4.50903
	mouse 4 (216702-3)	1	-0.839142	-9.32165	3.32319
		2	0.17692	-3.74268	-0.242864
		3	-4.08598	-2.0476	3.81961
		4	0.429147	4.33634	2.45609
		5	-2.6861	-9.1666	0.330749
		6	-2.11098	-8.3306	3.93773
		7	-8.44546	-4.37182	3.42017
		8	1.73517	-5.27165	3.96936
		9	-3.15766	-8.05697	3.00893
		10	1.32026	-1.72964	0.686444
		11	-6.06708	-0.555811	2.24529
		12	2.62965	-8.52919	4.94553
		13	2.64851	-10.232	1.11475
		14	2.28703	0.518054	-3.74907
		15	-0.709533	-9.26303	4.28469
		16	-0.235714	-6.85838	-0.305386
		17	3.50728	-11.3743	-0.626039
		18	-2.18006	-12.3369	6.00846
		19	5.05426	-4.26082	-4.98661
		20	0.478584	-11.6029	4.17518
		21	-2.12481	-5.9489	6.17406
		22	-0.406681	-1.37568	-1.67526
		23	-5.21696	1.81374	5.76843
		24	3.80477	-4.45803	-0.459112
		25	-1.32909	3.07812	-4.62725
		26	0.918483	-6.32397	0.716525
		27	-1.58385	-3.8366	6.44677
		28	2.81081	-2.33109	4.72339
		29	3.33574	-9.63532	-1.43986
		30	-2.34023	-2.24094	-1.32794
		31	-6.29203	1.38492	2.37156
		32	-5.26449	-3.44261	5.71224
		33	5.12289	-0.856654	-1.14929
		34	-1.65937	-3.99044	1.62481
		35	-3.54952	-1.42982	-0.140319
		36	-1.64424	-1.18215	3.51629
		37	-3.61895	-0.886392	-5.27153
		38	-1.48313	-7.80313	3.69041
		39	4.0428	-9.12548	-5.62872
		40	-4.2202	8.27305	-0.38616
		41	-0.617725	-5.59773	-0.523862
		42	-2.74991	9.01928	-4.75603
		43	1.14767	0.713507	3.89154
		44	3.32595	3.74185	-6.38759
		averaged	0.84977	-4.35902	0.955284
		SEM	0.257379	0.464676	0.257515

[truncated: 4 more sheets: panel S10h (left), panel S10h (right), panel S10i (left), panel S10i (right)]
